# Supplementary material for: Atmospheric CO2 levels from 2.7 billion years ago inferred from micrometeorite oxidation
Source: Sci Adv. 2020 Jan 22;6(4):eaay4644. doi: 10.1126/sciadv.aay4644 (PMC6976288; doi:10.1126/sciadv.aay4644)
Supplement: Data file S1 [file aay4644_Data_file_S1.zip]

Archive with 246 entries (246 files):
- atmosphere_data.txt
- co2_atmos/co2_12/args_array.dat
- co2_atmos/co2_12/clean_args_array.dat
- co2_atmos/co2_12/clean_results.dat
- co2_atmos/co2_12/results.dat
- co2_atmos/co2_15/args_array.dat
- co2_atmos/co2_15/clean_args_array.dat
- co2_atmos/co2_15/clean_results.dat
- co2_atmos/co2_15/results.dat
- co2_atmos/co2_18/args_array.dat
- co2_atmos/co2_18/clean_args_array.dat
- co2_atmos/co2_18/clean_results.dat
- co2_atmos/co2_18/results.dat
- co2_atmos/co2_21/args_array.dat
- co2_atmos/co2_21/clean_args_array.dat
- co2_atmos/co2_21/clean_results.dat
- co2_atmos/co2_21/results.dat
- co2_atmos/co2_24/args_array.dat
- co2_atmos/co2_24/clean_args_array.dat
- co2_atmos/co2_24/clean_results.dat
- co2_atmos/co2_24/results.dat
- co2_atmos/co2_27/args_array.dat
- co2_atmos/co2_27/clean_args_array.dat
- co2_atmos/co2_27/clean_results.dat
- co2_atmos/co2_27/results.dat
- co2_atmos/co2_3/args_array.dat
- co2_atmos/co2_3/clean_args_array.dat
- co2_atmos/co2_3/clean_results.dat
- co2_atmos/co2_3/results.dat
- co2_atmos/co2_30/args_array.dat
- co2_atmos/co2_30/clean_args_array.dat
- co2_atmos/co2_30/clean_results.dat
- co2_atmos/co2_30/results.dat
- co2_atmos/co2_33/args_array.dat
- co2_atmos/co2_33/clean_args_array.dat
- co2_atmos/co2_33/clean_results.dat
- co2_atmos/co2_33/results.dat
- co2_atmos/co2_36/args_array.dat
- co2_atmos/co2_36/clean_args_array.dat
- co2_atmos/co2_36/clean_results.dat
- co2_atmos/co2_36/results.dat
- co2_atmos/co2_39/args_array.dat
- co2_atmos/co2_39/clean_args_array.dat
- co2_atmos/co2_39/clean_results.dat
- co2_atmos/co2_39/results.dat
- co2_atmos/co2_42/args_array.dat
- co2_atmos/co2_42/clean_args_array.dat
- co2_atmos/co2_42/clean_results.dat
- co2_atmos/co2_42/results.dat
- co2_atmos/co2_45/args_array.dat
- co2_atmos/co2_45/clean_args_array.dat
- co2_atmos/co2_45/clean_results.dat
- co2_atmos/co2_45/results.dat
- co2_atmos/co2_48/args_array.dat
- co2_atmos/co2_48/clean_args_array.dat
- co2_atmos/co2_48/clean_results.dat
- co2_atmos/co2_48/results.dat
- co2_atmos/co2_51/args_array.dat
- co2_atmos/co2_51/clean_args_array.dat
- co2_atmos/co2_51/clean_results.dat
- co2_atmos/co2_51/results.dat
- co2_atmos/co2_54/args_array.dat
- co2_atmos/co2_54/clean_args_array.dat
- co2_atmos/co2_54/clean_results.dat
- co2_atmos/co2_54/results.dat
- co2_atmos/co2_57/args_array.dat
- co2_atmos/co2_57/clean_args_array.dat
- co2_atmos/co2_57/clean_results.dat
- co2_atmos/co2_57/results.dat
- co2_atmos/co2_6/args_array.dat
- co2_atmos/co2_6/clean_args_array.dat
- co2_atmos/co2_6/clean_results.dat
- co2_atmos/co2_6/results.dat
- co2_atmos/co2_60/args_array.dat
- co2_atmos/co2_60/clean_args_array.dat
- co2_atmos/co2_60/clean_results.dat
- co2_atmos/co2_60/results.dat
- co2_atmos/co2_63/args_array.dat
- co2_atmos/co2_63/clean_args_array.dat
- co2_atmos/co2_63/clean_results.dat
- co2_atmos/co2_63/results.dat
- co2_atmos/co2_66/args_array.dat
- co2_atmos/co2_66/clean_args_array.dat
- co2_atmos/co2_66/clean_results.dat
- co2_atmos/co2_66/results.dat
- co2_atmos/co2_69/args_array.dat
- co2_atmos/co2_69/clean_args_array.dat
- co2_atmos/co2_69/clean_results.dat
- co2_atmos/co2_69/results.dat
- co2_atmos/co2_72/args_array.dat
- co2_atmos/co2_72/clean_args_array.dat
- co2_atmos/co2_72/clean_results.dat
- co2_atmos/co2_72/results.dat
- co2_atmos/co2_75/args_array.dat
- co2_atmos/co2_75/clean_args_array.dat
- co2_atmos/co2_75/clean_results.dat
- co2_atmos/co2_75/results.dat
- co2_atmos/co2_78/args_array.dat
- co2_atmos/co2_78/clean_args_array.dat
- co2_atmos/co2_78/clean_results.dat
- co2_atmos/co2_78/results.dat
- co2_atmos/co2_81/args_array.dat
- co2_atmos/co2_81/clean_args_array.dat
- co2_atmos/co2_81/clean_results.dat
- co2_atmos/co2_81/results.dat
- co2_atmos/co2_84/args_array.dat
- co2_atmos/co2_84/clean_args_array.dat
- co2_atmos/co2_84/clean_results.dat
- co2_atmos/co2_84/results.dat
- co2_atmos/co2_87/args_array.dat
- co2_atmos/co2_87/clean_args_array.dat
- co2_atmos/co2_87/clean_results.dat
- co2_atmos/co2_87/results.dat
- co2_atmos/co2_9/args_array.dat
- co2_atmos/co2_9/clean_args_array.dat
- co2_atmos/co2_9/clean_results.dat
- co2_atmos/co2_9/results.dat
- co2_atmos/co2_90/args_array.dat
- co2_atmos/co2_90/clean_args_array.dat
- co2_atmos/co2_90/clean_results.dat
- co2_atmos/co2_90/results.dat
- co2_atmos_with_o2/co2_12/args_array.dat
- co2_atmos_with_o2/co2_12/clean_args_array.dat
- co2_atmos_with_o2/co2_12/clean_results.dat
- co2_atmos_with_o2/co2_12/results.dat
- co2_atmos_with_o2/co2_15/args_array.dat
- co2_atmos_with_o2/co2_15/clean_args_array.dat
- co2_atmos_with_o2/co2_15/clean_results.dat
- co2_atmos_with_o2/co2_15/results.dat
- co2_atmos_with_o2/co2_18/args_array.dat
- co2_atmos_with_o2/co2_18/clean_args_array.dat
- co2_atmos_with_o2/co2_18/clean_results.dat
- co2_atmos_with_o2/co2_18/results.dat
- co2_atmos_with_o2/co2_21/args_array.dat
- co2_atmos_with_o2/co2_21/clean_args_array.dat
- co2_atmos_with_o2/co2_21/clean_results.dat
- co2_atmos_with_o2/co2_21/results.dat
- co2_atmos_with_o2/co2_24/args_array.dat
- co2_atmos_with_o2/co2_24/clean_args_array.dat
- co2_atmos_with_o2/co2_24/clean_results.dat
- co2_atmos_with_o2/co2_24/results.dat
- co2_atmos_with_o2/co2_27/args_array.dat
- co2_atmos_with_o2/co2_27/clean_args_array.dat
- co2_atmos_with_o2/co2_27/clean_results.dat
- co2_atmos_with_o2/co2_27/results.dat
- co2_atmos_with_o2/co2_3/args_array.dat
- co2_atmos_with_o2/co2_3/clean_args_array.dat
- co2_atmos_with_o2/co2_3/clean_results.dat
- co2_atmos_with_o2/co2_3/results.dat
- co2_atmos_with_o2/co2_30/args_array.dat
- co2_atmos_with_o2/co2_30/clean_args_array.dat
- co2_atmos_with_o2/co2_30/clean_results.dat
- co2_atmos_with_o2/co2_30/results.dat
- co2_atmos_with_o2/co2_33/args_array.dat
- co2_atmos_with_o2/co2_33/clean_args_array.dat
- co2_atmos_with_o2/co2_33/clean_results.dat
- co2_atmos_with_o2/co2_33/results.dat
- co2_atmos_with_o2/co2_36/args_array.dat
- co2_atmos_with_o2/co2_36/clean_args_array.dat
- co2_atmos_with_o2/co2_36/clean_results.dat
- co2_atmos_with_o2/co2_36/results.dat
- co2_atmos_with_o2/co2_39/args_array.dat
- co2_atmos_with_o2/co2_39/clean_args_array.dat
- co2_atmos_with_o2/co2_39/clean_results.dat
- co2_atmos_with_o2/co2_39/results.dat
- co2_atmos_with_o2/co2_42/args_array.dat
- co2_atmos_with_o2/co2_42/clean_args_array.dat
- co2_atmos_with_o2/co2_42/clean_results.dat
- co2_atmos_with_o2/co2_42/results.dat
- co2_atmos_with_o2/co2_45/args_array.dat
- co2_atmos_with_o2/co2_45/clean_args_array.dat
- co2_atmos_with_o2/co2_45/clean_results.dat
- co2_atmos_with_o2/co2_45/results.dat
- co2_atmos_with_o2/co2_48/args_array.dat
- co2_atmos_with_o2/co2_48/clean_args_array.dat
- co2_atmos_with_o2/co2_48/clean_results.dat
- co2_atmos_with_o2/co2_48/results.dat
- co2_atmos_with_o2/co2_51/args_array.dat
- co2_atmos_with_o2/co2_51/clean_args_array.dat
- co2_atmos_with_o2/co2_51/clean_results.dat
- co2_atmos_with_o2/co2_51/results.dat
- co2_atmos_with_o2/co2_54/args_array.dat
- co2_atmos_with_o2/co2_54/clean_args_array.dat
- co2_atmos_with_o2/co2_54/clean_results.dat
- co2_atmos_with_o2/co2_54/results.dat
- co2_atmos_with_o2/co2_57/args_array.dat
- co2_atmos_with_o2/co2_57/clean_args_array.dat
- co2_atmos_with_o2/co2_57/clean_results.dat
- co2_atmos_with_o2/co2_57/results.dat
- co2_atmos_with_o2/co2_6/args_array.dat
- co2_atmos_with_o2/co2_6/clean_args_array.dat
- co2_atmos_with_o2/co2_6/clean_results.dat
- co2_atmos_with_o2/co2_6/results.dat
- co2_atmos_with_o2/co2_60/args_array.dat
- co2_atmos_with_o2/co2_60/clean_args_array.dat
- co2_atmos_with_o2/co2_60/clean_results.dat
- co2_atmos_with_o2/co2_60/results.dat
- co2_atmos_with_o2/co2_63/args_array.dat
- co2_atmos_with_o2/co2_63/clean_args_array.dat
- co2_atmos_with_o2/co2_63/clean_results.dat
- co2_atmos_with_o2/co2_63/results.dat
- co2_atmos_with_o2/co2_66/args_array.dat
- co2_atmos_with_o2/co2_66/clean_args_array.dat
- co2_atmos_with_o2/co2_66/clean_results.dat
- co2_atmos_with_o2/co2_66/results.dat
- co2_atmos_with_o2/co2_69/args_array.dat
- co2_atmos_with_o2/co2_69/clean_args_array.dat
- co2_atmos_with_o2/co2_69/clean_results.dat
- co2_atmos_with_o2/co2_69/results.dat
- co2_atmos_with_o2/co2_72/args_array.dat
- co2_atmos_with_o2/co2_72/clean_args_array.dat
- co2_atmos_with_o2/co2_72/clean_results.dat
- co2_atmos_with_o2/co2_72/results.dat
- co2_atmos_with_o2/co2_75/args_array.dat
- co2_atmos_with_o2/co2_75/clean_args_array.dat
- co2_atmos_with_o2/co2_75/clean_results.dat
- co2_atmos_with_o2/co2_75/results.dat
- co2_atmos_with_o2/co2_78/args_array.dat
- co2_atmos_with_o2/co2_78/clean_args_array.dat
- co2_atmos_with_o2/co2_78/clean_results.dat
- co2_atmos_with_o2/co2_78/results.dat
- co2_atmos_with_o2/co2_81/args_array.dat
- co2_atmos_with_o2/co2_81/clean_args_array.dat
- co2_atmos_with_o2/co2_81/clean_results.dat
- co2_atmos_with_o2/co2_81/results.dat
- co2_atmos_with_o2/co2_84/args_array.dat
- co2_atmos_with_o2/co2_84/clean_args_array.dat
- co2_atmos_with_o2/co2_84/clean_results.dat
- co2_atmos_with_o2/co2_84/results.dat
- co2_atmos_with_o2/co2_87/args_array.dat
- co2_atmos_with_o2/co2_87/clean_args_array.dat
- co2_atmos_with_o2/co2_87/clean_results.dat
- co2_atmos_with_o2/co2_87/results.dat
- co2_atmos_with_o2/co2_9/args_array.dat
- co2_atmos_with_o2/co2_9/clean_args_array.dat
- co2_atmos_with_o2/co2_9/clean_results.dat
- co2_atmos_with_o2/co2_9/results.dat
- co2_atmos_with_o2/co2_90/args_array.dat
- co2_atmos_with_o2/co2_90/clean_args_array.dat
- co2_atmos_with_o2/co2_90/clean_results.dat
- co2_atmos_with_o2/co2_90/results.dat
- micrometeorite_entry_model.py
- modern_atmos/args_array.dat
- modern_atmos/clean_args_array.dat
- modern_atmos/clean_results.dat
- modern_atmos/results.dat
