# Supplementary material for: Atmospheric CO2 levels from 2.7 billion years ago inferred from micrometeorite oxidation
Source: Sci Adv. 2020 Jan 22;6(4):eaay4644. doi: 10.1126/sciadv.aay4644 (PMC6976288; doi:10.1126/sciadv.aay4644)
Supplement: Data file S1 [file aay4644_Data_file_S1.zip › atmosphere_data.txt]

ModelWeb Browser Results
From: https://ccmc.gsfc.nasa.gov/modelweb/models/msis_vitmo.php

msis model listing
Required input parameters
Year= 2000, Month=  6, Day= 20, Hour=12.00, (noon on summer solstice, 2000)
Time_type = Local
Coordinate_type = Geographic
Latitude=   45.00, Longitude=    0.00, Height=   190.00
Prof. parameters: Start=     0.00 Stop=   190.00 Step=     1.00

Optional input parameters:

Sunspot number(Rz12) =not specified
Ionospheric index(IG12) =not specified
Upper limit for Electron content = not specified
F peak model =  
Ne Topside =  
foF2 Storm model =  
Bottomside Thickness =  
F1 occurrence probability =  
D-Region Ne =  
Topside Te =  
Ion Composition =  

Selected output parameters:
1  Height, km
2  O, cm-3 
3  O2, cm-3
4  Mass_density, g/cm-3

1         2         3         4         
    0.0  0.000E+00  5.289E+18 1.213E-03
    1.0  0.000E+00  4.752E+18 1.090E-03
    2.0  0.000E+00  4.289E+18 9.835E-04
    3.0  0.000E+00  3.880E+18 8.898E-04
    4.0  0.000E+00  3.512E+18 8.054E-04
    5.0  0.000E+00  3.176E+18 7.283E-04
    6.0  0.000E+00  2.864E+18 6.569E-04
    7.0  0.000E+00  2.574E+18 5.903E-04
    8.0  0.000E+00  2.302E+18 5.280E-04
    9.0  0.000E+00  2.048E+18 4.697E-04
   10.0  0.000E+00  1.811E+18 4.154E-04
   11.0  0.000E+00  1.592E+18 3.651E-04
   12.0  0.000E+00  1.391E+18 3.190E-04
   13.0  0.000E+00  1.208E+18 2.771E-04
   14.0  0.000E+00  1.044E+18 2.394E-04
   15.0  0.000E+00  8.971E+17 2.058E-04
   16.0  0.000E+00  7.676E+17 1.760E-04
   17.0  0.000E+00  6.546E+17 1.501E-04
   18.0  0.000E+00  5.570E+17 1.277E-04
   19.0  0.000E+00  4.736E+17 1.086E-04
   20.0  0.000E+00  4.026E+17 9.234E-05
   21.0  0.000E+00  3.426E+17 7.857E-05
   22.0  0.000E+00  2.918E+17 6.691E-05
   23.0  0.000E+00  2.487E+17 5.703E-05
   24.0  0.000E+00  2.121E+17 4.864E-05
   25.0  0.000E+00  1.810E+17 4.151E-05
   26.0  0.000E+00  1.546E+17 3.546E-05
   27.0  0.000E+00  1.321E+17 3.030E-05
   28.0  0.000E+00  1.130E+17 2.591E-05
   29.0  0.000E+00  9.666E+16 2.217E-05
   30.0  0.000E+00  8.275E+16 1.898E-05
   31.0  0.000E+00  7.088E+16 1.626E-05
   32.0  0.000E+00  6.075E+16 1.393E-05
   33.0  0.000E+00  5.211E+16 1.195E-05
   34.0  0.000E+00  4.478E+16 1.027E-05
   35.0  0.000E+00  3.856E+16 8.844E-06
   36.0  0.000E+00  3.327E+16 7.631E-06
   37.0  0.000E+00  2.877E+16 6.599E-06
   38.0  0.000E+00  2.494E+16 5.719E-06
   39.0  0.000E+00  2.166E+16 4.968E-06
   40.0  0.000E+00  1.886E+16 4.325E-06
   41.0  0.000E+00  1.646E+16 3.774E-06
   42.0  0.000E+00  1.439E+16 3.301E-06
   43.0  0.000E+00  1.262E+16 2.894E-06
   44.0  0.000E+00  1.109E+16 2.543E-06
   45.0  0.000E+00  9.762E+15 2.239E-06
   46.0  0.000E+00  8.614E+15 1.976E-06
   47.0  0.000E+00  7.615E+15 1.746E-06
   48.0  0.000E+00  6.743E+15 1.546E-06
   49.0  0.000E+00  5.978E+15 1.371E-06
   50.0  0.000E+00  5.305E+15 1.217E-06
   51.0  0.000E+00  4.711E+15 1.080E-06
   52.0  0.000E+00  4.186E+15 9.600E-07
   53.0  0.000E+00  3.720E+15 8.532E-07
   54.0  0.000E+00  3.306E+15 7.582E-07
   55.0  0.000E+00  2.937E+15 6.736E-07
   56.0  0.000E+00  2.608E+15 5.982E-07
   57.0  0.000E+00  2.315E+15 5.308E-07
   58.0  0.000E+00  2.052E+15 4.707E-07
   59.0  0.000E+00  1.818E+15 4.169E-07
   60.0  0.000E+00  1.608E+15 3.689E-07
   61.0  0.000E+00  1.421E+15 3.259E-07
   62.0  0.000E+00  1.254E+15 2.876E-07
   63.0  0.000E+00  1.104E+15 2.533E-07
   64.0  0.000E+00  9.708E+14 2.228E-07
   65.0  0.000E+00  8.519E+14 1.956E-07
   66.0  0.000E+00  7.460E+14 1.713E-07
   67.0  0.000E+00  6.520E+14 1.498E-07
   68.0  0.000E+00  5.687E+14 1.307E-07
   69.0  0.000E+00  4.949E+14 1.138E-07
   70.0  0.000E+00  4.297E+14 9.884E-08
   71.0  0.000E+00  3.722E+14 8.565E-08
   72.0  0.000E+00  3.217E+14 7.405E-08
   73.0  3.785E+07  2.766E+14 6.370E-08
   74.0  8.307E+07  2.386E+14 5.498E-08
   75.0  1.797E+08  2.056E+14 4.743E-08
   76.0  3.802E+08  1.769E+14 4.084E-08
   77.0  7.824E+08  1.518E+14 3.507E-08
   78.0  1.557E+09  1.297E+14 3.000E-08
   79.0  2.984E+09  1.103E+14 2.554E-08
   80.0  5.485E+09  9.329E+13 2.164E-08
   81.0  9.644E+09  7.846E+13 1.823E-08
   82.0  1.619E+10  6.559E+13 1.528E-08
   83.0  2.592E+10  5.449E+13 1.272E-08
   84.0  3.957E+10  4.499E+13 1.054E-08
   85.0  5.763E+10  3.691E+13 8.674E-09
   86.0  8.016E+10  3.011E+13 7.103E-09
   87.0  1.066E+11  2.441E+13 5.787E-09
   88.0  1.359E+11  1.969E+13 4.693E-09
   89.0  1.665E+11  1.580E+13 3.790E-09
   90.0  1.964E+11  1.262E+13 3.050E-09
   91.0  2.237E+11  1.004E+13 2.446E-09
   92.0  2.471E+11  7.965E+12 1.960E-09
   93.0  2.656E+11  6.313E+12 1.571E-09
   94.0  2.788E+11  5.005E+12 1.260E-09
   95.0  2.868E+11  3.974E+12 1.014E-09
   96.0  2.901E+11  3.163E+12 8.196E-10
   97.0  2.892E+11  2.526E+12 6.654E-10
   98.0  2.851E+11  2.026E+12 5.434E-10
   99.0  2.786E+11  1.634E+12 4.468E-10
  100.0  2.705E+11  1.326E+12 3.702E-10
  101.0  2.616E+11  1.083E+12 3.093E-10
  102.0  2.520E+11  8.893E+11 2.604E-10
  103.0  2.419E+11  7.340E+11 2.206E-10
  104.0  2.314E+11  6.082E+11 1.880E-10
  105.0  2.207E+11  5.053E+11 1.609E-10
  106.0  2.098E+11  4.206E+11 1.383E-10
  107.0  1.987E+11  3.505E+11 1.192E-10
  108.0  1.876E+11  2.922E+11 1.029E-10
  109.0  1.764E+11  2.435E+11 8.898E-11
  110.0  1.651E+11  2.027E+11 7.698E-11
  111.0  1.540E+11  1.686E+11 6.661E-11
  112.0  1.430E+11  1.401E+11 5.765E-11
  113.0  1.324E+11  1.165E+11 4.994E-11
  114.0  1.223E+11  9.687E+10 4.331E-11
  115.0  1.127E+11  8.067E+10 3.762E-11
  116.0  1.037E+11  6.732E+10 3.274E-11
  117.0  9.526E+10  5.633E+10 2.855E-11
  118.0  8.749E+10  4.729E+10 2.497E-11
  119.0  8.033E+10  3.985E+10 2.189E-11
  120.0  7.379E+10  3.373E+10 1.926E-11
  121.0  6.785E+10  2.869E+10 1.701E-11
  122.0  6.248E+10  2.454E+10 1.508E-11
  123.0  5.756E+10  2.109E+10 1.340E-11
  124.0  5.326E+10  1.827E+10 1.200E-11
  125.0  4.946E+10  1.594E+10 1.079E-11
  126.0  4.607E+10  1.400E+10 9.762E-12
  127.0  4.305E+10  1.238E+10 8.869E-12
  128.0  4.033E+10  1.101E+10 8.092E-12
  129.0  3.788E+10  9.839E+09 7.410E-12
  130.0  3.566E+10  8.838E+09 6.810E-12
  131.0  3.364E+10  7.976E+09 6.279E-12
  132.0  3.179E+10  7.229E+09 5.806E-12
  133.0  3.011E+10  6.577E+09 5.384E-12
  134.0  2.856E+10  6.006E+09 5.005E-12
  135.0  2.713E+10  5.504E+09 4.664E-12
  136.0  2.582E+10  5.059E+09 4.356E-12
  137.0  2.460E+10  4.664E+09 4.076E-12
  138.0  2.347E+10  4.311E+09 3.822E-12
  139.0  2.242E+10  3.995E+09 3.590E-12
  140.0  2.145E+10  3.711E+09 3.378E-12
  141.0  2.054E+10  3.455E+09 3.184E-12
  142.0  1.969E+10  3.223E+09 3.005E-12
  143.0  1.889E+10  3.012E+09 2.840E-12
  144.0  1.815E+10  2.820E+09 2.689E-12
  145.0  1.745E+10  2.644E+09 2.548E-12
  146.0  1.679E+10  2.484E+09 2.418E-12
  147.0  1.617E+10  2.336E+09 2.297E-12
  148.0  1.559E+10  2.201E+09 2.184E-12
  149.0  1.504E+10  2.076E+09 2.079E-12
  150.0  1.452E+10  1.960E+09 1.982E-12
  151.0  1.402E+10  1.853E+09 1.890E-12
  152.0  1.356E+10  1.754E+09 1.805E-12
  153.0  1.311E+10  1.661E+09 1.724E-12
  154.0  1.269E+10  1.575E+09 1.649E-12
  155.0  1.229E+10  1.495E+09 1.578E-12
  156.0  1.191E+10  1.420E+09 1.512E-12
  157.0  1.155E+10  1.351E+09 1.449E-12
  158.0  1.121E+10  1.285E+09 1.390E-12
  159.0  1.088E+10  1.224E+09 1.334E-12
  160.0  1.056E+10  1.166E+09 1.281E-12
  161.0  1.026E+10  1.112E+09 1.231E-12
  162.0  9.974E+09  1.061E+09 1.184E-12
  163.0  9.699E+09  1.013E+09 1.139E-12
  164.0  9.436E+09  9.681E+08 1.097E-12
  165.0  9.183E+09  9.255E+08 1.057E-12
  166.0  8.941E+09  8.852E+08 1.018E-12
  167.0  8.709E+09  8.472E+08 9.817E-13
  168.0  8.485E+09  8.112E+08 9.471E-13
  169.0  8.271E+09  7.771E+08 9.140E-13
  170.0  8.064E+09  7.448E+08 8.825E-13
  171.0  7.865E+09  7.142E+08 8.525E-13
  172.0  7.674E+09  6.851E+08 8.238E-13
  173.0  7.490E+09  6.575E+08 7.964E-13
  174.0  7.312E+09  6.313E+08 7.703E-13
  175.0  7.140E+09  6.063E+08 7.452E-13
  176.0  6.975E+09  5.826E+08 7.213E-13
  177.0  6.815E+09  5.600E+08 6.984E-13
  178.0  6.661E+09  5.385E+08 6.764E-13
  179.0  6.511E+09  5.179E+08 6.554E-13
  180.0  6.367E+09  4.984E+08 6.352E-13
  181.0  6.227E+09  4.797E+08 6.158E-13
  182.0  6.092E+09  4.618E+08 5.972E-13
  183.0  5.961E+09  4.448E+08 5.793E-13
  184.0  5.835E+09  4.285E+08 5.622E-13
  185.0  5.712E+09  4.130E+08 5.457E-13
  186.0  5.593E+09  3.981E+08 5.298E-13
  187.0  5.477E+09  3.838E+08 5.145E-13
  188.0  5.365E+09  3.702E+08 4.998E-13
  189.0  5.256E+09  3.571E+08 4.857E-13
  190.0  5.150E+09  3.446E+08 4.720E-13
