# Supplementary material for: Atmospheric CO2 levels from 2.7 billion years ago inferred from micrometeorite oxidation
Source: Sci Adv. 2020 Jan 22;6(4):eaay4644. doi: 10.1126/sciadv.aay4644 (PMC6976288; doi:10.1126/sciadv.aay4644)
Supplement: Data file S1 [file aay4644_Data_file_S1.zip › co2_atmos/co2_12/args_array.dat]

Mass [kg]        Velocity [m s-1]    Theta [rad]    CO2 [wt. frac]    
6.4562877105e-08 1.4248299080e+04 2.7793406927e-01 1.2000000000e-01 
9.9461790784e-08 1.3491604777e+04 3.2983155496e-01 1.2000000000e-01 
1.0990309892e-07 1.2858733605e+04 8.6113882553e-01 1.2000000000e-01 
7.4740188490e-09 1.2310395332e+04 9.5397324876e-01 1.2000000000e-01 
4.8544185729e-08 1.2035610800e+04 5.3325680093e-01 1.2000000000e-01 
1.1435114789e-08 1.1652982396e+04 6.8304394093e-01 1.2000000000e-01 
2.5167257004e-07 1.1309924570e+04 7.9355278780e-01 1.2000000000e-01 
1.1313157113e-10 1.7992540667e+04 8.9100318647e-01 1.2000000000e-01 
4.2755493114e-09 1.3479064951e+04 9.4513877099e-01 1.2000000000e-01 
3.7853493309e-06 1.3223268707e+04 4.8151714785e-01 1.2000000000e-01 
4.0326456114e-10 1.9010529458e+04 9.2713934164e-01 1.2000000000e-01 
7.7200406520e-09 1.3318936076e+04 7.7148601098e-01 1.2000000000e-01 
1.8731046520e-09 1.2004921742e+04 4.4384071529e-01 1.2000000000e-01 
2.8312469541e-11 2.0000000000e+04 6.7303043174e-01 1.2000000000e-01 
9.6597826991e-09 1.1582616652e+04 4.7178823241e-01 1.2000000000e-01 
2.1668257739e-10 1.4809852593e+04 4.8463933375e-01 1.2000000000e-01 
1.1065246672e-08 1.3735357248e+04 6.1958464484e-01 1.2000000000e-01 
2.1025415253e-11 1.1212149235e+04 8.4543437651e-01 1.2000000000e-01 
2.7083847561e-09 1.1865022956e+04 9.2641077248e-01 1.2000000000e-01 
5.5499727187e-09 1.1360696941e+04 5.3467071555e-01 1.2000000000e-01 
7.4629452810e-08 1.7606250915e+04 1.0536010496e-01 1.2000000000e-01 
3.5300836652e-10 1.1682860095e+04 1.3377109665e+00 1.2000000000e-01 
2.0799036893e-11 1.1911880228e+04 8.9252978532e-01 1.2000000000e-01 
1.1094303720e-11 1.2164196282e+04 3.4252988136e-01 1.2000000000e-01 
4.0921747501e-08 1.6951006550e+04 8.5852367921e-01 1.2000000000e-01 
3.2295584419e-08 1.8335422204e+04 9.1484650554e-01 1.2000000000e-01 
2.3962469431e-06 1.5175594664e+04 3.7995469098e-01 1.2000000000e-01 
1.2099357989e-09 2.0000000000e+04 1.8735118627e-01 1.2000000000e-01 
5.4442805348e-10 1.6507694234e+04 1.0736961920e+00 1.2000000000e-01 
5.3597885206e-11 1.1214797328e+04 7.3556342238e-01 1.2000000000e-01 
5.1692346289e-08 1.1431303344e+04 1.2215243927e+00 1.2000000000e-01 
4.0407723539e-10 1.6706999133e+04 9.9358903609e-01 1.2000000000e-01 
1.7686842446e-09 2.0000000000e+04 1.1203808018e+00 1.2000000000e-01 
1.6165207571e-06 1.6790224101e+04 8.0344114200e-01 1.2000000000e-01 
1.0416867849e-08 1.4535335057e+04 4.1773763558e-01 1.2000000000e-01 
1.8651513271e-09 1.5182772359e+04 7.6432808558e-01 1.2000000000e-01 
6.7337941697e-09 1.2545802433e+04 1.0962735374e+00 1.2000000000e-01 
1.6394522617e-09 1.1218339771e+04 7.0211659759e-01 1.2000000000e-01 
2.8242924248e-10 2.0000000000e+04 1.4832854908e+00 1.2000000000e-01 
1.7313823284e-09 1.3596852091e+04 8.6330235772e-01 1.2000000000e-01 
3.0954354038e-10 1.4938179667e+04 9.0773007098e-01 1.2000000000e-01 
9.0841884550e-09 1.4381909226e+04 8.6612572555e-01 1.2000000000e-01 
1.4891361880e-06 1.2378489645e+04 1.2942783926e+00 1.2000000000e-01 
1.2395624494e-06 1.2391983745e+04 1.1915229303e+00 1.2000000000e-01 
2.8889131066e-10 1.1430887609e+04 2.6708590970e-01 1.2000000000e-01 
3.0935164632e-06 1.3338309582e+04 1.2598248909e+00 1.2000000000e-01 
6.5892548093e-09 1.1234405497e+04 6.2501428837e-01 1.2000000000e-01 
9.2138899299e-07 1.2061191912e+04 1.2308354866e-01 1.2000000000e-01 
2.1618318108e-08 1.1842004471e+04 5.4582263142e-01 1.2000000000e-01 
1.4999409801e-06 1.2249788799e+04 5.7911865426e-01 1.2000000000e-01 
4.0426659845e-11 1.3379966103e+04 6.9311451223e-01 1.2000000000e-01 
1.7722017942e-07 1.3975654824e+04 1.0218162602e-01 1.2000000000e-01 
1.9491508131e-09 1.3234654757e+04 7.2865579413e-01 1.2000000000e-01 
2.0915113561e-10 2.0000000000e+04 1.0169710319e+00 1.2000000000e-01 
1.5233608260e-09 2.0000000000e+04 4.6995644189e-01 1.2000000000e-01 
2.8930499653e-09 2.0000000000e+04 1.0147050310e+00 1.2000000000e-01 
3.9961378470e-09 1.1807037759e+04 1.0513004932e+00 1.2000000000e-01 
6.8284025339e-09 1.2519487356e+04 4.8258518496e-01 1.2000000000e-01 
5.6857036629e-09 1.1583610363e+04 9.1670613618e-02 1.2000000000e-01 
3.6600955770e-11 1.5578252365e+04 1.7621984703e-01 1.2000000000e-01 
3.3231129214e-09 1.7496686738e+04 8.7774805648e-01 1.2000000000e-01 
2.7225002929e-10 1.1718804089e+04 1.5618792192e-01 1.2000000000e-01 
7.5762051525e-08 1.4146655729e+04 6.7858506662e-01 1.2000000000e-01 
5.5584726532e-07 1.8195548844e+04 1.0551331936e+00 1.2000000000e-01 
1.6711927127e-09 1.2200754590e+04 1.1832883675e+00 1.2000000000e-01 
1.4515417116e-08 1.3476865767e+04 6.8706440692e-01 1.2000000000e-01 
1.0881676332e-06 1.2236933259e+04 1.9838623071e-01 1.2000000000e-01 
2.4992079637e-07 1.6639838325e+04 4.0188524507e-01 1.2000000000e-01 
1.4272462645e-05 1.5438188452e+04 2.9940563233e-01 1.2000000000e-01 
2.7983417424e-09 2.0000000000e+04 3.1368865174e-01 1.2000000000e-01 
2.2500361279e-09 1.1332283302e+04 9.0069511232e-01 1.2000000000e-01 
2.4913741295e-10 1.3394627431e+04 3.5748147511e-01 1.2000000000e-01 
6.1364274445e-08 1.1424829680e+04 1.1593954836e+00 1.2000000000e-01 
4.9597282000e-09 1.1679476286e+04 3.3289653381e-01 1.2000000000e-01 
8.3700264183e-09 2.0000000000e+04 5.4380424423e-01 1.2000000000e-01 
5.4001164513e-09 1.1431990773e+04 4.2595297132e-01 1.2000000000e-01 
1.7590320917e-07 1.2649032425e+04 1.8642899474e-01 1.2000000000e-01 
9.2377582405e-08 2.0000000000e+04 1.2312308658e+00 1.2000000000e-01 
6.1574984958e-10 1.1205449652e+04 7.3280859365e-01 1.2000000000e-01 
2.1884720146e-05 1.2427093385e+04 1.2850396832e+00 1.2000000000e-01 
2.3576681669e-08 1.2752833467e+04 1.0799897344e+00 1.2000000000e-01 
3.7494417193e-09 1.3661728803e+04 1.3213906244e+00 1.2000000000e-01 
3.7203435466e-09 1.3705702814e+04 5.5777857446e-01 1.2000000000e-01 
1.4499625483e-08 1.2363466229e+04 1.0012487698e+00 1.2000000000e-01 
7.2514079867e-09 1.2474686731e+04 2.6185414902e-01 1.2000000000e-01 
2.0074163780e-08 1.1394155546e+04 2.1151004742e-01 1.2000000000e-01 
4.9367898186e-09 1.1994119710e+04 1.1046482153e+00 1.2000000000e-01 
3.0530847472e-07 1.2704977242e+04 3.6600587484e-01 1.2000000000e-01 
6.8440216065e-11 1.2290190974e+04 3.9060767593e-01 1.2000000000e-01 
1.1567714391e-08 1.1368841866e+04 7.0588427821e-01 1.2000000000e-01 
1.0544439190e-06 1.5046889453e+04 2.9632780713e-01 1.2000000000e-01 
4.6750362395e-11 1.1787374750e+04 8.2530239923e-01 1.2000000000e-01 
4.7516601327e-06 1.3643429633e+04 5.8485306509e-01 1.2000000000e-01 
1.6868596553e-09 1.1300054680e+04 3.7117690376e-01 1.2000000000e-01 
1.3131570006e-05 1.2255436700e+04 9.4420158310e-01 1.2000000000e-01 
3.6664787070e-08 1.1605624325e+04 1.2743980823e+00 1.2000000000e-01 
1.3532199887e-09 1.5097734637e+04 1.2974993420e+00 1.2000000000e-01 
2.6480326284e-11 1.1924021908e+04 5.2185703837e-01 1.2000000000e-01 
4.0366494224e-09 1.4535286796e+04 3.2001993420e-01 1.2000000000e-01 
8.1026963882e-09 1.3054940903e+04 5.3053001796e-01 1.2000000000e-01 
7.0097576746e-10 1.3499548540e+04 5.9093972235e-01 1.2000000000e-01 
3.0135627336e-07 1.2125975147e+04 1.2893115872e+00 1.2000000000e-01 
1.0779209549e-11 1.3614022280e+04 8.1111948950e-01 1.2000000000e-01 
3.5975542701e-10 1.6465477432e+04 1.1853392567e+00 1.2000000000e-01 
8.8507785957e-10 1.4131771332e+04 4.0757259209e-01 1.2000000000e-01 
1.7412681827e-08 2.0000000000e+04 6.0944545467e-01 1.2000000000e-01 
6.6919247586e-08 1.4865778214e+04 8.0777680160e-01 1.2000000000e-01 
2.5155203392e-10 1.7388104432e+04 7.7215852030e-01 1.2000000000e-01 
1.1948455558e-10 1.1700364662e+04 1.1857993873e+00 1.2000000000e-01 
8.4553795609e-07 1.6327387420e+04 4.0945723240e-01 1.2000000000e-01 
5.6835966984e-09 1.1355550160e+04 2.7457338870e-01 1.2000000000e-01 
5.2693271174e-09 1.5744614391e+04 3.1559511969e-01 1.2000000000e-01 
1.9711082979e-12 1.1940853626e+04 8.5909692245e-01 1.2000000000e-01 
2.9793321594e-11 1.2060705293e+04 1.0391613758e+00 1.2000000000e-01 
1.9040906192e-12 1.2485761376e+04 2.5562553085e-01 1.2000000000e-01 
1.0815745647e-09 1.4266910211e+04 8.5730101195e-01 1.2000000000e-01 
1.5089438093e-08 1.3007771195e+04 1.1996970747e+00 1.2000000000e-01 
1.0366769696e-09 1.4675414089e+04 9.2561327316e-01 1.2000000000e-01 
5.0717489142e-11 1.2953167484e+04 8.5218063073e-01 1.2000000000e-01 
9.8956034702e-12 1.4325606797e+04 4.7287107891e-01 1.2000000000e-01 
2.8953199347e-08 1.3887636609e+04 1.3096369038e+00 1.2000000000e-01 
1.7406822515e-10 1.2575617441e+04 3.6229388994e-01 1.2000000000e-01 
5.0046186348e-09 1.2930784421e+04 8.6784000785e-01 1.2000000000e-01 
7.8100578693e-10 1.2042999609e+04 3.5107259459e-01 1.2000000000e-01 
2.1039654556e-08 1.2676593967e+04 7.0230896550e-01 1.2000000000e-01 
3.5388816648e-10 1.7120521728e+04 2.3047363253e-01 1.2000000000e-01 
1.7212103386e-11 1.3775601153e+04 8.0936232429e-01 1.2000000000e-01 
5.3261999682e-09 1.3678998835e+04 1.0226562332e+00 1.2000000000e-01 
2.1158315783e-08 1.2299383024e+04 1.2522516759e-01 1.2000000000e-01 
8.9005313219e-09 1.2862499218e+04 7.9397471740e-01 1.2000000000e-01 
5.3030375589e-10 1.2945714525e+04 1.0787755573e+00 1.2000000000e-01 
2.0607247963e-08 1.2256464622e+04 1.2246575617e+00 1.2000000000e-01 
1.8737109879e-08 1.1369851883e+04 1.0861011220e+00 1.2000000000e-01 
1.6398370253e-07 1.3728082150e+04 6.2952856612e-01 1.2000000000e-01 
2.1556301442e-06 1.1906215978e+04 1.0126415757e+00 1.2000000000e-01 
2.9512879704e-07 1.2345667789e+04 7.1358008956e-01 1.2000000000e-01 
4.5915292386e-07 1.1509568881e+04 6.7417076793e-01 1.2000000000e-01 
2.2668043773e-05 1.3658867628e+04 3.1645946231e-01 1.2000000000e-01 
7.3130475571e-07 1.9844577486e+04 1.2124974963e+00 1.2000000000e-01 
1.3294402201e-07 1.3637518580e+04 9.4914252783e-01 1.2000000000e-01 
8.1023871494e-10 1.4950194669e+04 1.1917941021e+00 1.2000000000e-01 
5.8569505513e-08 1.5504318605e+04 6.7888683031e-01 1.2000000000e-01 
8.3860293828e-06 1.9873306103e+04 7.3302362318e-01 1.2000000000e-01 
7.2371206679e-12 1.1777420548e+04 1.3697024539e+00 1.2000000000e-01 
2.8467675706e-11 1.1565787452e+04 4.9162890009e-01 1.2000000000e-01 
4.6506019393e-09 1.5569319366e+04 8.2652814035e-01 1.2000000000e-01 
2.5561369275e-08 2.0000000000e+04 7.0656162162e-01 1.2000000000e-01 
1.8367724111e-09 1.3216364441e+04 5.4170052949e-01 1.2000000000e-01 
8.0232892767e-09 1.1252218877e+04 6.3841207055e-01 1.2000000000e-01 
1.4461845120e-10 1.3734196342e+04 3.1669289114e-01 1.2000000000e-01 
3.7286688380e-07 1.8167800503e+04 5.3386236818e-01 1.2000000000e-01 
3.4404267919e-09 1.2490314003e+04 1.0229707272e+00 1.2000000000e-01 
2.2220651849e-08 1.8387163138e+04 1.4208802573e-01 1.2000000000e-01 
1.1440111638e-08 1.1215692762e+04 1.0332405963e+00 1.2000000000e-01 
9.2449665959e-08 1.6609521896e+04 1.2507923914e+00 1.2000000000e-01 
1.8524045861e-11 1.5519613269e+04 6.3977558875e-01 1.2000000000e-01 
3.4598837461e-10 1.1678363722e+04 5.4439854067e-01 1.2000000000e-01 
6.8438715839e-09 1.1707179652e+04 2.4558915621e-01 1.2000000000e-01 
8.0303159220e-07 1.2252928944e+04 5.7855318013e-01 1.2000000000e-01 
1.9757569535e-09 1.2356673593e+04 1.0091546181e+00 1.2000000000e-01 
7.3326364682e-09 1.1906315636e+04 8.9534340004e-01 1.2000000000e-01 
2.3354290936e-09 1.1623348323e+04 7.6443999624e-01 1.2000000000e-01 
2.6325634944e-09 1.2420335151e+04 6.5941293515e-01 1.2000000000e-01 
5.5242287073e-08 1.2608473526e+04 9.9108406849e-01 1.2000000000e-01 
3.9396453641e-10 1.1749687803e+04 7.4545225653e-01 1.2000000000e-01 
4.1540702744e-10 1.3312727517e+04 9.4479628718e-01 1.2000000000e-01 
1.4195092484e-09 1.8084871631e+04 8.9145655620e-01 1.2000000000e-01 
8.0244188476e-08 1.6237008723e+04 9.1141880526e-01 1.2000000000e-01 
8.7747524474e-08 1.2091291316e+04 9.3055867074e-01 1.2000000000e-01 
6.6776889024e-09 2.0000000000e+04 7.9882759156e-01 1.2000000000e-01 
8.8499341324e-10 2.0000000000e+04 1.2261993671e+00 1.2000000000e-01 
1.7649441663e-07 1.3647427550e+04 1.0798906111e+00 1.2000000000e-01 
1.4515732086e-07 1.2793728745e+04 3.3534603231e-01 1.2000000000e-01 
1.9478985906e-08 1.1686209983e+04 7.2952334511e-01 1.2000000000e-01 
1.8785560253e-09 2.0000000000e+04 6.2031369034e-01 1.2000000000e-01 
1.7135970817e-06 2.0000000000e+04 1.3361993549e+00 1.2000000000e-01 
3.6975755684e-10 1.1208459763e+04 7.9613419259e-01 1.2000000000e-01 
2.0278651737e-09 1.4364097058e+04 9.2194308829e-01 1.2000000000e-01 
1.4640249795e-10 1.2365244766e+04 5.4459595042e-01 1.2000000000e-01 
4.9151279934e-10 1.8144956174e+04 8.8034651694e-01 1.2000000000e-01 
5.4349654292e-09 2.0000000000e+04 8.6516282254e-01 1.2000000000e-01 
5.5691395125e-07 1.1211088268e+04 1.0511387620e+00 1.2000000000e-01 
9.9382763778e-07 2.0000000000e+04 1.0543317853e+00 1.2000000000e-01 
7.1091646759e-08 1.2497940954e+04 1.0459817770e+00 1.2000000000e-01 
6.0705670957e-08 1.1852195768e+04 4.1357057717e-01 1.2000000000e-01 
3.8414284755e-10 2.0000000000e+04 1.1524864339e+00 1.2000000000e-01 
1.2244011194e-08 1.2553028136e+04 5.2235443809e-01 1.2000000000e-01 
1.4056368685e-09 1.1652398759e+04 1.1849707818e+00 1.2000000000e-01 
8.6457552278e-11 1.3196389865e+04 9.7897911774e-01 1.2000000000e-01 
1.6000674988e-06 1.6589685709e+04 2.6568479955e-01 1.2000000000e-01 
6.5672142239e-10 1.3106849876e+04 8.0282999538e-01 1.2000000000e-01 
2.1646673849e-12 1.2983374507e+04 9.0227535487e-01 1.2000000000e-01 
6.1104276363e-07 1.5025384288e+04 9.6817431333e-01 1.2000000000e-01 
1.5548730995e-08 1.8013171952e+04 9.9769001979e-01 1.2000000000e-01 
3.6675070095e-11 1.2055555155e+04 1.1259650414e+00 1.2000000000e-01 
4.3793654411e-11 1.1388196811e+04 3.1488519919e-01 1.2000000000e-01 
2.0050931619e-08 1.2009369776e+04 4.2934393541e-01 1.2000000000e-01 
1.6780392878e-08 1.4013868563e+04 4.4405502074e-01 1.2000000000e-01 
6.8715050782e-09 1.2021751603e+04 8.0621152089e-01 1.2000000000e-01 
1.6854840004e-07 1.2741205075e+04 7.6636420214e-01 1.2000000000e-01 
5.8527666232e-10 1.3070963958e+04 7.2585597925e-01 1.2000000000e-01 
1.1959124729e-09 1.6726973278e+04 8.8431727171e-01 1.2000000000e-01 
4.2692214216e-06 1.7426121069e+04 2.6703423111e-01 1.2000000000e-01 
1.1597781361e-07 1.7233513283e+04 2.7969701104e-01 1.2000000000e-01 
1.6760956100e-06 1.1264976354e+04 1.1077432651e+00 1.2000000000e-01 
5.1022318027e-09 1.2267835003e+04 1.2949599161e+00 1.2000000000e-01 
5.1882602739e-08 1.7528605369e+04 5.5033335057e-01 1.2000000000e-01 
3.4309505976e-08 1.4457732089e+04 4.5384712542e-01 1.2000000000e-01 
4.6699869689e-10 1.6509395331e+04 7.0230141603e-01 1.2000000000e-01 
1.3261349231e-09 1.7585557807e+04 9.7604226104e-01 1.2000000000e-01 
5.1848243170e-06 1.2360409015e+04 1.3842817550e+00 1.2000000000e-01 
2.3522489659e-10 1.6153197641e+04 9.5538083680e-01 1.2000000000e-01 
2.3764559656e-10 1.1840495965e+04 7.4232952598e-01 1.2000000000e-01 
9.3499840194e-10 1.1421887842e+04 6.7525630651e-01 1.2000000000e-01 
1.7094351666e-09 1.6574705605e+04 1.4331862960e+00 1.2000000000e-01 
2.3319687156e-08 1.2098614050e+04 1.1497434690e+00 1.2000000000e-01 
9.1303606952e-11 1.6769486660e+04 4.9500182891e-01 1.2000000000e-01 
1.2667228545e-07 1.1622506900e+04 6.5090393857e-01 1.2000000000e-01 
6.2974114817e-08 1.1555806373e+04 7.7543455721e-01 1.2000000000e-01 
1.0475534616e-11 1.2595570030e+04 4.5312605433e-01 1.2000000000e-01 
2.2081626316e-10 1.6249144767e+04 9.9831653488e-01 1.2000000000e-01 
9.3636900244e-09 1.9564981608e+04 8.0737147225e-01 1.2000000000e-01 
9.3087213167e-08 1.3025006519e+04 8.4123600685e-01 1.2000000000e-01 
1.9225093490e-10 1.1547819134e+04 8.8971048853e-01 1.2000000000e-01 
1.3735972577e-10 1.2467694019e+04 1.2357744519e+00 1.2000000000e-01 
8.6889265288e-11 1.7147243447e+04 4.9676168451e-01 1.2000000000e-01 
5.6128976397e-09 1.6362138777e+04 6.1736893656e-01 1.2000000000e-01 
5.4230627248e-10 1.2279629162e+04 8.4073331874e-01 1.2000000000e-01 
2.8219649882e-08 1.3849913773e+04 9.0383322900e-01 1.2000000000e-01 
1.2604010955e-09 1.9616596388e+04 5.8407452816e-01 1.2000000000e-01 
3.6030150243e-08 1.1440661914e+04 1.1085564831e+00 1.2000000000e-01 
3.0308219197e-09 1.7982740154e+04 2.9988996302e-01 1.2000000000e-01 
8.5613500840e-08 1.1722062042e+04 6.2933514618e-01 1.2000000000e-01 
8.6792255734e-09 1.2850932849e+04 5.4445861843e-01 1.2000000000e-01 
2.1154616423e-09 1.6101588070e+04 1.0689576051e+00 1.2000000000e-01 
1.8880070333e-10 1.2350042742e+04 9.4349232934e-01 1.2000000000e-01 
8.3254331404e-13 1.1470274293e+04 8.3255939742e-01 1.2000000000e-01 
3.6308290001e-09 1.6992065123e+04 1.0474997591e+00 1.2000000000e-01 
3.3555298606e-08 2.0000000000e+04 6.5381144928e-01 1.2000000000e-01 
3.3789823985e-09 1.5683986836e+04 3.9922164968e-01 1.2000000000e-01 
4.1555055619e-06 1.6664901698e+04 7.6349591856e-01 1.2000000000e-01 
4.3198206334e-10 1.2785358757e+04 4.7859850183e-01 1.2000000000e-01 
1.5584910829e-08 1.6115002897e+04 5.3853067609e-01 1.2000000000e-01 
4.2998176098e-12 1.8882494619e+04 1.0420467092e+00 1.2000000000e-01 
7.5796735046e-10 1.5534505281e+04 4.8909915408e-01 1.2000000000e-01 
8.6624350950e-07 1.2127810379e+04 1.1657721159e+00 1.2000000000e-01 
2.3286030934e-09 1.5902486759e+04 1.4947326691e+00 1.2000000000e-01 
7.6950900339e-09 1.1997586217e+04 4.9869362726e-01 1.2000000000e-01 
3.6528698852e-07 1.1252298332e+04 5.5710854001e-01 1.2000000000e-01 
4.1592857343e-07 1.3709244173e+04 1.0749832066e+00 1.2000000000e-01 
6.9617114107e-08 2.0000000000e+04 5.1872468546e-01 1.2000000000e-01 
6.4245538875e-08 1.3739197350e+04 1.0283210084e+00 1.2000000000e-01 
2.9212547436e-08 1.1755271690e+04 5.6815345119e-01 1.2000000000e-01 
8.7329243212e-11 1.3854626171e+04 7.8955730018e-01 1.2000000000e-01 
2.8523808687e-12 1.2492539511e+04 9.4284932987e-01 1.2000000000e-01 
6.5326988586e-07 1.1609715939e+04 4.9138369961e-01 1.2000000000e-01 
4.5493828722e-06 1.1225810820e+04 6.6364342379e-01 1.2000000000e-01 
1.7114502439e-09 1.5410621859e+04 1.1332280098e+00 1.2000000000e-01 
3.7973216764e-10 1.1304610856e+04 1.2532306097e+00 1.2000000000e-01 
9.3144489303e-10 2.0000000000e+04 7.9501301673e-01 1.2000000000e-01 
1.0465641233e-08 1.3390211910e+04 1.3468686692e+00 1.2000000000e-01 
1.2256217141e-08 1.4307654170e+04 3.6125479895e-01 1.2000000000e-01 
1.9889263596e-07 1.9688775127e+04 1.6165697993e-01 1.2000000000e-01 
1.8819044339e-05 1.1612856144e+04 8.5765765639e-01 1.2000000000e-01 
6.1789912441e-10 1.7474926785e+04 5.3965577985e-01 1.2000000000e-01 
1.7378068527e-10 2.0000000000e+04 2.8469201552e-01 1.2000000000e-01 
8.7323843453e-08 1.3303576873e+04 1.0873809982e+00 1.2000000000e-01 
5.8572592242e-08 1.1392471716e+04 3.7782140847e-01 1.2000000000e-01 
2.3483685681e-07 1.3174863999e+04 2.8994074006e-01 1.2000000000e-01 
1.0157883308e-07 1.2050758232e+04 5.4804467364e-01 1.2000000000e-01 
3.7341846957e-09 1.2206989353e+04 9.6033161838e-01 1.2000000000e-01 
3.4274007547e-07 1.1657226806e+04 4.2288062051e-01 1.2000000000e-01 
6.3740615596e-11 1.1291516360e+04 3.6101509251e-01 1.2000000000e-01 
1.3605476375e-09 1.1527961451e+04 1.2237146735e+00 1.2000000000e-01 
1.1989435146e-11 1.4302429727e+04 6.5366786028e-01 1.2000000000e-01 
2.4147900708e-10 1.3285569581e+04 1.0217629388e+00 1.2000000000e-01 
8.7912313976e-11 1.4871506923e+04 6.5823397930e-01 1.2000000000e-01 
6.5075987719e-08 1.1931107908e+04 8.6123930582e-01 1.2000000000e-01 
2.5672744129e-09 1.2197918186e+04 1.4796882450e-01 1.2000000000e-01 
6.6966223827e-08 1.1334586623e+04 7.4807222907e-01 1.2000000000e-01 
2.4020007577e-09 2.0000000000e+04 9.8328743241e-01 1.2000000000e-01 
1.1746030041e-09 2.0000000000e+04 1.0442541331e+00 1.2000000000e-01 
2.0564542885e-08 1.9213031480e+04 3.8464563262e-01 1.2000000000e-01 
1.2081021195e-06 1.1235854285e+04 9.8361498480e-01 1.2000000000e-01 
1.1777112534e-07 1.4015834135e+04 1.0040340888e+00 1.2000000000e-01 
5.5266383643e-09 1.3361997503e+04 1.3448508663e+00 1.2000000000e-01 
1.6665112384e-10 1.2692626065e+04 6.0358027699e-01 1.2000000000e-01 
1.5963930215e-08 1.1511830120e+04 9.0959908085e-01 1.2000000000e-01 
2.8463630447e-08 1.3289741169e+04 1.2697235652e+00 1.2000000000e-01 
4.5082496799e-10 1.4840324349e+04 8.8420558645e-01 1.2000000000e-01 
2.5920354766e-11 1.2875803637e+04 4.7805143079e-01 1.2000000000e-01 
4.3720363952e-09 2.0000000000e+04 4.2319955687e-01 1.2000000000e-01 
7.4124776346e-12 2.0000000000e+04 9.3824755654e-02 1.2000000000e-01 
2.0525864230e-09 1.5763542313e+04 5.6614816403e-01 1.2000000000e-01 
1.6894484491e-08 1.3268849115e+04 1.0772920605e+00 1.2000000000e-01 
5.0517555520e-08 1.4591018631e+04 1.1124829198e+00 1.2000000000e-01 
4.7737257984e-06 1.2664162136e+04 9.8623685215e-01 1.2000000000e-01 
1.4649221405e-11 1.6033423707e+04 1.3832124713e+00 1.2000000000e-01 
6.2624570272e-09 1.4135970325e+04 8.8807165000e-01 1.2000000000e-01 
1.0645030970e-09 2.0000000000e+04 8.4336610450e-01 1.2000000000e-01 
1.2912010778e-08 1.7455044059e+04 1.1265949886e+00 1.2000000000e-01 
2.2244993812e-10 1.9937277008e+04 8.5474396713e-01 1.2000000000e-01 
5.4878702427e-09 1.1720780110e+04 1.0120173347e+00 1.2000000000e-01 
1.4735649426e-08 1.6943364407e+04 7.3249132875e-01 1.2000000000e-01 
4.8614159980e-08 1.2871712213e+04 4.2509797129e-01 1.2000000000e-01 
1.2776564016e-06 1.1513496977e+04 1.1617888664e+00 1.2000000000e-01 
4.0058555304e-10 1.2579825713e+04 8.8087174448e-01 1.2000000000e-01 
1.3567876472e-08 2.0000000000e+04 1.0492665126e+00 1.2000000000e-01 
4.2588490079e-08 1.1733361395e+04 8.1358441886e-01 1.2000000000e-01 
3.2560655162e-12 1.2069616926e+04 7.1634763675e-01 1.2000000000e-01 
5.4261555326e-08 1.3312497015e+04 1.7799809465e-01 1.2000000000e-01 
8.8696546464e-09 1.1875917841e+04 8.8264649872e-01 1.2000000000e-01 
2.3882013045e-07 1.1429729341e+04 8.3769963189e-01 1.2000000000e-01 
1.1039562320e-07 1.5719715941e+04 9.9325445305e-01 1.2000000000e-01 
1.3253811791e-09 1.5296384855e+04 9.8210784816e-01 1.2000000000e-01 
1.0626707367e-07 1.1270821353e+04 8.3709443176e-01 1.2000000000e-01 
2.4881785940e-10 2.0000000000e+04 1.2774009250e+00 1.2000000000e-01 
2.5905606691e-10 1.5566732360e+04 1.0219260557e+00 1.2000000000e-01 
2.9023825100e-07 1.1805231608e+04 8.8319654806e-01 1.2000000000e-01 
8.6452039359e-07 1.1363069894e+04 8.9686840622e-01 1.2000000000e-01 
5.3037059400e-10 1.2860351325e+04 6.2092788934e-01 1.2000000000e-01 
2.2218960178e-08 1.1839025285e+04 7.7837146094e-01 1.2000000000e-01 
1.3034533143e-11 1.1460901797e+04 8.7781033643e-01 1.2000000000e-01 
4.7757862867e-09 1.3505770771e+04 7.6811119009e-01 1.2000000000e-01 
2.9674682085e-06 1.1673443122e+04 1.2386793483e+00 1.2000000000e-01 
1.1746162931e-10 1.2583987069e+04 1.5039235773e+00 1.2000000000e-01 
4.9167063678e-09 1.2682781018e+04 1.8223996705e-01 1.2000000000e-01 
5.9314459149e-08 1.6542123778e+04 7.0075514586e-01 1.2000000000e-01 
3.8561817822e-09 1.3114446586e+04 9.5114869356e-01 1.2000000000e-01 
3.0334914232e-09 1.6477249682e+04 8.1454727527e-01 1.2000000000e-01 
3.6897269425e-09 1.1289074517e+04 3.5258844759e-01 1.2000000000e-01 
2.7686286767e-08 1.5518621344e+04 9.9353717531e-01 1.2000000000e-01 
9.0659884105e-09 1.4800990840e+04 1.1934032649e+00 1.2000000000e-01 
4.0789949485e-08 1.3557972053e+04 1.3332504392e+00 1.2000000000e-01 
5.6436787110e-09 1.5214141183e+04 1.0462014855e+00 1.2000000000e-01 
1.7747378009e-12 1.3235891553e+04 6.0192590002e-01 1.2000000000e-01 
7.4879668164e-07 1.7471994451e+04 5.5259712140e-01 1.2000000000e-01 
3.7323685557e-10 1.6175205904e+04 2.5606966340e-01 1.2000000000e-01 
3.3521462388e-08 1.3672515056e+04 1.2260112750e+00 1.2000000000e-01 
7.4621490612e-08 1.1657780329e+04 4.0445511962e-01 1.2000000000e-01 
1.4172602728e-10 1.9419584957e+04 7.1517753287e-01 1.2000000000e-01 
6.5957444853e-09 1.2199446739e+04 6.2549644222e-01 1.2000000000e-01 
9.2436847077e-10 1.1543901535e+04 3.5677153872e-01 1.2000000000e-01 
3.6559386737e-10 1.8007567940e+04 9.4650818647e-01 1.2000000000e-01 
1.8547993553e-09 1.1909882980e+04 5.8474497725e-01 1.2000000000e-01 
6.2065468372e-10 1.7113652702e+04 4.4939168985e-01 1.2000000000e-01 
3.7760969910e-10 1.1351387455e+04 3.7456149579e-01 1.2000000000e-01 
3.6695314188e-10 1.3447849632e+04 3.8471002801e-01 1.2000000000e-01 
3.5048639179e-10 1.2985169088e+04 6.4371950764e-01 1.2000000000e-01 
5.2728313566e-07 1.3376724161e+04 9.4832729569e-01 1.2000000000e-01 
1.4812663509e-09 1.1466057839e+04 9.5971096915e-01 1.2000000000e-01 
6.3581090507e-08 1.1444801516e+04 6.7761092181e-01 1.2000000000e-01 
3.5427920434e-08 1.2153350815e+04 1.0575560180e+00 1.2000000000e-01 
5.5957665286e-10 1.3665643776e+04 6.4894701687e-01 1.2000000000e-01 
6.2783166988e-08 1.2261470692e+04 7.6401533480e-01 1.2000000000e-01 
2.2671368766e-08 1.2508982599e+04 1.4520433919e-01 1.2000000000e-01 
2.6844771446e-08 1.1454769588e+04 1.2225471191e+00 1.2000000000e-01 
4.4645840305e-09 1.2774156509e+04 6.2356632483e-01 1.2000000000e-01 
3.1384223507e-10 1.1802817172e+04 1.4743843393e+00 1.2000000000e-01 
1.5437760984e-09 1.4317551050e+04 7.6359469290e-01 1.2000000000e-01 
5.9098058917e-08 2.0000000000e+04 5.0216612136e-01 1.2000000000e-01 
1.3776870442e-09 2.0000000000e+04 2.8840510767e-01 1.2000000000e-01 
1.4848334690e-10 2.0000000000e+04 6.4535546724e-01 1.2000000000e-01 
1.6983438588e-11 1.1738047229e+04 1.0036861984e+00 1.2000000000e-01 
2.7552414606e-12 1.3638507918e+04 4.7155958049e-01 1.2000000000e-01 
1.5309515211e-08 1.1566105836e+04 9.9463366966e-01 1.2000000000e-01 
1.1858202797e-06 1.2282067041e+04 1.0429034926e+00 1.2000000000e-01 
1.0243313816e-08 1.4165158887e+04 1.4672721298e+00 1.2000000000e-01 
4.5927032704e-10 1.2363917806e+04 6.7898820447e-01 1.2000000000e-01 
1.6308592378e-10 1.1929305679e+04 5.2887667006e-01 1.2000000000e-01 
7.4112735947e-10 1.2487587176e+04 7.5561646308e-01 1.2000000000e-01 
1.6097575093e-10 1.4955087592e+04 8.3694555433e-01 1.2000000000e-01 
3.1199865760e-10 1.9859296321e+04 2.2077087116e-01 1.2000000000e-01 
1.5868659836e-10 1.2478185537e+04 2.4240198002e-01 1.2000000000e-01 
3.4060280061e-09 1.1270292957e+04 4.5557720580e-01 1.2000000000e-01 
3.2062369988e-10 1.2478433904e+04 8.9510026085e-01 1.2000000000e-01 
6.7133285287e-07 1.3207002860e+04 4.3220244796e-01 1.2000000000e-01 
3.9278707727e-10 1.1863051156e+04 7.1119781519e-01 1.2000000000e-01 
3.6472641785e-08 1.5749932863e+04 2.1834710422e-01 1.2000000000e-01 
8.0033241157e-11 1.1981582978e+04 5.2817923014e-01 1.2000000000e-01 
1.1882258012e-09 1.1351602792e+04 7.8258339899e-01 1.2000000000e-01 
1.0361060512e-10 1.3957281809e+04 4.7781912007e-01 1.2000000000e-01 
1.6934897295e-09 1.4689993043e+04 7.6697231577e-01 1.2000000000e-01 
1.2372476537e-08 1.2853741958e+04 1.1223452194e+00 1.2000000000e-01 
2.0503159310e-09 1.6400567647e+04 6.5286648078e-01 1.2000000000e-01 
4.4726458172e-13 1.2046412126e+04 3.8822688495e-01 1.2000000000e-01 
2.2022936375e-08 1.2545232959e+04 5.3735566610e-01 1.2000000000e-01 
1.7032173495e-09 1.1355761953e+04 4.7275323541e-01 1.2000000000e-01 
3.9353913818e-09 1.5175899980e+04 6.2804924847e-01 1.2000000000e-01 
1.3358987611e-10 1.1326722216e+04 1.0618132523e+00 1.2000000000e-01 
2.1088183492e-07 1.1855580804e+04 4.6194752979e-01 1.2000000000e-01 
1.5662549363e-08 1.1668536080e+04 9.8009738211e-01 1.2000000000e-01 
4.0624875348e-10 1.6954904720e+04 1.0098426632e+00 1.2000000000e-01 
2.1489180300e-10 1.2463163085e+04 4.8524118095e-01 1.2000000000e-01 
5.2755381515e-09 1.2573691805e+04 6.1118017956e-01 1.2000000000e-01 
5.9841112956e-09 1.2616722755e+04 1.4340909920e+00 1.2000000000e-01 
2.3276420179e-11 2.0000000000e+04 5.6112079674e-01 1.2000000000e-01 
2.8967156753e-09 1.8903246372e+04 3.2385798726e-01 1.2000000000e-01 
2.0431570016e-07 1.3430444861e+04 9.0866684850e-01 1.2000000000e-01 
1.9338530467e-10 1.4907284756e+04 6.7467799817e-01 1.2000000000e-01 
3.5348231666e-11 1.1670286151e+04 8.4794219253e-01 1.2000000000e-01 
2.3026823935e-09 1.8691687703e+04 6.5582905833e-01 1.2000000000e-01 
5.8157205458e-09 2.0000000000e+04 1.0627270033e+00 1.2000000000e-01 
1.9367396723e-10 1.2098499058e+04 2.9131538303e-01 1.2000000000e-01 
7.5532565868e-09 1.6583968448e+04 1.3584278455e+00 1.2000000000e-01 
1.5926487857e-12 1.4040668138e+04 5.8156636957e-01 1.2000000000e-01 
2.3452946231e-10 1.2100769890e+04 4.6470351212e-01 1.2000000000e-01 
3.9187098706e-10 1.1734582406e+04 9.6036292703e-01 1.2000000000e-01 
1.5383605112e-09 1.1835650418e+04 5.9579996461e-01 1.2000000000e-01 
1.4201997642e-09 1.1782664215e+04 1.2331472074e+00 1.2000000000e-01 
1.5835039811e-10 1.2395057081e+04 7.4197367213e-01 1.2000000000e-01 
5.8183021443e-11 1.1808308296e+04 6.4268028422e-01 1.2000000000e-01 
4.7204825689e-08 1.1224555296e+04 2.5722452196e-01 1.2000000000e-01 
2.0412807296e-06 1.1339426107e+04 7.1942074901e-01 1.2000000000e-01 
5.5190392791e-07 2.0000000000e+04 7.3185979444e-01 1.2000000000e-01 
1.5177561568e-10 1.4509122702e+04 2.1477110254e-01 1.2000000000e-01 
5.5008200885e-09 1.4143255518e+04 1.3430330381e+00 1.2000000000e-01 
1.1432173686e-10 1.4522162661e+04 1.1060212834e+00 1.2000000000e-01 
3.3711651415e-08 1.1425968606e+04 9.0512029120e-01 1.2000000000e-01 
2.7671898374e-09 1.3334309129e+04 6.1340494289e-01 1.2000000000e-01 
4.3617753933e-11 1.2632858856e+04 7.8602738694e-01 1.2000000000e-01 
1.0217186614e-08 1.3418174084e+04 4.5335123166e-01 1.2000000000e-01 
9.0675950973e-10 1.1260393046e+04 1.3034671760e+00 1.2000000000e-01 
2.8168869384e-09 1.2376089159e+04 2.0591798754e-01 1.2000000000e-01 
8.4436166390e-07 1.3059773006e+04 1.1283260425e+00 1.2000000000e-01 
6.6920345041e-08 1.5538978568e+04 8.6798648987e-01 1.2000000000e-01 
1.5929628091e-08 1.1368014030e+04 1.3801927032e+00 1.2000000000e-01 
5.0927993103e-11 1.3302225008e+04 4.2163035295e-01 1.2000000000e-01 
5.7112749247e-08 1.9068701796e+04 5.8564743243e-01 1.2000000000e-01 
1.0615584524e-09 1.1281011286e+04 7.5846613188e-01 1.2000000000e-01 
5.8095133873e-10 1.2120628101e+04 7.3669177834e-01 1.2000000000e-01 
2.3013925226e-06 1.5020282661e+04 1.0061082887e+00 1.2000000000e-01 
3.4531338153e-10 1.4838323210e+04 1.1265668701e+00 1.2000000000e-01 
1.1841333888e-08 1.1387582969e+04 1.0555035628e+00 1.2000000000e-01 
1.1288708324e-08 2.0000000000e+04 4.7224038630e-01 1.2000000000e-01 
1.3824294294e-08 1.4367761395e+04 3.1671071349e-01 1.2000000000e-01 
2.0608153845e-08 1.1299643106e+04 9.0643517153e-01 1.2000000000e-01 
5.7613285753e-08 2.0000000000e+04 9.4696390869e-01 1.2000000000e-01 
2.0294061171e-05 1.4238672230e+04 8.8218455058e-01 1.2000000000e-01 
9.5806519808e-09 1.2232928873e+04 6.2399896684e-01 1.2000000000e-01 
1.2746984985e-08 1.2584040539e+04 8.9728941289e-01 1.2000000000e-01 
9.0505738269e-12 1.3265278898e+04 8.6650123412e-02 1.2000000000e-01 
5.2733871680e-10 1.4397811474e+04 1.2621301624e+00 1.2000000000e-01 
4.6304318536e-08 1.1432937797e+04 1.2055653601e-01 1.2000000000e-01 
3.8369148841e-07 1.1903428961e+04 1.3007522788e+00 1.2000000000e-01 
7.4045282363e-06 1.4635113569e+04 8.1717554143e-01 1.2000000000e-01 
1.6399658379e-09 1.8947387979e+04 1.3357425737e+00 1.2000000000e-01 
2.3111005285e-10 1.3202350827e+04 3.0817069724e-01 1.2000000000e-01 
1.1013051508e-10 1.2069483922e+04 1.0547409969e+00 1.2000000000e-01 
1.3376639244e-10 1.3107158247e+04 7.9960744990e-01 1.2000000000e-01 
2.2244787954e-09 2.0000000000e+04 1.0590578194e+00 1.2000000000e-01 
3.5193721369e-10 1.3837805493e+04 7.8558918595e-01 1.2000000000e-01 
9.6710538323e-09 2.0000000000e+04 8.5501500639e-01 1.2000000000e-01 
1.5841437844e-09 1.2842380881e+04 1.2195336421e+00 1.2000000000e-01 
2.5070315819e-08 1.4458818192e+04 1.0674723633e+00 1.2000000000e-01 
7.8059247817e-11 2.0000000000e+04 1.0989251613e+00 1.2000000000e-01 
3.8382567459e-06 1.8579385138e+04 3.8927045226e-01 1.2000000000e-01 
3.9999584697e-09 1.3310163010e+04 1.1677287179e+00 1.2000000000e-01 
1.5327645408e-10 1.1872613305e+04 1.3659293485e+00 1.2000000000e-01 
6.1253231783e-09 1.5206823274e+04 8.2979331323e-01 1.2000000000e-01 
8.2112743909e-09 1.2339830760e+04 9.1215256116e-01 1.2000000000e-01 
5.0603013155e-06 1.2190464197e+04 3.3692341045e-01 1.2000000000e-01 
2.0864391926e-09 1.6994279157e+04 9.8395919614e-01 1.2000000000e-01 
5.1935044126e-09 2.0000000000e+04 1.2389569596e+00 1.2000000000e-01 
9.5065080193e-06 1.5094852395e+04 1.2185608576e+00 1.2000000000e-01 
3.5082924358e-07 1.1803783170e+04 9.6954823974e-01 1.2000000000e-01 
6.2388594981e-10 1.8451597805e+04 1.2983234685e+00 1.2000000000e-01 
4.1612333884e-10 1.3713863465e+04 9.2685328462e-01 1.2000000000e-01 
5.7552990134e-10 1.1716907462e+04 5.9836874654e-01 1.2000000000e-01 
5.1274365428e-10 1.6153310092e+04 9.9718397383e-01 1.2000000000e-01 
1.2502778670e-08 1.4637174494e+04 1.0816720867e+00 1.2000000000e-01 
1.8376100350e-09 1.1752296641e+04 8.0946420078e-01 1.2000000000e-01 
2.8570629141e-10 1.2711757329e+04 6.3146391162e-01 1.2000000000e-01 
4.0104003842e-11 1.2716547914e+04 5.3537325576e-01 1.2000000000e-01 
5.1521853294e-10 1.9420092009e+04 1.3554955102e+00 1.2000000000e-01 
4.8462943582e-11 1.1819142393e+04 1.1771481358e+00 1.2000000000e-01 
1.2871635227e-10 1.2597571533e+04 8.5209003270e-01 1.2000000000e-01 
2.6052893049e-07 1.1808088129e+04 1.4142683224e+00 1.2000000000e-01 
1.0200695835e-08 1.1533330498e+04 6.0424834550e-01 1.2000000000e-01 
7.8303918403e-07 1.1723293350e+04 3.8907159297e-01 1.2000000000e-01 
1.7178110379e-09 1.4618115845e+04 3.8470732367e-01 1.2000000000e-01 
5.8878146321e-09 2.0000000000e+04 4.3225907667e-01 1.2000000000e-01 
6.0523073107e-12 1.1381602761e+04 5.4156680043e-01 1.2000000000e-01 
1.6650663005e-07 1.7731451015e+04 3.8568267232e-01 1.2000000000e-01 
8.4751506525e-10 1.3867675869e+04 1.7981346159e-01 1.2000000000e-01 
7.1257899779e-10 1.1371375227e+04 1.4661586915e+00 1.2000000000e-01 
9.9345095169e-10 1.2142268599e+04 6.0544247449e-01 1.2000000000e-01 
2.3335454882e-05 2.0000000000e+04 9.2053299372e-01 1.2000000000e-01 
1.4667766478e-09 1.1810082055e+04 1.5117356122e+00 1.2000000000e-01 
5.4554502676e-06 1.4611871209e+04 1.1824937657e+00 1.2000000000e-01 
9.5161819353e-10 1.1886432694e+04 5.8828691425e-01 1.2000000000e-01 
5.0022284347e-10 1.9198066381e+04 5.4920897492e-01 1.2000000000e-01 
5.1284488498e-08 1.1949317203e+04 3.7229774196e-01 1.2000000000e-01 
1.6876745958e-06 1.1545217732e+04 1.0317685108e+00 1.2000000000e-01 
9.7525172067e-11 1.1283064335e+04 9.2371589102e-01 1.2000000000e-01 
1.3644188236e-09 1.3089223308e+04 3.4911080761e-01 1.2000000000e-01 
3.2760011115e-09 1.8773346149e+04 4.1598395834e-01 1.2000000000e-01 
6.4426112836e-10 1.2950834501e+04 1.1133128877e+00 1.2000000000e-01 
4.1436400045e-06 1.1959210960e+04 5.0046859440e-01 1.2000000000e-01 
2.3695231238e-06 1.5176759691e+04 9.2034102562e-02 1.2000000000e-01 
