# Supplementary material for: Atmospheric CO2 levels from 2.7 billion years ago inferred from micrometeorite oxidation
Source: Sci Adv. 2020 Jan 22;6(4):eaay4644. doi: 10.1126/sciadv.aay4644 (PMC6976288; doi:10.1126/sciadv.aay4644)
Supplement: Data file S1 [file aay4644_Data_file_S1.zip › co2_atmos/co2_12/clean_results.dat]

Radius [m]       Fe Area [frac]    Max Temp [k]    
3.2614113687e-05 7.9607935480e-01 2.3843552864e+03 
4.4229847796e-05 7.8993322844e-01 2.3861113822e+03 
6.5518563937e-05 7.8988735631e-01 2.3344616147e+03 
5.2309089067e-05 7.8961607737e-01 2.2045923314e+03 
6.1072746283e-05 7.8434225893e-01 2.3213942448e+03 
5.4823791552e-05 7.8375221240e-01 2.2459892850e+03 
1.0829841975e-04 7.7735838240e-01 2.3473463916e+03 
1.0445158371e-05 8.1758196721e-01 2.1367840335e+03 
3.7986051685e-05 7.9820053675e-01 2.2063889066e+03 
9.9830866376e-05 7.7340407704e-01 2.5876591169e+03 
8.4018407723e-06 8.2798001170e-01 2.2004856212e+03 
3.7342629916e-05 7.9705296693e-01 2.2523167128e+03 
3.4818401608e-05 7.8689383870e-01 2.1985110726e+03 
5.3641672599e-06 8.2781530071e-01 2.1356331637e+03 
5.0465952245e-05 7.8292510335e-01 2.2547361536e+03 
1.5541631919e-05 8.0334635174e-01 2.1587303742e+03 
3.2577951065e-05 7.9859940744e-01 2.2889261975e+03 
8.9496494856e-06 1.0000000000e+00 1.4536074521e+03 
4.5265690183e-05 7.7223243999e-01 2.1614479114e+03 
4.8498365928e-05 7.8130153738e-01 2.2237329910e+03 
1.0343635397e-05 8.1452648738e-01 2.4720715607e+03 
2.2918340737e-05 1.0000000000e+00 1.3952286378e+03 
8.9160712678e-06 1.0000000000e+00 1.4952564592e+03 
7.2216917460e-06 1.0000000000e+00 1.6017694603e+03 
1.6602854278e-05 8.1689067073e-01 2.3943745914e+03 
1.0695244346e-05 8.2458222992e-01 2.3997770741e+03 
4.5959015221e-05 7.8688583968e-01 2.6118768440e+03 
3.4459167985e-06 8.3525622107e-01 2.3602692270e+03 
1.9683369051e-05 8.1068829120e-01 2.1427088617e+03 
1.2206451893e-05 1.0000000000e+00 1.6180077054e+03 
1.1205508132e-04 7.8135938427e-01 2.2079178948e+03 
1.6391483996e-05 8.1337120641e-01 2.1529361651e+03 
8.8908358078e-06 8.3472467728e-01 2.2288049340e+03 
2.6903195804e-05 8.0223747749e-01 2.5687754439e+03 
2.4109502472e-05 8.0295688896e-01 2.3137233800e+03 
2.0164804710e-05 8.0857248995e-01 2.2298238366e+03 
5.6090305395e-05 7.8916550598e-01 2.1833059878e+03 
3.8803008224e-05 7.4501929598e-01 2.1186365484e+03 
2.1276866597e-05 1.0000000000e+00 3.8496238012e+02 
3.0860535953e-05 7.9724935459e-01 2.1845832322e+03 
2.0332407367e-05 7.9914165635e-01 2.1380873247e+03 
3.1260467102e-05 8.0424165974e-01 2.2648121806e+03 
1.8882037911e-04 7.8733015820e-01 2.3108314765e+03 
1.5113434388e-04 7.8506963636e-01 2.3474936730e+03 
2.1941218568e-05 7.4201590200e-01 1.9953126135e+03 
1.5335217475e-04 7.9053793172e-01 2.3713783641e+03 
5.2588196556e-05 7.8027094061e-01 2.2207183184e+03 
1.0016910096e-04 7.7178432362e-01 2.4581457499e+03 
5.5918971638e-05 7.8435409736e-01 2.2859854490e+03 
1.1218963386e-04 7.7308106608e-01 2.4598487592e+03 
1.0827246816e-05 1.0000000000e+00 1.8037596321e+03 
4.1013037430e-05 7.9075846190e-01 2.4231812337e+03 
3.0889360352e-05 7.9619873064e-01 2.2005668887e+03 
7.8342651515e-06 8.3150010213e-01 2.1678139434e+03 
3.8092269377e-06 8.3531669504e-01 2.3538148335e+03 
6.8260165036e-06 8.3520663894e-01 2.3186536377e+03 
5.2028732127e-05 7.5270748199e-01 2.1233665742e+03 
3.9014861354e-05 7.9046797099e-01 2.2585770333e+03 
4.3568259460e-05 7.8311171660e-01 2.2473542814e+03 
1.0403631510e-05 7.9906396462e-01 2.1227938398e+03 
1.2181591313e-05 8.2252317959e-01 2.2711706678e+03 
2.1479694471e-05 7.3938169422e-01 2.0324927281e+03 
3.8898711175e-05 7.9673829046e-01 2.3637879163e+03 
1.6942086445e-05 8.1814118593e-01 2.4943327852e+03 
3.9223824797e-05 7.6652476538e-01 1.9046018092e+03 
3.7316034112e-05 7.9686772187e-01 2.2885684486e+03 
9.9153837669e-05 7.7208268030e-01 2.4668373370e+03 
1.8264125056e-05 8.0582173462e-01 2.5200814462e+03 
6.0561156154e-05 7.7763650667e-01 2.7045742929e+03 
3.5482062500e-06 8.3412685213e-01 2.3758897799e+03 
4.3295636024e-05 7.3972105592e-01 2.0860401719e+03 
1.9474468332e-05 7.9138862084e-01 2.1629033722e+03 
1.0724741853e-04 7.8177815413e-01 2.2237089773e+03 
4.2808482888e-05 7.8431076723e-01 2.2372734468e+03 
3.9939355104e-06 8.3270164439e-01 2.4117442172e+03 
4.6399472992e-05 7.8196314551e-01 2.2312192864e+03 
6.1164941024e-05 7.8311299580e-01 2.3986344702e+03 
1.1417821579e-05 8.3423910257e-01 2.3664719155e+03 
2.8239997150e-05 7.4782259773e-01 1.9610099877e+03 
2.9582744644e-04 7.7839713257e-01 2.4217538927e+03 
6.4305431397e-05 7.9332758569e-01 2.2331147261e+03 
5.1320368462e-05 7.5991904419e-01 1.9314432930e+03 
2.7826864954e-05 7.9981014881e-01 2.2513412330e+03 
5.9833062939e-05 7.9010452045e-01 2.2237126036e+03 
3.7939011668e-05 7.8955559055e-01 2.2703135780e+03 
5.7188016367e-05 7.8088418915e-01 2.2901991508e+03 
5.5704436749e-05 7.5740432343e-01 2.1284426314e+03 
6.8295254776e-05 7.8196041650e-01 2.4157549007e+03 
1.3459849389e-05 7.8660023761e-01 1.8645261371e+03 
5.8624007038e-05 7.8141505611e-01 2.2384084088e+03 
4.0474031554e-05 7.9043094897e-01 2.5723712173e+03 
1.1659613496e-05 1.0000000000e+00 1.6224994409e+03 
9.3610722597e-05 7.7581020149e-01 2.5994745413e+03 
3.7519986330e-05 7.7920834793e-01 2.2058970191e+03 
2.0464310267e-04 7.6716352027e-01 2.5053301525e+03 
1.0822733443e-04 7.6471429018e-01 2.1561140144e+03 
3.6469262765e-05 7.5631867411e-01 1.9661578941e+03 
9.6321936712e-06 1.0000000000e+00 1.6612547096e+03 
2.1054541656e-05 8.0485910353e-01 2.2820579890e+03 
3.5816810023e-05 7.9420326942e-01 2.2717014438e+03 
2.3913988298e-05 7.9614893346e-01 2.1765875146e+03 
1.5220620701e-04 7.8763556570e-01 2.2480145206e+03 
7.1508938961e-06 1.0000000000e+00 1.5982578969e+03 
2.3003790862e-05 7.8784650204e-01 2.0790367968e+03 
2.0215606848e-05 8.0177631827e-01 2.2116267542e+03 
4.2425230280e-06 8.3175647758e-01 2.4376048326e+03 
3.3086132240e-05 8.0220221171e-01 2.3566185118e+03 
1.0598390027e-05 8.1889561822e-01 2.1812442156e+03 
1.5969120075e-05 1.0000000000e+00 1.4870340105e+03 
2.4899730399e-05 7.9881675003e-01 2.5633212409e+03 
4.6307665607e-05 7.8096381397e-01 2.2385812150e+03 
1.5265896351e-05 8.1148073508e-01 2.3112820882e+03 
4.0660648723e-06 1.0000000000e+00 1.2253471064e+03 
1.0051722457e-05 1.0000000000e+00 1.4687871275e+03 
4.0192211543e-06 1.0000000000e+00 1.4117274609e+03 
2.5412795485e-05 8.0081704493e-01 2.1781489848e+03 
6.7683680862e-05 7.9330240841e-01 2.1829407446e+03 
2.4757391706e-05 8.0289416319e-01 2.1721555965e+03 
1.1876225277e-05 1.0000000000e+00 1.7323969587e+03 
6.8400057697e-06 1.0000000000e+00 1.7570007206e+03 
8.1699197071e-05 7.9813588046e-01 2.1708341308e+03 
1.8449868540e-05 7.4428575639e-01 2.0404235307e+03 
4.0887127782e-05 7.9430138057e-01 2.2150277027e+03 
2.8948905855e-05 7.8378806125e-01 2.1882455651e+03 
4.8523600006e-05 7.9018011702e-01 2.2871513788e+03 
8.5041410410e-06 8.1977513917e-01 2.2302861472e+03 
8.3245660806e-06 1.0000000000e+00 1.6770321162e+03 
4.0480132947e-05 7.9897498822e-01 2.2038441499e+03 
4.6299744536e-05 7.8682001430e-01 2.3112931608e+03 
4.2921261304e-05 7.9366277154e-01 2.2469081736e+03 
2.6763000639e-05 7.6022703413e-01 1.9251944992e+03 
8.3739374711e-05 7.8645448411e-01 2.1864455174e+03 
8.0391353877e-05 7.8062328625e-01 2.2095766514e+03 
4.8623182912e-05 7.9173739492e-01 2.3906786054e+03 
1.5971029808e-04 7.7580124861e-01 2.4093626728e+03 
8.2614560086e-05 7.8228142124e-01 2.3816327976e+03 
1.1059688100e-04 7.7482247422e-01 2.3890596484e+03 
1.2862576280e-04 7.6295642726e-01 2.6971163079e+03 
1.2173126419e-05 8.2841359266e-01 2.4532338158e+03 
5.8106495980e-05 7.9473148046e-01 2.3418257538e+03 
3.0478621150e-05 7.6382301629e-01 2.0628493574e+03 
2.4608478193e-05 8.0598176986e-01 2.3757473731e+03 
8.9973771567e-06 8.0704036242e-01 2.6870758219e+03 
6.2727751666e-06 1.0000000000e+00 9.1507966343e+02 
9.8772802664e-06 1.0000000000e+00 1.6411987909e+03 
2.0619099336e-05 8.1133064018e-01 2.2640144993e+03 
4.5880221966e-06 8.3085520189e-01 2.4082395185e+03 
2.8251624024e-05 7.9663300988e-01 2.2153868031e+03 
5.4638893532e-05 7.8045951927e-01 2.2279486769e+03 
1.6813717890e-05 7.9080655212e-01 2.1450687887e+03 
1.1116963254e-05 8.1223632712e-01 2.5304242518e+03 
4.6954934036e-05 7.8679608918e-01 2.1791678194e+03 
6.8372953507e-06 8.2210336569e-01 2.4556318247e+03 
7.1365065069e-05 7.7828023882e-01 2.2056811115e+03 
3.7766165283e-05 8.1693442594e-01 2.2927009428e+03 
8.7114805632e-06 7.6640521583e-01 1.9175339035e+03 
2.3291617608e-05 7.4240112854e-01 1.9977242137e+03 
4.4431524033e-05 7.8403959294e-01 2.2539616158e+03 
9.8428019612e-05 7.7629374786e-01 2.4340622064e+03 
4.1078752241e-05 7.5684192136e-01 2.1155558119e+03 
5.3867927204e-05 7.8644199081e-01 2.2057287616e+03 
4.2437208054e-05 7.8051938292e-01 2.1914171128e+03 
3.6609517272e-05 7.9041818010e-01 2.2039641228e+03 
6.9056191573e-05 7.8986142280e-01 2.2827122534e+03 
2.4306847237e-05 7.5024170018e-01 1.9552673082e+03 
2.4622873712e-05 7.4747138293e-01 2.0326916223e+03 
1.0215472842e-05 8.2539788722e-01 2.2441967542e+03 
2.3657241747e-05 8.1135328605e-01 2.3697612870e+03 
8.0294628320e-05 7.8585587992e-01 2.3015565513e+03 
4.9008692302e-06 8.3439192952e-01 2.3809113210e+03 
1.3240396592e-05 8.3093812894e-01 2.1629746229e+03 
6.8722284611e-05 7.9544560395e-01 2.3264826167e+03 
5.7774114843e-05 7.8505254367e-01 2.3885029253e+03 
6.0881651942e-05 7.8378598031e-01 2.2626873118e+03 
4.1996286311e-06 8.3516657533e-01 2.3476907585e+03 
2.0474545645e-05 8.3217431568e-01 2.4075395226e+03 
2.3632114487e-05 7.8944976027e-01 1.8599937548e+03 
2.8207114466e-05 8.0250230094e-01 2.1962148268e+03 
1.7457888822e-05 7.5280660279e-01 1.9493898752e+03 
9.8995355812e-06 8.2379655053e-01 2.2043480669e+03 
5.3054952366e-06 8.3547584050e-01 2.3668818822e+03 
1.5070110277e-04 7.7713213968e-01 2.3338840169e+03 
8.5038001708e-06 8.2385366316e-01 2.5300737062e+03 
7.7608932064e-05 7.8924691132e-01 2.2793443603e+03 
6.4509828987e-05 7.8214605329e-01 2.3338699933e+03 
1.0672549444e-05 8.3048124770e-01 2.1562681099e+03 
4.2871046231e-05 7.8985555889e-01 2.2790590837e+03 
3.5554732625e-05 1.0000000000e+00 1.8047604867e+03 
1.4128082424e-05 1.0000000000e+00 1.7554375875e+03 
2.4577179422e-05 7.9638273969e-01 2.5999996503e+03 
2.7780441438e-05 7.8818557062e-01 2.1578957654e+03 
4.1950074090e-06 1.0000000000e+00 1.2947491184e+03 
4.8542248815e-05 7.9907566233e-01 2.4726303083e+03 
1.2820129514e-05 8.2477416601e-01 2.3474572207e+03 
1.0773648837e-05 1.0000000000e+00 1.4261862963e+03 
1.1358880193e-05 1.0000000000e+00 1.7102595761e+03 
5.1478365447e-05 7.8568816037e-01 2.2935716324e+03 
2.9951043028e-05 7.9846363663e-01 2.3218370275e+03 
4.9521451654e-05 7.8719040721e-01 2.2184246025e+03 
6.8777901355e-05 7.8671193669e-01 2.3606795638e+03 
2.6403897682e-05 7.8850271369e-01 2.1652678145e+03 
1.4728970114e-05 8.1733098854e-01 2.2194749538e+03 
2.1051286354e-05 7.9569833404e-01 2.6541594584e+03 
1.2850628551e-05 8.1130577601e-01 2.4866057591e+03 
1.9320091153e-04 7.7526603423e-01 2.3652338298e+03 
5.6882446736e-05 7.6814181649e-01 1.9003905760e+03 
1.1388065405e-05 8.1700274296e-01 2.4430536572e+03 
2.9122644505e-05 7.9937839430e-01 2.3556761356e+03 
1.2625867981e-05 8.1572012118e-01 2.2018314219e+03 
1.3242614638e-05 8.2221683377e-01 2.2202609028e+03 
3.2405891081e-04 7.8782516378e-01 2.2830937539e+03 
1.6870343015e-05 8.0633505903e-01 2.1258698818e+03 
2.0462339390e-05 7.7127882179e-01 1.8932041618e+03 
3.2342970524e-05 7.3901263661e-01 2.0726451529e+03 
3.8775314433e-05 1.0000000000e+00 8.8911659237e+02 
7.9337416440e-05 7.8773842627e-01 2.2005170913e+03 
9.7868483582e-06 8.1335179856e-01 2.1550691217e+03 
8.3336565050e-05 7.8002949693e-01 2.3413597002e+03 
7.8541348151e-05 7.8176784733e-01 2.3001318334e+03 
7.0814153485e-06 1.0000000000e+00 1.6161334437e+03 
1.7374559446e-05 8.0475342882e-01 2.1166024703e+03 
5.8143985699e-06 8.3235837808e-01 2.3916400712e+03 
6.0288060975e-05 7.9104941514e-01 2.3338358750e+03 
1.8505635278e-05 1.0000000000e+00 1.7534150716e+03 
1.6725926858e-05 1.0000000000e+00 1.5140749808e+03 
8.9910540516e-06 8.1536729259e-01 2.1587395701e+03 
1.4315393294e-05 8.1536490660e-01 2.3052934487e+03 
2.7003432196e-05 7.4254182891e-01 2.0197824155e+03 
4.2546457400e-05 7.9925283112e-01 2.2936885831e+03 
4.6805679211e-06 8.3366330041e-01 2.3254116773e+03 
9.1875829343e-05 7.8225350246e-01 2.2171987699e+03 
7.1688116209e-06 8.2410245998e-01 2.3225983934e+03 
7.5159879559e-05 7.8124973386e-01 2.3299556824e+03 
3.8184141626e-05 7.9270137681e-01 2.2698234447e+03 
2.2917731892e-05 8.1275260838e-01 2.1963247002e+03 
1.8183561897e-05 1.0000000000e+00 1.8006154826e+03 
3.0507507135e-06 1.0000000000e+00 1.1057295092e+03 
1.7953612436e-05 8.1895394543e-01 2.2366926525e+03 
4.4891768871e-06 8.2994040091e-01 2.4589634826e+03 
1.5286524092e-05 8.1176032379e-01 2.2903348026e+03 
3.2532245230e-05 7.9657929897e-01 2.5828982304e+03 
2.3965592931e-05 7.8689224040e-01 2.1687013612e+03 
1.6277730000e-05 8.1256974462e-01 2.3924979111e+03 
5.1912780194e-06 1.0000000000e+00 1.7067023604e+03 
1.4654939121e-05 8.1093597272e-01 2.2241850524e+03 
1.4683493775e-04 7.8393472999e-01 2.3373808182e+03 
4.2983615257e-05 1.0000000000e+00 3.0809401522e+02 
4.4817020904e-05 7.8655772241e-01 2.2520432260e+03 
1.0901718032e-04 7.7307943345e-01 2.3856245667e+03 
7.6303231108e-05 7.9397676965e-01 2.3611487668e+03 
4.3325607208e-06 8.2719269497e-01 2.4975370959e+03 
5.4912698283e-05 7.9792000992e-01 2.3009454735e+03 
6.0485720015e-05 7.8335308426e-01 2.2941134607e+03 
1.4654495151e-05 7.5807503591e-01 1.9390761804e+03 
4.5990964475e-06 1.0000000000e+00 1.2711105071e+03 
1.1030667868e-04 7.7252440453e-01 2.4205461781e+03 
1.9512679935e-04 7.6159766784e-01 2.4802649700e+03 
2.9533541020e-05 8.0659533946e-01 2.1567642812e+03 
2.3475556788e-05 1.0000000000e+00 1.5169834220e+03 
5.0608831067e-06 8.3503011883e-01 2.2648543822e+03 
7.2337804653e-05 7.4928352191e-01 1.9851412981e+03 
2.5868924853e-05 8.0125569407e-01 2.3186143323e+03 
4.9505503082e-06 8.2038664420e-01 2.5557285435e+03 
2.5911101321e-04 7.5829205274e-01 2.5235665478e+03 
8.8126537966e-06 8.2203918165e-01 2.2418498956e+03 
3.7649499796e-06 8.3488791605e-01 2.2380521164e+03 
6.8713662193e-05 7.9512193396e-01 2.2921156937e+03 
7.1141505303e-05 7.7918004175e-01 2.3257982641e+03 
5.6032333415e-05 7.8555215347e-01 2.4162721286e+03 
6.9565180827e-05 7.8252551777e-01 2.3491831535e+03 
4.7452254153e-05 7.8595569933e-01 2.1864816852e+03 
9.4187836044e-05 7.7505713572e-01 2.3993132428e+03 
1.2832499172e-05 1.0000000000e+00 1.7427736727e+03 
3.5573668906e-05 1.0000000000e+00 1.7440269056e+03 
7.3264250032e-06 1.0000000000e+00 1.7324423412e+03 
2.0525341612e-05 7.7349693991e-01 1.8913456854e+03 
1.4431423790e-05 7.7913128288e-01 2.0956302876e+03 
7.5806275832e-05 7.8472835515e-01 2.2975728997e+03 
3.3784483380e-05 7.8884592478e-01 2.2267311558e+03 
8.2468646030e-05 7.7991952815e-01 2.3013853092e+03 
6.4646486152e-06 8.3488482858e-01 2.2721674656e+03 
7.5264494141e-06 8.3492058282e-01 2.2320535342e+03 
5.2232622693e-06 8.2659328487e-01 2.4524658541e+03 
1.6606123671e-04 7.7344121157e-01 2.3797354676e+03 
5.3927169369e-05 7.9780710676e-01 2.3334483790e+03 
5.8291476996e-05 7.7308019354e-01 1.8936247390e+03 
1.8224448170e-05 7.4651066305e-01 1.9878948993e+03 
6.6987520699e-05 7.8281682702e-01 2.2271639954e+03 
8.1108824784e-05 7.9532237474e-01 2.1838062523e+03 
2.1175653540e-05 8.0169694241e-01 2.1447637245e+03 
9.4553656493e-06 1.0000000000e+00 1.7592614204e+03 
3.7157613031e-06 8.3394515203e-01 2.3888352828e+03 
4.3099303508e-06 8.2421690295e-01 2.1065377427e+03 
1.5387842030e-05 8.1229007896e-01 2.2620371444e+03 
5.4666227651e-05 7.9682824683e-01 2.2301023922e+03 
4.7150433900e-05 8.0473565475e-01 2.2864304702e+03 
1.4891575024e-04 7.7651996931e-01 2.4609505701e+03 
7.9349205047e-06 1.0000000000e+00 1.1415561880e+03 
3.2531601615e-05 8.0255800507e-01 2.2429488398e+03 
5.3542012183e-06 8.3498387045e-01 2.2637030885e+03 
1.9110470632e-05 8.2200684734e-01 2.2724710376e+03 
5.9907674626e-06 8.3292242072e-01 2.1998852245e+03 
5.6533098515e-05 7.8082644443e-01 2.1873918961e+03 
1.3803431794e-05 8.1803451743e-01 2.3848346224e+03 
4.7837948695e-05 7.8887714140e-01 2.3431452857e+03 
1.8238240389e-04 7.7881222247e-01 2.3430122346e+03 
2.4418864184e-05 7.4636363173e-01 1.9870104758e+03 
7.0659448660e-06 8.3546628456e-01 2.3601374370e+03 
7.1820397406e-05 7.8371589990e-01 2.2839597161e+03 
4.8065029841e-06 1.0000000000e+00 1.3480005874e+03 
4.1386530859e-05 7.9056311372e-01 2.3641124212e+03 
5.5540284378e-05 7.8622286755e-01 2.2149424440e+03 
1.0638239347e-04 7.7860349931e-01 2.3417194350e+03 
3.1561382237e-05 8.0862067065e-01 2.3599277814e+03 
2.3606037018e-05 8.0746079357e-01 2.1827495320e+03 
9.4971896984e-05 7.7894867949e-01 2.3071598083e+03 
1.7659916042e-05 8.1808317906e-01 2.0700643342e+03 
2.0164693631e-05 7.9828006585e-01 2.1197500262e+03 
1.0300402250e-04 7.8063669761e-01 2.3495993944e+03 
1.4307468887e-04 7.7402987490e-01 2.3836882296e+03 
2.5651052084e-05 7.8711491340e-01 2.1669461830e+03 
6.1664507731e-05 7.8493295927e-01 2.2652878695e+03 
7.6316465509e-06 1.0000000000e+00 1.4030442918e+03 
3.3501903628e-05 7.9887141397e-01 2.2373922834e+03 
2.2723722504e-04 7.7953233494e-01 2.3515868927e+03 
1.5881924377e-05 1.0000000000e+00 3.0000000000e+02 
3.3728275952e-05 7.9153881895e-01 2.2612910400e+03 
1.7687368550e-05 8.1241048093e-01 2.4351125701e+03 
4.0533307265e-05 7.9485538169e-01 2.1937249746e+03 
1.5341475197e-05 8.1656099382e-01 2.2622308290e+03 
4.3764172107e-05 7.8065626712e-01 2.2163164072e+03 
2.8999416223e-05 8.1009911964e-01 2.3044433735e+03 
4.3789347456e-05 8.0565727010e-01 2.1966894203e+03 
9.8385226119e-05 7.9478666942e-01 2.1634805255e+03 
2.9403295034e-05 8.0853350313e-01 2.2276467222e+03 
3.9260886488e-06 1.0000000000e+00 1.4005924922e+03 
1.6315358067e-05 8.0625413514e-01 2.5594685913e+03 
1.1023900802e-05 8.1446415768e-01 2.2169353062e+03 
6.9403778946e-05 7.9971059009e-01 2.2180226100e+03 
7.0129372292e-05 7.8031482988e-01 2.3388320178e+03 
5.9603860912e-06 8.2990171449e-01 2.1929646589e+03 
4.3675020084e-05 7.8864662071e-01 2.2402947339e+03 
3.1662560348e-05 7.6918058142e-01 2.1665799657e+03 
1.1263762242e-05 8.2148531644e-01 2.1791126165e+03 
3.6666269163e-05 7.8524832736e-01 2.1969901785e+03 
9.3271163792e-06 8.1994578853e-01 2.2426706041e+03 
2.3991559090e-05 7.3976784644e-01 2.0083702790e+03 
2.0637009269e-05 7.9402378382e-01 2.1655918133e+03 
2.2985461561e-05 7.6646653795e-01 2.1180075561e+03 
7.7868854648e-05 7.8895630259e-01 2.3898781864e+03 
3.7831023750e-05 7.4088482572e-01 2.0032636021e+03 
7.7417707882e-05 7.8036210714e-01 2.3087160656e+03 
7.5919851782e-05 7.8802785527e-01 2.2433246631e+03 
2.3075700592e-05 7.9595852270e-01 2.1645246243e+03 
6.5979211917e-05 7.8620131623e-01 2.3145628897e+03 
4.4492871713e-05 7.8795096777e-01 2.3174811284e+03 
9.7167624181e-05 7.7234351097e-01 2.1742729663e+03 
3.6346644666e-05 7.9309528572e-01 2.2360182110e+03 
2.2038138744e-05 1.0000000000e+00 3.5261980997e+02 
2.4343801035e-05 8.0324697027e-01 2.2074778045e+03 
4.2525884402e-06 8.2748866445e-01 2.4902960665e+03 
3.5299757090e-06 8.3522446901e-01 2.3620554244e+03 
4.7288043018e-06 8.3359681936e-01 2.2093741417e+03 
8.3354871068e-06 1.0000000000e+00 1.3923406700e+03 
4.5438992045e-06 1.0000000000e+00 1.5227563539e+03 
6.9736121814e-05 7.8361028831e-01 2.2112463707e+03 
1.3166173208e-04 7.8170024855e-01 2.3845099796e+03 
7.0428960143e-05 1.0000000000e+00 3.7979875015e+02 
2.5418084525e-05 7.4661082831e-01 2.0771224553e+03 
1.8081149730e-05 7.6097401410e-01 1.9203003771e+03 
2.9498322172e-05 7.6567211553e-01 2.1310737320e+03 
1.7536884998e-05 7.9439623675e-01 2.1166372287e+03 
3.7657714138e-06 8.3405238675e-01 2.2608943678e+03 
1.7904937364e-05 7.4353017819e-01 2.0326348487e+03 
4.4065634213e-05 7.8093272518e-01 2.2135174622e+03 
2.2655216470e-05 7.5697234662e-01 1.9343497893e+03 
6.9339853680e-05 7.8140260602e-01 2.4536237093e+03 
2.4292476946e-05 7.4489631341e-01 1.9817807565e+03 
1.8532363532e-05 8.0693028544e-01 2.4411560651e+03 
1.3985071354e-05 8.4004337030e-01 1.8215454097e+03 
3.5089571895e-05 7.3770255471e-01 2.0554199142e+03 
1.5346631363e-05 7.6383982283e-01 2.0866188652e+03 
2.2597437425e-05 8.0549661971e-01 2.2174351100e+03 
6.0373445503e-05 7.9335635561e-01 2.1973834009e+03 
1.3504744437e-05 8.1601691536e-01 2.2637036949e+03 
2.4800428215e-06 1.0000000000e+00 1.1860926584e+03 
4.7306833134e-05 7.8883859008e-01 2.3005540414e+03 
3.7961891190e-05 7.7869834254e-01 2.2016971929e+03 
1.9740088017e-05 8.0930707473e-01 2.2728461083e+03 
1.6562826001e-05 1.0000000000e+00 1.5772600355e+03 
8.1974006441e-05 7.7873822415e-01 2.3804030582e+03 
6.8038419978e-05 7.8449099652e-01 2.2171985351e+03 
1.5920202411e-05 8.1437881483e-01 2.1533546872e+03 
1.9808956263e-05 7.4336415518e-01 2.0335259794e+03 
3.8722379722e-05 7.9176563553e-01 2.2398148765e+03 
5.8875862341e-05 1.0000000000e+00 1.2267599012e+03 
4.9237598176e-06 8.2805272084e-01 2.1380645447e+03 
5.2777061854e-06 8.2897936008e-01 2.3730787410e+03 
6.3774778922e-05 7.9208057800e-01 2.3609596236e+03 
1.6468855722e-05 8.0119492822e-01 2.1396686311e+03 
1.0634672150e-05 1.0000000000e+00 1.5627387827e+03 
6.6933567219e-06 8.2838452200e-01 2.2986277372e+03 
7.3774038964e-06 8.3600847965e-01 2.3318891659e+03 
1.9170858152e-05 7.4244379480e-01 2.0118797341e+03 
5.6912195808e-05 8.0681865719e-01 2.1106171940e+03 
3.7865154326e-06 1.0000000000e+00 1.4543004230e+03 
2.0437859055e-05 7.4227294955e-01 2.0089269086e+03 
2.3990152140e-05 8.0533475670e-01 1.8402865980e+03 
3.5886252520e-05 7.8344341013e-01 2.1951811903e+03 
3.5973250075e-05 1.0000000000e+00 1.7623377479e+03 
1.7866313347e-05 7.6987299364e-01 1.8968706376e+03 
1.2468393401e-05 1.0000000000e+00 1.7218334525e+03 
6.9819073663e-05 7.7793114809e-01 2.3189572142e+03 
1.6039702833e-04 7.6746742162e-01 2.4425660111e+03 
5.8767841226e-06 8.2092391822e-01 2.5675789439e+03 
1.4769036759e-05 8.0034103927e-01 2.1504988267e+03 
5.8316003704e-05 7.5294904380e-01 1.9700349507e+03 
1.5217662977e-05 1.0000000000e+00 1.8073248917e+03 
7.7633598246e-05 7.8187591812e-01 2.2559124383e+03 
2.9924155027e-05 7.9770831029e-01 2.2284050670e+03 
1.1326360191e-05 1.0000000000e+00 1.7123045682e+03 
3.2948792731e-05 7.9591803687e-01 2.2921508465e+03 
3.1371260752e-05 1.0000000000e+00 1.5454229243e+03 
3.3237922827e-05 7.9022465620e-01 2.2327770072e+03 
1.0902894430e-04 7.8882925380e-01 2.3636030490e+03 
2.8018247451e-05 8.0714862497e-01 2.3587305676e+03 
8.0878909922e-05 1.0000000000e+00 1.7355585211e+03 
1.2249088730e-05 7.6139979913e-01 1.9223508367e+03 
6.4730037409e-06 8.2392593312e-01 2.4476798134e+03 
3.3832662966e-05 7.3728237356e-01 2.0406119115e+03 
2.7561344631e-05 7.4286214937e-01 2.0612651859e+03 
6.2312769911e-05 7.9459759893e-01 2.5213465747e+03 
2.3116013511e-05 7.5325294609e-01 1.9994728070e+03 
7.1359757046e-05 7.7973589981e-01 2.2057717248e+03 
3.8743279405e-06 8.3197880051e-01 2.4261867894e+03 
2.5573827937e-05 8.0110682786e-01 2.3261954683e+03 
7.2848417120e-05 7.8087495563e-01 2.2338720730e+03 
6.1018922618e-06 8.3141041605e-01 2.4273979450e+03 
1.1640699974e-04 7.7590692957e-01 2.6377161398e+03 
4.6003947034e-05 7.8837062312e-01 2.2557908658e+03 
5.1542062374e-05 7.9147498265e-01 2.2412477607e+03 
6.7085320458e-06 1.0000000000e+00 1.7003783440e+03 
2.6288719350e-05 8.1741023129e-01 1.8310373792e+03 
6.5479230670e-05 7.7946904191e-01 2.3252716122e+03 
1.7025275945e-04 7.8570828862e-01 2.2471084302e+03 
7.9200466377e-05 7.8316051069e-01 2.6053553428e+03 
2.9991404880e-05 8.1864009784e-01 2.0985317248e+03 
1.9567633638e-05 7.8887493714e-01 2.1573416492e+03 
1.5508889609e-05 1.0000000000e+00 1.6296697316e+03 
1.6903522348e-05 7.6143514603e-01 1.9211086081e+03 
7.5583791342e-06 8.3506698604e-01 2.2538367094e+03 
2.2409476935e-05 7.9205336976e-01 2.1477267239e+03 
5.2295674472e-06 8.3404678807e-01 2.3932585935e+03 
3.8527136338e-05 7.6302559034e-01 1.9165707850e+03 
4.2396498126e-05 8.0479671280e-01 2.2684124848e+03 
9.9836683165e-06 8.2305153133e-01 2.0989001519e+03 
1.2777514071e-05 8.0258114552e-01 2.6712613217e+03 
4.9788352726e-05 7.9026782086e-01 2.1618170192e+03 
1.7355179288e-05 1.0000000000e+00 1.2426248588e+03 
2.3387699309e-05 8.0906008224e-01 2.2685125113e+03 
5.1197772540e-05 7.9019461541e-01 2.2165446784e+03 
1.4385190174e-04 7.6367669394e-01 2.5270885381e+03 
1.5912777554e-05 8.1900344914e-01 2.2283076709e+03 
1.2648763551e-05 8.3459072229e-01 2.2292952646e+03 
9.9129529395e-05 7.9553160363e-01 2.5231664707e+03 
1.1270186171e-04 7.8105849052e-01 2.3428798070e+03 
2.5591441183e-05 8.1126774225e-01 2.0855157670e+03 
2.4420321046e-05 7.6153557519e-01 2.0863251644e+03 
2.7511183172e-05 7.4013632817e-01 2.0617629399e+03 
1.8759888029e-05 8.1021661485e-01 2.1531728612e+03 
3.8430816623e-05 8.0597049284e-01 2.2413261813e+03 
3.9878797176e-05 7.6637813116e-01 2.1546371798e+03 
2.1708773192e-05 7.4719810564e-01 2.0618873327e+03 
1.0870457541e-05 1.0000000000e+00 1.7887224914e+03 
2.6180533532e-05 7.7144498096e-01 1.9530252122e+03 
1.1822931680e-05 1.0000000000e+00 1.3935618841e+03 
1.6513928576e-05 8.1016506176e-01 1.8360268944e+03 
2.1182656545e-04 7.4786890365e-01 1.9696169445e+03 
5.3481378809e-05 7.8255156585e-01 2.2463352993e+03 
1.0909918903e-04 7.7180034140e-01 2.4361684520e+03 
1.9135629757e-05 8.0585114559e-01 2.2478984281e+03 
3.7449498053e-06 8.3343460057e-01 2.4029458983e+03 
5.9095758356e-06 1.0000000000e+00 1.4132846556e+03 
1.1380989520e-05 8.1310717120e-01 2.4991719448e+03 
2.0365433726e-05 8.0083323487e-01 2.2138366583e+03 
2.8965572915e-05 1.0000000000e+00 4.6065720860e+02 
3.1657338344e-05 7.8378518826e-01 2.1825372245e+03 
1.1180413090e-05 8.0570104836e-01 2.7001456749e+03 
3.6846178009e-05 1.0000000000e+00 3.0000000000e+02 
1.0013986117e-04 7.9355361686e-01 2.5091603577e+03 
3.1955536916e-05 7.7121508529e-01 2.1594565378e+03 
5.3006000058e-06 8.3079460131e-01 2.2555053622e+03 
6.0618682262e-05 7.8301003775e-01 2.3310612783e+03 
1.6965373003e-04 7.7509198378e-01 2.3887308900e+03 
1.4901311973e-05 1.0000000000e+00 1.6191532612e+03 
2.6349359999e-05 7.9553995690e-01 2.2124506725e+03 
5.7292458058e-06 8.2821190475e-01 2.3778460823e+03 
2.8550009734e-05 7.6138454782e-01 1.9214553106e+03 
1.5035482522e-04 7.6458924444e-01 2.5044786983e+03 
4.4569389262e-05 7.8593689515e-01 2.6194364794e+03 
