# Supplementary material for: Atmospheric CO2 levels from 2.7 billion years ago inferred from micrometeorite oxidation
Source: Sci Adv. 2020 Jan 22;6(4):eaay4644. doi: 10.1126/sciadv.aay4644 (PMC6976288; doi:10.1126/sciadv.aay4644)
Supplement: Data file S1 [file aay4644_Data_file_S1.zip › co2_atmos/co2_15/args_array.dat]

Mass [kg]        Velocity [m s-1]    Theta [rad]    CO2 [wt. frac]    
2.5888351321e-08 1.1927810082e+04 9.8974366816e-01 1.5000000000e-01 
1.0942712618e-11 2.0000000000e+04 1.0590145112e+00 1.5000000000e-01 
3.0767330195e-10 1.1513826246e+04 6.1390309842e-01 1.5000000000e-01 
7.7610808230e-08 1.3129814358e+04 2.1543550850e-01 1.5000000000e-01 
4.3466733481e-10 1.6075802704e+04 4.3297208746e-01 1.5000000000e-01 
9.7638204949e-07 1.1866528097e+04 5.2527784823e-01 1.5000000000e-01 
3.0937662630e-07 1.4748781238e+04 1.4595850485e+00 1.5000000000e-01 
6.5577756492e-08 1.1323597405e+04 1.5576822319e+00 1.5000000000e-01 
6.6158180555e-08 1.2346154004e+04 5.3510021787e-01 1.5000000000e-01 
4.4906642806e-07 1.1569868076e+04 6.1225730790e-01 1.5000000000e-01 
2.3600510424e-07 1.2619008496e+04 4.0154370648e-01 1.5000000000e-01 
6.4083454218e-07 1.4072007438e+04 4.0969516047e-01 1.5000000000e-01 
5.5589564887e-09 1.1391363496e+04 8.4352097236e-01 1.5000000000e-01 
8.3443492035e-08 1.2296607221e+04 1.2609397944e+00 1.5000000000e-01 
9.3850303454e-11 1.2482640520e+04 1.0935340455e+00 1.5000000000e-01 
3.6335394532e-09 1.2615284250e+04 7.3977981075e-01 1.5000000000e-01 
1.1085319322e-09 1.2251798280e+04 8.2585130482e-01 1.5000000000e-01 
1.0979103105e-09 1.2357186411e+04 8.9895981102e-01 1.5000000000e-01 
6.9272318665e-09 1.4504673648e+04 1.2368888648e+00 1.5000000000e-01 
2.3764050576e-08 1.1726757195e+04 1.2538969118e-01 1.5000000000e-01 
1.3036436617e-09 1.1290038027e+04 1.2083921336e+00 1.5000000000e-01 
7.6702093710e-09 1.3985630828e+04 9.9467552712e-01 1.5000000000e-01 
9.6277095077e-11 1.5198175669e+04 4.3495626647e-01 1.5000000000e-01 
5.1701947465e-08 1.4560242079e+04 6.9658728460e-01 1.5000000000e-01 
1.8362483516e-08 1.3785441064e+04 9.4868126035e-01 1.5000000000e-01 
1.4951850871e-08 1.4793531264e+04 5.5576034655e-01 1.5000000000e-01 
1.0860626338e-09 1.3875210543e+04 1.3633373795e+00 1.5000000000e-01 
1.1398048248e-09 1.7464358766e+04 8.0723344981e-01 1.5000000000e-01 
3.3679753466e-10 1.1505996103e+04 2.9707858476e-01 1.5000000000e-01 
5.4896051646e-09 1.3502120902e+04 6.0526809247e-01 1.5000000000e-01 
4.3858875004e-07 1.1325017946e+04 5.2473438069e-01 1.5000000000e-01 
4.0873381236e-11 1.5808049780e+04 5.1525218011e-01 1.5000000000e-01 
2.5841390262e-09 1.2662171338e+04 1.1776443534e+00 1.5000000000e-01 
1.6050275487e-08 1.2402891665e+04 9.7735726926e-01 1.5000000000e-01 
4.5589351486e-11 2.0000000000e+04 1.1265163743e+00 1.5000000000e-01 
9.4274641493e-11 1.1210178763e+04 4.3480332120e-01 1.5000000000e-01 
6.1955757652e-10 1.1804065697e+04 5.6073235640e-01 1.5000000000e-01 
1.5281731743e-05 2.0000000000e+04 5.3039696341e-01 1.5000000000e-01 
1.1731400283e-06 1.5920711683e+04 1.1322603433e+00 1.5000000000e-01 
3.2739862521e-06 1.4881832999e+04 1.2483532103e+00 1.5000000000e-01 
3.2526177327e-08 1.1441625519e+04 8.1743979172e-01 1.5000000000e-01 
1.8839454148e-09 2.0000000000e+04 1.2351876875e+00 1.5000000000e-01 
4.3176524762e-07 1.1557365489e+04 6.7760039728e-01 1.5000000000e-01 
1.0283941262e-08 1.4093028647e+04 1.1510494068e+00 1.5000000000e-01 
1.6306572643e-09 1.1245254263e+04 1.1496332467e+00 1.5000000000e-01 
1.6365590548e-09 1.4320190111e+04 1.8590909187e-01 1.5000000000e-01 
1.9042188076e-08 1.4147830929e+04 1.0983458522e+00 1.5000000000e-01 
1.1832327816e-08 2.0000000000e+04 5.6297944307e-01 1.5000000000e-01 
6.4920421241e-11 1.6711888235e+04 4.9775577985e-01 1.5000000000e-01 
3.6483133163e-08 1.2783991339e+04 4.2113608981e-01 1.5000000000e-01 
4.5933450423e-11 1.1233525519e+04 1.0864296558e+00 1.5000000000e-01 
1.0136097379e-09 2.0000000000e+04 8.5447661801e-01 1.5000000000e-01 
6.9196311035e-09 1.1502446462e+04 6.0632024770e-01 1.5000000000e-01 
8.5814289339e-11 1.2884054479e+04 1.1128950768e+00 1.5000000000e-01 
3.4649073894e-07 1.1525364671e+04 5.8810565162e-01 1.5000000000e-01 
7.2461968727e-08 1.2081551896e+04 1.1715040342e+00 1.5000000000e-01 
3.7512567664e-10 1.7326476156e+04 1.9384471701e-01 1.5000000000e-01 
3.1740792035e-08 1.3110270215e+04 6.4488651106e-01 1.5000000000e-01 
9.3953411348e-13 1.4281348543e+04 5.4872681802e-01 1.5000000000e-01 
5.1518448745e-07 2.0000000000e+04 1.0117076107e+00 1.5000000000e-01 
4.6769516593e-10 1.5686164041e+04 9.6293086539e-01 1.5000000000e-01 
4.5762969873e-06 1.7120689440e+04 1.1158976221e+00 1.5000000000e-01 
7.9350604456e-06 1.4769072478e+04 1.0831379007e+00 1.5000000000e-01 
2.0902384479e-05 1.2585996004e+04 2.8697314776e-01 1.5000000000e-01 
1.7742504143e-09 1.4119605620e+04 5.7632322042e-01 1.5000000000e-01 
2.2100361320e-08 1.7147457732e+04 1.0658112808e+00 1.5000000000e-01 
1.5220717319e-07 1.2242541122e+04 5.5607363171e-01 1.5000000000e-01 
1.0694750637e-07 1.3437594667e+04 9.8464640839e-01 1.5000000000e-01 
5.7326120039e-07 1.2266489148e+04 1.4347691816e+00 1.5000000000e-01 
2.1913510982e-12 1.1627177742e+04 9.1191116726e-01 1.5000000000e-01 
9.4095895487e-10 1.3937901360e+04 1.2027115163e+00 1.5000000000e-01 
3.1379900549e-09 1.4848960190e+04 5.8065333547e-01 1.5000000000e-01 
1.0009084809e-08 1.1974492991e+04 1.4431850006e+00 1.5000000000e-01 
5.8417394778e-10 2.0000000000e+04 1.1523827022e+00 1.5000000000e-01 
3.4829641080e-11 1.2836864446e+04 1.0054540767e+00 1.5000000000e-01 
3.4515476608e-11 1.1503864205e+04 6.7512101772e-01 1.5000000000e-01 
4.5573550330e-07 1.5563280726e+04 1.0134172706e+00 1.5000000000e-01 
6.3073189191e-11 1.3006567244e+04 1.1908474532e-01 1.5000000000e-01 
3.8454071108e-08 1.2835878783e+04 7.2277326961e-01 1.5000000000e-01 
2.2235756257e-08 1.2247790721e+04 5.0638256037e-01 1.5000000000e-01 
7.1627841997e-09 1.4891618649e+04 6.5514356911e-01 1.5000000000e-01 
1.3222529867e-06 1.3576965246e+04 6.2296158471e-01 1.5000000000e-01 
3.8521800720e-11 1.1546744635e+04 1.2583406605e+00 1.5000000000e-01 
3.1720230130e-09 2.0000000000e+04 8.8680757740e-01 1.5000000000e-01 
3.2357207907e-10 1.3439290774e+04 9.6718261731e-01 1.5000000000e-01 
6.4741608062e-07 1.2624159485e+04 1.4175505769e+00 1.5000000000e-01 
4.3826508505e-10 1.4339430549e+04 4.9248089588e-01 1.5000000000e-01 
2.8105922792e-07 1.1856145104e+04 5.2085756101e-01 1.5000000000e-01 
1.5724831147e-08 1.3474908242e+04 4.3490031439e-01 1.5000000000e-01 
1.7971918561e-09 1.2433538635e+04 7.8252382459e-01 1.5000000000e-01 
3.3224216844e-09 1.5144863328e+04 6.8800808473e-01 1.5000000000e-01 
2.2290208698e-09 1.3970844392e+04 6.0223581078e-01 1.5000000000e-01 
2.7121027364e-12 1.8898864155e+04 8.0249823310e-02 1.5000000000e-01 
1.2409266870e-07 1.7391866325e+04 5.7320641489e-01 1.5000000000e-01 
4.1994715691e-08 1.3572996861e+04 1.0381004854e+00 1.5000000000e-01 
1.1840400404e-10 1.8221163710e+04 1.3075765046e+00 1.5000000000e-01 
7.5532352173e-09 1.1752373773e+04 5.2075597522e-01 1.5000000000e-01 
2.0192707902e-10 1.3483885422e+04 1.1063000009e+00 1.5000000000e-01 
5.9628919453e-09 1.7062921589e+04 9.0683370342e-01 1.5000000000e-01 
1.0729064687e-08 1.8079166705e+04 8.9571583092e-01 1.5000000000e-01 
1.0149041296e-11 1.8473372061e+04 1.1891590656e+00 1.5000000000e-01 
4.2066090373e-07 1.1230497084e+04 1.1001982659e+00 1.5000000000e-01 
3.9237849580e-10 1.1523015027e+04 1.1607409016e+00 1.5000000000e-01 
7.5823893350e-07 1.3851687562e+04 6.5250433259e-01 1.5000000000e-01 
1.3180707095e-10 1.2486291129e+04 2.6116703787e-01 1.5000000000e-01 
1.0615342040e-09 1.2991337215e+04 9.0962709774e-01 1.5000000000e-01 
1.0741826908e-11 1.4037239331e+04 6.9610486581e-01 1.5000000000e-01 
1.5164537338e-05 2.0000000000e+04 4.9381622386e-01 1.5000000000e-01 
3.4236949604e-09 1.1853472284e+04 7.1484209578e-01 1.5000000000e-01 
3.2317876062e-09 2.0000000000e+04 2.9644295799e-01 1.5000000000e-01 
5.4295354179e-10 1.1267989656e+04 5.5495911315e-01 1.5000000000e-01 
2.7514147836e-09 1.1465088955e+04 2.6745626535e-01 1.5000000000e-01 
6.7327777077e-06 2.0000000000e+04 5.1457839731e-01 1.5000000000e-01 
1.7485119825e-09 2.0000000000e+04 9.0674871793e-01 1.5000000000e-01 
2.1297873436e-09 1.2894119290e+04 1.1374978700e+00 1.5000000000e-01 
2.7693939807e-06 1.4421238922e+04 6.1174041936e-01 1.5000000000e-01 
8.5500806836e-07 1.1377458038e+04 9.0165299820e-01 1.5000000000e-01 
3.0131545883e-09 1.3462523884e+04 8.6090421785e-01 1.5000000000e-01 
8.1449093981e-10 1.5304931424e+04 3.9435885717e-01 1.5000000000e-01 
7.0073601463e-07 1.1800642630e+04 3.2797534405e-01 1.5000000000e-01 
8.3750262421e-11 1.1979866450e+04 6.9160423762e-01 1.5000000000e-01 
1.6442834778e-08 2.0000000000e+04 7.9001253646e-01 1.5000000000e-01 
1.6180433566e-09 1.3662405528e+04 3.1653503637e-01 1.5000000000e-01 
8.1677214489e-10 1.1210868681e+04 8.6115871307e-01 1.5000000000e-01 
3.8683511227e-07 1.1235265895e+04 4.0668221531e-01 1.5000000000e-01 
4.7057186244e-09 1.2011889578e+04 8.9957862824e-01 1.5000000000e-01 
3.1823401759e-09 1.2310752744e+04 1.0561112737e+00 1.5000000000e-01 
1.0949308334e-10 1.4537011646e+04 9.5984754333e-01 1.5000000000e-01 
1.3160583886e-06 1.5244277761e+04 5.3069567446e-01 1.5000000000e-01 
6.1159333750e-11 1.6292833449e+04 9.3702514638e-01 1.5000000000e-01 
4.1405180273e-09 1.1272068706e+04 1.1783553004e+00 1.5000000000e-01 
6.6875496936e-10 1.4537725820e+04 4.7133778830e-01 1.5000000000e-01 
1.0100729734e-08 1.6132806252e+04 7.6794577045e-01 1.5000000000e-01 
8.1289187624e-07 1.2800850290e+04 6.0570751907e-01 1.5000000000e-01 
4.4609634750e-09 1.2769647379e+04 1.2659064777e+00 1.5000000000e-01 
2.2575185766e-11 1.2280822664e+04 5.0421908084e-01 1.5000000000e-01 
9.8463042686e-11 1.4097391617e+04 6.0125039145e-01 1.5000000000e-01 
4.5862898260e-09 1.6267445808e+04 8.7258390962e-01 1.5000000000e-01 
4.1701072871e-09 1.2626465607e+04 1.0895925910e+00 1.5000000000e-01 
2.3551984991e-09 1.4880723019e+04 7.5607097604e-01 1.5000000000e-01 
1.6293261175e-06 1.2682674974e+04 5.3450073081e-01 1.5000000000e-01 
6.1172237494e-10 1.7633227172e+04 1.2441229491e+00 1.5000000000e-01 
1.1582269398e-06 1.2990249677e+04 9.6352293516e-01 1.5000000000e-01 
1.8225189920e-08 1.6332040990e+04 7.3072706641e-01 1.5000000000e-01 
5.4738616718e-11 1.2378025100e+04 1.9160526906e-01 1.5000000000e-01 
3.7901255462e-12 1.1508368367e+04 7.4543482311e-01 1.5000000000e-01 
8.6674818689e-10 1.6548118399e+04 1.1528436880e+00 1.5000000000e-01 
9.1204940322e-09 1.1600405681e+04 9.4938989905e-01 1.5000000000e-01 
3.1226116110e-07 1.2624627235e+04 7.5678946176e-01 1.5000000000e-01 
1.1708359260e-09 1.3183565858e+04 9.1417943638e-01 1.5000000000e-01 
1.9910238265e-07 1.2445486547e+04 5.5577906050e-01 1.5000000000e-01 
1.9717850227e-10 1.3530741258e+04 8.2921838268e-01 1.5000000000e-01 
4.2932402038e-10 1.3531112174e+04 5.4423232468e-01 1.5000000000e-01 
5.0012583668e-10 2.0000000000e+04 1.1523216349e+00 1.5000000000e-01 
3.0909751095e-06 1.3673901791e+04 8.3868560816e-01 1.5000000000e-01 
1.1667960974e-08 1.1666388503e+04 9.7754007256e-01 1.5000000000e-01 
2.7732490610e-09 1.2739861221e+04 7.2394188808e-01 1.5000000000e-01 
8.9493578355e-09 1.4505309138e+04 6.3734031483e-01 1.5000000000e-01 
2.7787430638e-09 1.4259523904e+04 8.1172250969e-01 1.5000000000e-01 
9.3516733629e-06 2.0000000000e+04 1.0209616128e+00 1.5000000000e-01 
5.4671819340e-07 1.2521491415e+04 6.1629542536e-01 1.5000000000e-01 
2.3131500567e-05 1.1356720796e+04 4.5336222732e-01 1.5000000000e-01 
1.1335094158e-09 1.6841984579e+04 5.0679706116e-01 1.5000000000e-01 
8.5771692738e-07 1.1458166463e+04 1.0913808471e+00 1.5000000000e-01 
2.1452665490e-07 1.1300207682e+04 4.6705815785e-01 1.5000000000e-01 
2.2030125141e-07 1.7656763703e+04 1.2474488510e+00 1.5000000000e-01 
8.8871382218e-07 2.0000000000e+04 1.0560147569e+00 1.5000000000e-01 
3.0019613919e-08 1.1692908089e+04 2.1652115073e-01 1.5000000000e-01 
2.9127409770e-10 1.4017310195e+04 1.3380331858e+00 1.5000000000e-01 
1.6643868274e-10 1.1402198731e+04 1.2914141207e+00 1.5000000000e-01 
8.6003200939e-08 1.2356529347e+04 1.1569838515e+00 1.5000000000e-01 
1.4649350248e-07 1.1620323387e+04 3.7284196216e-02 1.5000000000e-01 
1.2380894330e-06 1.3188338971e+04 5.5702372209e-01 1.5000000000e-01 
7.4568859762e-09 1.3292724554e+04 7.0142924560e-01 1.5000000000e-01 
2.0676456323e-10 1.2436102077e+04 1.3479546236e-01 1.5000000000e-01 
1.9560612747e-09 1.4081247101e+04 6.3606239858e-01 1.5000000000e-01 
2.4441610818e-09 1.2142298990e+04 3.4300959282e-01 1.5000000000e-01 
4.2858219117e-08 1.3020529252e+04 1.1302833731e+00 1.5000000000e-01 
2.1582399403e-08 1.3790496075e+04 6.3019139735e-01 1.5000000000e-01 
3.3047134025e-10 1.9290538821e+04 9.4448256607e-01 1.5000000000e-01 
3.1616334159e-06 1.2944916214e+04 1.1050366257e+00 1.5000000000e-01 
5.5814829576e-07 1.4385630040e+04 1.0828690357e+00 1.5000000000e-01 
1.1487163324e-09 1.4514437763e+04 6.7992983136e-01 1.5000000000e-01 
1.0360426901e-08 1.1474446954e+04 5.1366255696e-01 1.5000000000e-01 
2.3234082127e-10 1.1955228899e+04 7.5141536294e-01 1.5000000000e-01 
2.9846167283e-07 2.0000000000e+04 5.4379221182e-01 1.5000000000e-01 
3.0723276928e-10 2.0000000000e+04 1.1134119601e+00 1.5000000000e-01 
3.2103574787e-08 1.1999202441e+04 1.0705864301e+00 1.5000000000e-01 
3.3096502988e-09 2.0000000000e+04 1.1694722841e-01 1.5000000000e-01 
2.1179866967e-06 1.7126507974e+04 5.4037601801e-01 1.5000000000e-01 
3.2099417029e-10 2.0000000000e+04 5.3894437123e-01 1.5000000000e-01 
9.0447626149e-08 1.1383428637e+04 3.4406602717e-01 1.5000000000e-01 
5.6308882394e-11 1.3722452326e+04 1.1660178483e+00 1.5000000000e-01 
7.9893689162e-09 2.0000000000e+04 3.0668799620e-01 1.5000000000e-01 
1.0345924892e-11 2.0000000000e+04 5.9393618895e-01 1.5000000000e-01 
2.6161180276e-10 1.3666958755e+04 5.0553521447e-01 1.5000000000e-01 
1.1613635080e-09 1.7985290505e+04 1.0229320714e+00 1.5000000000e-01 
2.4070529017e-09 1.7909795456e+04 8.9488522230e-01 1.5000000000e-01 
5.6284493941e-07 1.1588533796e+04 1.8865500053e-01 1.5000000000e-01 
5.9337604663e-10 2.0000000000e+04 7.6294764740e-01 1.5000000000e-01 
5.9877061110e-09 1.1975792137e+04 1.2558646403e+00 1.5000000000e-01 
2.1800448037e-09 1.1301399781e+04 1.0981101984e+00 1.5000000000e-01 
5.5159431115e-09 1.1564708983e+04 6.7650943114e-01 1.5000000000e-01 
3.4148452966e-09 1.3336303933e+04 4.7731260849e-01 1.5000000000e-01 
3.7478157773e-07 1.7628375490e+04 1.0661701479e+00 1.5000000000e-01 
4.5147446818e-08 1.2004153696e+04 9.1354223203e-01 1.5000000000e-01 
8.6740241042e-09 1.2413253094e+04 1.2275790942e+00 1.5000000000e-01 
4.4907279502e-11 1.2345288276e+04 4.9929882793e-01 1.5000000000e-01 
2.3589479391e-09 1.3427494729e+04 4.1150816477e-02 1.5000000000e-01 
3.1721804407e-09 1.3569621574e+04 9.0139788423e-01 1.5000000000e-01 
2.0414584782e-05 1.1238703601e+04 8.6704208939e-01 1.5000000000e-01 
6.5511584207e-09 1.1841761798e+04 8.8625516278e-01 1.5000000000e-01 
3.2863153676e-10 1.7659005290e+04 1.8479893080e-01 1.5000000000e-01 
2.5534398009e-10 1.4438674094e+04 2.1522658856e-01 1.5000000000e-01 
2.3232956368e-09 1.4970164699e+04 4.8680005480e-01 1.5000000000e-01 
7.2500647620e-10 1.7589701013e+04 2.4582050861e-01 1.5000000000e-01 
7.6561078552e-11 1.1622394908e+04 7.8968482778e-01 1.5000000000e-01 
4.2198662549e-08 2.0000000000e+04 3.8195498029e-01 1.5000000000e-01 
1.1549029047e-09 1.5132020750e+04 6.3573618021e-01 1.5000000000e-01 
1.0975629466e-08 1.6072918971e+04 1.2835924945e+00 1.5000000000e-01 
3.4732466881e-10 1.3004733713e+04 1.1733099451e+00 1.5000000000e-01 
2.0927900285e-06 1.1910690018e+04 2.9639090717e-01 1.5000000000e-01 
1.8076859233e-07 2.0000000000e+04 2.9196726507e-01 1.5000000000e-01 
2.0008640758e-08 1.1300512482e+04 1.0584413699e+00 1.5000000000e-01 
1.3446032909e-08 1.2099176361e+04 1.0656418067e+00 1.5000000000e-01 
5.6992109795e-11 1.2210878775e+04 1.0910841835e+00 1.5000000000e-01 
2.3964867991e-08 1.2211534842e+04 4.2045655557e-01 1.5000000000e-01 
5.6717207894e-08 1.2961158122e+04 1.0525575379e+00 1.5000000000e-01 
3.2309744755e-07 1.1983957037e+04 2.1162837802e-01 1.5000000000e-01 
3.0489696244e-09 2.0000000000e+04 3.7359824324e-01 1.5000000000e-01 
5.4827856890e-12 1.1228645639e+04 1.0236445680e+00 1.5000000000e-01 
1.1843569109e-10 1.2481003090e+04 4.7525628746e-01 1.5000000000e-01 
1.4643405294e-08 1.3333724511e+04 1.0203946215e+00 1.5000000000e-01 
4.2624924291e-09 1.2137375829e+04 1.1490286583e+00 1.5000000000e-01 
2.7356413706e-07 1.5936304750e+04 4.1203152921e-01 1.5000000000e-01 
9.1512402384e-09 1.2387572110e+04 9.8062817156e-01 1.5000000000e-01 
5.3724022581e-08 1.7029901469e+04 7.8559722664e-01 1.5000000000e-01 
2.4240337060e-08 1.6875582380e+04 8.8870933204e-01 1.5000000000e-01 
6.4383384574e-06 1.2215874317e+04 7.1169781191e-01 1.5000000000e-01 
4.3521129444e-07 1.1427114694e+04 5.4939610433e-01 1.5000000000e-01 
6.4401089112e-11 1.2330666520e+04 1.2192741627e+00 1.5000000000e-01 
8.1008675689e-12 1.2440431718e+04 9.4831708169e-01 1.5000000000e-01 
1.5015289458e-09 1.3774338437e+04 1.1126963709e+00 1.5000000000e-01 
4.2077377133e-09 1.4420534338e+04 1.0496099190e+00 1.5000000000e-01 
4.9861499948e-08 1.2299210239e+04 1.0553087368e+00 1.5000000000e-01 
3.2540568164e-07 1.3375839148e+04 1.2039176926e+00 1.5000000000e-01 
9.2011702062e-10 1.1230028812e+04 4.2336794365e-01 1.5000000000e-01 
1.3898865607e-10 1.8529444768e+04 1.0275118733e+00 1.5000000000e-01 
1.3471463229e-10 1.6991845264e+04 6.6832991007e-01 1.5000000000e-01 
4.4602572537e-11 1.7971704939e+04 4.7065758909e-01 1.5000000000e-01 
5.8236426798e-10 1.2138286441e+04 1.2818920858e+00 1.5000000000e-01 
1.3918398979e-08 1.1383479478e+04 1.3692746654e+00 1.5000000000e-01 
4.4191202964e-10 1.2929379198e+04 1.0500393474e+00 1.5000000000e-01 
9.9060028909e-12 2.0000000000e+04 9.8031227095e-01 1.5000000000e-01 
3.7687322912e-11 1.1747600215e+04 7.8601764161e-01 1.5000000000e-01 
2.9262801172e-08 1.2644246828e+04 9.3210801561e-01 1.5000000000e-01 
8.2724896823e-08 1.4007734695e+04 8.8784176550e-01 1.5000000000e-01 
9.0084198819e-07 1.2167225505e+04 5.0789848918e-01 1.5000000000e-01 
9.4079796518e-11 1.1505311822e+04 1.0718891135e+00 1.5000000000e-01 
4.2951204673e-11 1.1216174981e+04 3.5359171727e-01 1.5000000000e-01 
9.5630756998e-10 1.2546081475e+04 1.0224153450e+00 1.5000000000e-01 
6.5216195667e-09 1.1527383478e+04 1.1561402908e+00 1.5000000000e-01 
4.5884210724e-09 1.3630710710e+04 6.7914973544e-01 1.5000000000e-01 
4.4036290172e-07 1.2217065056e+04 5.3676554565e-01 1.5000000000e-01 
1.4508591093e-07 1.7563439451e+04 8.2587170499e-01 1.5000000000e-01 
1.8332174142e-07 1.2619741827e+04 8.5893771239e-01 1.5000000000e-01 
1.0693281538e-07 1.1480808049e+04 7.0082581753e-01 1.5000000000e-01 
4.8592797604e-08 1.1436265787e+04 1.0859416365e+00 1.5000000000e-01 
4.5142186565e-08 2.0000000000e+04 5.7676474321e-01 1.5000000000e-01 
9.7697121079e-08 1.6698260597e+04 6.7506194787e-01 1.5000000000e-01 
1.7628642181e-09 1.6791532769e+04 6.7428564640e-01 1.5000000000e-01 
2.9011226096e-10 1.2467840939e+04 5.5842424914e-01 1.5000000000e-01 
2.3405851804e-12 1.3249541624e+04 1.1349822407e+00 1.5000000000e-01 
7.6740784797e-08 1.6205073622e+04 1.7495210035e-01 1.5000000000e-01 
2.4531126414e-06 1.3719808807e+04 6.0378677548e-01 1.5000000000e-01 
1.0360448062e-09 1.1251806013e+04 7.4222795658e-01 1.5000000000e-01 
1.3053537918e-08 1.6074905659e+04 7.9452148899e-01 1.5000000000e-01 
4.4384043579e-09 1.1799784221e+04 9.2418547260e-01 1.5000000000e-01 
5.5966012811e-13 1.3001476812e+04 5.5491567654e-01 1.5000000000e-01 
3.8289509058e-06 1.3649350462e+04 1.0179271055e+00 1.5000000000e-01 
1.1443800835e-10 1.7363947872e+04 5.6006309119e-01 1.5000000000e-01 
6.9539820185e-08 1.1476993729e+04 1.4114055530e+00 1.5000000000e-01 
1.9798582929e-07 1.1583465498e+04 9.4099515073e-01 1.5000000000e-01 
8.1566852341e-09 1.8468833182e+04 1.2852922361e+00 1.5000000000e-01 
7.6298430979e-09 1.4896150764e+04 5.2327474778e-01 1.5000000000e-01 
3.0211174411e-09 1.4627778910e+04 5.7508534955e-01 1.5000000000e-01 
9.5220439061e-11 1.7614111312e+04 1.2286290334e+00 1.5000000000e-01 
1.0585586860e-09 1.1204159242e+04 1.1636696771e+00 1.5000000000e-01 
2.9095250003e-08 1.5946927151e+04 8.8738718255e-01 1.5000000000e-01 
3.9458077346e-10 1.7592806263e+04 4.9460738096e-01 1.5000000000e-01 
1.8807065056e-09 1.3546960517e+04 6.4875215147e-01 1.5000000000e-01 
3.7399822391e-10 1.2464368475e+04 3.7036316087e-01 1.5000000000e-01 
1.0570952823e-08 1.2710638178e+04 5.8638667622e-01 1.5000000000e-01 
7.3635798422e-11 1.9077170602e+04 1.0462549385e+00 1.5000000000e-01 
5.6554089718e-09 2.0000000000e+04 4.6144823720e-01 1.5000000000e-01 
1.4534575312e-08 1.2139407615e+04 2.9752855094e-01 1.5000000000e-01 
6.7077366653e-07 1.3639915986e+04 5.7570419117e-01 1.5000000000e-01 
1.7872650767e-05 1.3206446753e+04 8.3836601647e-01 1.5000000000e-01 
3.9973028528e-09 1.1254074794e+04 3.2323665691e-01 1.5000000000e-01 
3.1188834276e-10 1.4413572308e+04 4.5489090619e-01 1.5000000000e-01 
3.2485527696e-08 1.2702634939e+04 5.8225507868e-01 1.5000000000e-01 
9.8602046276e-10 1.1915753335e+04 1.0730368452e+00 1.5000000000e-01 
4.2308358400e-10 1.1977941789e+04 1.0186195824e+00 1.5000000000e-01 
9.5076344818e-07 1.1519167962e+04 1.0458490316e+00 1.5000000000e-01 
1.4595327769e-11 1.1233782108e+04 7.9739149470e-01 1.5000000000e-01 
5.6644867175e-08 1.3215577298e+04 6.5364903913e-01 1.5000000000e-01 
1.0240195425e-09 1.5702543795e+04 1.4286109612e+00 1.5000000000e-01 
1.5505869095e-10 1.2123437409e+04 5.8476601823e-01 1.5000000000e-01 
3.1809558324e-06 1.6311192022e+04 1.0494025480e+00 1.5000000000e-01 
1.4750285854e-11 1.1945633285e+04 1.3237692683e+00 1.5000000000e-01 
1.5216462500e-10 2.0000000000e+04 6.9398383884e-01 1.5000000000e-01 
7.4758684209e-10 1.3636179570e+04 1.4180436442e+00 1.5000000000e-01 
8.5381882601e-10 2.0000000000e+04 2.8510664913e-01 1.5000000000e-01 
1.2455216170e-08 1.1646527040e+04 1.4066345844e+00 1.5000000000e-01 
6.9794462216e-09 1.3330516844e+04 6.8075721684e-01 1.5000000000e-01 
1.1958131671e-10 1.2171896450e+04 4.1351670644e-01 1.5000000000e-01 
1.2282236279e-09 1.7337727218e+04 1.3725014168e+00 1.5000000000e-01 
4.6461076894e-10 1.6472289550e+04 1.2464931192e+00 1.5000000000e-01 
9.3317488286e-08 1.3707151354e+04 1.3172208832e-01 1.5000000000e-01 
1.8189102844e-08 1.2511355056e+04 7.0609401216e-01 1.5000000000e-01 
2.3211054754e-10 1.1997413239e+04 7.5993543512e-01 1.5000000000e-01 
1.2714056507e-08 1.2762592454e+04 7.6593879026e-01 1.5000000000e-01 
1.5099901739e-09 1.2269441227e+04 1.0639824983e+00 1.5000000000e-01 
2.9528202534e-11 1.2285478222e+04 2.5463500981e-01 1.5000000000e-01 
6.2763219521e-10 1.3922559339e+04 1.0939336819e+00 1.5000000000e-01 
2.2527212411e-08 1.3466915015e+04 9.5539736187e-01 1.5000000000e-01 
2.6774367056e-08 1.7481288182e+04 5.5064242572e-01 1.5000000000e-01 
6.7040788025e-10 1.4201961184e+04 5.6701252032e-01 1.5000000000e-01 
3.8006189196e-07 1.3993838941e+04 1.1147511849e+00 1.5000000000e-01 
2.1034842110e-10 1.4589724795e+04 4.5284889240e-01 1.5000000000e-01 
1.7404587327e-11 1.2206501665e+04 5.2865402358e-01 1.5000000000e-01 
3.5298260112e-08 1.5804383521e+04 7.4155475727e-01 1.5000000000e-01 
7.1989192241e-07 1.4628354831e+04 9.0245604511e-01 1.5000000000e-01 
7.1107390536e-09 1.3641223732e+04 1.4032152316e+00 1.5000000000e-01 
4.7893169362e-07 1.1215134079e+04 4.9577035790e-01 1.5000000000e-01 
1.7285172524e-09 1.3095978306e+04 7.5024164524e-01 1.5000000000e-01 
5.7004131058e-13 1.2053385529e+04 5.3886299276e-01 1.5000000000e-01 
1.4515655092e-07 1.3955818340e+04 7.2899010257e-01 1.5000000000e-01 
1.3034974228e-08 1.1902451106e+04 2.3250890300e-01 1.5000000000e-01 
2.5227348587e-08 1.2693481078e+04 5.0130463126e-01 1.5000000000e-01 
1.2837684940e-10 1.7814180373e+04 9.2603801598e-01 1.5000000000e-01 
2.9549799338e-08 1.4031013788e+04 8.6700465031e-01 1.5000000000e-01 
1.2252528506e-09 1.2229174255e+04 6.5187294501e-01 1.5000000000e-01 
2.3258158159e-07 1.4314069898e+04 4.4580637168e-01 1.5000000000e-01 
3.7839780800e-12 1.2261032180e+04 8.0235470034e-01 1.5000000000e-01 
1.0868379266e-05 2.0000000000e+04 4.0296442258e-01 1.5000000000e-01 
2.1641495482e-09 1.3850798359e+04 8.8944423201e-01 1.5000000000e-01 
2.0252817217e-08 1.3808632421e+04 1.0815778027e+00 1.5000000000e-01 
2.4197359290e-06 1.2096179844e+04 1.0007052502e+00 1.5000000000e-01 
1.3286388758e-07 1.7022125646e+04 9.3973218374e-01 1.5000000000e-01 
3.4727231129e-08 1.5122443682e+04 6.9931630098e-01 1.5000000000e-01 
3.9863875793e-06 1.2362328846e+04 7.3054719897e-01 1.5000000000e-01 
1.6355970882e-10 1.2318120471e+04 6.1319618776e-01 1.5000000000e-01 
1.1683926952e-08 1.1527062334e+04 1.3962936911e-01 1.5000000000e-01 
2.4741866259e-11 1.3696102738e+04 1.2658392929e+00 1.5000000000e-01 
3.1965274873e-09 1.6054636142e+04 6.2913714237e-01 1.5000000000e-01 
7.5045050881e-11 1.3467945267e+04 6.7732137609e-01 1.5000000000e-01 
2.0496694645e-09 2.0000000000e+04 1.0706785406e+00 1.5000000000e-01 
2.6361615613e-05 1.1971232583e+04 7.5841015852e-01 1.5000000000e-01 
1.5692031267e-09 1.9750563377e+04 1.0482974482e+00 1.5000000000e-01 
7.2244716875e-07 1.2157700451e+04 9.2728223136e-01 1.5000000000e-01 
6.1674797853e-10 1.8687431178e+04 1.2045957283e+00 1.5000000000e-01 
3.5835461139e-10 1.1590878721e+04 6.9485780886e-01 1.5000000000e-01 
5.4464645731e-09 1.1990734746e+04 8.2964340353e-01 1.5000000000e-01 
3.8479033725e-07 1.3748965192e+04 9.9650787481e-01 1.5000000000e-01 
5.8232459350e-08 1.1967184634e+04 1.1382221914e+00 1.5000000000e-01 
1.0293411478e-10 1.1480152036e+04 4.1730032476e-01 1.5000000000e-01 
2.1094429405e-07 1.2014375913e+04 1.2149086260e+00 1.5000000000e-01 
1.4457876427e-09 1.1449064488e+04 3.5651883436e-01 1.5000000000e-01 
1.1003959119e-10 2.0000000000e+04 1.0971695759e+00 1.5000000000e-01 
2.2514532647e-09 1.2620671265e+04 6.9346462139e-01 1.5000000000e-01 
9.9682748267e-09 1.3243736496e+04 1.0451632289e+00 1.5000000000e-01 
1.3215939878e-07 1.1686028846e+04 1.4478759598e-01 1.5000000000e-01 
6.1533979308e-08 1.2681190613e+04 1.0556654880e+00 1.5000000000e-01 
3.0875686886e-09 1.2478242784e+04 3.7465019794e-01 1.5000000000e-01 
2.2828757280e-07 1.4805724853e+04 1.3129117381e+00 1.5000000000e-01 
3.0927226137e-07 1.3064614044e+04 1.3494328110e+00 1.5000000000e-01 
7.8618857300e-09 1.1544544305e+04 1.1456322464e+00 1.5000000000e-01 
1.3730236728e-10 1.9870160373e+04 9.3555420404e-01 1.5000000000e-01 
3.3624937922e-07 1.4217211497e+04 8.5194720399e-01 1.5000000000e-01 
1.0324798862e-09 1.4985363625e+04 5.5547102784e-01 1.5000000000e-01 
3.6837480474e-08 1.1604861076e+04 9.9421750715e-01 1.5000000000e-01 
2.9907288863e-09 1.6429016733e+04 3.0708280911e-01 1.5000000000e-01 
7.6426091766e-09 2.0000000000e+04 9.2406643643e-01 1.5000000000e-01 
1.8088270308e-08 1.6004812757e+04 8.7643300637e-02 1.5000000000e-01 
4.8585148315e-09 1.2166345472e+04 2.7827422303e-01 1.5000000000e-01 
8.8789775993e-09 2.0000000000e+04 1.3968944806e+00 1.5000000000e-01 
1.8566621617e-09 1.2698746878e+04 5.9036935795e-01 1.5000000000e-01 
5.7846485243e-10 2.0000000000e+04 5.8943097992e-01 1.5000000000e-01 
2.3534771370e-07 1.4028087669e+04 9.5246139210e-01 1.5000000000e-01 
1.6462653419e-08 1.3982358116e+04 1.4098997625e+00 1.5000000000e-01 
5.3451192151e-07 1.1873661967e+04 5.1509961450e-01 1.5000000000e-01 
5.9281505872e-08 1.4827153984e+04 1.1438375526e+00 1.5000000000e-01 
4.8386601793e-07 1.2458135893e+04 6.5129687152e-01 1.5000000000e-01 
4.3259290948e-09 1.2443361256e+04 3.8985608875e-01 1.5000000000e-01 
1.4709284768e-10 1.6562479034e+04 1.0984782701e+00 1.5000000000e-01 
3.0515654315e-09 1.3609008818e+04 6.8528449795e-01 1.5000000000e-01 
1.0555314049e-09 1.1762565157e+04 5.0572107440e-01 1.5000000000e-01 
2.0522184548e-08 1.4866318265e+04 6.4067430623e-01 1.5000000000e-01 
6.8768995157e-12 1.9333824552e+04 1.0000832362e+00 1.5000000000e-01 
9.1088021571e-09 2.0000000000e+04 1.1457815096e+00 1.5000000000e-01 
7.9021943179e-09 1.4882998344e+04 1.5013731803e+00 1.5000000000e-01 
1.0327010304e-08 1.1943208503e+04 8.4356190233e-01 1.5000000000e-01 
1.5823352082e-10 1.3147652114e+04 3.4382993763e-01 1.5000000000e-01 
3.3707247615e-07 1.2474418846e+04 2.4089282845e-01 1.5000000000e-01 
2.8009649873e-06 1.1844130657e+04 4.2218269673e-01 1.5000000000e-01 
1.5030958676e-08 1.3158184511e+04 1.0196782397e+00 1.5000000000e-01 
6.1907201990e-09 1.2287439150e+04 3.8423462495e-01 1.5000000000e-01 
1.4572179684e-08 1.4464808298e+04 9.3098495351e-01 1.5000000000e-01 
1.0070514949e-10 1.4326442148e+04 6.9781666440e-01 1.5000000000e-01 
1.5604765154e-09 1.2916709923e+04 1.2451051152e+00 1.5000000000e-01 
2.8620259830e-08 1.4278493185e+04 7.8667983450e-01 1.5000000000e-01 
3.8459960490e-11 1.1395473479e+04 9.0663802634e-01 1.5000000000e-01 
1.3363671919e-07 1.1311341092e+04 1.0892301329e+00 1.5000000000e-01 
9.8685915739e-09 1.3928933181e+04 1.3787193737e+00 1.5000000000e-01 
3.2585279127e-09 1.2637993190e+04 8.9287204292e-01 1.5000000000e-01 
5.8463334739e-07 1.5353492065e+04 4.4517613700e-01 1.5000000000e-01 
1.8157951648e-09 1.9023606375e+04 1.2803056023e+00 1.5000000000e-01 
8.4527999137e-09 1.5225882941e+04 6.2083590157e-01 1.5000000000e-01 
3.6453077219e-09 1.3950519211e+04 1.1601954970e+00 1.5000000000e-01 
7.4008769325e-09 2.0000000000e+04 2.4754941056e-01 1.5000000000e-01 
1.1012237001e-10 1.1510521247e+04 4.6474504968e-01 1.5000000000e-01 
1.9784201699e-09 1.2505222102e+04 1.1869424842e+00 1.5000000000e-01 
1.3552059251e-08 1.1934757896e+04 1.0528341266e+00 1.5000000000e-01 
9.1060504919e-10 2.0000000000e+04 1.2699743804e+00 1.5000000000e-01 
1.1267246125e-09 1.2116976288e+04 2.9455264228e-01 1.5000000000e-01 
2.4796365791e-10 1.2426404087e+04 5.4659204309e-01 1.5000000000e-01 
8.1662279754e-09 1.1315837106e+04 4.3360523027e-01 1.5000000000e-01 
3.8051271184e-10 1.2159001560e+04 6.2712336069e-01 1.5000000000e-01 
1.0036330916e-10 1.1601122778e+04 7.5701586949e-01 1.5000000000e-01 
3.6576859205e-09 1.2419697710e+04 5.0537648676e-01 1.5000000000e-01 
1.5166251907e-10 1.4183718377e+04 1.5283272843e+00 1.5000000000e-01 
7.6567853950e-09 2.0000000000e+04 7.7864973231e-01 1.5000000000e-01 
6.9713764076e-11 2.0000000000e+04 4.4757852507e-01 1.5000000000e-01 
1.2836545226e-08 1.1583757043e+04 8.6772424538e-01 1.5000000000e-01 
1.1604013674e-10 1.1685987741e+04 1.0639594952e+00 1.5000000000e-01 
4.3446486501e-08 1.2464041856e+04 1.0057671097e+00 1.5000000000e-01 
2.1451428671e-07 1.3158543921e+04 9.8315410746e-01 1.5000000000e-01 
2.9760576686e-09 1.7741991540e+04 6.1504026816e-01 1.5000000000e-01 
1.0674284915e-08 1.3265815164e+04 1.3517643386e-01 1.5000000000e-01 
4.5048953938e-10 1.4299176266e+04 1.2349302364e+00 1.5000000000e-01 
5.0621477679e-07 1.3926610387e+04 1.8218929536e-01 1.5000000000e-01 
3.2536280635e-09 1.1980083586e+04 1.2121144700e+00 1.5000000000e-01 
6.9288108534e-08 1.3541836541e+04 1.0602514761e+00 1.5000000000e-01 
1.1005450931e-09 1.2479746728e+04 8.1779657833e-01 1.5000000000e-01 
7.2915527859e-11 1.3409715822e+04 9.0728585029e-01 1.5000000000e-01 
3.0893553880e-08 1.1238498816e+04 1.1727668050e-02 1.5000000000e-01 
5.7891740217e-07 1.2428696550e+04 8.3498572996e-01 1.5000000000e-01 
1.6669544048e-09 1.5474351392e+04 1.2943073053e+00 1.5000000000e-01 
1.2470345227e-09 1.3470040636e+04 9.9747123504e-01 1.5000000000e-01 
8.2944601567e-10 1.1417622957e+04 8.7259201981e-01 1.5000000000e-01 
1.2990282331e-08 1.1352402071e+04 1.0200263140e+00 1.5000000000e-01 
9.4244115000e-06 1.1406874972e+04 1.3045733342e+00 1.5000000000e-01 
7.0044498906e-10 1.8428275397e+04 8.3085597675e-01 1.5000000000e-01 
4.3099511003e-12 1.6023966390e+04 3.9612534413e-01 1.5000000000e-01 
1.2442386957e-08 2.0000000000e+04 7.3076637527e-01 1.5000000000e-01 
1.5993533478e-09 1.3211854172e+04 9.0928797560e-01 1.5000000000e-01 
1.5543879795e-07 1.7775772074e+04 1.2531210368e+00 1.5000000000e-01 
7.1344971425e-10 2.0000000000e+04 6.3874834046e-01 1.5000000000e-01 
1.1778888526e-09 1.4114171378e+04 6.3428994308e-01 1.5000000000e-01 
2.8712632350e-11 1.5050178856e+04 6.9979099440e-01 1.5000000000e-01 
8.0893010190e-09 1.3901658802e+04 1.0578803564e+00 1.5000000000e-01 
4.2428487634e-06 1.6863361696e+04 5.7371050881e-01 1.5000000000e-01 
4.5172894667e-07 1.6594315349e+04 1.0275659600e+00 1.5000000000e-01 
1.6922622078e-07 1.4935747603e+04 4.6488118883e-01 1.5000000000e-01 
1.5298105032e-09 1.2486687917e+04 9.8580949539e-01 1.5000000000e-01 
2.5824172124e-10 1.1661133470e+04 1.2996014020e+00 1.5000000000e-01 
2.4270103913e-07 1.1805708025e+04 9.8348997096e-01 1.5000000000e-01 
1.3261331159e-11 1.1295445530e+04 3.5204934842e-01 1.5000000000e-01 
2.9343741533e-11 1.1695270850e+04 5.3718380319e-01 1.5000000000e-01 
3.5121640901e-08 1.1250028494e+04 6.3387828946e-01 1.5000000000e-01 
4.4928269388e-07 1.3038508774e+04 4.2741576680e-01 1.5000000000e-01 
1.6080862480e-09 2.0000000000e+04 6.2898514464e-01 1.5000000000e-01 
2.0505692156e-10 1.3496736519e+04 1.0953340316e+00 1.5000000000e-01 
8.6569934105e-11 1.5385912739e+04 6.6892323091e-01 1.5000000000e-01 
1.9819208874e-07 1.1509934996e+04 5.0289871053e-01 1.5000000000e-01 
2.2757338296e-09 2.0000000000e+04 1.1350060592e+00 1.5000000000e-01 
1.5942703514e-11 1.4759088943e+04 3.2514719106e-01 1.5000000000e-01 
6.2502087453e-08 1.1598245324e+04 1.1362814645e+00 1.5000000000e-01 
2.3296645844e-07 1.2451447319e+04 4.2987662828e-01 1.5000000000e-01 
1.6506414083e-09 1.1229085714e+04 8.6779235256e-01 1.5000000000e-01 
3.0785472506e-10 1.2907245598e+04 8.6977697744e-01 1.5000000000e-01 
2.4352403034e-09 1.4505263552e+04 3.7041160526e-01 1.5000000000e-01 
2.2988290779e-07 1.2194807671e+04 8.0409886071e-01 1.5000000000e-01 
3.7966304665e-10 1.1362855633e+04 1.9982643321e-01 1.5000000000e-01 
5.3183408826e-07 1.5674573699e+04 5.7304574201e-01 1.5000000000e-01 
5.7876570803e-11 2.0000000000e+04 7.9677621433e-01 1.5000000000e-01 
2.7342643621e-10 1.4025396062e+04 1.0808405742e+00 1.5000000000e-01 
4.0815298634e-09 1.5619692627e+04 9.5170351396e-01 1.5000000000e-01 
1.0623977398e-08 1.4126019839e+04 7.9916434903e-01 1.5000000000e-01 
1.1907019200e-06 1.4229117071e+04 7.7726501180e-01 1.5000000000e-01 
1.9164089144e-06 1.4033802149e+04 6.7897205304e-01 1.5000000000e-01 
1.1371188418e-09 1.4308758092e+04 5.1676180446e-01 1.5000000000e-01 
1.7323479591e-10 1.4289034232e+04 8.2143443200e-01 1.5000000000e-01 
4.6989313551e-10 1.1399273225e+04 9.2222483185e-01 1.5000000000e-01 
1.3805699073e-11 1.2880828548e+04 9.2510662885e-01 1.5000000000e-01 
8.0473818340e-10 1.4509449535e+04 4.8100820605e-01 1.5000000000e-01 
1.4170236529e-08 1.5183785578e+04 7.4763623214e-01 1.5000000000e-01 
1.5648206680e-08 1.6656826314e+04 1.8627029282e-01 1.5000000000e-01 
9.1807959735e-08 1.1567668546e+04 7.6828426021e-01 1.5000000000e-01 
