# Supplementary material for: Atmospheric CO2 levels from 2.7 billion years ago inferred from micrometeorite oxidation
Source: Sci Adv. 2020 Jan 22;6(4):eaay4644. doi: 10.1126/sciadv.aay4644 (PMC6976288; doi:10.1126/sciadv.aay4644)
Supplement: Data file S1 [file aay4644_Data_file_S1.zip › co2_atmos/co2_15/clean_results.dat]

Radius [m]       Fe Area [frac]    Max Temp [k]    
7.3422688847e-05 7.4899967405e-01 2.2581681621e+03 
7.2989976095e-06 7.3685888524e-01 1.9232054366e+03 
2.2543791013e-05 7.1950089414e-01 1.9381062411e+03 
4.7806064877e-05 7.5247567170e-01 2.3866738699e+03 
1.2506774709e-05 7.7981959661e-01 2.2258770473e+03 
1.1580107027e-04 7.3465487060e-01 2.4540862534e+03 
2.1933113363e-04 1.0000000000e+00 4.0850655568e+02 
1.3077457034e-04 1.0000000000e+00 3.0000000000e+02 
6.1396729840e-05 7.4875785305e-01 2.3533109444e+03 
1.0942240641e-04 7.3704586384e-01 2.4107655600e+03 
6.9124749440e-05 7.4633554369e-01 2.4153357772e+03 
5.3514810771e-05 7.5137579243e-01 2.4786956120e+03 
5.5677837065e-05 7.4220909733e-01 2.2354623714e+03 
1.1619613610e-04 7.5309038900e-01 2.2317802158e+03 
1.4707980342e-05 1.0000000000e+00 1.6161237830e+03 
3.9786161887e-05 7.5542021059e-01 2.2299489083e+03 
3.4155548489e-05 7.1084919022e-01 2.1301376945e+03 
3.4206732660e-05 7.0515241437e-01 2.1015415486e+03 
5.1964654502e-05 7.6531795806e-01 2.1773757491e+03 
5.5907486564e-05 7.4594672480e-01 2.3211106138e+03 
3.5128179231e-05 1.0000000000e+00 1.7337986271e+03 
3.9627532954e-05 7.6671204801e-01 2.2439331573e+03 
1.3584205003e-05 7.6598669614e-01 2.1645671256e+03 
3.3951952960e-05 7.6602582605e-01 2.3652504797e+03 
4.4030292658e-05 7.6521010462e-01 2.2823032643e+03 
2.5335025868e-05 7.7022385419e-01 2.3340914472e+03 
3.3222531378e-05 1.0000000000e+00 1.6378328289e+03 
1.1473339221e-05 7.9016161488e-01 2.2490854464e+03 
2.3281699679e-05 6.9967162302e-01 2.0222882240e+03 
3.2411604824e-05 7.6291560960e-01 2.2732497135e+03 
1.1339056262e-04 7.3472543444e-01 2.4126628991e+03 
1.1198075685e-05 7.4381965067e-01 2.1092112244e+03 
4.5788818632e-05 7.0352717038e-01 2.0266160141e+03 
6.1039259384e-05 7.5403089092e-01 2.2499926184e+03 
1.1227247578e-05 7.7832123256e-01 2.0890481033e+03 
1.4562238533e-05 1.0000000000e+00 1.7719712887e+03 
2.8365061438e-05 6.9967715122e-01 2.0943293376e+03 
8.9192908463e-06 7.6770277835e-01 2.7394441371e+03 
4.8918622656e-05 7.7153782146e-01 2.4821541285e+03 
9.7953468391e-05 7.6465173619e-01 2.4135660245e+03 
7.5460422505e-05 7.4448521083e-01 2.2849595754e+03 
1.3699478045e-05 8.0154737207e-01 2.1997482527e+03 
1.1118007796e-04 7.3760439005e-01 2.4028217453e+03 
4.9511341431e-05 7.6652694571e-01 2.2196268415e+03 
3.8693540351e-05 7.8882692315e-01 1.8314188313e+03 
2.0398995083e-05 7.6917583428e-01 2.2607239479e+03 
4.8102686662e-05 7.6792247422e-01 2.2584775786e+03 
4.2174394753e-06 8.0215665179e-01 2.4303144842e+03 
1.0180203437e-05 7.7640985118e-01 2.1524373980e+03 
4.8153564123e-05 7.5313904641e-01 2.3448406332e+03 
1.1613389712e-05 1.0000000000e+00 1.4143027544e+03 
5.6556079301e-06 8.0448801065e-01 2.2677471115e+03 
5.1845950546e-05 7.4518614965e-01 2.2487921038e+03 
1.4270345261e-05 1.0000000000e+00 1.6234957710e+03 
1.0440326269e-04 7.3776798538e-01 2.4016373853e+03 
1.0208869018e-04 7.5036972989e-01 2.2566442735e+03 
8.2936849877e-06 7.8875590332e-01 2.2464915443e+03 
4.6533557678e-05 7.5652685774e-01 2.3297100679e+03 
3.1759737794e-06 1.0000000000e+00 1.4099808333e+03 
7.8170104111e-06 7.9465289846e-01 2.5201473432e+03 
2.0401355568e-05 7.7183643861e-01 2.1630472402e+03 
3.7522646957e-05 7.7302463058e-01 2.5536081079e+03 
9.2967430872e-05 7.5440832589e-01 2.5115464555e+03 
1.8353527426e-04 7.1574667668e-01 2.6146422631e+03 
2.4125975551e-05 7.6793524414e-01 2.2422752126e+03 
1.9913458699e-05 7.8764324439e-01 2.3136910931e+03 
7.3434343246e-05 7.4602120285e-01 2.3822866844e+03 
6.3308907130e-05 7.5880662109e-01 2.3368326001e+03 
2.6859479654e-04 1.0000000000e+00 1.6462769589e+03 
4.2121936223e-06 1.0000000000e+00 1.1909255772e+03 
3.2640456742e-05 7.1432568663e-01 1.9726013604e+03 
2.1337770457e-05 7.7334524065e-01 2.2747072722e+03 
6.9887993383e-05 1.0000000000e+00 1.0651689967e+03 
1.0838264622e-05 8.0033649300e-01 2.1834677942e+03 
1.0577505363e-05 1.0000000000e+00 1.5811303000e+03 
1.0541963501e-05 1.0000000000e+00 1.6114726629e+03 
4.1937153089e-05 7.6976430661e-01 2.4816253112e+03 
1.3277374960e-05 7.1503743925e-01 1.9627759396e+03 
5.3327870465e-05 7.5445372794e-01 2.3249858771e+03 
5.2081181670e-05 7.5069470674e-01 2.3127955502e+03 
2.3810817344e-05 7.7300422915e-01 2.3000617997e+03 
7.6103751906e-05 7.4540769325e-01 2.4859660181e+03 
1.0952317897e-05 1.0000000000e+00 1.2534111934e+03 
5.7083570495e-06 8.0543379204e-01 2.3273940688e+03 
2.2885052567e-05 7.1007161346e-01 1.9921755404e+03 
2.8674234441e-04 7.0935652505e-01 2.0892385755e+03 
1.9118002291e-05 7.6609944204e-01 2.1964678786e+03 
9.0344323937e-05 7.4028775625e-01 2.4034534913e+03 
3.5448366724e-05 7.5984579018e-01 2.3235815406e+03 
3.7446193570e-05 7.5064526847e-01 2.2139179593e+03 
2.1031856974e-05 7.7522471467e-01 2.2720923330e+03 
2.5937703011e-05 7.6663531979e-01 2.2463147510e+03 
4.5876620130e-06 7.2830458259e-01 1.9884506651e+03 
1.3747227032e-05 7.8074915979e-01 2.5110474061e+03 
5.6603207523e-05 7.6265746643e-01 2.2932894274e+03 
1.5273660032e-05 1.0000000000e+00 1.7892318243e+03 
4.8851909512e-05 7.4717387812e-01 2.2629444609e+03 
1.8537789345e-05 1.0000000000e+00 1.7976142575e+03 
1.5263746676e-05 7.8720263080e-01 2.2926824175e+03 
1.1180995947e-05 7.9334136021e-01 2.3291084753e+03 
6.9704057020e-06 1.0000000000e+00 1.6532890132e+03 
1.5310823440e-04 7.4078522053e-01 2.3288922649e+03 
2.3672762402e-05 1.0000000000e+00 1.6516401135e+03 
6.3342192229e-05 7.5125800094e-01 2.4635686052e+03 
1.6998519816e-05 7.0551030330e-01 2.0032739617e+03 
3.3227007393e-05 7.3505448330e-01 2.1601003525e+03 
7.1107175591e-06 1.0000000000e+00 1.6803180859e+03 
8.8259606492e-06 7.6751224984e-01 2.7284687358e+03 
4.4710992295e-05 7.4809695966e-01 2.2311435298e+03 
3.6580074291e-06 8.0393468849e-01 2.4087855575e+03 
2.7314412838e-05 7.0093773321e-01 2.0101733164e+03 
4.0946745265e-05 7.4445257589e-01 2.2402399451e+03 
7.6883580355e-06 7.7293243188e-01 2.6896150656e+03 
5.9732966276e-06 8.0477744890e-01 2.2806658863e+03 
4.2751393933e-05 7.0514611798e-01 2.0694162845e+03 
6.6665321354e-05 7.4772541243e-01 2.6096496381e+03 
1.4665168723e-04 7.3653614122e-01 2.3989584503e+03 
3.5207363932e-05 7.6195463272e-01 2.2212776287e+03 
1.5632952547e-05 7.7520470822e-01 2.2418170191e+03 
1.0637110922e-04 7.3478970557e-01 2.4506895043e+03 
1.3977951483e-05 1.0000000000e+00 1.7701688009e+03 
5.0802980525e-06 8.0259029895e-01 2.4281660026e+03 
2.4411145044e-05 7.6441200668e-01 2.2462291701e+03 
3.1232222132e-05 7.1818435285e-01 1.9425109460e+03 
1.1043871579e-04 7.3405805721e-01 2.4136125882e+03 
5.0625871066e-05 7.4838069445e-01 2.2259945918e+03 
4.8388067858e-05 7.1610014130e-01 2.1423199918e+03 
1.5906138751e-05 7.2350673157e-01 1.9396641207e+03 
4.2385685047e-05 7.5675271544e-01 2.5857875100e+03 
1.3014787257e-05 7.1955785059e-01 2.0230207454e+03 
5.3633322582e-05 7.1985617936e-01 1.9362774190e+03 
1.8975840827e-05 7.6926034275e-01 2.2182195735e+03 
1.8395435600e-05 7.8096550190e-01 2.3190244675e+03 
8.7224314423e-05 7.4262243469e-01 2.4551103293e+03 
5.4954454622e-05 7.0888503551e-01 1.9878377993e+03 
9.1219723681e-06 1.0000000000e+00 1.6791556939e+03 
1.5302019990e-05 7.1126035307e-01 2.0571760018e+03 
1.8330675332e-05 7.8227146496e-01 2.2779689010e+03 
5.2077419611e-05 7.4757051010e-01 2.1871272394e+03 
2.2867936908e-05 7.7271631711e-01 2.2478341252e+03 
1.0217541359e-04 7.3777598874e-01 2.4880641209e+03 
2.4873075161e-05 7.7528887655e-01 2.1270815526e+03 
1.0414343247e-04 7.4803711907e-01 2.4247343101e+03 
1.7708429258e-05 7.8128215906e-01 2.3476974088e+03 
1.2568921704e-05 7.5488678214e-01 1.8677448130e+03 
5.0561493739e-06 1.0000000000e+00 1.3102396645e+03 
2.4305564275e-05 7.7602427300e-01 2.1539207667e+03 
6.2978683020e-05 7.4518319106e-01 2.2355766425e+03 
8.1135545676e-05 7.4784532825e-01 2.3975346546e+03 
3.3531819677e-05 7.5256172428e-01 2.1890033039e+03 
7.2980904827e-05 7.4640557197e-01 2.3960915074e+03 
1.9393035248e-05 7.0815553464e-01 2.0103332500e+03 
2.2573155136e-05 7.5728273987e-01 2.1944423188e+03 
1.0942230807e-05 7.9988786005e-01 2.1770283238e+03 
9.4760574090e-05 7.4550988499e-01 2.5485146132e+03 
6.6484510272e-05 7.4631761620e-01 2.2359215168e+03 
3.6980284041e-05 7.5621255628e-01 2.2229698940e+03 
2.6902187216e-05 7.6982183319e-01 2.3040535390e+03 
2.8153220969e-05 7.6853484687e-01 2.2381499482e+03 
1.0901449608e-05 7.8071604497e-01 2.6459646216e+03 
8.7814567779e-05 7.4280180552e-01 2.4332100980e+03 
2.7682895363e-04 7.0657375501e-01 2.5875651228e+03 
1.1002042650e-05 7.8582096489e-01 2.2688902243e+03 
1.6432783740e-04 7.4095674604e-01 2.3621011403e+03 
9.7606256756e-05 7.3732038342e-01 2.3874712288e+03 
2.9288697386e-05 7.9025788835e-01 2.3951889957e+03 
8.7101118581e-06 7.9354465619e-01 2.5363170605e+03 
5.9156853664e-05 7.4504530262e-01 2.3274500878e+03 
2.1478360740e-05 1.0000000000e+00 1.5481789781e+03 
1.7838047525e-05 1.0000000000e+00 1.3668449369e+03 
9.7050689196e-05 7.5252605480e-01 2.2719688995e+03 
7.9685756273e-05 7.3976744936e-01 2.3910574282e+03 
8.3261852200e-05 7.4284223083e-01 2.4826956672e+03 
3.7175555284e-05 7.6101702908e-01 2.2728678574e+03 
1.9668224608e-05 7.0239881841e-01 2.0763040875e+03 
2.5323801272e-05 7.6755705771e-01 2.2404807400e+03 
3.5914935405e-05 7.5134359498e-01 2.2355558104e+03 
7.2737869944e-05 7.5893022658e-01 2.2636535897e+03 
3.6441235031e-05 7.6226117845e-01 2.3270976057e+03 
8.3892716737e-06 7.9752377892e-01 2.2021783083e+03 
1.4261394388e-04 7.4686923779e-01 2.4332897296e+03 
6.7880093938e-05 7.6248483475e-01 2.3926422640e+03 
2.2212438523e-05 7.6940158068e-01 2.2225363490e+03 
5.4478883626e-05 7.4496685970e-01 2.2704830463e+03 
2.0443622280e-05 7.3697848092e-01 1.8984632339e+03 
5.1255771472e-06 7.9008270766e-01 2.5368824672e+03 
1.0059622479e-05 7.9890806084e-01 2.1690702380e+03 
8.0660884256e-05 7.5011326248e-01 2.2509516803e+03 
3.5212478467e-06 8.0392529399e-01 2.4147241348e+03 
2.2726683390e-05 7.6586027754e-01 2.6209616250e+03 
4.3373039220e-06 8.0470490360e-01 2.2562684921e+03 
7.9160910846e-05 7.4046955856e-01 2.3605946268e+03 
1.2411411108e-05 1.0000000000e+00 1.5846137017e+03 
3.7226278077e-06 8.0180114265e-01 2.4292839590e+03 
5.5001733390e-06 7.8806654889e-01 2.1075757476e+03 
2.0219680762e-05 7.5564331165e-01 2.1830728144e+03 
1.3346162585e-05 7.9154001265e-01 2.2210901220e+03 
1.1286671360e-05 7.9275586163e-01 2.2709107950e+03 
1.0609791886e-04 7.3383713579e-01 2.4428543583e+03 
5.1734907288e-06 8.0442218574e-01 2.2591348283e+03 
6.0671441456e-05 7.1297387401e-01 1.9634874582e+03 
4.3289016456e-05 7.2199886840e-01 1.9300114888e+03 
5.0430905616e-05 7.4600979287e-01 2.2394303967e+03 
3.0210303126e-05 7.6176133540e-01 2.2615531524e+03 
2.1132131853e-05 7.8466907289e-01 2.4846877775e+03 
7.4808947574e-05 7.4880622797e-01 2.2933545539e+03 
6.7994055405e-05 7.0780342958e-01 2.1115986840e+03 
1.1330660612e-05 1.0000000000e+00 1.7773357820e+03 
2.6183089514e-05 7.6231189736e-01 2.2626375563e+03 
3.5781849267e-05 7.6289545792e-01 2.2191624196e+03 
3.0223479770e-04 7.1587451430e-01 2.5346475408e+03 
5.4809636896e-05 7.4812091049e-01 2.2317079137e+03 
7.5137747445e-06 7.9075665163e-01 2.2458288812e+03 
1.6459200493e-05 7.6619462027e-01 2.1886297820e+03 
1.9273371465e-05 7.7396933289e-01 2.2717979391e+03 
7.8987240059e-06 7.9058335156e-01 2.2730671031e+03 
1.3704950238e-05 1.0000000000e+00 1.6867545890e+03 
4.1013016422e-06 7.9734082093e-01 2.4931014526e+03 
1.8697919129e-05 7.7407468671e-01 2.2363217318e+03 
4.5047141386e-05 7.7828860617e-01 2.1963396049e+03 
2.2435986838e-05 1.0000000000e+00 1.7629572665e+03 
1.3020775253e-04 7.2843376798e-01 2.5002167961e+03 
4.5040814803e-06 7.9133234833e-01 2.5562143190e+03 
8.2906142373e-05 7.4251432426e-01 2.2429786022e+03 
6.8094914753e-05 7.5030353742e-01 2.2251814690e+03 
1.2474091655e-05 1.0000000000e+00 1.5261458102e+03 
5.2009794948e-05 7.5016506871e-01 2.3198584613e+03 
6.9807699100e-05 7.5722799175e-01 2.2922155472e+03 
8.5290832702e-05 7.3903926375e-01 2.4261852435e+03 
3.7569763729e-06 8.0399596334e-01 2.4020154163e+03 
5.7183585084e-06 1.0000000000e+00 1.2055595901e+03 
1.6384276310e-05 7.1801847740e-01 1.9481516748e+03 
5.1248152421e-05 7.6175510836e-01 2.2532405139e+03 
5.3989938567e-05 7.0041420776e-01 2.0761375658e+03 
2.4636358518e-05 7.6777125024e-01 2.5335216676e+03 
5.6228993058e-05 7.5343054243e-01 2.2272926292e+03 
1.6149945203e-05 7.8360522013e-01 2.4471142208e+03 
1.7354127878e-05 7.8491985159e-01 2.3457386983e+03 
1.6607845396e-04 7.2821803948e-01 2.5226619219e+03 
1.1093427774e-04 7.3585807685e-01 2.4122408549e+03 
1.2997791899e-05 1.0000000000e+00 1.4258980809e+03 
6.5127548299e-06 1.0000000000e+00 1.3922732021e+03 
3.7383741865e-05 7.3275155299e-01 2.1353588801e+03 
3.5979792120e-05 7.6814433595e-01 2.2161748853e+03 
8.0070031192e-05 7.5211160345e-01 2.2760566787e+03 
9.9585897533e-05 7.5901997194e-01 2.3226003130e+03 
3.2355756891e-05 6.9768718236e-01 2.1146223544e+03 
1.1996559065e-05 7.8564486878e-01 2.1384875629e+03 
1.0931843543e-05 7.8115225946e-01 2.1733464649e+03 
7.6029500162e-06 7.8409789286e-01 2.1569171752e+03 
2.7037413046e-05 1.0000000000e+00 1.6054547989e+03 
7.7121714374e-05 1.0000000000e+00 1.7561304381e+03 
2.5351577449e-05 7.2775751982e-01 1.9208901566e+03 
7.0460655899e-06 7.3216546640e-01 1.9780702971e+03 
1.0855989231e-05 1.0000000000e+00 1.6066643509e+03 
6.1123054890e-05 7.5491141492e-01 2.2846379442e+03 
4.8049988760e-05 7.6237230409e-01 2.3516845330e+03 
1.0430143071e-04 7.3721103572e-01 2.4570518774e+03 
1.4741486340e-05 1.0000000000e+00 1.5409184517e+03 
1.1308101088e-05 1.0000000000e+00 1.6844346513e+03 
3.2892204380e-05 7.0383581397e-01 2.0180134559e+03 
6.2426896796e-05 6.9664234087e-01 2.0600599174e+03 
3.1825188332e-05 7.6415309633e-01 2.2618630735e+03 
8.9769367571e-05 7.4116630238e-01 2.4262164644e+03 
1.5232278483e-05 7.8354458854e-01 2.4804221086e+03 
7.8166179480e-05 7.5034076674e-01 2.3638150053e+03 
8.7717212770e-05 7.4208117198e-01 2.3437543245e+03 
9.8024124965e-05 7.4436073420e-01 2.2538662487e+03 
4.4903559119e-06 7.9798261928e-01 2.4861322270e+03 
1.8056920813e-05 7.7856315202e-01 2.4810188873e+03 
1.2601524174e-05 7.8574468647e-01 2.2716454855e+03 
2.2053515755e-05 7.0184404363e-01 2.0583877737e+03 
4.3057205572e-06 1.0000000000e+00 1.1751872432e+03 
1.7945401145e-05 7.7340967252e-01 2.4986725335e+03 
8.1874871262e-05 7.4323475757e-01 2.5163136756e+03 
3.3868439787e-05 6.9663308196e-01 2.0395603055e+03 
1.9533327738e-05 7.8080588126e-01 2.3244060433e+03 
5.2366752466e-05 7.4464111484e-01 2.2201282549e+03 
2.6724639539e-06 1.0000000000e+00 1.2503042526e+03 
1.1075165831e-04 7.4769082226e-01 2.4733005717e+03 
9.2803542069e-06 7.8439386196e-01 2.1816848287e+03 
1.3121427606e-04 1.0000000000e+00 1.7827371821e+03 
1.0834060035e-04 7.4359287651e-01 2.3379095613e+03 
2.4906910624e-05 7.9368227193e-01 2.2144699749e+03 
2.2496798469e-05 7.7240197432e-01 2.3125571131e+03 
2.2471254500e-05 7.7166853001e-01 2.2702787964e+03 
1.5038826291e-05 7.4620031757e-01 1.8875781685e+03 
3.2729295152e-05 1.0000000000e+00 1.7465997530e+03 
2.3695482724e-05 7.7911857948e-01 2.3404236193e+03 
8.5567761984e-06 7.9017063934e-01 2.2387876371e+03 
2.8609910010e-05 7.6301927833e-01 2.2288450228e+03 
2.3694241525e-05 7.1695399511e-01 2.1391440830e+03 
4.2636389076e-05 7.5543322845e-01 2.2868126258e+03 
1.1175498622e-05 7.8426520969e-01 2.1109780731e+03 
3.9301011237e-06 8.0371416688e-01 2.4050036372e+03 
4.7588913168e-05 7.4976734548e-01 2.3053321517e+03 
6.4547758728e-05 7.4975513226e-01 2.4624476098e+03 
1.6051063394e-04 7.3067848499e-01 2.5671656975e+03 
4.5875180728e-05 7.4255030529e-01 2.2468977745e+03 
1.7913831546e-05 7.6579891015e-01 2.1857291822e+03 
5.0667074033e-05 7.5368443897e-01 2.3290569789e+03 
3.3136296084e-05 7.3234313872e-01 1.9088564254e+03 
2.4699986713e-05 7.8121609073e-01 1.8374670767e+03 
1.5874995392e-04 7.4060103424e-01 2.3779471929e+03 
7.9246325679e-06 1.0000000000e+00 1.4299863010e+03 
4.9588015378e-05 7.5648519483e-01 2.3521746405e+03 
3.2686909693e-05 1.0000000000e+00 1.0564566576e+03 
1.7896114306e-05 7.2844345302e-01 1.9181399901e+03 
4.4530072031e-05 7.6762694936e-01 2.5625172739e+03 
7.9531271485e-06 1.0000000000e+00 1.0792059969e+03 
5.1499128072e-06 8.0246108810e-01 2.2141213028e+03 
2.9432282458e-05 1.0000000000e+00 1.2606017327e+03 
3.6917131829e-06 8.0542856678e-01 2.3574396640e+03 
7.5058677708e-05 1.0000000000e+00 1.6055703685e+03 
3.6128515084e-05 7.6151998766e-01 2.2729890127e+03 
1.6424802371e-05 7.2437662148e-01 1.9279950499e+03 
3.5148969685e-05 7.6190761926e-01 1.8626916227e+03 
2.5573735970e-05 7.2072691833e-01 2.0205337279e+03 
4.1341039162e-05 7.5582385282e-01 2.4045889789e+03 
5.1071313149e-05 7.5315840272e-01 2.2935654262e+03 
2.0438349426e-05 7.3643131997e-01 1.8995628590e+03 
4.7040612854e-05 7.5613435996e-01 2.2777487486e+03 
3.8323861576e-05 7.0253767178e-01 2.0197612610e+03 
9.8932847393e-06 1.0000000000e+00 1.7560121562e+03 
2.8450744412e-05 7.0896854784e-01 2.0371463771e+03 
4.9263429454e-05 7.6219856609e-01 2.2839346558e+03 
1.1226636720e-05 7.8664601341e-01 2.4525590242e+03 
2.1231234526e-05 7.6583801499e-01 2.2060835586e+03 
7.5013043369e-05 7.6163343719e-01 2.3644361408e+03 
1.6579173543e-05 7.6551270290e-01 2.1762096566e+03 
8.3842193789e-06 1.0000000000e+00 1.6303236756e+03 
2.2589214497e-05 7.7646717847e-01 2.3640884622e+03 
5.5514395392e-05 7.5978185338e-01 2.4410853474e+03 
6.2040089137e-05 1.0000000000e+00 1.6689114888e+03 
1.1798211036e-04 7.3339351861e-01 2.4165886048e+03 
3.2686546140e-05 7.5793303353e-01 2.2072659436e+03 
2.6888904851e-06 1.0000000000e+00 1.1878247062e+03 
4.7961389143e-05 7.5893993622e-01 2.3915821660e+03 
4.8923842431e-05 7.4795904981e-01 2.2993352845e+03 
4.7529719134e-05 7.5357895810e-01 2.3250447262e+03 
1.1875373643e-05 7.8187342518e-01 2.1464775925e+03 
4.0901826808e-05 7.6548453575e-01 2.3162379884e+03 
3.4082849566e-05 7.4745244155e-01 2.2109110172e+03 
4.1740967643e-05 7.5738633461e-01 2.4385750616e+03 
5.0533620164e-06 1.0000000000e+00 1.3510016053e+03 
8.1301210159e-06 7.6858076036e-01 2.7164682684e+03 
3.1898898725e-05 7.6389283050e-01 2.2106546692e+03 
5.1381586733e-05 7.6572868711e-01 2.2598993227e+03 
1.5843924928e-04 7.3901481553e-01 2.4342998756e+03 
2.0287081441e-05 7.8233096375e-01 2.4450735448e+03 
2.7228468351e-05 7.7166454030e-01 2.3581636049e+03 
1.4369369161e-04 7.3251817241e-01 2.5021903983e+03 
1.8243045634e-05 7.2051229446e-01 1.9391956128e+03 
5.1723887971e-05 7.4528781308e-01 2.2907767720e+03 
9.4494762228e-06 1.0000000000e+00 1.3454861308e+03 
1.5698848778e-05 7.8107847398e-01 2.2886973661e+03 
1.4035594064e-05 7.2693306275e-01 1.9242631882e+03 
8.0914982177e-06 8.0459238566e-01 2.2556402994e+03 
2.5273032806e-04 7.1635438067e-01 2.5749374374e+03 
8.4003991093e-06 8.0250566016e-01 2.2479004349e+03 
1.1757548488e-04 7.4399779870e-01 2.3996565405e+03 
1.7662330807e-05 7.8845376152e-01 2.1503979861e+03 
2.3719608090e-05 7.1877580941e-01 1.9418537739e+03 
5.0079348101e-05 7.4968638641e-01 2.2276148883e+03 
7.1044755148e-05 7.5767275902e-01 2.3870944468e+03 
9.6534925848e-05 7.4965883493e-01 2.2560796202e+03 
1.5364411243e-05 7.9744112872e-01 1.8265605489e+03 
1.3156705438e-04 7.4912003573e-01 2.2817363167e+03 
3.6554168076e-05 7.4083320651e-01 2.2148667136e+03 
1.0240987821e-05 7.9223195408e-01 2.1289724981e+03 
3.6104690317e-05 7.5517218955e-01 2.2157969584e+03 
5.1060748292e-05 7.6102879153e-01 2.2319364963e+03 
7.7149600628e-05 7.4102685701e-01 2.3867127245e+03 
7.5804247747e-05 7.5516572940e-01 2.2899944479e+03 
3.5061456916e-05 7.5459501225e-01 2.2488999660e+03 
8.7312541630e-05 7.7290677491e-01 2.2785377572e+03 
1.5796708619e-04 7.5960570965e-01 2.2386498689e+03 
6.6178943639e-05 6.9836054119e-01 2.1015092934e+03 
7.4207416262e-06 7.9832249402e-01 2.1746320878e+03 
5.4143415674e-05 7.5927392602e-01 2.4128930497e+03 
1.8410707303e-05 7.7297322552e-01 2.2363992148e+03 
8.3498670105e-05 7.4599073346e-01 2.2654575537e+03 
1.2234916384e-05 7.8326712706e-01 2.3103031998e+03 
5.9438386965e-06 8.0559784081e-01 2.3818559072e+03 
1.5952526656e-05 7.7684322600e-01 2.3767584722e+03 
3.9506634124e-05 7.5125586301e-01 2.2650056306e+03 
6.0098294861e-05 7.8830814463e-01 2.0888553613e+03 
3.3093715154e-05 7.5592762287e-01 2.2190584895e+03 
4.3924165885e-06 8.0478444274e-01 2.2742737431e+03 
5.8434631635e-05 7.6055918256e-01 2.3810090954e+03 
8.1455906688e-05 1.0000000000e+00 1.7320985273e+03 
1.0195483358e-04 7.3736026480e-01 2.4302271329e+03 
4.8965393721e-05 7.7282014215e-01 2.2992578099e+03 
8.8323651540e-05 7.4342852988e-01 2.4240690295e+03 
3.7319391831e-05 7.5427140802e-01 2.2608244635e+03 
1.7352734500e-05 7.2549468771e-01 2.0482263655e+03 
3.0522363116e-05 7.6412984331e-01 2.2454234778e+03 
3.3276272339e-05 7.2520052662e-01 2.1805616895e+03 
2.6766826732e-05 7.7031754491e-01 2.3401597315e+03 
6.1975852280e-06 7.6926253167e-01 1.8530034893e+03 
9.2845304049e-06 8.0557267055e-01 2.3346034377e+03 
6.4593232447e-05 1.0000000000e+00 3.0000000000e+02 
5.6765089759e-05 7.4969364210e-01 2.2464137165e+03 
1.7897965509e-05 7.1013505616e-01 2.0919627318e+03 
7.5256413377e-05 7.4241043985e-01 2.4346684570e+03 
1.4397579036e-04 7.2685021393e-01 2.5053219805e+03 
5.3462419988e-05 7.6039057853e-01 2.2516985314e+03 
4.0779121527e-05 7.5228009106e-01 2.2719737911e+03 
3.5326288165e-05 7.6991676154e-01 2.2868922816e+03 
1.5422624977e-05 7.1147746690e-01 2.0473186281e+03 
3.8454399617e-05 7.4605941713e-01 1.8822451465e+03 
3.5938299185e-05 7.6661893224e-01 2.3291836700e+03 
1.0942588817e-05 1.0000000000e+00 1.5187965138e+03 
1.2086658968e-04 7.4321801356e-01 2.2891175811e+03 
7.1095808499e-05 7.4226038916e-01 1.8925978153e+03 
4.2673359926e-05 7.5386604756e-01 2.2137841566e+03 
3.4476154359e-05 7.6057296907e-01 2.5451355032e+03 
2.1821286738e-05 7.9230891148e-01 2.1632182175e+03 
2.1624886078e-05 7.7498212027e-01 2.3140046711e+03 
4.5616098243e-05 7.6033437806e-01 2.1853390125e+03 
3.6563342725e-06 8.0215097762e-01 2.4263103322e+03 
1.5727069810e-05 7.9344476187e-01 1.8298784951e+03 
4.1900982169e-05 7.1532623731e-01 1.9572314353e+03 
6.9308179243e-05 7.4914607919e-01 2.2293167684e+03 
1.6938119056e-05 7.9631214551e-01 2.1518586605e+03 
3.1366716104e-05 7.4954226303e-01 2.2233175159e+03 
2.0966867132e-05 7.0207848144e-01 2.0338708072e+03 
5.2825855629e-05 7.4344167846e-01 2.2634570823e+03 
2.4188971897e-05 7.0054656586e-01 2.0427223138e+03 
1.4938991932e-05 1.0000000000e+00 1.7327277033e+03 
3.7688311248e-05 7.5423431140e-01 2.2471730912e+03 
1.7294069713e-05 1.0000000000e+00 3.0000000000e+02 
4.9731077133e-06 8.0383926451e-01 2.3992210837e+03 
4.4430813101e-06 8.0134572576e-01 2.2028184220e+03 
6.3982304050e-05 7.4579494662e-01 2.2452556831e+03 
1.5798212442e-05 1.0000000000e+00 1.5923348617e+03 
7.2022893211e-05 7.5330719286e-01 2.2836509051e+03 
7.5808904278e-05 7.5554951338e-01 2.3585384366e+03 
9.2479072966e-06 7.9145083418e-01 2.3085557169e+03 
3.3650000711e-05 7.5856786801e-01 2.3160275844e+03 
2.5190604099e-05 7.7411729234e-01 1.8448109349e+03 
5.1995852753e-05 7.5041557060e-01 2.4756406535e+03 
4.9453572874e-05 7.1967717793e-01 1.9402016607e+03 
6.2588988681e-05 7.6150201140e-01 2.3070125606e+03 
3.3773181368e-05 7.2595181420e-01 2.1587635360e+03 
1.3223248171e-05 1.0000000000e+00 1.7928690458e+03 
6.5300497186e-05 7.4168733315e-01 2.3239781110e+03 
9.9479320251e-05 7.4512903506e-01 2.4091164688e+03 
3.9197795829e-05 7.1686964304e-01 2.0386263934e+03 
3.4613740010e-05 7.5353317934e-01 2.1750193750e+03 
3.1420901025e-05 7.1176833241e-01 1.9638566899e+03 
7.3384858369e-05 7.4220258328e-01 2.2379284264e+03 
3.4932053475e-04 7.3914731515e-01 2.3770439726e+03 
8.9247467576e-06 7.9506163501e-01 2.2393249130e+03 
5.1087140005e-06 1.0000000000e+00 1.7895624456e+03 
4.7770803837e-06 8.0270271498e-01 2.4257636745e+03 
3.5032124248e-05 7.5584167692e-01 2.1994802410e+03 
2.8103929777e-05 7.9154312845e-01 2.3758770657e+03 
4.5378231684e-06 8.0449402869e-01 2.2782859294e+03 
2.3757196122e-05 7.6655689601e-01 2.2214454158e+03 
1.0157327595e-05 7.3137735909e-01 1.9201753831e+03 
4.3795428330e-05 7.6585644171e-01 2.2316765121e+03 
2.8945971394e-05 7.6053293981e-01 2.6494344988e+03 
2.9871730250e-05 7.7741174110e-01 2.4926151587e+03 
3.2608120126e-05 7.6352519500e-01 2.4434242180e+03 
3.8135075603e-05 7.0787454495e-01 2.1089770413e+03 
2.0649768489e-05 1.0000000000e+00 1.4292983331e+03 
1.0977011338e-04 7.4534048134e-01 2.3417651438e+03 
7.6722182691e-06 1.0000000000e+00 1.5385094942e+03 
9.9744735099e-06 1.0000000000e+00 1.6480928140e+03 
7.3694204226e-05 7.4252400765e-01 2.3037449541e+03 
6.9339628951e-05 7.4561951494e-01 2.4471066507e+03 
4.3927427939e-06 8.0538630400e-01 2.3549129362e+03 
1.9199293780e-05 8.0950834763e-01 1.8231990535e+03 
1.4272543029e-05 7.5939043242e-01 2.1368573959e+03 
9.1933994578e-05 7.3947338560e-01 2.3852838236e+03 
9.5096697673e-06 8.0453551509e-01 2.2427702555e+03 
8.3433515122e-06 7.3688865726e-01 1.9051183627e+03 
1.0476094325e-04 7.4577139883e-01 2.2534161525e+03 
7.2677456035e-05 7.4539531957e-01 2.4107476650e+03 
3.9550730488e-05 6.9603751835e-01 2.0454817174e+03 
2.2536851181e-05 7.0876676762e-01 1.9891259952e+03 
2.1052181689e-05 7.7046190456e-01 2.2724575754e+03 
8.8222597378e-05 7.4622586977e-01 2.3730362032e+03 
2.4231661644e-05 6.9788491188e-01 2.0340989455e+03 
3.1514564116e-05 7.6388431502e-01 2.5452737194e+03 
6.1615080098e-06 7.9747158039e-01 2.1622637600e+03 
2.1584350828e-05 7.2563035064e-01 1.9320085841e+03 
2.3704868801e-05 7.7767998401e-01 2.2521560820e+03 
3.3459928041e-05 7.6733362514e-01 2.2881258765e+03 
6.4148168134e-05 7.5319191864e-01 2.4737293246e+03 
7.1942212011e-05 7.4722944374e-01 2.5031095444e+03 
2.1464924660e-05 7.6825873876e-01 2.2324617639e+03 
1.8423159695e-05 7.1456278853e-01 2.0714671387e+03 
2.5694093555e-05 7.6637298602e-01 1.8507571133e+03 
7.7765664883e-06 1.0000000000e+00 1.5107104369e+03 
1.9516501194e-05 7.6955321219e-01 2.2244255107e+03 
2.4859697393e-05 7.7426139865e-01 2.3205328005e+03 
1.2753075272e-05 7.8146446332e-01 2.3785524662e+03 
8.6042541165e-05 7.4372054457e-01 2.3321790097e+03 
