# Supplementary material for: Atmospheric CO2 levels from 2.7 billion years ago inferred from micrometeorite oxidation
Source: Sci Adv. 2020 Jan 22;6(4):eaay4644. doi: 10.1126/sciadv.aay4644 (PMC6976288; doi:10.1126/sciadv.aay4644)
Supplement: Data file S1 [file aay4644_Data_file_S1.zip › co2_atmos/co2_18/args_array.dat]

Mass [kg]        Velocity [m s-1]    Theta [rad]    CO2 [wt. frac]    
9.5120221821e-08 1.1450909025e+04 6.5137814804e-01 1.8000000000e-01 
3.6745010012e-10 1.3914579843e+04 2.1972746441e-01 1.8000000000e-01 
8.8592966370e-09 1.1890842869e+04 6.2123079893e-01 1.8000000000e-01 
5.2011761251e-07 1.2108900017e+04 7.2611098878e-01 1.8000000000e-01 
1.9622669413e-08 1.2297468730e+04 9.4410984958e-01 1.8000000000e-01 
6.9272005822e-10 1.2280206980e+04 1.1378392502e+00 1.8000000000e-01 
1.6477339732e-07 1.1862952445e+04 1.0636123928e+00 1.8000000000e-01 
3.7553147792e-08 1.2667096436e+04 1.0228697116e+00 1.8000000000e-01 
4.4563781467e-09 2.0000000000e+04 3.4405382589e-01 1.8000000000e-01 
4.6752953675e-11 1.1643647152e+04 3.7209347866e-01 1.8000000000e-01 
4.0775826272e-10 1.1238207701e+04 3.1160634084e-01 1.8000000000e-01 
7.3423662869e-10 1.6630337723e+04 1.3889365162e+00 1.8000000000e-01 
2.0550226451e-10 2.0000000000e+04 7.8722916975e-01 1.8000000000e-01 
9.9875606349e-09 1.1201538495e+04 7.2305992504e-01 1.8000000000e-01 
4.3403297171e-06 1.7529767706e+04 8.9123400572e-01 1.8000000000e-01 
6.4494680562e-09 1.2267409206e+04 8.1822111695e-02 1.8000000000e-01 
2.9399159546e-11 1.1685602935e+04 1.0759388514e+00 1.8000000000e-01 
4.9697602475e-06 1.4463121435e+04 9.0880320035e-01 1.8000000000e-01 
8.1303835261e-09 1.1503602562e+04 9.7651469481e-01 1.8000000000e-01 
3.3953922812e-07 1.1619397093e+04 4.3428244663e-01 1.8000000000e-01 
8.9147802831e-07 1.8783548616e+04 8.8055424879e-01 1.8000000000e-01 
9.3877217303e-09 1.5284704536e+04 8.0055900719e-01 1.8000000000e-01 
6.2256492916e-09 1.6292275715e+04 4.0659082119e-01 1.8000000000e-01 
4.0914060525e-10 1.7531082164e+04 1.0795918125e+00 1.8000000000e-01 
9.7653959390e-08 1.7423050911e+04 3.3328271290e-01 1.8000000000e-01 
3.3837405248e-11 1.1256919813e+04 2.8106323961e-01 1.8000000000e-01 
2.5751480526e-09 2.0000000000e+04 8.6354302059e-01 1.8000000000e-01 
2.4894206005e-07 1.3829405458e+04 1.3334527542e+00 1.8000000000e-01 
1.5966638561e-12 1.3363139278e+04 4.5912843796e-01 1.8000000000e-01 
1.6659488572e-09 1.3713711418e+04 2.9165201020e-01 1.8000000000e-01 
9.6710713044e-07 1.1439992135e+04 8.1631822287e-01 1.8000000000e-01 
7.9394746594e-07 1.3565892548e+04 8.2739250241e-01 1.8000000000e-01 
1.0213198664e-11 1.5146739064e+04 5.9576361263e-01 1.8000000000e-01 
8.6268664476e-09 1.9265707090e+04 7.1303094877e-01 1.8000000000e-01 
6.1330450874e-07 1.2750276153e+04 1.1021708686e+00 1.8000000000e-01 
4.6662905351e-12 1.3659893388e+04 9.5112957394e-01 1.8000000000e-01 
5.7958831782e-06 1.3164686505e+04 9.7771126031e-01 1.8000000000e-01 
2.0714895673e-07 1.1786949326e+04 8.7946529696e-01 1.8000000000e-01 
1.0209012507e-05 1.1827743648e+04 4.0159596148e-01 1.8000000000e-01 
3.3081030800e-10 1.1875963230e+04 1.0913845283e+00 1.8000000000e-01 
3.6771621325e-10 1.8408222611e+04 6.5987366166e-01 1.8000000000e-01 
7.6756368174e-12 1.4080567401e+04 1.0193631592e+00 1.8000000000e-01 
3.5724673803e-09 2.0000000000e+04 1.1270215143e+00 1.8000000000e-01 
3.0790631766e-10 2.0000000000e+04 1.3264068582e-01 1.8000000000e-01 
2.7790379094e-09 1.3447965613e+04 1.4214932050e+00 1.8000000000e-01 
3.9166589148e-08 1.4971587197e+04 1.0803375516e+00 1.8000000000e-01 
1.2611623812e-08 1.1260213510e+04 4.4093378482e-01 1.8000000000e-01 
2.1556288307e-11 1.1597109369e+04 1.2504151621e+00 1.8000000000e-01 
8.8268136697e-11 2.0000000000e+04 5.4839787551e-01 1.8000000000e-01 
1.8607385180e-08 1.4838599321e+04 5.6807595874e-01 1.8000000000e-01 
1.1839575130e-06 1.2361081926e+04 3.0682248922e-01 1.8000000000e-01 
1.1103613820e-05 2.0000000000e+04 9.1987969750e-01 1.8000000000e-01 
1.5441601436e-11 1.2130962118e+04 6.9289058505e-01 1.8000000000e-01 
6.0605338445e-09 1.3905799841e+04 9.0020089192e-01 1.8000000000e-01 
1.8184901290e-05 1.4113670956e+04 4.7614202450e-01 1.8000000000e-01 
1.6143714782e-10 1.3305476319e+04 2.6217433424e-01 1.8000000000e-01 
5.8094291923e-10 1.3928094466e+04 7.1300491762e-01 1.8000000000e-01 
3.4837642909e-08 1.1449140822e+04 8.6760944281e-01 1.8000000000e-01 
4.9219345522e-08 1.2577160621e+04 3.6502588901e-01 1.8000000000e-01 
5.5782214128e-08 1.1275052288e+04 5.1732253030e-01 1.8000000000e-01 
7.1639035274e-12 1.1904444613e+04 5.2606261486e-01 1.8000000000e-01 
5.0644879104e-09 1.4547457459e+04 5.2071826476e-01 1.8000000000e-01 
3.3242447432e-07 1.1548270648e+04 7.5505708715e-01 1.8000000000e-01 
3.2373746044e-09 1.5510901502e+04 7.0190176332e-01 1.8000000000e-01 
6.2190622801e-10 1.3118021268e+04 9.3128879941e-01 1.8000000000e-01 
1.6343774206e-08 2.0000000000e+04 1.1202384549e+00 1.8000000000e-01 
8.4812917020e-08 1.8959625872e+04 5.2748142277e-01 1.8000000000e-01 
7.7465428453e-11 1.2830092171e+04 2.7426845873e-01 1.8000000000e-01 
1.7202761294e-08 2.0000000000e+04 6.4021041708e-01 1.8000000000e-01 
1.2488977273e-08 1.5012733975e+04 5.2816773553e-01 1.8000000000e-01 
1.3429575144e-11 1.2248392661e+04 5.3344758566e-01 1.8000000000e-01 
2.6035542916e-10 2.0000000000e+04 4.7467599260e-01 1.8000000000e-01 
3.2879747505e-06 1.4312344578e+04 5.9083262530e-01 1.8000000000e-01 
6.8039876421e-11 1.2718826952e+04 5.5085329626e-01 1.8000000000e-01 
1.8688767768e-09 1.4206180079e+04 5.6047376562e-01 1.8000000000e-01 
5.8639767402e-07 1.3706368504e+04 4.4547819511e-01 1.8000000000e-01 
4.1907366371e-09 1.5052045184e+04 1.0780444377e+00 1.8000000000e-01 
1.0394511300e-09 1.2345502547e+04 1.2792923250e-01 1.8000000000e-01 
8.5657333250e-07 1.1616336174e+04 3.1221371713e-01 1.8000000000e-01 
9.4767185008e-11 1.5124096411e+04 3.1740179249e-01 1.8000000000e-01 
1.5685314051e-10 1.6676244944e+04 8.6027187145e-01 1.8000000000e-01 
5.0289094411e-08 2.0000000000e+04 5.1034107943e-01 1.8000000000e-01 
2.4448236017e-07 1.2812159026e+04 7.7375267147e-01 1.8000000000e-01 
4.2097670612e-09 1.3514138754e+04 5.9185720654e-01 1.8000000000e-01 
4.1969125183e-07 1.1789712472e+04 8.0591888916e-01 1.8000000000e-01 
6.3532582321e-11 1.3058803269e+04 7.8207548244e-01 1.8000000000e-01 
3.8635299918e-11 1.4248724897e+04 4.5266805209e-01 1.8000000000e-01 
8.1784353152e-07 1.2041740233e+04 5.8827218221e-01 1.8000000000e-01 
1.1361725536e-09 1.2237808421e+04 5.3848655142e-01 1.8000000000e-01 
2.3587863410e-08 1.1221665848e+04 9.1004386740e-01 1.8000000000e-01 
3.4298993006e-09 1.1987426377e+04 1.1115353334e+00 1.8000000000e-01 
3.6297828098e-09 1.1405313370e+04 1.0138967355e+00 1.8000000000e-01 
1.1533132716e-06 1.3255346537e+04 2.8968607126e-01 1.8000000000e-01 
7.7547531522e-10 1.1806203041e+04 1.0494884450e+00 1.8000000000e-01 
3.7493299096e-10 1.7160588251e+04 7.4732390068e-01 1.8000000000e-01 
2.8957586717e-09 1.3415688977e+04 2.2217684505e-01 1.8000000000e-01 
5.9564647773e-09 1.3518312091e+04 1.1406363979e+00 1.8000000000e-01 
1.4604936339e-08 1.3228854312e+04 8.0791498213e-01 1.8000000000e-01 
2.5634861277e-07 1.2063344356e+04 1.8043064379e-01 1.8000000000e-01 
1.2392580537e-08 1.2486897911e+04 4.2709505366e-01 1.8000000000e-01 
3.8115235506e-11 1.2592831139e+04 6.9296117000e-01 1.8000000000e-01 
8.0811238410e-08 1.4896988043e+04 1.0947653097e+00 1.8000000000e-01 
1.1532172787e-09 1.1636994821e+04 1.3410986493e+00 1.8000000000e-01 
3.7835108225e-09 1.1607376268e+04 5.2593078471e-01 1.8000000000e-01 
1.5357381916e-10 1.3840847048e+04 8.4991758505e-01 1.8000000000e-01 
3.4128404658e-07 1.2059365115e+04 1.0679604373e+00 1.8000000000e-01 
1.2122180155e-07 1.3790670205e+04 1.1274208762e+00 1.8000000000e-01 
1.0230966726e-10 1.3214430920e+04 1.0777306320e+00 1.8000000000e-01 
7.9034477931e-06 1.3339331566e+04 6.8592245017e-01 1.8000000000e-01 
2.8920151283e-07 1.4066949216e+04 3.7856636986e-01 1.8000000000e-01 
4.2697263627e-08 1.3266553685e+04 2.8226307316e-01 1.8000000000e-01 
7.6329969978e-08 1.1963660811e+04 6.6773251795e-01 1.8000000000e-01 
1.6930400941e-09 1.6880319500e+04 5.9330584739e-01 1.8000000000e-01 
2.6099775879e-10 1.4192707416e+04 1.3216420445e+00 1.8000000000e-01 
4.0346235520e-13 1.2967414857e+04 4.9912660412e-01 1.8000000000e-01 
4.9934323651e-06 1.2625318995e+04 1.1161604132e+00 1.8000000000e-01 
4.5385874608e-09 1.5507057910e+04 1.2699277516e+00 1.8000000000e-01 
3.0209108602e-11 1.3595374975e+04 1.4153658012e-01 1.8000000000e-01 
6.9266574228e-07 1.3451905049e+04 1.2197990400e+00 1.8000000000e-01 
1.6081815770e-09 1.1410031916e+04 9.5519880491e-01 1.8000000000e-01 
8.6511353053e-10 1.6920473499e+04 7.7989773696e-01 1.8000000000e-01 
5.0694589431e-11 1.4223919727e+04 8.4993841865e-01 1.8000000000e-01 
3.9562146192e-10 1.1848966728e+04 8.1536878510e-01 1.8000000000e-01 
2.6852019497e-11 1.2117774709e+04 1.3014696931e-01 1.8000000000e-01 
8.1415038123e-09 1.3532395444e+04 5.6618573359e-01 1.8000000000e-01 
5.4930374213e-10 1.1837694347e+04 6.9685543922e-01 1.8000000000e-01 
1.5647308586e-10 1.1607936910e+04 6.8122834026e-01 1.8000000000e-01 
1.1664298894e-08 1.4348719193e+04 8.1328429098e-01 1.8000000000e-01 
1.3642260960e-07 1.1328871981e+04 6.9973918896e-01 1.8000000000e-01 
3.2266448363e-09 1.1327744231e+04 4.9099886492e-01 1.8000000000e-01 
4.6737079580e-10 1.2265734755e+04 8.0731691779e-01 1.8000000000e-01 
5.9039078179e-09 2.0000000000e+04 4.8495745821e-01 1.8000000000e-01 
1.4624875080e-09 1.9709417498e+04 8.0607484006e-02 1.8000000000e-01 
8.6688991691e-09 1.1512640655e+04 1.0466043414e+00 1.8000000000e-01 
2.8944343374e-08 1.1747316919e+04 6.3412225087e-01 1.8000000000e-01 
5.2241991410e-11 1.1466072235e+04 1.3588114977e+00 1.8000000000e-01 
8.3558072553e-10 1.3954740181e+04 9.9735216359e-01 1.8000000000e-01 
2.5510460386e-09 1.4209461676e+04 7.9261789988e-01 1.8000000000e-01 
1.6980701986e-10 1.1286163062e+04 9.7898238532e-01 1.8000000000e-01 
2.7446129998e-09 1.3096633426e+04 8.4789726077e-01 1.8000000000e-01 
1.5425660985e-09 1.1415801715e+04 7.5918134367e-01 1.8000000000e-01 
7.7502278357e-10 1.6633626899e+04 6.4062366187e-01 1.8000000000e-01 
1.4436357772e-10 1.5301457741e+04 4.1633113656e-01 1.8000000000e-01 
2.8751267690e-10 1.5608491168e+04 5.2873356319e-01 1.8000000000e-01 
4.2678276613e-08 1.5725047001e+04 1.5278253743e-01 1.8000000000e-01 
1.7405875757e-10 1.6963173251e+04 8.9574005810e-01 1.8000000000e-01 
1.1760249185e-07 1.1474245992e+04 7.5841640209e-01 1.8000000000e-01 
7.2398925754e-13 1.1596414392e+04 1.3198068984e+00 1.8000000000e-01 
1.5892354927e-09 1.1270596282e+04 9.7383001438e-01 1.8000000000e-01 
1.3411815274e-09 1.7838294541e+04 5.9562934765e-01 1.8000000000e-01 
2.4185333540e-10 1.2469316409e+04 1.1454467423e-01 1.8000000000e-01 
7.3115067203e-11 1.3222948252e+04 2.2829455501e-01 1.8000000000e-01 
5.2246294220e-06 1.6542744812e+04 6.8377987337e-01 1.8000000000e-01 
6.4779080638e-09 2.0000000000e+04 5.3307549180e-01 1.8000000000e-01 
2.5654892732e-07 1.4175054772e+04 3.0684010549e-01 1.8000000000e-01 
2.2239394632e-08 1.5083119710e+04 8.2692129957e-01 1.8000000000e-01 
1.5249387513e-05 1.8035085182e+04 6.4422015538e-01 1.8000000000e-01 
3.4616628537e-08 1.1380794488e+04 1.2780332354e+00 1.8000000000e-01 
4.8130299865e-09 1.2041391283e+04 3.6670137746e-01 1.8000000000e-01 
6.7012431492e-09 1.8892008560e+04 4.7854652978e-01 1.8000000000e-01 
6.2240758684e-07 1.1216800459e+04 1.2515774298e+00 1.8000000000e-01 
1.9450574181e-09 1.2543864491e+04 1.0670606672e+00 1.8000000000e-01 
4.1625624441e-06 1.1358177527e+04 7.7234045968e-01 1.8000000000e-01 
4.0891929875e-09 2.0000000000e+04 3.5088625309e-01 1.8000000000e-01 
9.4228636089e-11 1.4622527956e+04 2.6855004745e-01 1.8000000000e-01 
5.7804556285e-09 1.3469397381e+04 5.1317309486e-01 1.8000000000e-01 
2.1504739827e-08 1.6362789118e+04 7.8799305868e-01 1.8000000000e-01 
3.6268917525e-10 1.3039620722e+04 3.0644739168e-01 1.8000000000e-01 
3.8181842215e-07 1.1345207779e+04 4.4229986242e-01 1.8000000000e-01 
5.5936250814e-10 1.2095377803e+04 3.1029231907e-01 1.8000000000e-01 
4.7189640601e-11 1.4197515505e+04 1.1645274041e+00 1.8000000000e-01 
1.4179607594e-09 1.2456081342e+04 1.2204403267e+00 1.8000000000e-01 
1.3916230665e-08 1.2679663765e+04 1.0361394145e+00 1.8000000000e-01 
1.0771282085e-10 1.6106637357e+04 1.1395826381e+00 1.8000000000e-01 
1.3162025666e-08 1.2438033717e+04 1.2291471959e+00 1.8000000000e-01 
3.5368908333e-06 1.2944531414e+04 6.7144773099e-01 1.8000000000e-01 
5.3947838937e-07 1.1599911168e+04 7.8099852420e-01 1.8000000000e-01 
1.3692960130e-10 1.1816892161e+04 1.1730588633e+00 1.8000000000e-01 
6.8048577965e-13 1.1530169480e+04 8.7963532212e-01 1.8000000000e-01 
1.0454527826e-10 1.2425854592e+04 6.1958431169e-01 1.8000000000e-01 
3.0310023960e-08 1.2674675029e+04 7.9063578941e-01 1.8000000000e-01 
1.2701192501e-08 1.3458996611e+04 3.6914295592e-01 1.8000000000e-01 
2.5530455580e-10 1.4249470724e+04 1.1154581151e+00 1.8000000000e-01 
4.5146034185e-08 1.1409438451e+04 4.7631612257e-01 1.8000000000e-01 
2.4752360133e-08 1.1515554589e+04 9.2759390595e-01 1.8000000000e-01 
2.5352331919e-07 2.0000000000e+04 1.0343678226e+00 1.8000000000e-01 
2.4418750645e-11 1.2486913064e+04 6.4648138010e-01 1.8000000000e-01 
1.8161164207e-10 1.3242008669e+04 8.6406780798e-01 1.8000000000e-01 
1.5151741582e-08 1.1559698647e+04 2.3253785349e-01 1.8000000000e-01 
5.0071291613e-12 1.1551149692e+04 8.3124703554e-01 1.8000000000e-01 
4.8994933155e-08 1.3560027586e+04 1.3685533733e-01 1.8000000000e-01 
6.9925130468e-11 1.4834196342e+04 2.8121541702e-01 1.8000000000e-01 
1.4603410968e-08 1.1970877668e+04 8.8740450337e-01 1.8000000000e-01 
4.7803913100e-09 1.4657382259e+04 5.8152879819e-01 1.8000000000e-01 
1.0661129192e-08 1.1244405180e+04 2.0684994026e-01 1.8000000000e-01 
8.3432396460e-09 1.6404399369e+04 6.9936274589e-01 1.8000000000e-01 
6.4490840968e-10 1.1493114491e+04 7.4414544765e-01 1.8000000000e-01 
5.7623251408e-07 1.2159034375e+04 6.2615930672e-01 1.8000000000e-01 
1.8637840839e-08 1.1794695833e+04 8.5442437131e-01 1.8000000000e-01 
2.9407394179e-06 2.0000000000e+04 6.8294865626e-01 1.8000000000e-01 
3.2405223224e-08 1.1229229797e+04 3.6793700992e-01 1.8000000000e-01 
9.5695691429e-10 1.1468733279e+04 1.0099950433e+00 1.8000000000e-01 
2.4584498446e-10 1.3544635960e+04 8.7912385503e-01 1.8000000000e-01 
2.6481400183e-07 1.3300371252e+04 6.7371667884e-01 1.8000000000e-01 
1.7437348360e-08 1.2120895840e+04 8.1256185454e-01 1.8000000000e-01 
5.1142165084e-08 1.6201132272e+04 8.3015497550e-01 1.8000000000e-01 
1.1551745813e-09 1.4735346965e+04 7.9130566282e-01 1.8000000000e-01 
4.5710914752e-10 1.2515292110e+04 1.0572724142e+00 1.8000000000e-01 
2.4038425439e-09 1.2107362687e+04 9.7829339280e-01 1.8000000000e-01 
1.8675864428e-07 1.7067955448e+04 6.0867587822e-01 1.8000000000e-01 
8.0942960418e-13 1.3124310654e+04 1.1740985040e+00 1.8000000000e-01 
2.8039838046e-07 1.7030801928e+04 1.4680446417e+00 1.8000000000e-01 
3.0552455872e-10 1.3107099165e+04 7.6538758444e-01 1.8000000000e-01 
7.7236147625e-10 1.4147552978e+04 7.3588922919e-01 1.8000000000e-01 
3.8007652154e-12 2.0000000000e+04 4.9017867449e-01 1.8000000000e-01 
5.9186143894e-08 1.4189119250e+04 1.4914864511e+00 1.8000000000e-01 
1.3713517174e-10 1.3651542116e+04 9.8297513769e-01 1.8000000000e-01 
1.0917984210e-09 2.0000000000e+04 4.2602926552e-01 1.8000000000e-01 
7.9258794090e-08 1.3715950656e+04 1.1564832747e+00 1.8000000000e-01 
3.1679882330e-07 1.2674602026e+04 5.9029241023e-01 1.8000000000e-01 
6.4184158319e-06 1.1235471279e+04 6.3936985686e-01 1.8000000000e-01 
2.5812207485e-06 1.4737268484e+04 6.4409705654e-01 1.8000000000e-01 
1.0293393844e-07 1.3153007192e+04 1.0690321228e+00 1.8000000000e-01 
2.9546315006e-08 1.9419992985e+04 8.1565732536e-01 1.8000000000e-01 
6.6645373037e-11 1.2327891352e+04 6.5636428610e-01 1.8000000000e-01 
3.0927530281e-10 1.3940679714e+04 6.0826887841e-01 1.8000000000e-01 
1.1191084852e-08 1.1295821903e+04 1.0235152141e+00 1.8000000000e-01 
5.5555190595e-09 1.1939318438e+04 2.9849529823e-01 1.8000000000e-01 
3.4784352099e-08 1.1526338262e+04 1.1256355735e+00 1.8000000000e-01 
8.2927189597e-10 1.6927252137e+04 5.2808258363e-01 1.8000000000e-01 
7.3060898333e-09 1.3989434543e+04 3.7514867247e-01 1.8000000000e-01 
1.1919802693e-08 2.0000000000e+04 3.9763700103e-01 1.8000000000e-01 
1.7072205772e-07 1.3787482369e+04 5.8212010101e-01 1.8000000000e-01 
1.8284441653e-09 1.1778902573e+04 9.9508894885e-01 1.8000000000e-01 
3.4041687396e-08 1.7191507320e+04 1.1522760514e+00 1.8000000000e-01 
1.7158002365e-09 1.7845412550e+04 4.7784050043e-01 1.8000000000e-01 
1.8970653627e-11 1.1636019596e+04 8.0643938833e-01 1.8000000000e-01 
8.8338948379e-13 1.4430130979e+04 4.4443658203e-01 1.8000000000e-01 
2.2419364242e-09 2.0000000000e+04 4.3329934396e-01 1.8000000000e-01 
1.1959717087e-06 1.2407687962e+04 1.2928322655e+00 1.8000000000e-01 
3.1100866355e-10 1.1590241738e+04 7.3184277164e-01 1.8000000000e-01 
2.3009849184e-11 1.1417539945e+04 7.4416261051e-01 1.8000000000e-01 
2.8714006490e-12 1.4715376660e+04 8.3035768677e-01 1.8000000000e-01 
1.2313159143e-07 2.0000000000e+04 8.8627931778e-01 1.8000000000e-01 
2.2430908864e-09 1.5529440815e+04 9.3528972792e-01 1.8000000000e-01 
1.0766077786e-08 1.3691067227e+04 1.1734494765e+00 1.8000000000e-01 
2.7202213817e-10 1.1711077799e+04 3.4071057475e-01 1.8000000000e-01 
9.4875924743e-09 1.2735251984e+04 1.1395849183e+00 1.8000000000e-01 
6.9575837881e-10 1.6082881273e+04 5.3802098894e-01 1.8000000000e-01 
1.8030291588e-07 1.4472342279e+04 1.3369922758e+00 1.8000000000e-01 
8.7077716564e-09 1.4169720818e+04 9.2031155453e-01 1.8000000000e-01 
7.6753849617e-11 1.2578622964e+04 5.3318786360e-01 1.8000000000e-01 
7.0648933301e-08 1.4757870853e+04 3.8382415762e-01 1.8000000000e-01 
1.4112454015e-09 2.0000000000e+04 8.2465689486e-01 1.8000000000e-01 
5.5503284466e-08 1.1480406899e+04 1.9958498828e-01 1.8000000000e-01 
6.8325345173e-12 1.5400193409e+04 7.9040677369e-01 1.8000000000e-01 
1.1919462685e-06 1.3250045769e+04 9.8231445337e-01 1.8000000000e-01 
1.5059618916e-07 1.1515945121e+04 8.0829074308e-01 1.8000000000e-01 
6.0547091214e-09 1.8516856480e+04 9.5270120810e-01 1.8000000000e-01 
2.8781524451e-08 1.6238954128e+04 1.7208876386e-01 1.8000000000e-01 
1.2364526074e-09 1.5252768737e+04 1.1147555148e+00 1.8000000000e-01 
3.6086480979e-06 1.5999300188e+04 6.6338411036e-01 1.8000000000e-01 
7.2775828065e-08 1.2783542613e+04 7.2783977549e-01 1.8000000000e-01 
3.5823185894e-12 1.2552582968e+04 8.5015869256e-01 1.8000000000e-01 
6.2328350089e-10 1.2336138177e+04 1.8289811654e-01 1.8000000000e-01 
1.5857906878e-10 1.3256775697e+04 1.0402955968e+00 1.8000000000e-01 
1.8165112259e-09 1.9242431485e+04 7.0230213172e-01 1.8000000000e-01 
2.4233929486e-08 1.1330629138e+04 3.1135650009e-01 1.8000000000e-01 
1.3569650641e-10 1.3074465421e+04 9.7890810013e-01 1.8000000000e-01 
3.5795399389e-07 1.2274309539e+04 8.3493152205e-01 1.8000000000e-01 
3.4220864601e-07 1.2273868071e+04 6.0223655408e-01 1.8000000000e-01 
1.2902553709e-07 1.1614541309e+04 1.3523770038e+00 1.8000000000e-01 
2.1805786937e-07 1.1402978891e+04 5.3417070329e-01 1.8000000000e-01 
1.1569497446e-08 1.3786608113e+04 1.1430851076e+00 1.8000000000e-01 
9.1950795501e-06 1.3233143220e+04 4.8045102603e-01 1.8000000000e-01 
1.6798700603e-06 1.1269545064e+04 1.5227132864e+00 1.8000000000e-01 
9.1666638856e-11 1.6312732785e+04 1.2067855780e+00 1.8000000000e-01 
3.6296393438e-09 1.4474627801e+04 9.6642623787e-01 1.8000000000e-01 
1.2747265258e-07 2.0000000000e+04 1.0910008376e+00 1.8000000000e-01 
2.0630095933e-08 1.2612382940e+04 6.8921860369e-01 1.8000000000e-01 
2.2361595226e-09 1.1435075826e+04 7.9100201537e-01 1.8000000000e-01 
1.5982842046e-08 2.0000000000e+04 9.4561215279e-02 1.8000000000e-01 
1.7944335471e-11 2.0000000000e+04 1.3228603023e+00 1.8000000000e-01 
1.7711226823e-08 1.7159974307e+04 1.7907273668e-01 1.8000000000e-01 
3.0657865108e-09 1.3006912980e+04 1.4830405496e+00 1.8000000000e-01 
1.8337987115e-12 1.4794304853e+04 6.4349556726e-01 1.8000000000e-01 
1.6202740733e-08 1.1276292108e+04 8.4392058831e-01 1.8000000000e-01 
2.9867016336e-09 1.9957703800e+04 1.0020883792e+00 1.8000000000e-01 
1.2217571027e-08 1.2020342907e+04 9.0912541077e-01 1.8000000000e-01 
7.3627248301e-08 1.3263495900e+04 6.6078157476e-01 1.8000000000e-01 
7.7519003167e-13 1.1346713612e+04 1.4238645402e+00 1.8000000000e-01 
3.4499690840e-11 1.4367146773e+04 7.9605631922e-01 1.8000000000e-01 
2.7634793950e-10 1.2330384287e+04 8.4584874818e-01 1.8000000000e-01 
1.0521388871e-09 1.1355891395e+04 2.4955536795e-01 1.8000000000e-01 
1.4326497282e-09 1.9308668557e+04 4.3641372053e-01 1.8000000000e-01 
7.7212761789e-06 1.4209259928e+04 7.6377861484e-01 1.8000000000e-01 
2.2729993483e-06 1.6068263729e+04 5.5226715280e-01 1.8000000000e-01 
3.5684753353e-09 1.1715676568e+04 1.8453557406e-01 1.8000000000e-01 
2.1728076247e-06 1.2844601137e+04 1.1699007860e+00 1.8000000000e-01 
8.0081539658e-11 1.1315529034e+04 4.7366790899e-01 1.8000000000e-01 
1.7058989833e-06 1.1480143480e+04 6.6147659130e-01 1.8000000000e-01 
6.4475764523e-11 1.2815758873e+04 1.2858351298e+00 1.8000000000e-01 
8.2853057688e-10 1.6830918038e+04 1.1735831249e+00 1.8000000000e-01 
1.5298730195e-09 1.1492535184e+04 1.1005602308e+00 1.8000000000e-01 
2.1656833673e-06 1.8223342246e+04 9.2183465681e-01 1.8000000000e-01 
7.9350198451e-10 1.1201858968e+04 6.2867016775e-01 1.8000000000e-01 
3.0604939813e-11 1.1439250945e+04 4.1518241084e-01 1.8000000000e-01 
1.2402854912e-09 2.0000000000e+04 1.1144291579e+00 1.8000000000e-01 
1.4394973688e-08 1.3138906613e+04 1.0843410914e+00 1.8000000000e-01 
2.5542274596e-10 1.1984021372e+04 3.8300058310e-01 1.8000000000e-01 
6.5593288238e-11 1.4332673563e+04 6.9297516868e-01 1.8000000000e-01 
7.9604379496e-10 1.2640832496e+04 9.7871405680e-01 1.8000000000e-01 
8.4052560239e-09 1.1509261100e+04 9.0495665167e-01 1.8000000000e-01 
9.5799957713e-12 1.8584000017e+04 1.2187483556e+00 1.8000000000e-01 
4.5651768509e-06 1.2828406594e+04 1.1665707925e+00 1.8000000000e-01 
4.0824883718e-07 2.0000000000e+04 1.1199150456e+00 1.8000000000e-01 
2.0949082641e-12 2.0000000000e+04 4.9693200275e-01 1.8000000000e-01 
2.7479414221e-08 1.1534026685e+04 5.3168298726e-01 1.8000000000e-01 
4.4115688489e-10 2.0000000000e+04 8.7405529849e-01 1.8000000000e-01 
2.6444043254e-11 1.4224530199e+04 2.4849927969e-01 1.8000000000e-01 
3.1363525639e-10 1.8814065065e+04 3.2250956463e-01 1.8000000000e-01 
1.8911104560e-07 1.2594511532e+04 5.3368922769e-01 1.8000000000e-01 
1.2004588749e-08 1.3387462419e+04 7.2984964055e-01 1.8000000000e-01 
4.4071035176e-10 1.3434699552e+04 1.0301719460e+00 1.8000000000e-01 
1.4241164698e-10 1.7527518834e+04 6.8469088610e-01 1.8000000000e-01 
6.0124457654e-10 1.1265821233e+04 1.2701806110e+00 1.8000000000e-01 
1.4074664595e-10 1.1239600321e+04 2.2188077008e-01 1.8000000000e-01 
1.3963338195e-07 1.1712973459e+04 1.1303167558e+00 1.8000000000e-01 
3.0659288590e-07 1.1332170476e+04 7.2833614097e-02 1.8000000000e-01 
1.0892371077e-07 1.1465972040e+04 9.2221610760e-01 1.8000000000e-01 
4.5178672761e-09 1.1422615410e+04 6.8837972966e-01 1.8000000000e-01 
2.6426413071e-10 1.1896428563e+04 1.1669999578e+00 1.8000000000e-01 
4.1949755974e-10 1.1319274857e+04 1.3992204703e-01 1.8000000000e-01 
2.5222761404e-11 2.0000000000e+04 1.1545024395e+00 1.8000000000e-01 
2.8810786736e-09 1.2233127271e+04 1.0046643131e+00 1.8000000000e-01 
4.7879086529e-10 1.6861156865e+04 3.0947740456e-01 1.8000000000e-01 
1.6288310698e-08 1.3185201645e+04 9.8975212353e-01 1.8000000000e-01 
5.0133170867e-08 1.5273994408e+04 7.2156954342e-01 1.8000000000e-01 
1.3227844899e-06 1.6271684758e+04 1.1858119450e+00 1.8000000000e-01 
4.9515810725e-08 1.4239754284e+04 7.4075498894e-01 1.8000000000e-01 
3.5215523853e-09 2.0000000000e+04 7.3654677793e-01 1.8000000000e-01 
1.4740729801e-10 1.5903371820e+04 8.7467723445e-01 1.8000000000e-01 
1.1756783602e-08 1.1682159075e+04 1.3595981767e+00 1.8000000000e-01 
1.3852901115e-08 1.3065657550e+04 1.1359735944e+00 1.8000000000e-01 
1.6320889902e-11 1.2572246909e+04 2.4853920181e-01 1.8000000000e-01 
1.9701320116e-10 2.0000000000e+04 1.3300612951e+00 1.8000000000e-01 
4.8893608926e-09 1.5472560023e+04 7.4108925616e-01 1.8000000000e-01 
8.8482535192e-10 1.1295569396e+04 6.0869927992e-01 1.8000000000e-01 
1.6694178489e-08 1.2839587921e+04 1.4704344440e+00 1.8000000000e-01 
2.0002084351e-10 1.4586523686e+04 1.0610079639e+00 1.8000000000e-01 
7.4135649150e-07 1.5724747753e+04 1.1566134154e+00 1.8000000000e-01 
2.8965222252e-07 1.5493666587e+04 6.5527620216e-01 1.8000000000e-01 
8.9583701125e-10 1.3614347580e+04 4.7419216356e-01 1.8000000000e-01 
2.1269551741e-09 1.2168805989e+04 6.7156676809e-01 1.8000000000e-01 
1.5320990958e-10 1.1920406611e+04 7.3239379659e-01 1.8000000000e-01 
4.7825068364e-09 1.1996307346e+04 6.4112041709e-01 1.8000000000e-01 
5.0597893581e-08 1.3597984358e+04 2.5633617528e-01 1.8000000000e-01 
1.1275430710e-09 1.6258401036e+04 1.1143330942e+00 1.8000000000e-01 
3.0128605242e-09 1.1623652512e+04 4.6989504532e-01 1.8000000000e-01 
4.5246133432e-09 1.3507254805e+04 1.0637241769e+00 1.8000000000e-01 
5.0699395565e-08 1.7402947144e+04 1.4021791343e+00 1.8000000000e-01 
2.2043730795e-09 1.3563410795e+04 5.2725016908e-01 1.8000000000e-01 
7.3854887516e-08 1.2962399341e+04 5.8313261892e-01 1.8000000000e-01 
3.0068255207e-09 1.5733190247e+04 1.2620296526e+00 1.8000000000e-01 
3.4219963691e-10 1.5980013161e+04 1.2097996549e+00 1.8000000000e-01 
1.4897775022e-07 1.3564127608e+04 1.1510392138e+00 1.8000000000e-01 
4.1703602557e-07 1.4464535973e+04 8.7617092364e-01 1.8000000000e-01 
3.2280587111e-07 1.3510869203e+04 6.3725670542e-01 1.8000000000e-01 
1.0861292233e-06 1.1356721931e+04 3.2234321950e-01 1.8000000000e-01 
1.6598722532e-09 1.4488773315e+04 4.7055271430e-01 1.8000000000e-01 
9.5946898803e-10 1.5580504503e+04 9.1003526105e-01 1.8000000000e-01 
1.2573548661e-09 1.3705923672e+04 6.6673118782e-01 1.8000000000e-01 
1.0076488478e-08 1.3401790067e+04 5.9530339447e-01 1.8000000000e-01 
9.8190786184e-07 1.5128725765e+04 8.6337346554e-01 1.8000000000e-01 
2.1362368715e-09 1.1693576145e+04 6.2876120896e-01 1.8000000000e-01 
1.2545562899e-08 1.4983179002e+04 3.6236043345e-01 1.8000000000e-01 
2.5119219969e-09 1.2247417458e+04 8.7203562089e-01 1.8000000000e-01 
1.1081751911e-09 1.1359975234e+04 7.7019882828e-01 1.8000000000e-01 
5.8020057298e-10 1.1856259274e+04 1.0898743091e+00 1.8000000000e-01 
4.8372309853e-06 1.1572633058e+04 2.6382564038e-01 1.8000000000e-01 
7.1897379570e-07 1.2851404368e+04 9.4695003705e-01 1.8000000000e-01 
3.5865296236e-07 1.4050934072e+04 1.0067264402e+00 1.8000000000e-01 
1.5038947027e-08 1.2948475324e+04 9.7408248283e-01 1.8000000000e-01 
2.2250558529e-09 2.0000000000e+04 1.0305553117e+00 1.8000000000e-01 
1.3038234131e-09 1.2025693945e+04 1.4347780774e+00 1.8000000000e-01 
2.3162578413e-06 1.2258856717e+04 9.5966505456e-01 1.8000000000e-01 
4.9153801376e-11 1.6956028155e+04 5.0703500399e-01 1.8000000000e-01 
2.1701528783e-06 1.2178967591e+04 8.5834673387e-01 1.8000000000e-01 
8.0132005912e-11 1.6729118247e+04 4.4758232442e-01 1.8000000000e-01 
1.0524323745e-10 2.0000000000e+04 4.0229871474e-01 1.8000000000e-01 
1.0555750650e-09 1.4856488042e+04 6.2029578951e-01 1.8000000000e-01 
1.1777896302e-05 1.1988169281e+04 3.9005413135e-01 1.8000000000e-01 
2.6661436749e-10 1.1449762915e+04 1.1884818813e+00 1.8000000000e-01 
2.0722032515e-10 1.3918045233e+04 1.1253936532e+00 1.8000000000e-01 
3.7196133775e-10 1.6435374447e+04 7.1774218269e-01 1.8000000000e-01 
2.2872964871e-10 1.8163767378e+04 6.7355137068e-01 1.8000000000e-01 
1.3539294978e-10 1.4560887767e+04 1.5130256943e-01 1.8000000000e-01 
7.9916586229e-07 1.1216659919e+04 1.3343948748e+00 1.8000000000e-01 
2.0190834108e-06 1.1379321534e+04 7.5547553285e-01 1.8000000000e-01 
1.4355382523e-06 1.4344786269e+04 9.0252951072e-01 1.8000000000e-01 
5.3770493794e-09 1.1348709952e+04 8.6850332268e-01 1.8000000000e-01 
4.9142510617e-07 2.0000000000e+04 7.4028335742e-01 1.8000000000e-01 
5.5991101535e-10 1.3837028081e+04 8.7177802515e-01 1.8000000000e-01 
5.7318957400e-10 1.1502572422e+04 1.0653909713e+00 1.8000000000e-01 
5.9421810700e-09 1.6262767633e+04 1.2121843127e+00 1.8000000000e-01 
6.7578007818e-08 1.4219553303e+04 4.7160288560e-01 1.8000000000e-01 
1.6229551571e-09 1.1253805601e+04 8.4471215866e-01 1.8000000000e-01 
8.7509991611e-09 1.2279319371e+04 1.2797859041e+00 1.8000000000e-01 
3.5554485463e-08 1.4763399517e+04 5.6527709370e-01 1.8000000000e-01 
1.3076397446e-10 1.7628176360e+04 8.3147770937e-01 1.8000000000e-01 
5.4535863982e-09 1.1729296101e+04 6.3001649757e-01 1.8000000000e-01 
4.1157165317e-09 1.2571115960e+04 4.0535489987e-01 1.8000000000e-01 
6.8657843263e-08 1.8469108150e+04 1.3628295292e+00 1.8000000000e-01 
6.3105900131e-09 1.2228799626e+04 9.0338167260e-01 1.8000000000e-01 
2.5697690079e-08 1.2817580449e+04 5.4555194843e-01 1.8000000000e-01 
1.2377624797e-09 1.2710413927e+04 1.2448631026e+00 1.8000000000e-01 
1.1334242217e-09 1.1772733673e+04 3.3740352310e-01 1.8000000000e-01 
1.7602785876e-10 1.4500718368e+04 1.0956502492e+00 1.8000000000e-01 
6.5046688260e-09 1.4287435517e+04 6.8698712844e-01 1.8000000000e-01 
5.6315079606e-09 1.3722665197e+04 1.2793541102e+00 1.8000000000e-01 
2.5498159779e-06 1.1973677912e+04 8.0306021675e-01 1.8000000000e-01 
4.0612698411e-08 1.4078011901e+04 7.7667149806e-01 1.8000000000e-01 
1.8940232203e-07 1.6014781318e+04 8.4502476381e-01 1.8000000000e-01 
1.4429362140e-09 1.1392231265e+04 8.9067051340e-01 1.8000000000e-01 
2.7286273070e-07 1.3981904395e+04 1.1043981265e+00 1.8000000000e-01 
8.1235482143e-10 1.2859949560e+04 1.2204764341e+00 1.8000000000e-01 
2.3801804221e-09 1.4620229711e+04 8.2854456272e-01 1.8000000000e-01 
6.2769540254e-11 1.2713293182e+04 1.1606587100e+00 1.8000000000e-01 
1.1552032230e-10 1.1328106267e+04 1.1335604579e+00 1.8000000000e-01 
9.5923953630e-06 1.4246888940e+04 8.4902749331e-01 1.8000000000e-01 
3.0021867172e-09 1.1600012781e+04 1.0017094525e+00 1.8000000000e-01 
4.7677583112e-09 1.2043633527e+04 1.1385524317e+00 1.8000000000e-01 
1.0755922606e-07 1.8729580938e+04 9.0215190807e-01 1.8000000000e-01 
2.0567484898e-07 1.2666953342e+04 1.1067920370e+00 1.8000000000e-01 
1.8943485469e-08 1.2538995284e+04 7.3676299188e-01 1.8000000000e-01 
1.5822570524e-06 1.4802284689e+04 3.0149165488e-01 1.8000000000e-01 
2.2736833039e-07 1.4225219648e+04 8.9381421097e-01 1.8000000000e-01 
5.2914309800e-10 1.3229128119e+04 5.2966688385e-01 1.8000000000e-01 
5.0270844851e-08 1.1957004709e+04 6.1261859310e-01 1.8000000000e-01 
6.9696619265e-11 1.1975596956e+04 5.7672245318e-01 1.8000000000e-01 
1.9326616014e-06 1.1425004571e+04 1.2239931364e+00 1.8000000000e-01 
2.3699082760e-13 1.2743655035e+04 1.3868312796e+00 1.8000000000e-01 
3.4697817536e-08 1.6765781074e+04 3.2186346933e-01 1.8000000000e-01 
6.3433714781e-06 1.2404017008e+04 1.3191959919e+00 1.8000000000e-01 
1.0519489534e-08 1.1686205523e+04 5.2155078344e-01 1.8000000000e-01 
4.4812972927e-06 1.1641612659e+04 2.0828245339e-01 1.8000000000e-01 
6.1377694717e-10 1.8823301062e+04 7.9977433029e-01 1.8000000000e-01 
2.3581628936e-11 2.0000000000e+04 9.1054054091e-02 1.8000000000e-01 
2.7861167620e-08 1.1560583758e+04 7.8460205605e-01 1.8000000000e-01 
6.1780136943e-12 1.5026454592e+04 9.9060050939e-01 1.8000000000e-01 
6.0009286150e-07 1.1706031655e+04 9.6963783384e-01 1.8000000000e-01 
4.7886295952e-08 1.3199768114e+04 1.0481401357e+00 1.8000000000e-01 
4.2618522341e-09 1.2881403178e+04 1.3373380810e-01 1.8000000000e-01 
5.5444149107e-09 1.2360122288e+04 8.5465517990e-01 1.8000000000e-01 
6.4507759834e-10 1.3925371094e+04 4.4458386609e-01 1.8000000000e-01 
3.6091925190e-06 1.1809597561e+04 7.5971442103e-01 1.8000000000e-01 
6.9438817459e-07 1.1761842391e+04 8.0698588887e-01 1.8000000000e-01 
1.7355072782e-10 2.0000000000e+04 3.8934865971e-01 1.8000000000e-01 
1.6117453634e-07 1.7573467762e+04 4.9112290035e-01 1.8000000000e-01 
9.8105803980e-09 1.6168664884e+04 1.1126124181e+00 1.8000000000e-01 
6.2428611938e-07 1.2457782737e+04 8.7084432427e-01 1.8000000000e-01 
6.1895369233e-09 1.2581636291e+04 6.8390988985e-01 1.8000000000e-01 
7.6674307857e-11 1.4354217392e+04 6.0836904494e-01 1.8000000000e-01 
1.3662210139e-12 1.1475076567e+04 1.3453146561e+00 1.8000000000e-01 
7.1144206834e-09 1.2928409857e+04 6.0277192500e-01 1.8000000000e-01 
1.7059425976e-08 1.3422611168e+04 4.1540330204e-01 1.8000000000e-01 
2.3393971440e-10 1.1246308872e+04 1.6139767093e-01 1.8000000000e-01 
1.5696526492e-09 1.8635626010e+04 7.2176607820e-01 1.8000000000e-01 
9.9550245801e-08 1.1708394878e+04 6.7773406181e-01 1.8000000000e-01 
9.4810227127e-09 1.3131673224e+04 1.0022383859e+00 1.8000000000e-01 
2.4460691838e-07 1.1663074348e+04 8.3408087285e-01 1.8000000000e-01 
7.6143444179e-07 1.5766780762e+04 1.0539108769e+00 1.8000000000e-01 
1.5040089039e-10 1.3929474724e+04 1.2583769282e+00 1.8000000000e-01 
3.7763531052e-09 1.2098224597e+04 1.0091156794e+00 1.8000000000e-01 
5.4913730510e-07 1.1808784055e+04 9.8078046493e-01 1.8000000000e-01 
5.9462020943e-11 1.6702308929e+04 1.6600870971e-01 1.8000000000e-01 
8.1030598308e-11 1.4683663238e+04 1.3294246698e+00 1.8000000000e-01 
3.0590535756e-07 1.5506901202e+04 6.8359661646e-01 1.8000000000e-01 
1.8799657881e-05 1.8923418723e+04 5.1942187142e-01 1.8000000000e-01 
1.7170765957e-07 1.2710572400e+04 1.4218402022e-01 1.8000000000e-01 
2.5168424632e-08 1.8509764765e+04 9.1323046838e-01 1.8000000000e-01 
1.7931788477e-07 1.1352839502e+04 1.1929027581e+00 1.8000000000e-01 
1.8646944325e-09 1.1798888063e+04 2.6148595519e-01 1.8000000000e-01 
1.3896928994e-07 1.1568886522e+04 7.1097432231e-01 1.8000000000e-01 
2.8825246947e-10 1.1593649210e+04 9.5702191003e-01 1.8000000000e-01 
2.6916160052e-09 1.1376747553e+04 7.6712724269e-01 1.8000000000e-01 
1.7923000207e-10 1.2296835089e+04 6.4774034538e-01 1.8000000000e-01 
5.6200890986e-07 1.4832894512e+04 9.3248465049e-01 1.8000000000e-01 
1.9964582660e-09 1.1908193583e+04 6.5994563956e-01 1.8000000000e-01 
2.8292475641e-11 1.3570104254e+04 4.7465101261e-01 1.8000000000e-01 
2.5335688737e-10 1.2367123601e+04 1.3860522287e+00 1.8000000000e-01 
3.8603893315e-07 1.1515664652e+04 1.2092386923e+00 1.8000000000e-01 
1.2257115443e-10 1.1574022270e+04 1.0818060006e+00 1.8000000000e-01 
7.3501681952e-11 1.7848858648e+04 7.4983717872e-01 1.8000000000e-01 
1.4929210019e-09 1.1227345921e+04 1.0467271409e+00 1.8000000000e-01 
1.9909325689e-09 1.1968273840e+04 3.8063650631e-01 1.8000000000e-01 
4.6475278089e-12 1.2126008608e+04 1.1833605682e+00 1.8000000000e-01 
4.3405022883e-08 1.2028376903e+04 8.8636709408e-01 1.8000000000e-01 
4.8458812096e-09 1.7692392113e+04 9.7119634503e-01 1.8000000000e-01 
1.0731858518e-09 1.1752204903e+04 1.1966179949e+00 1.8000000000e-01 
