# Supplementary material for: Atmospheric CO2 levels from 2.7 billion years ago inferred from micrometeorite oxidation
Source: Sci Adv. 2020 Jan 22;6(4):eaay4644. doi: 10.1126/sciadv.aay4644 (PMC6976288; doi:10.1126/sciadv.aay4644)
Supplement: Data file S1 [file aay4644_Data_file_S1.zip › co2_atmos/co2_18/clean_results.dat]

Radius [m]       Fe Area [frac]    Max Temp [k]    
8.7244766833e-05 7.0773827305e-01 2.3587596798e+03 
1.9658797854e-05 7.2982849208e-01 2.2147602445e+03 
5.1882799168e-05 7.1461972455e-01 2.2796493813e+03 
1.0409943604e-04 7.0765898827e-01 2.4272657698e+03 
6.4577067298e-05 7.1879049280e-01 2.2770105874e+03 
2.9202331821e-05 7.6149406597e-01 1.8346397342e+03 
1.1150191870e-04 7.1334595646e-01 2.3267897186e+03 
7.0377754970e-05 7.2208673652e-01 2.2922989783e+03 
3.8488787470e-06 7.7602553912e-01 2.4313832760e+03 
1.1574262737e-05 1.0000000000e+00 1.7369510956e+03 
2.5041509298e-05 6.6558443891e-01 2.0149637863e+03 
2.9116388937e-05 1.0000000000e+00 1.6372092323e+03 
5.8353017909e-06 7.7367829377e-01 2.2233890887e+03 
6.2787146163e-05 7.0667645510e-01 2.2753765656e+03 
2.6331651979e-05 7.3856598816e-01 2.6334628998e+03 
4.0834717501e-05 7.1802490744e-01 2.2965952657e+03 
1.0008345590e-05 1.0000000000e+00 1.4070537764e+03 
8.5432910701e-05 7.1648599062e-01 2.6044538794e+03 
6.5168852251e-05 7.0686487959e-01 2.2377288141e+03 
1.0047120546e-04 7.0273553197e-01 2.4273476420e+03 
1.2452561830e-05 7.5457649230e-01 2.5656414879e+03 
2.4845865956e-05 7.4465816556e-01 2.3108816887e+03 
1.4352103357e-05 7.5185694153e-01 2.3401326184e+03 
1.7166028286e-05 7.5039712420e-01 2.1703829008e+03 
1.2563604883e-05 7.5041310413e-01 2.5332861003e+03 
1.0453367259e-05 1.0000000000e+00 1.6672788141e+03 
5.7498243147e-06 7.7778371798e-01 2.3440447605e+03 
1.2563279233e-04 7.3382119584e-01 2.2671581473e+03 
3.7899584163e-06 1.0000000000e+00 1.4300231402e+03 
2.4850187521e-05 7.3268360699e-01 2.2625356991e+03 
1.4577829965e-04 7.0030175931e-01 2.4319142017e+03 
7.7408201075e-05 7.1824581664e-01 2.4515586342e+03 
6.8172065664e-06 1.0000000000e+00 1.7957324024e+03 
6.3286321280e-06 7.7083416765e-01 2.4126416599e+03 
1.1572740066e-04 7.1790113897e-01 2.3790988622e+03 
5.4187039559e-06 1.0000000000e+00 1.4167272740e+03 
1.3986455636e-04 7.0772452318e-01 2.5037111296e+03 
1.0283094237e-04 7.1015758834e-01 2.3667632169e+03 
2.0039532312e-04 6.8057015228e-01 2.5766539946e+03 
2.2235937362e-05 1.0000000000e+00 1.7284676591e+03 
7.8844846141e-06 7.6526950442e-01 2.2423412416e+03 
6.3955453309e-06 1.0000000000e+00 1.4712210679e+03 
9.4336069946e-06 7.7636513864e-01 2.2693780974e+03 
3.8016937653e-06 7.7629153282e-01 2.2781556094e+03 
4.5592378359e-05 1.0000000000e+00 1.3598826510e+03 
4.2021389511e-05 7.4260653049e-01 2.3129466715e+03 
5.9517594750e-05 7.0837798674e-01 2.2950684003e+03 
9.0253135043e-06 1.0000000000e+00 1.2005760984e+03 
4.8585965060e-06 7.7278395806e-01 2.2138792334e+03 
2.6597836554e-05 7.3900406011e-01 2.3521861369e+03 
1.0372747394e-04 7.0070082856e-01 2.4958229345e+03 
1.0465622834e-05 7.4705300644e-01 2.6912561951e+03 
8.0690988273e-06 1.0000000000e+00 1.5603611827e+03 
3.6982541444e-05 7.3419522492e-01 2.2631096374e+03 
1.1143589622e-04 6.9533882971e-01 2.6339496887e+03 
1.8076163766e-05 6.7683107433e-01 2.1224608152e+03 
2.4456480283e-05 7.2772853076e-01 2.2124874438e+03 
8.0629252587e-05 7.0998837657e-01 2.2970827306e+03 
5.4250446003e-05 7.1737612703e-01 2.3685285792e+03 
7.9104461666e-05 7.0703749669e-01 2.3463129847e+03 
6.2502013980e-06 1.0000000000e+00 1.4856181261e+03 
2.4419240531e-05 7.3870973892e-01 2.3037410147e+03 
1.1193295730e-04 7.0564367751e-01 2.3984126200e+03 
1.9799096949e-05 7.4656520319e-01 2.2855844554e+03 
2.8574620788e-05 6.6794543977e-01 2.0804151092e+03 
8.8468053336e-06 7.7767327248e-01 2.3823791880e+03 
7.2384684810e-06 7.6162318887e-01 2.5238285586e+03 
1.4329700390e-05 6.8348444786e-01 1.9596561789e+03 
4.6257174047e-06 7.7388265314e-01 2.4529092438e+03 
2.3723700139e-05 7.4105800678e-01 2.3427320289e+03 
7.6969156077e-06 1.0000000000e+00 1.5988283738e+03 
4.3556683476e-06 7.7584621083e-01 2.2598438466e+03 
7.2896218664e-05 7.1178785126e-01 2.5497205475e+03 
1.3596421693e-05 7.2473221113e-01 1.8715117343e+03 
2.4368294130e-05 7.3623256751e-01 2.2594158028e+03 
6.1190196556e-05 7.1603396514e-01 2.4784321902e+03 
3.3571057757e-05 7.4077108456e-01 2.2314832265e+03 
3.0127314280e-05 7.1749405193e-01 2.2447229372e+03 
1.1943330066e-04 6.9689716904e-01 2.4711110260e+03 
1.3756020874e-05 7.3274114004e-01 2.1892809849e+03 
1.4478558188e-05 7.4343851360e-01 2.1654604287e+03 
4.5011530250e-06 7.6914058568e-01 2.5067662644e+03 
7.6419720028e-05 7.1672258503e-01 2.4014386361e+03 
3.2033432856e-05 7.3056616889e-01 2.2777344321e+03 
1.1252721463e-04 7.0729308116e-01 2.4047438389e+03 
1.2611716845e-05 1.0000000000e+00 1.8010310151e+03 
1.1341487882e-05 6.8284280055e-01 1.9683828251e+03 
1.1087103389e-04 7.0314846722e-01 2.4582128279e+03 
3.3333297245e-05 7.1366092440e-01 2.2341919994e+03 
8.0506544615e-05 7.0757017764e-01 2.2753142577e+03 
5.0755818732e-05 6.6198429357e-01 2.0651174068e+03 
5.1749203155e-05 6.5757215316e-01 2.0888491602e+03 
7.8471510090e-05 7.0770930955e-01 2.5084362084e+03 
3.0686183445e-05 7.1767825553e-01 1.8803913981e+03 
1.1900852580e-05 7.5502655431e-01 2.2193228122e+03 
2.8222251032e-05 7.2982831800e-01 2.2809680152e+03 
5.2677250198e-05 7.2592698385e-01 2.2214201685e+03 
4.5350009976e-05 7.2777628147e-01 2.2986535889e+03 
8.1637115285e-05 7.0632524015e-01 2.4323959286e+03 
4.5148650565e-05 7.1949147678e-01 2.3135115875e+03 
1.0812681013e-05 1.0000000000e+00 1.7256893273e+03 
4.7387036531e-05 7.4056233775e-01 2.3351822838e+03 
3.3991597815e-05 1.0000000000e+00 1.5328549599e+03 
4.5801537588e-05 7.1175460753e-01 2.2634797170e+03 
1.7987767148e-05 6.7649931946e-01 1.9912909160e+03 
1.2093105459e-04 7.1349979526e-01 2.3555832276e+03 
7.1001925143e-05 7.3095752253e-01 2.3273164039e+03 
1.5045297057e-05 1.0000000000e+00 1.7073305730e+03 
1.2498561377e-04 6.9965165688e-01 2.5647435013e+03 
4.7524791820e-05 7.2178495562e-01 2.4576557733e+03 
4.3364399097e-05 7.2304604603e-01 2.3760918889e+03 
7.4589005363e-05 7.1238516102e-01 2.3562038614e+03 
1.2010543217e-05 7.5620906320e-01 2.2874124968e+03 
2.0690280633e-05 1.0000000000e+00 1.5878910809e+03 
2.3962849593e-06 1.0000000000e+00 1.2218009951e+03 
1.7730074998e-04 7.0850136863e-01 2.4569394460e+03 
4.6969530448e-05 7.3729714640e-01 2.1846478360e+03 
1.0417150071e-05 7.0333050540e-01 1.9107634468e+03 
1.1545594247e-04 7.2589895926e-01 2.3579637529e+03 
3.9543401346e-05 6.6719279252e-01 2.0098847665e+03 
1.3336617813e-05 7.5534593983e-01 2.2447083928e+03 
1.2266850422e-05 7.3504320097e-01 1.8596992418e+03 
2.4666849339e-05 6.9089236722e-01 1.9354412356e+03 
9.6142510144e-06 1.0000000000e+00 1.7370811239e+03 
3.4344526725e-05 7.3006941709e-01 2.3041501681e+03 
2.7618944512e-05 6.6378618080e-01 2.0340996731e+03 
1.7749482759e-05 7.7104012874e-01 1.8295851105e+03 
3.3216603615e-05 7.3714018982e-01 2.3049196155e+03 
9.7690602676e-05 7.0660501269e-01 2.3661941437e+03 
4.6079126348e-05 7.0759490179e-01 2.2644853650e+03 
2.6149009247e-05 6.6897374049e-01 2.0117263588e+03 
4.1095224124e-06 7.7590012467e-01 2.4322164609e+03 
4.0091594269e-06 7.7522332142e-01 2.3340401422e+03 
6.7627147647e-05 6.8172965994e-01 2.1995841211e+03 
6.5633514484e-05 7.1270855240e-01 2.3198600915e+03 
1.2123025349e-05 1.0000000000e+00 1.1168436066e+03 
3.0719542389e-05 7.0515789690e-01 2.1653242451e+03 
2.8744941717e-05 7.3609418379e-01 2.2494634362e+03 
1.7901522525e-05 1.0000000000e+00 1.6611381339e+03 
3.8230292415e-05 7.2499122738e-01 2.2314867721e+03 
3.8817702594e-05 6.5824225472e-01 2.1099182179e+03 
1.2830845055e-05 7.5396620129e-01 2.2512987315e+03 
1.4266034704e-05 7.3742242769e-01 2.1889803539e+03 
1.4740037653e-05 7.4368099957e-01 2.2090240662e+03 
2.0078770217e-05 7.4074913972e-01 2.4136629711e+03 
1.4279843696e-05 7.4603497631e-01 2.1656352485e+03 
9.4113131938e-05 7.0833778747e-01 2.3563464224e+03 
2.9119359913e-06 1.0000000000e+00 7.8786497626e+02 
3.9360654735e-05 6.7497208218e-01 1.9787961125e+03 
8.9492452010e-06 7.6292943117e-01 2.2893699578e+03 
2.0845753484e-05 6.6591104174e-01 2.1040162142e+03 
1.4058753763e-05 6.7463497950e-01 1.9988338591e+03 
3.6418666529e-05 7.2695079249e-01 2.6579843989e+03 
4.2258455034e-06 7.7582794090e-01 2.4324169231e+03 
4.4412215659e-05 7.2286694154e-01 2.4574377731e+03 
2.9323565150e-05 7.4159620098e-01 2.3368512852e+03 
2.3753724282e-05 7.2782046509e-01 2.7244342091e+03 
1.0944612469e-04 6.5834484118e-01 2.1142183506e+03 
4.2346658782e-05 7.1638786847e-01 2.2749571852e+03 
6.1814471911e-06 7.6868282841e-01 2.4235721871e+03 
2.0486752398e-04 7.0758133272e-01 2.3119030652e+03 
4.1856918086e-05 6.6460579659e-01 2.0853666716e+03 
2.0011462745e-04 6.9003317097e-01 2.4967393298e+03 
3.8548115846e-06 7.7590883620e-01 2.4286226483e+03 
1.4697884564e-05 7.2418396716e-01 2.1738724593e+03 
3.2709875897e-05 7.2955094994e-01 2.2942596516e+03 
1.9129406955e-05 7.5124668302e-01 2.3566818265e+03 
2.3022391680e-05 7.1771367519e-01 2.2059490755e+03 
1.1059215984e-04 7.0007533378e-01 2.4277033864e+03 
2.7281747936e-05 6.7605131654e-01 2.1655313828e+03 
1.1695245778e-05 1.0000000000e+00 1.6006767307e+03 
3.7312692983e-05 7.3647208472e-01 1.8571336289e+03 
6.1413230657e-05 7.2309374242e-01 2.2528472086e+03 
1.5857109255e-05 7.0430538501e-01 1.9127691122e+03 
7.7801722723e-05 6.8414488358e-01 2.1720878886e+03 
1.1820750250e-04 7.0190553859e-01 2.5251942075e+03 
1.2265267256e-04 7.0382628756e-01 2.4154048978e+03 
1.6707301296e-05 1.0000000000e+00 1.5295454071e+03 
2.8524024395e-06 1.0000000000e+00 1.0700555098e+03 
1.5721823528e-05 7.1737817750e-01 1.8832908588e+03 
5.7142633004e-05 7.2101141600e-01 2.3197607354e+03 
3.4984343292e-05 7.2764858298e-01 2.3309387791e+03 
2.1194905215e-05 7.0461630222e-01 1.9080897126e+03 
7.3060923677e-05 7.0839850207e-01 2.3429187837e+03 
7.7730035104e-05 7.1061436627e-01 2.2767832433e+03 
7.9236274304e-06 7.6940578093e-01 2.4992117083e+03 
9.3671907709e-06 1.0000000000e+00 1.6707304215e+03 
1.9015670887e-05 6.8721930062e-01 1.9473478320e+03 
5.5757644178e-05 7.1094620982e-01 2.3146792611e+03 
5.5479344278e-06 1.0000000000e+00 1.3151350775e+03 
4.0060365707e-05 7.2432037871e-01 2.3891245238e+03 
1.3434182373e-05 7.0726604364e-01 2.1485586951e+03 
6.3261756260e-05 7.1549526018e-01 2.2700591503e+03 
2.4186195058e-05 7.4012668810e-01 2.2989403756e+03 
5.5828634246e-05 7.0810418281e-01 2.2976222770e+03 
1.6386393485e-05 7.5229981450e-01 2.3317772119e+03 
2.9150619950e-05 6.7028887851e-01 1.9972058797e+03 
1.0117526651e-04 7.0597437689e-01 2.4423522718e+03 
6.6908853844e-05 7.1363713892e-01 2.2810866212e+03 
7.4245968652e-06 7.5004969352e-01 2.6435316244e+03 
7.0045898003e-05 7.0710854025e-01 2.3335034676e+03 
3.3022431190e-05 7.0496453155e-01 1.9029266248e+03 
2.1046057904e-05 6.7217403531e-01 2.0173276109e+03 
6.4466443732e-05 7.1899215326e-01 2.4220287116e+03 
6.0319558089e-05 7.1650058013e-01 2.2888579289e+03 
2.2685563217e-05 7.4829367050e-01 2.3816390099e+03 
2.3564645423e-05 7.3797305406e-01 2.2268974360e+03 
2.5675902349e-05 7.2228171038e-01 1.8752624125e+03 
4.4647581320e-05 6.6804507254e-01 2.1372195244e+03 
1.7041014104e-05 7.4681600061e-01 2.5340740783e+03 
3.0222529572e-06 1.0000000000e+00 1.0201289722e+03 
2.1225745395e-04 1.0000000000e+00 3.7136108458e+02 
2.2593228308e-05 6.6727533716e-01 2.0618443830e+03 
2.4635118488e-05 7.3146537518e-01 2.2091491124e+03 
5.0841172766e-06 7.1375622342e-01 2.0630821544e+03 
1.2637983930e-04 1.0000000000e+00 3.0000000000e+02 
1.7145651588e-05 7.2681446484e-01 1.8705419123e+03 
4.0143058217e-06 7.7716013089e-01 2.3155540854e+03 
7.1602167185e-05 7.3157188821e-01 2.3025174623e+03 
7.7332065714e-05 7.1301430720e-01 2.4281122400e+03 
2.2046674343e-04 6.8300708041e-01 2.5277858814e+03 
6.0900644296e-05 7.1677290962e-01 2.5400692933e+03 
7.6100886875e-05 7.2492435153e-01 2.3267436880e+03 
6.8471038074e-06 7.6978895086e-01 2.4584979465e+03 
1.2901061224e-05 1.0000000000e+00 1.7856313516e+03 
2.1281404905e-05 7.2455457565e-01 2.2036305723e+03 
7.3085597941e-05 6.9251566042e-01 2.2254885420e+03 
4.3746530808e-05 7.1523429487e-01 2.2814929225e+03 
9.7039272744e-05 7.1044692439e-01 2.2655923859e+03 
1.1083706757e-05 7.5662149777e-01 2.2661561457e+03 
2.8265852986e-05 7.3341737659e-01 2.3174999222e+03 
4.0105816109e-06 7.7350745853e-01 2.4486876829e+03 
5.0087942690e-05 7.2331311541e-01 2.4198228609e+03 
4.1225606963e-05 6.6248147961e-01 2.0459541847e+03 
2.4537456505e-05 7.5855270554e-01 2.3164575763e+03 
8.4076115911e-06 7.6335662789e-01 2.3070867221e+03 
8.6467834727e-06 1.0000000000e+00 1.4974533269e+03 
3.1112490150e-06 1.0000000000e+00 1.4356195573e+03 
3.9902334978e-06 7.7731670592e-01 2.3995901764e+03 
1.9138926541e-04 7.1818322862e-01 2.3324273737e+03 
2.2710468090e-05 7.0342390280e-01 1.9069788687e+03 
9.2200969257e-06 1.0000000000e+00 1.5255204495e+03 
4.6075669170e-06 1.0000000000e+00 1.4950184384e+03 
6.2683800910e-06 7.6933147524e-01 2.4829882308e+03 
2.3586644308e-05 7.4549163415e-01 2.2418971878e+03 
5.8079610862e-05 7.2953587219e-01 2.2225483177e+03 
2.1858254120e-05 6.6822373759e-01 2.0087556384e+03 
6.4415899409e-05 7.1937686169e-01 2.2320036303e+03 
1.3901574123e-05 7.4922179388e-01 2.2486810022e+03 
1.0636808064e-04 7.3878902957e-01 2.2602530222e+03 
3.6795989446e-05 7.3648748348e-01 2.2771500486e+03 
1.4171570843e-05 7.1954850781e-01 1.8793391013e+03 
3.0603264180e-05 7.3278341714e-01 2.4121987465e+03 
5.5727933554e-06 7.7712209762e-01 2.2912412693e+03 
7.1270303469e-05 7.0796788176e-01 2.3631535512e+03 
6.1024398012e-06 1.0000000000e+00 1.6888941981e+03 
1.0097700006e-04 7.1693667762e-01 2.4381380614e+03 
9.9784997800e-05 7.0829401136e-01 2.3605004335e+03 
1.0594562867e-05 7.6778487978e-01 2.3107803857e+03 
1.6132611653e-05 7.4637742410e-01 2.4049913461e+03 
3.0814193224e-05 7.3552572372e-01 2.1897137043e+03 
4.1535419443e-05 7.2525663691e-01 2.6417676718e+03 
6.1620756339e-05 7.1957535115e-01 2.3601638471e+03 
4.9619510584e-06 1.0000000000e+00 1.3482462054e+03 
2.7628456492e-05 7.1332183720e-01 2.2209382687e+03 
1.7111581970e-05 1.0000000000e+00 1.7984379957e+03 
6.2305635512e-06 7.7312473902e-01 2.3066898611e+03 
6.4387645484e-05 7.0867684499e-01 2.3262847172e+03 
1.6233521769e-05 1.0000000000e+00 1.8024427819e+03 
9.7623695458e-05 7.1190659921e-01 2.4010029409e+03 
8.8025685542e-05 7.0945542500e-01 2.4248686478e+03 
1.6815082117e-04 6.6799009149e-01 2.1579942487e+03 
9.9520078392e-05 7.0394546882e-01 2.4002021023e+03 
5.4610177385e-05 7.3175044335e-01 2.2357583240e+03 
1.2802737956e-04 6.9384411829e-01 2.5888062557e+03 
3.8550470261e-04 1.0000000000e+00 3.0000000000e+02 
1.4051916984e-05 1.0000000000e+00 1.8026084278e+03 
3.2738378179e-05 7.3711592438e-01 2.2411299683e+03 
8.4680864454e-06 7.7285662230e-01 2.4577242956e+03 
5.1921151292e-05 7.2056534062e-01 2.3153802462e+03 
4.3632226339e-05 6.6412880713e-01 2.1515036341e+03 
3.7864635150e-06 7.7152402875e-01 2.4683845723e+03 
8.4677262367e-06 1.0000000000e+00 1.5742083756e+03 
1.1180536125e-05 7.5496845634e-01 2.4256227696e+03 
4.7110576619e-05 1.0000000000e+00 3.0803877707e+02 
3.9673200368e-06 1.0000000000e+00 1.5125202306e+03 
7.1666912963e-05 7.0784878904e-01 2.2735617986e+03 
7.2359271294e-06 7.7663410902e-01 2.2909656387e+03 
6.1699134871e-05 7.1639060377e-01 2.2607880669e+03 
5.2585403029e-05 7.2299190555e-01 2.3738738686e+03 
2.9790229115e-06 1.0000000000e+00 6.1825387658e+02 
1.0731457661e-05 7.5342338509e-01 1.8414090252e+03 
2.1849775209e-05 6.9674485777e-01 1.9219547737e+03 
3.3775942384e-05 6.6919251720e-01 2.1744664710e+03 
5.0887544704e-06 7.7281802862e-01 2.3183698888e+03 
9.5412886504e-05 7.0789714868e-01 2.5670083009e+03 
3.5764051476e-05 7.2693658971e-01 2.6321646665e+03 
4.1831601405e-05 7.1281121006e-01 2.2648280452e+03 
1.5173118936e-04 7.1628850237e-01 2.4097616331e+03 
1.3824475480e-05 1.0000000000e+00 1.7550106773e+03 
1.5384677098e-04 6.9483217293e-01 2.4736973393e+03 
1.3003447673e-05 1.0000000000e+00 1.3709332544e+03 
2.4952943976e-05 7.4429425002e-01 2.1642260496e+03 
3.8586463735e-05 7.0773644137e-01 1.8989653293e+03 
1.8223657783e-05 7.4694890312e-01 2.5996182797e+03 
3.1267911203e-05 6.6155604258e-01 2.0355389440e+03 
1.0114527925e-05 1.0000000000e+00 1.6530165837e+03 
9.6140493789e-06 7.7484807131e-01 2.2327482073e+03 
5.9248652182e-05 7.2710917243e-01 2.2499044261e+03 
2.1389801120e-05 6.6605562438e-01 2.0244424365e+03 
1.3532141953e-05 6.7919054304e-01 1.9839745590e+03 
3.1188747251e-05 6.6706581829e-01 2.0331736300e+03 
6.2923980800e-05 7.0932053385e-01 2.2612363919e+03 
6.8608981764e-06 1.0000000000e+00 1.6093248719e+03 
1.7352851743e-04 7.1303556896e-01 2.4404125936e+03 
9.4663732243e-06 7.6979793078e-01 2.4985295491e+03 
4.2382295425e-06 6.9672471222e-01 1.9587310083e+03 
6.5996274302e-05 7.1060827192e-01 2.3225957382e+03 
6.2815846607e-06 7.7521681317e-01 2.2408266599e+03 
9.9838122086e-06 6.9070542771e-01 1.9428421142e+03 
5.7710193134e-06 7.6898750596e-01 2.2621091839e+03 
7.0835641250e-05 7.1385016184e-01 2.4108578013e+03 
4.0522064353e-05 7.2913727871e-01 2.3023104523e+03 
2.5578220569e-05 6.7638407470e-01 1.9899966443e+03 
1.0155846113e-05 7.5409105106e-01 2.1926727033e+03 
2.7355357138e-05 1.0000000000e+00 1.5478301701e+03 
1.7347318401e-05 7.2584661303e-01 1.8708907747e+03 
1.2022264139e-04 7.1216492637e-01 2.3028471361e+03 
1.0203348684e-04 6.9968515190e-01 2.4308452928e+03 
1.0161284370e-04 7.0941244905e-01 2.3316927866e+03 
5.1312275424e-05 7.0865778206e-01 2.2634000112e+03 
2.0764181369e-05 1.0000000000e+00 1.6301950586e+03 
2.5267760253e-05 6.6046282425e-01 2.0477005966e+03 
9.7138349751e-06 6.9751968932e-01 1.9524900463e+03 
4.7144498682e-05 6.7576170198e-01 2.1591493737e+03 
1.0114204832e-05 7.5552682573e-01 2.2558819697e+03 
5.3741362047e-05 7.2761197919e-01 2.2749895848e+03 
2.8332001446e-05 7.4054411545e-01 2.3816285484e+03 
4.9482934221e-05 7.4443200877e-01 2.4843727887e+03 
3.9128175553e-05 7.3185860025e-01 2.3653264737e+03 
4.9362559542e-06 7.7762556353e-01 2.3868831260e+03 
1.6737304094e-05 7.3272168292e-01 2.1666949098e+03 
7.2437917544e-05 1.0000000000e+00 1.7882978806e+03 
6.4025229823e-05 7.2557496611e-01 2.2343063612e+03 
8.1678974337e-06 1.0000000000e+00 1.7054173394e+03 
1.9270399805e-05 7.0186474246e-01 1.9345426657e+03 
2.1267307776e-05 7.4625337474e-01 2.2963162817e+03 
3.2379158259e-05 6.5815883321e-01 2.0697694449e+03 
8.2881855987e-05 1.0000000000e+00 3.6183292227e+02 
1.9594591755e-05 6.8742691665e-01 1.9555628254e+03 
5.2578453061e-05 7.4122315118e-01 2.4116600588e+03 
3.2315148431e-05 7.3532796360e-01 2.5103700836e+03 
2.4723250753e-05 7.2991210633e-01 2.2289090061e+03 
3.9439167172e-05 7.1525658078e-01 2.2456769550e+03 
1.7713924648e-05 7.5171720899e-01 1.8425850095e+03 
4.6177328621e-05 7.1609632025e-01 2.2563622014e+03 
4.0346575105e-05 7.2498297885e-01 2.3880324402e+03 
2.5051927467e-05 7.4527441614e-01 2.1859353888e+03 
4.3196726489e-05 7.1137358590e-01 2.2628192448e+03 
4.5997718006e-05 7.2721015781e-01 2.2222098423e+03 
1.1170247749e-04 7.4722791219e-01 2.1444053077e+03 
2.8461227420e-05 7.3123345254e-01 2.2590004609e+03 
5.5441500243e-05 7.2016565332e-01 2.3763540072e+03 
4.2424422865e-05 7.3678462560e-01 2.1801566666e+03 
2.3380771837e-05 6.8241891282e-01 1.9904459197e+03 
8.0256245912e-05 7.2887321628e-01 2.3253358899e+03 
5.4125293892e-05 7.2827231587e-01 2.4316312978e+03 
6.1798783783e-05 7.1919197533e-01 2.4363051249e+03 
1.3495895527e-04 6.9340399028e-01 2.4768187000e+03 
2.1670048546e-05 7.3889167183e-01 2.2649681914e+03 
2.1388532166e-05 7.4353356109e-01 2.2139610028e+03 
2.7422387949e-05 7.3048418630e-01 2.2286629474e+03 
3.6958043847e-05 7.2861539717e-01 2.3081997498e+03 
4.9465524384e-05 7.2899274049e-01 2.4765123090e+03 
4.1697089453e-05 7.0811287724e-01 2.2342523429e+03 
2.2695848381e-05 7.4007311388e-01 2.3513818154e+03 
4.4001514584e-05 7.1237585351e-01 2.2219512658e+03 
3.4923591068e-05 6.6024878407e-01 2.0500492532e+03 
2.6489836373e-05 1.0000000000e+00 1.7993148756e+03 
1.7770022207e-04 6.8347378576e-01 2.5456180311e+03 
1.0095136457e-04 7.1536780855e-01 2.4191727140e+03 
6.6713033511e-05 7.2818000170e-01 2.3980241283e+03 
5.5255842860e-05 7.2534766938e-01 2.2713545809e+03 
7.6395708029e-06 7.7618266583e-01 2.2744484217e+03 
3.5427787342e-05 1.0000000000e+00 1.1156212455e+03 
1.5003632713e-04 7.0499250205e-01 2.4560917675e+03 
9.9784803676e-06 7.4369631899e-01 2.1621955500e+03 
1.4343129081e-04 7.0298886193e-01 2.4694151886e+03 
1.0379363222e-05 7.4681241794e-01 2.1781938141e+03 
4.3855144793e-06 7.7421077024e-01 2.2293307901e+03 
2.0330028187e-05 7.4004274965e-01 2.2425568904e+03 
1.9768047042e-04 6.8047026566e-01 2.5864140464e+03 
2.0856102129e-05 1.0000000000e+00 1.5646153651e+03 
1.9475375388e-05 7.6222011911e-01 1.8347076523e+03 
1.3880478162e-05 7.4952461881e-01 2.2134418320e+03 
8.5658508227e-06 7.6154318585e-01 2.2199241166e+03 
1.5364026341e-05 7.3057212067e-01 2.1995527078e+03 
2.5451495132e-04 7.0700950407e-01 2.2788213050e+03 
1.6877574996e-04 6.9469209980e-01 2.4688134403e+03 
7.0266692415e-05 7.2234625660e-01 2.4750273548e+03 
5.7215002384e-05 6.9377201472e-01 2.2248771139e+03 
6.1873115529e-06 7.6113058483e-01 2.5518013729e+03 
2.6807840455e-05 7.0937041655e-01 2.1744201560e+03 
2.6511223602e-05 1.0000000000e+00 1.7822588605e+03 
3.4111845211e-05 7.4907026762e-01 2.2196657629e+03 
3.6753469056e-05 7.2950137118e-01 2.3983778752e+03 
3.9662002976e-05 6.5901401606e-01 2.0575426845e+03 
6.9429990330e-05 6.6950890341e-01 2.0096004078e+03 
2.9444007358e-05 7.3605437910e-01 2.3755243002e+03 
1.1425266966e-05 7.5177040833e-01 2.1725343397e+03 
4.9436615329e-05 7.1270087146e-01 2.2624307559e+03 
3.7248876265e-05 7.2204601191e-01 2.2751453779e+03 
4.4854212957e-05 7.6627525061e-01 2.2403549012e+03 
5.2985131946e-05 7.1768703582e-01 2.2479923511e+03 
4.8199942892e-05 7.2122146058e-01 2.3379076130e+03 
3.5288589406e-05 7.7383911598e-01 1.8280048138e+03 
3.3929595857e-05 7.0193005452e-01 2.2224557752e+03 
1.8685133911e-05 7.1234024948e-01 1.8951212971e+03 
2.9132415920e-05 7.3695686756e-01 2.2962268939e+03 
5.9271557709e-05 6.7438060910e-01 2.0937805977e+03 
1.5347269288e-04 6.9874098730e-01 2.4812216702e+03 
4.0754468807e-05 7.3186322624e-01 2.3516039290e+03 
2.8440381799e-05 7.4244971937e-01 2.4630902465e+03 
3.8143259424e-05 6.6303338872e-01 2.0315764993e+03 
7.2940285071e-05 7.2964212243e-01 2.3657157122e+03 
2.9480019198e-05 1.0000000000e+00 1.8052277612e+03 
2.6649738798e-05 7.3893310769e-01 2.2480857798e+03 
1.2882332208e-05 1.0000000000e+00 1.5202127551e+03 
1.5789963104e-05 1.0000000000e+00 1.4998818460e+03 
1.0208238547e-04 7.0902233059e-01 2.5646974002e+03 
4.8514029452e-05 6.5914036772e-01 2.0937256153e+03 
5.6501614163e-05 6.6188888855e-01 2.0920531380e+03 
1.0508372900e-05 7.6354633708e-01 2.4943094163e+03 
9.9773831068e-05 7.2028003276e-01 2.3364958277e+03 
5.3372694543e-05 7.1997275256e-01 2.3065257448e+03 
5.0233478493e-05 7.1741455160e-01 2.6020781467e+03 
5.3891813399e-05 7.2955413258e-01 2.4024707566e+03 
2.5099603541e-05 7.2138768476e-01 2.2206573225e+03 
6.8127423333e-05 7.1321136933e-01 2.3451232610e+03 
1.3123787410e-05 1.0000000000e+00 1.7792535405e+03 
2.3050798063e-04 7.0678242840e-01 2.3679941165e+03 
2.0068502309e-06 1.0000000000e+00 6.6421702600e+02 
1.4091839884e-05 7.5007243448e-01 2.4141279220e+03 
2.7082471327e-04 7.1481632013e-01 2.3788162966e+03 
5.3934950781e-05 7.1279176178e-01 2.2901445943e+03 
1.7063209151e-04 6.8430758362e-01 2.5448776665e+03 
7.9646171676e-06 7.6797751982e-01 2.2512140682e+03 
4.3773900293e-06 7.6925242440e-01 2.1799067860e+03 
7.2460833102e-05 7.1110318447e-01 2.3009079635e+03 
5.9460037729e-06 1.0000000000e+00 1.5332670424e+03 
1.3489699841e-04 7.0786429487e-01 2.3923766430e+03 
6.5924797958e-05 7.2686099660e-01 2.3037040400e+03 
3.3428474301e-05 7.2465429759e-01 2.2895198110e+03 
4.9079102185e-05 7.1941790826e-01 2.2471012361e+03 
2.2084767144e-05 7.3142616425e-01 2.2228717105e+03 
1.7050997926e-04 6.9456213969e-01 2.4991682005e+03 
1.2496422788e-04 7.0420398442e-01 2.4244565015e+03 
4.2397906054e-06 7.7553004656e-01 2.2491437379e+03 
1.3202037138e-05 7.5038379717e-01 2.5410267922e+03 
2.8485901467e-05 7.5090365810e-01 2.2688610998e+03 
1.0481242428e-04 7.1217396044e-01 2.4204708189e+03 
4.3505947084e-05 7.2219424936e-01 2.2708913040e+03 
1.4221464241e-05 6.7315244473e-01 2.0405598028e+03 
3.5984165640e-06 1.0000000000e+00 8.0044542671e+02 
3.9645847897e-05 7.2513087965e-01 2.2880748206e+03 
3.7250697987e-05 7.2652214172e-01 2.3392978755e+03 
2.0749313544e-05 6.8422436229e-01 1.9505443339e+03 
7.7179779836e-06 7.6854800643e-01 2.2929594970e+03 
8.3510960292e-05 7.0982418508e-01 2.3615722015e+03 
5.1192069143e-05 7.2697007755e-01 2.2515121756e+03 
1.0654990448e-04 7.0872370354e-01 2.3778419279e+03 
4.5140805297e-05 7.3875710120e-01 2.4400422018e+03 
1.7204533215e-05 1.0000000000e+00 1.6148839533e+03 
5.1348425132e-05 6.8191185979e-01 2.1793985994e+03 
1.3030962666e-04 7.0896122624e-01 2.3879615871e+03 
9.5096437617e-06 7.4667510373e-01 2.1769317776e+03 
1.4030969625e-05 1.0000000000e+00 1.4448458315e+03 
3.2853226261e-05 7.3506518851e-01 2.5069606008e+03 
1.5972578088e-05 7.2967376952e-01 2.7493147155e+03 
6.3094631196e-05 7.1341964280e-01 2.4255349201e+03 
1.0562550021e-05 7.6589439812e-01 2.4314158954e+03 
1.4600837982e-04 7.0893235313e-01 2.2888870657e+03 
3.7040871734e-05 7.1294683279e-01 2.2573009950e+03 
9.2958545901e-05 7.0834306098e-01 2.3692140452e+03 
2.1108556340e-05 1.0000000000e+00 1.7743178958e+03 
4.6112604344e-05 6.7162208155e-01 2.1803731357e+03 
1.8942650412e-05 6.8979785893e-01 1.9383157893e+03 
5.2482194223e-05 7.3077251331e-01 2.4393524096e+03 
4.0346212868e-05 7.1075562327e-01 2.2400674443e+03 
1.0075550785e-05 7.4688972638e-01 1.8482539671e+03 
2.0520171444e-05 1.0000000000e+00 1.2688743899e+03 
1.6554191851e-04 7.1017585151e-01 2.3140272490e+03 
1.6094235098e-05 1.0000000000e+00 1.5744278048e+03 
9.9524229614e-06 7.5128740547e-01 2.1622745870e+03 
3.8336916543e-05 7.0202655368e-01 1.9094072659e+03 
3.7120683218e-05 7.1457616842e-01 2.2544819733e+03 
5.4118417882e-06 1.0000000000e+00 1.1367351941e+03 
7.4693939829e-05 7.1546324911e-01 2.3112534407e+03 
1.4065494583e-05 7.6233902433e-01 2.2904419045e+03 
3.2740095152e-05 1.0000000000e+00 1.7672866267e+03 
