# Supplementary material for: Atmospheric CO2 levels from 2.7 billion years ago inferred from micrometeorite oxidation
Source: Sci Adv. 2020 Jan 22;6(4):eaay4644. doi: 10.1126/sciadv.aay4644 (PMC6976288; doi:10.1126/sciadv.aay4644)
Supplement: Data file S1 [file aay4644_Data_file_S1.zip › co2_atmos/co2_21/args_array.dat]

Mass [kg]        Velocity [m s-1]    Theta [rad]    CO2 [wt. frac]    
6.1184814057e-08 1.2292067311e+04 6.9701294246e-01 2.1000000000e-01 
5.1155929568e-09 1.7324650731e+04 1.4069655188e+00 2.1000000000e-01 
8.1084275100e-09 1.4881275568e+04 7.2342701687e-01 2.1000000000e-01 
1.3333072959e-10 2.0000000000e+04 8.5482589721e-01 2.1000000000e-01 
3.2065624379e-08 1.8288566646e+04 6.7183536998e-01 2.1000000000e-01 
9.2683134697e-11 1.4825982560e+04 1.4990886853e+00 2.1000000000e-01 
4.5342000383e-11 1.2609078142e+04 1.3684296818e-01 2.1000000000e-01 
4.0988667239e-11 1.4649891030e+04 6.2630181616e-01 2.1000000000e-01 
1.2154353881e-11 1.3924134468e+04 8.4332377290e-01 2.1000000000e-01 
1.3343804106e-10 1.2635153825e+04 9.2537513237e-01 2.1000000000e-01 
6.5628779924e-11 1.5876500706e+04 1.3646895707e+00 2.1000000000e-01 
2.5749768654e-11 2.0000000000e+04 4.6263659200e-01 2.1000000000e-01 
8.1203241289e-10 1.1504766857e+04 1.1879973056e+00 2.1000000000e-01 
5.4082177652e-11 2.0000000000e+04 1.1961662496e+00 2.1000000000e-01 
1.3773744730e-10 1.1812270744e+04 1.0469624309e+00 2.1000000000e-01 
7.0564611616e-07 1.1978029316e+04 2.6041886087e-01 2.1000000000e-01 
6.3877177913e-09 1.8400564662e+04 1.1779100734e+00 2.1000000000e-01 
1.9376239580e-09 1.2630266105e+04 7.6432104484e-01 2.1000000000e-01 
6.4046141894e-10 1.4952133060e+04 8.9185053688e-01 2.1000000000e-01 
3.4590543106e-11 1.2046806650e+04 8.9211940596e-01 2.1000000000e-01 
7.9298975941e-06 1.1965152485e+04 9.3367528896e-01 2.1000000000e-01 
1.2349428345e-09 1.3437732072e+04 5.6071669991e-01 2.1000000000e-01 
4.8816184290e-10 1.3722057238e+04 8.9874359785e-01 2.1000000000e-01 
1.3079189111e-07 1.3409722560e+04 8.7290874865e-01 2.1000000000e-01 
2.3672291249e-08 1.6489426895e+04 8.0654303284e-01 2.1000000000e-01 
1.5634545809e-06 1.1482698566e+04 1.1317269064e+00 2.1000000000e-01 
1.6864282190e-10 1.3628528992e+04 9.7349796408e-01 2.1000000000e-01 
4.9429102130e-09 1.1858486910e+04 3.3565036700e-01 2.1000000000e-01 
2.1434559497e-10 1.2957261809e+04 1.0853866609e+00 2.1000000000e-01 
2.4041280954e-12 1.3694874808e+04 1.0686961882e+00 2.1000000000e-01 
1.3585411260e-09 1.2965560863e+04 5.9397083212e-01 2.1000000000e-01 
3.9157210596e-10 2.0000000000e+04 1.1555395291e+00 2.1000000000e-01 
1.1693462998e-07 1.2661451790e+04 7.0212937186e-01 2.1000000000e-01 
6.3032407315e-08 1.1835486760e+04 3.6408541378e-01 2.1000000000e-01 
1.0279332774e-08 1.1312109577e+04 1.1557402210e+00 2.1000000000e-01 
8.6916246657e-09 1.1586709790e+04 1.5074413497e+00 2.1000000000e-01 
1.5191171272e-07 2.0000000000e+04 5.7178811489e-01 2.1000000000e-01 
1.4713395435e-09 1.1687985695e+04 8.3883566921e-01 2.1000000000e-01 
1.5623494348e-09 1.1374897168e+04 5.5940228951e-01 2.1000000000e-01 
7.6483967898e-07 1.7356948698e+04 1.1806735438e+00 2.1000000000e-01 
1.0686939775e-05 1.1570590904e+04 6.2409687187e-01 2.1000000000e-01 
1.1031203201e-07 1.1212256199e+04 1.2376317307e+00 2.1000000000e-01 
1.1512520806e-12 1.1528493334e+04 1.2879039560e-01 2.1000000000e-01 
1.7843757970e-08 1.1359110484e+04 9.9919750943e-01 2.1000000000e-01 
1.2809161754e-07 1.3642488963e+04 1.0683385687e+00 2.1000000000e-01 
1.6376019807e-09 1.1687795981e+04 4.4599106729e-01 2.1000000000e-01 
3.0653377315e-07 1.1291147133e+04 8.3197317415e-01 2.1000000000e-01 
6.1246454397e-09 1.3401720764e+04 4.8444215658e-01 2.1000000000e-01 
6.5296137591e-09 1.1472235709e+04 1.2462940121e+00 2.1000000000e-01 
2.5610480405e-07 1.1997769730e+04 8.4648459348e-01 2.1000000000e-01 
2.2271202943e-09 1.5992284829e+04 1.1610442874e+00 2.1000000000e-01 
1.7075962879e-05 1.2272555247e+04 1.2891933628e+00 2.1000000000e-01 
4.4413873118e-10 1.1442913876e+04 9.8901079587e-01 2.1000000000e-01 
3.3744136819e-10 1.2359915259e+04 1.4144672976e+00 2.1000000000e-01 
2.7524665939e-10 1.1426851428e+04 9.5613512002e-01 2.1000000000e-01 
2.1411726945e-10 1.2007746097e+04 8.1309588240e-01 2.1000000000e-01 
1.6248464417e-09 1.1545636166e+04 1.1755777093e+00 2.1000000000e-01 
7.7170345883e-08 1.2554784280e+04 4.8872075413e-01 2.1000000000e-01 
2.5267873917e-09 1.1522805637e+04 1.1053777149e+00 2.1000000000e-01 
7.8590861408e-10 1.3489729027e+04 7.7715379356e-01 2.1000000000e-01 
3.0643731974e-09 1.4045555918e+04 8.9703974931e-01 2.1000000000e-01 
3.9308168862e-08 2.0000000000e+04 1.2385043205e+00 2.1000000000e-01 
4.3864574980e-10 1.4604207804e+04 4.4899800710e-01 2.1000000000e-01 
1.5999543614e-10 1.5827607001e+04 9.3573572467e-01 2.1000000000e-01 
1.6550478994e-05 1.3588090898e+04 4.3449440293e-01 2.1000000000e-01 
7.7156527100e-06 1.1832947657e+04 9.2226022082e-01 2.1000000000e-01 
1.9257982981e-09 2.0000000000e+04 9.7883637546e-01 2.1000000000e-01 
1.0829936107e-09 1.2477057253e+04 6.6597688177e-01 2.1000000000e-01 
5.4094784104e-10 1.8647160873e+04 8.5471152939e-01 2.1000000000e-01 
1.6494000376e-09 1.2280158263e+04 7.8270277766e-01 2.1000000000e-01 
3.2059661823e-09 1.2311602017e+04 9.2915346621e-01 2.1000000000e-01 
2.9619933951e-08 1.6681496036e+04 1.1206588458e+00 2.1000000000e-01 
1.7033326629e-11 1.1207581588e+04 8.8159030434e-01 2.1000000000e-01 
3.1395890131e-08 1.3765427963e+04 1.0584026822e+00 2.1000000000e-01 
2.3991423877e-10 1.1599681019e+04 9.2034312380e-01 2.1000000000e-01 
6.7351498189e-09 1.2539017838e+04 1.0822414504e+00 2.1000000000e-01 
2.5414442848e-07 1.1838240646e+04 1.0419471748e+00 2.1000000000e-01 
2.0602805572e-09 1.3995692506e+04 1.0079292838e+00 2.1000000000e-01 
7.8465056433e-10 1.1497824239e+04 8.1373729464e-01 2.1000000000e-01 
1.3128587733e-08 1.5458092556e+04 1.0803772880e+00 2.1000000000e-01 
3.4152215082e-06 1.3912027758e+04 1.2607379320e+00 2.1000000000e-01 
1.6244340467e-10 1.1337943409e+04 6.1381470508e-01 2.1000000000e-01 
1.3498296104e-08 1.7251349868e+04 1.2376301971e+00 2.1000000000e-01 
2.6315634799e-13 1.5210165385e+04 5.1570491152e-01 2.1000000000e-01 
1.8188998000e-07 2.0000000000e+04 1.2273299501e+00 2.1000000000e-01 
7.5449878494e-10 1.3806115428e+04 8.9603541176e-01 2.1000000000e-01 
6.3588177196e-08 2.0000000000e+04 4.0971267763e-01 2.1000000000e-01 
1.4982407243e-08 1.7689909035e+04 7.3032987468e-01 2.1000000000e-01 
9.8368608832e-11 1.4251129937e+04 1.0459098075e+00 2.1000000000e-01 
5.2157450483e-11 1.5280332647e+04 7.4896447042e-01 2.1000000000e-01 
1.6100285443e-10 1.4114333945e+04 6.8597489793e-01 2.1000000000e-01 
1.4771707675e-06 1.2025250900e+04 4.3770876433e-01 2.1000000000e-01 
2.1756864156e-10 1.7342269990e+04 1.4533426646e+00 2.1000000000e-01 
1.1346273791e-06 1.3238028474e+04 1.4614008541e+00 2.1000000000e-01 
1.2190340431e-06 1.8373362689e+04 1.0488498967e+00 2.1000000000e-01 
6.7056766271e-07 2.0000000000e+04 5.5930009856e-01 2.1000000000e-01 
1.1547237579e-09 1.3087268972e+04 1.1782603150e+00 2.1000000000e-01 
5.6157473770e-10 1.1613063682e+04 8.0365977734e-01 2.1000000000e-01 
5.9957077386e-09 1.8923428427e+04 4.6366617306e-01 2.1000000000e-01 
1.5590660244e-09 1.4013684432e+04 3.5706852647e-01 2.1000000000e-01 
9.1289517394e-09 1.2682411748e+04 1.8353688944e-01 2.1000000000e-01 
3.6892907624e-10 1.3346439216e+04 7.1882281364e-02 2.1000000000e-01 
2.6131778747e-09 1.4994635876e+04 1.3667882411e+00 2.1000000000e-01 
7.9280226842e-10 1.1835201865e+04 1.0943408502e+00 2.1000000000e-01 
3.5397065320e-07 1.1925419055e+04 4.7358821592e-01 2.1000000000e-01 
7.9678447726e-11 1.2872861554e+04 6.0644311541e-01 2.1000000000e-01 
7.9444341946e-09 1.2247504967e+04 5.7559539182e-01 2.1000000000e-01 
2.8878755061e-07 1.4019974036e+04 1.1847297328e+00 2.1000000000e-01 
1.9671457823e-06 1.8337346602e+04 4.5948731654e-01 2.1000000000e-01 
1.5606628917e-09 1.1970002842e+04 1.3465765973e+00 2.1000000000e-01 
4.1177419525e-10 2.0000000000e+04 1.2152509917e+00 2.1000000000e-01 
1.1971968994e-09 1.3817601986e+04 1.0504021696e+00 2.1000000000e-01 
6.6923286419e-11 2.0000000000e+04 8.2975980617e-01 2.1000000000e-01 
2.2348945600e-08 1.2107010630e+04 5.5055350976e-01 2.1000000000e-01 
4.4025822507e-07 1.1672546815e+04 9.5808106331e-01 2.1000000000e-01 
3.6523272003e-09 1.1432545833e+04 4.4972495723e-01 2.1000000000e-01 
3.9401361104e-09 2.0000000000e+04 7.1894759988e-01 2.1000000000e-01 
3.1129682859e-10 1.1565392993e+04 4.9117447993e-01 2.1000000000e-01 
5.5241242485e-09 1.4608918878e+04 7.0132558314e-01 2.1000000000e-01 
1.2086202122e-10 1.4994090820e+04 7.8957629373e-01 2.1000000000e-01 
1.1122404955e-11 1.2048359925e+04 1.4010446806e+00 2.1000000000e-01 
6.5095491329e-07 1.1798817011e+04 9.6000569817e-01 2.1000000000e-01 
7.8126193632e-10 1.4222483291e+04 1.2621154866e+00 2.1000000000e-01 
1.3412818210e-08 1.1458571598e+04 1.2215060951e+00 2.1000000000e-01 
1.5687669630e-09 1.1389431345e+04 5.7265054082e-01 2.1000000000e-01 
1.2034581722e-09 1.3283665935e+04 3.9221138555e-01 2.1000000000e-01 
5.9824699899e-10 1.2426561895e+04 7.6875732270e-01 2.1000000000e-01 
3.9619621708e-08 1.4215991538e+04 2.9987951196e-01 2.1000000000e-01 
1.2555029534e-10 1.5097713867e+04 1.0155905300e+00 2.1000000000e-01 
1.3665767700e-10 1.1788245680e+04 1.0630444471e+00 2.1000000000e-01 
5.9003664756e-08 1.1297246351e+04 8.6061297634e-01 2.1000000000e-01 
1.5985195876e-07 1.1310969368e+04 1.0665065092e+00 2.1000000000e-01 
8.3367832428e-08 1.1648824400e+04 7.1992926238e-01 2.1000000000e-01 
3.2090587534e-08 1.1491993698e+04 3.5782885754e-01 2.1000000000e-01 
1.1324902919e-06 2.0000000000e+04 1.0291616124e+00 2.1000000000e-01 
2.0325808681e-07 1.1377530698e+04 9.5739291686e-01 2.1000000000e-01 
1.4767999043e-09 1.4214734565e+04 7.6775020133e-01 2.1000000000e-01 
3.7930914627e-09 1.1324260734e+04 5.1399855563e-01 2.1000000000e-01 
3.4867849680e-09 1.3433130712e+04 1.6125289752e-01 2.1000000000e-01 
6.3742934050e-12 1.1712191648e+04 7.4744194435e-01 2.1000000000e-01 
9.3755050696e-12 1.1672299938e+04 3.5578306789e-01 2.1000000000e-01 
3.9723699706e-11 1.3554665989e+04 1.0750013545e+00 2.1000000000e-01 
4.7161758092e-08 1.3384058047e+04 1.2924663810e+00 2.1000000000e-01 
5.9136706449e-12 1.2838352624e+04 1.1454091004e+00 2.1000000000e-01 
2.7172396312e-08 1.1205586041e+04 6.5610223616e-01 2.1000000000e-01 
3.1479893231e-08 1.1964056770e+04 6.8022717862e-01 2.1000000000e-01 
1.6399889743e-07 1.4108383414e+04 3.7491527797e-01 2.1000000000e-01 
2.9061418824e-10 1.7626983570e+04 4.8026851428e-01 2.1000000000e-01 
7.7406771003e-12 1.1666049436e+04 4.3002132934e-01 2.1000000000e-01 
6.7965797481e-08 1.1670383548e+04 1.3453132884e+00 2.1000000000e-01 
1.4454911714e-05 1.1544117847e+04 2.9727758850e-01 2.1000000000e-01 
1.6284003153e-10 1.1968188763e+04 1.1745324133e+00 2.1000000000e-01 
2.4875969410e-05 1.6367328765e+04 9.6257687398e-01 2.1000000000e-01 
8.0448781654e-07 1.2650603323e+04 1.8500164063e-01 2.1000000000e-01 
1.9479532879e-09 1.5263547157e+04 9.1243518291e-01 2.1000000000e-01 
3.4975847974e-08 1.7454059478e+04 9.7713811681e-01 2.1000000000e-01 
3.4559254373e-09 1.5702995094e+04 1.0842740602e+00 2.1000000000e-01 
3.6476041407e-08 1.6266459363e+04 6.6060302714e-01 2.1000000000e-01 
7.2708515671e-11 1.3175299177e+04 6.3234077355e-01 2.1000000000e-01 
6.2454020504e-10 1.1365185219e+04 1.9278834055e-01 2.1000000000e-01 
1.0449025846e-08 1.6096452509e+04 2.5390059428e-01 2.1000000000e-01 
1.0195166925e-05 1.7811088377e+04 9.4276705789e-01 2.1000000000e-01 
7.7026562687e-10 1.3154264764e+04 9.7635888925e-01 2.1000000000e-01 
2.9189143701e-11 1.2147163758e+04 1.0000648929e+00 2.1000000000e-01 
8.1781670489e-11 1.8264916623e+04 3.1364881103e-01 2.1000000000e-01 
7.3899166461e-10 1.3800347872e+04 9.8670786742e-01 2.1000000000e-01 
3.3107618121e-09 1.1314641719e+04 5.7760600346e-01 2.1000000000e-01 
3.1078917779e-09 1.5352259515e+04 9.0273221179e-01 2.1000000000e-01 
2.3609670008e-10 1.1573698025e+04 4.8647804440e-01 2.1000000000e-01 
8.4273298922e-08 1.1528013689e+04 1.0985185517e+00 2.1000000000e-01 
1.0346994552e-11 1.2820086633e+04 1.1223371805e+00 2.1000000000e-01 
4.2809478491e-10 1.7750616358e+04 7.5784450758e-01 2.1000000000e-01 
9.7229732184e-07 1.6954406569e+04 1.3546309888e+00 2.1000000000e-01 
2.6994930935e-08 1.1554730259e+04 8.0845811076e-01 2.1000000000e-01 
3.5657333525e-07 1.8137300811e+04 1.1576566615e+00 2.1000000000e-01 
2.4443708252e-11 1.2097839593e+04 1.3270279349e+00 2.1000000000e-01 
3.7328578250e-09 1.4305027636e+04 4.9827138045e-01 2.1000000000e-01 
4.7663922778e-08 1.1356085330e+04 4.0881980547e-01 2.1000000000e-01 
6.1300228678e-11 1.1307582578e+04 8.3297134678e-01 2.1000000000e-01 
2.2551641210e-09 1.3781019405e+04 1.2679214337e-01 2.1000000000e-01 
1.9980281471e-07 1.1465670757e+04 4.6994813527e-01 2.1000000000e-01 
6.1909069046e-10 1.4999723140e+04 7.4739591445e-01 2.1000000000e-01 
1.7464940400e-08 1.8641943113e+04 1.4564952252e+00 2.1000000000e-01 
3.3184853674e-08 1.5932018838e+04 3.7211187078e-01 2.1000000000e-01 
7.3729132328e-08 1.1403477342e+04 4.6492803947e-01 2.1000000000e-01 
3.3032931478e-10 1.1809924979e+04 2.3890208646e-01 2.1000000000e-01 
9.3189309820e-10 1.1652769034e+04 8.8830711143e-01 2.1000000000e-01 
3.8938574266e-08 1.6083095551e+04 8.8923157843e-01 2.1000000000e-01 
1.3512826791e-11 1.3569299215e+04 4.3254590777e-01 2.1000000000e-01 
3.2642455284e-10 1.2319280672e+04 8.9060996246e-01 2.1000000000e-01 
1.3480114632e-09 1.1961423526e+04 1.5205438713e+00 2.1000000000e-01 
7.3398722881e-07 1.4877095217e+04 9.5220986004e-01 2.1000000000e-01 
2.2442382750e-10 1.1403218861e+04 1.0478942284e+00 2.1000000000e-01 
7.7956529309e-08 1.2112006598e+04 1.0052638129e+00 2.1000000000e-01 
2.1875611236e-10 1.1564945124e+04 6.6361756021e-01 2.1000000000e-01 
2.4087990280e-10 2.0000000000e+04 6.4845879793e-01 2.1000000000e-01 
1.0372570208e-07 1.1767566899e+04 4.8984865065e-01 2.1000000000e-01 
3.2992278266e-12 1.1853816064e+04 1.3242590265e+00 2.1000000000e-01 
1.5804717156e-07 1.6651271071e+04 1.1897944355e+00 2.1000000000e-01 
4.1260490198e-06 1.2112142174e+04 3.1773121925e-01 2.1000000000e-01 
5.9138983738e-07 1.3186406369e+04 7.1459381816e-01 2.1000000000e-01 
1.2575532015e-09 1.1759157675e+04 6.0127281570e-01 2.1000000000e-01 
3.5506545115e-09 1.9395114643e+04 5.7934034702e-01 2.1000000000e-01 
1.0465010632e-11 1.1731784322e+04 5.3953720996e-01 2.1000000000e-01 
1.0206908800e-10 1.1454642876e+04 1.3819688524e+00 2.1000000000e-01 
1.7406356536e-09 1.1228687422e+04 6.9711542284e-01 2.1000000000e-01 
1.5004776127e-08 1.1739359255e+04 4.0609033149e-01 2.1000000000e-01 
1.5573777298e-08 1.7066460760e+04 6.3546229372e-01 2.1000000000e-01 
1.3269149819e-08 1.1630505642e+04 1.4494421716e+00 2.1000000000e-01 
3.0421289592e-11 1.5977255018e+04 1.0549621677e+00 2.1000000000e-01 
7.0440678045e-08 1.1673277049e+04 4.5068655560e-01 2.1000000000e-01 
7.1209435780e-08 1.6879666621e+04 1.0280859913e+00 2.1000000000e-01 
7.9997213992e-07 1.3499733164e+04 9.4991058810e-01 2.1000000000e-01 
2.0106112047e-07 1.7395073329e+04 9.8909787727e-01 2.1000000000e-01 
4.0473332550e-12 2.0000000000e+04 1.3837913517e+00 2.1000000000e-01 
2.1302357295e-10 1.6145439778e+04 1.2186375788e+00 2.1000000000e-01 
1.9386556224e-11 1.2691089340e+04 9.5021673057e-01 2.1000000000e-01 
2.4389658481e-09 1.1628451363e+04 9.2366747709e-01 2.1000000000e-01 
6.3572902981e-11 1.4163297598e+04 6.7265934132e-01 2.1000000000e-01 
3.0427226970e-07 1.2009527508e+04 8.0302684781e-01 2.1000000000e-01 
6.6339265603e-12 1.7562407404e+04 1.0598936993e+00 2.1000000000e-01 
9.5822137055e-11 1.6048612099e+04 9.5740140128e-01 2.1000000000e-01 
2.1644369774e-07 2.0000000000e+04 9.6495008372e-01 2.1000000000e-01 
2.5468288006e-11 1.1429185430e+04 1.0265174275e+00 2.1000000000e-01 
8.1873018369e-08 2.0000000000e+04 1.4505132086e+00 2.1000000000e-01 
1.5949442431e-09 1.5018726668e+04 7.6513870488e-01 2.1000000000e-01 
4.1779014182e-10 1.3272737900e+04 3.5728111632e-01 2.1000000000e-01 
1.6701115340e-10 1.5184380068e+04 8.3659994317e-01 2.1000000000e-01 
1.9539543315e-08 2.0000000000e+04 4.5414255463e-01 2.1000000000e-01 
2.1818396214e-11 1.1275149616e+04 6.5835645653e-01 2.1000000000e-01 
4.7502802722e-09 1.4121603598e+04 1.1185646519e+00 2.1000000000e-01 
3.0836358864e-07 1.1885133517e+04 1.0114915426e+00 2.1000000000e-01 
4.7469188110e-10 1.1233053478e+04 1.2651891680e-01 2.1000000000e-01 
1.1075265064e-08 1.7253477729e+04 3.8986781288e-01 2.1000000000e-01 
1.0483775846e-08 1.2896198907e+04 1.0148142301e+00 2.1000000000e-01 
1.3082510899e-08 1.1418355836e+04 9.3572507296e-01 2.1000000000e-01 
4.0066190892e-09 1.3694836120e+04 1.0716027069e+00 2.1000000000e-01 
2.0747543288e-06 1.4699756492e+04 1.1023700762e+00 2.1000000000e-01 
6.8624623666e-09 1.3891484338e+04 9.2128297562e-01 2.1000000000e-01 
4.4455854274e-10 1.1327518576e+04 1.1776408990e+00 2.1000000000e-01 
2.6810074815e-07 1.2655318616e+04 4.6381552450e-01 2.1000000000e-01 
1.2091264821e-06 1.7839688482e+04 3.7767060558e-01 2.1000000000e-01 
8.4250235174e-06 1.3117653288e+04 5.8158711332e-01 2.1000000000e-01 
6.6152525014e-08 1.1860154751e+04 8.0110311831e-01 2.1000000000e-01 
2.3324183468e-10 1.3349119880e+04 8.0916863889e-01 2.1000000000e-01 
1.5235173959e-07 1.2989469615e+04 1.8142501166e-01 2.1000000000e-01 
2.6386248080e-05 1.1401764913e+04 7.8805914849e-01 2.1000000000e-01 
3.8166639286e-11 1.1531971967e+04 4.1006578069e-01 2.1000000000e-01 
9.4945508483e-10 1.3554835724e+04 7.0372047013e-01 2.1000000000e-01 
2.0402533328e-08 1.2264081720e+04 1.1364023845e+00 2.1000000000e-01 
3.2171990546e-07 1.3571368915e+04 7.6610578428e-01 2.1000000000e-01 
1.2302143106e-08 1.2868398777e+04 7.1023143521e-01 2.1000000000e-01 
4.5053839375e-11 1.1404725512e+04 7.3190748638e-01 2.1000000000e-01 
3.4554300865e-07 1.2541793301e+04 8.3428565239e-01 2.1000000000e-01 
2.2049944751e-07 1.1324211726e+04 1.3425777760e+00 2.1000000000e-01 
2.5955759334e-07 1.8481557285e+04 5.8246801554e-01 2.1000000000e-01 
2.3652166854e-10 1.2854263772e+04 1.2710951294e+00 2.1000000000e-01 
5.4507136062e-11 1.1943575014e+04 1.6860160015e-01 2.1000000000e-01 
2.0390472792e-09 1.7575095809e+04 1.1372638196e+00 2.1000000000e-01 
1.5243734411e-09 1.1478906290e+04 7.9731968156e-01 2.1000000000e-01 
4.2638852214e-09 1.1596309511e+04 3.5686708482e-01 2.1000000000e-01 
4.6974918352e-06 1.1412305678e+04 3.6589206131e-01 2.1000000000e-01 
6.8795609254e-11 2.0000000000e+04 1.3737062248e+00 2.1000000000e-01 
6.8292137192e-12 1.2913698938e+04 8.5273663233e-01 2.1000000000e-01 
9.4757312105e-08 1.1319022499e+04 1.1661516244e+00 2.1000000000e-01 
3.4513728270e-11 1.1845667549e+04 3.5544180037e-01 2.1000000000e-01 
2.6929765734e-07 1.3029396912e+04 7.4670131518e-01 2.1000000000e-01 
1.2855229873e-07 1.4870608874e+04 6.0464065557e-02 2.1000000000e-01 
7.6884310214e-10 1.2489145610e+04 1.9819516693e-01 2.1000000000e-01 
3.5930889009e-08 2.0000000000e+04 1.3735218943e-01 2.1000000000e-01 
1.2929221035e-10 1.1233085044e+04 9.1011754246e-01 2.1000000000e-01 
1.5138216349e-09 1.4175174324e+04 4.6204900800e-01 2.1000000000e-01 
1.4921159851e-08 1.2324121812e+04 9.9024948179e-01 2.1000000000e-01 
3.6195423447e-09 1.1625325837e+04 6.5830675313e-01 2.1000000000e-01 
8.0876929827e-11 1.1207071037e+04 9.0106816245e-01 2.1000000000e-01 
8.9866662610e-07 1.2682113104e+04 1.0975623919e+00 2.1000000000e-01 
5.0391728452e-09 1.2862940587e+04 1.3527896205e+00 2.1000000000e-01 
3.4760457256e-09 1.9748748245e+04 5.3631891429e-01 2.1000000000e-01 
6.0428207933e-09 1.2631893949e+04 9.5019114744e-01 2.1000000000e-01 
7.1400136460e-08 1.9776998328e+04 1.8177614735e-01 2.1000000000e-01 
9.0907438679e-07 1.1307418878e+04 7.6206476354e-01 2.1000000000e-01 
2.6884649003e-08 1.2103116189e+04 1.0001852669e+00 2.1000000000e-01 
7.1806427669e-10 1.1450454921e+04 4.9687200904e-01 2.1000000000e-01 
2.1857902170e-08 1.6232867428e+04 1.3036912736e+00 2.1000000000e-01 
9.4019660282e-12 1.4954795060e+04 3.6130883760e-01 2.1000000000e-01 
1.7790815694e-05 1.1256848972e+04 5.2000631687e-01 2.1000000000e-01 
4.0532984910e-09 1.1327179530e+04 7.0953284249e-01 2.1000000000e-01 
1.5083094128e-09 1.8496636492e+04 4.5627277034e-01 2.1000000000e-01 
3.3671969639e-08 1.1397457358e+04 7.9714935774e-01 2.1000000000e-01 
5.6974757760e-08 1.2381833062e+04 8.3069336668e-01 2.1000000000e-01 
8.8180805092e-10 1.2466458859e+04 9.4149888988e-01 2.1000000000e-01 
1.1523924050e-10 1.2383720030e+04 8.5685137542e-01 2.1000000000e-01 
1.6535725639e-07 1.3210486125e+04 1.2382675379e+00 2.1000000000e-01 
4.5265629596e-10 1.1701411282e+04 8.2119269426e-01 2.1000000000e-01 
6.9519830188e-11 1.1209075428e+04 1.7509317939e-01 2.1000000000e-01 
3.0405702624e-07 1.1680129805e+04 1.3776616890e+00 2.1000000000e-01 
1.6560389066e-08 1.1536658832e+04 7.7787914826e-01 2.1000000000e-01 
1.8215361121e-09 1.1599904098e+04 1.0324257242e+00 2.1000000000e-01 
5.3575073633e-10 1.2544713060e+04 3.3493756662e-01 2.1000000000e-01 
1.9815574267e-09 1.2968146638e+04 1.0144173730e+00 2.1000000000e-01 
5.6562167075e-10 1.2801149526e+04 9.5005785726e-01 2.1000000000e-01 
2.8663940364e-05 1.2881119492e+04 9.7358041991e-01 2.1000000000e-01 
1.2016392966e-06 1.1232914377e+04 8.5837703598e-01 2.1000000000e-01 
3.3410725592e-07 1.5943050495e+04 3.9216139122e-01 2.1000000000e-01 
5.8192820756e-11 1.1217137303e+04 7.6412182966e-01 2.1000000000e-01 
3.8541369288e-09 1.1224090958e+04 9.1964192179e-01 2.1000000000e-01 
3.4911511002e-09 1.8769717882e+04 9.3155832751e-01 2.1000000000e-01 
1.4706450073e-08 1.2072992261e+04 8.9783745131e-01 2.1000000000e-01 
2.5678118543e-07 1.3880196814e+04 1.3205146068e+00 2.1000000000e-01 
4.7514110653e-09 1.1949932446e+04 3.8009350678e-01 2.1000000000e-01 
1.0427581356e-09 1.9040582785e+04 7.3351702737e-01 2.1000000000e-01 
7.8483619293e-12 1.2083728843e+04 9.5508350741e-01 2.1000000000e-01 
2.4890340052e-11 1.2415094011e+04 1.4697321975e+00 2.1000000000e-01 
3.3889384690e-09 1.6454639956e+04 6.6901214531e-01 2.1000000000e-01 
8.5046509500e-09 1.7854245045e+04 7.9997091464e-01 2.1000000000e-01 
1.3269018013e-07 1.5540286024e+04 5.9427016170e-01 2.1000000000e-01 
8.2258656862e-08 1.8947286214e+04 8.4982088874e-01 2.1000000000e-01 
2.5511643814e-10 1.2446865034e+04 1.2445614096e+00 2.1000000000e-01 
9.2363200380e-12 1.7945691194e+04 5.2014711899e-01 2.1000000000e-01 
1.8119716851e-09 1.3767551315e+04 4.2057644865e-01 2.1000000000e-01 
2.2307040719e-08 1.7799197016e+04 1.1412971200e+00 2.1000000000e-01 
4.1600382302e-10 1.3820858188e+04 4.6247205242e-01 2.1000000000e-01 
5.0399582786e-08 1.2134359819e+04 6.3434570270e-01 2.1000000000e-01 
4.0184902784e-11 1.1702396569e+04 1.0607245458e+00 2.1000000000e-01 
2.2238581536e-08 1.2651093195e+04 1.0328853771e+00 2.1000000000e-01 
6.6367378057e-09 1.5384087678e+04 4.8550171675e-01 2.1000000000e-01 
1.6821118957e-07 1.2925298220e+04 1.2623033330e+00 2.1000000000e-01 
1.5823664286e-10 1.4305948096e+04 4.4783155300e-01 2.1000000000e-01 
4.5026712070e-09 1.2308993735e+04 8.8026092334e-01 2.1000000000e-01 
4.3715215282e-07 1.1244983545e+04 9.5362688531e-01 2.1000000000e-01 
3.4188660131e-09 1.2531774769e+04 5.1238283024e-01 2.1000000000e-01 
3.6924680827e-10 1.1421547980e+04 5.3885264372e-01 2.1000000000e-01 
6.9713927845e-11 2.0000000000e+04 1.0065839199e+00 2.1000000000e-01 
3.4565266287e-07 1.2939918220e+04 8.5695397909e-01 2.1000000000e-01 
3.4543068365e-09 1.4434980106e+04 8.3220112315e-01 2.1000000000e-01 
2.2092816998e-07 1.1219652398e+04 1.1671686432e+00 2.1000000000e-01 
3.6488249435e-09 1.1217765193e+04 9.3473996911e-01 2.1000000000e-01 
1.2290889382e-07 2.0000000000e+04 1.0627170661e+00 2.1000000000e-01 
1.3368034729e-11 1.2836346161e+04 8.3917248158e-01 2.1000000000e-01 
5.7611211020e-07 1.3648160062e+04 7.0202949946e-01 2.1000000000e-01 
1.2391052531e-08 1.3243002042e+04 9.5476470941e-01 2.1000000000e-01 
1.3360504661e-11 1.2277687416e+04 5.9190812603e-01 2.1000000000e-01 
2.0102699284e-08 1.1255429833e+04 2.5838865157e-01 2.1000000000e-01 
4.9326537834e-06 1.3439682927e+04 3.8393121397e-01 2.1000000000e-01 
1.6040609131e-09 1.6850902191e+04 3.1225535494e-01 2.1000000000e-01 
7.0243831350e-11 2.0000000000e+04 4.3466532691e-01 2.1000000000e-01 
1.7458638196e-09 1.1451665203e+04 7.2430882233e-01 2.1000000000e-01 
2.2038780758e-06 1.1713462389e+04 6.8880157573e-01 2.1000000000e-01 
6.9754943660e-09 1.2675503771e+04 9.2940236434e-01 2.1000000000e-01 
1.1315805031e-09 1.2961301917e+04 5.5829935843e-01 2.1000000000e-01 
1.3613063941e-07 1.2202897525e+04 6.8706858731e-01 2.1000000000e-01 
1.5314313867e-08 1.6842150986e+04 1.3182489759e+00 2.1000000000e-01 
1.3625181143e-06 1.2963291100e+04 4.1932501702e-01 2.1000000000e-01 
3.3572196864e-10 1.2629694209e+04 1.1969739968e+00 2.1000000000e-01 
1.3069764102e-07 1.1386231138e+04 5.6060522475e-01 2.1000000000e-01 
4.4071488153e-08 1.1807330204e+04 8.8475919152e-01 2.1000000000e-01 
1.0977325940e-11 1.1516600161e+04 5.2863530977e-01 2.1000000000e-01 
8.8835035716e-09 1.5038326837e+04 1.4221167998e+00 2.1000000000e-01 
5.9092814300e-09 1.1817136878e+04 4.3526190943e-01 2.1000000000e-01 
7.8249951551e-10 1.5194452503e+04 2.6701074374e-01 2.1000000000e-01 
1.1434472870e-09 1.5384520847e+04 3.3854030701e-01 2.1000000000e-01 
4.4025610834e-11 1.3792295010e+04 1.2535250405e+00 2.1000000000e-01 
6.2990515861e-12 1.1844780014e+04 6.0000778051e-01 2.1000000000e-01 
1.3378185552e-07 1.1428362836e+04 2.7562802213e-01 2.1000000000e-01 
1.4178674201e-11 1.1368147107e+04 4.1014596563e-01 2.1000000000e-01 
2.5518595642e-11 1.2706997545e+04 3.9267815784e-01 2.1000000000e-01 
5.2789551051e-10 1.4980697107e+04 1.2027375548e+00 2.1000000000e-01 
1.1286068584e-09 1.2291988598e+04 9.9491687222e-01 2.1000000000e-01 
5.9625365333e-09 1.6156919250e+04 9.5984490585e-01 2.1000000000e-01 
6.6151437656e-09 1.7731974469e+04 1.1164219746e+00 2.1000000000e-01 
2.1990789573e-06 1.1631018190e+04 1.3804843855e+00 2.1000000000e-01 
2.4609696339e-08 2.0000000000e+04 9.3662286351e-01 2.1000000000e-01 
2.0672195412e-07 1.3128741128e+04 5.3544869541e-01 2.1000000000e-01 
5.0462737944e-08 2.0000000000e+04 1.1751034246e+00 2.1000000000e-01 
3.8195856853e-12 1.1712309296e+04 9.4837606158e-01 2.1000000000e-01 
4.6941331977e-08 1.1400559102e+04 7.9878120067e-01 2.1000000000e-01 
2.2765408801e-07 1.3968233298e+04 1.0252361370e+00 2.1000000000e-01 
3.9164180381e-08 1.4453359000e+04 3.8735203803e-01 2.1000000000e-01 
6.1329144822e-06 1.3341160161e+04 1.7359013291e-01 2.1000000000e-01 
2.8316160542e-09 1.1346495570e+04 1.1964119270e+00 2.1000000000e-01 
2.0097386833e-10 1.1337075202e+04 1.3443539017e-01 2.1000000000e-01 
1.0283117194e-10 1.2490182729e+04 6.2968065914e-01 2.1000000000e-01 
2.8073967260e-09 2.0000000000e+04 8.3322319786e-01 2.1000000000e-01 
7.1250188484e-10 1.2628276014e+04 1.9433576169e-01 2.1000000000e-01 
7.5791435115e-07 1.2087907613e+04 9.7521128286e-01 2.1000000000e-01 
1.3466244610e-08 1.1220200099e+04 3.2691331801e-01 2.1000000000e-01 
2.5934089568e-11 1.2578815913e+04 4.3388533063e-01 2.1000000000e-01 
5.6862926959e-12 1.1338719716e+04 9.1844417354e-01 2.1000000000e-01 
1.8361570012e-10 1.1900418533e+04 8.7508849819e-01 2.1000000000e-01 
9.7370076824e-10 1.1749202053e+04 2.7826225842e-01 2.1000000000e-01 
6.7174512287e-09 1.1939206017e+04 8.2147659438e-01 2.1000000000e-01 
4.0320301758e-07 1.5569539375e+04 4.1769560333e-01 2.1000000000e-01 
7.3681854292e-06 1.4379864629e+04 1.2209687032e+00 2.1000000000e-01 
8.0947950730e-11 1.2181123133e+04 8.7538681582e-01 2.1000000000e-01 
2.7836773502e-08 1.3618522514e+04 1.0379654569e+00 2.1000000000e-01 
8.5065435498e-10 1.1739107081e+04 3.9819101156e-01 2.1000000000e-01 
7.3855019335e-09 1.4587392851e+04 2.1665484629e-01 2.1000000000e-01 
7.6256716291e-11 1.1976993201e+04 1.3290905273e+00 2.1000000000e-01 
7.4387847224e-09 1.3482595923e+04 1.0110442389e+00 2.1000000000e-01 
3.8097483639e-10 1.2689645202e+04 1.0369952381e+00 2.1000000000e-01 
4.1046188197e-09 1.1465949337e+04 5.4096482486e-01 2.1000000000e-01 
6.0048720032e-11 1.2450446347e+04 1.2444871370e+00 2.1000000000e-01 
6.5969004540e-06 2.0000000000e+04 5.8310572066e-01 2.1000000000e-01 
3.9442144548e-09 1.2102286560e+04 3.1083865776e-01 2.1000000000e-01 
2.1022046182e-09 1.3714431855e+04 8.0063825745e-01 2.1000000000e-01 
5.7198573508e-07 1.4954496717e+04 4.9790566282e-01 2.1000000000e-01 
1.3903798997e-09 1.3826384364e+04 2.8305441900e-01 2.1000000000e-01 
4.7097747935e-11 1.1448965426e+04 5.3480754798e-01 2.1000000000e-01 
1.2454497910e-09 1.7580393188e+04 9.5633039255e-01 2.1000000000e-01 
2.0317094411e-08 1.6001135993e+04 1.2844503356e+00 2.1000000000e-01 
1.1009625357e-08 1.3488481752e+04 1.2106730355e+00 2.1000000000e-01 
1.1608337562e-08 1.1242370266e+04 6.1844581715e-01 2.1000000000e-01 
2.6006488308e-10 1.9537626055e+04 5.4956294218e-01 2.1000000000e-01 
2.0775211027e-09 1.2993758415e+04 1.4361776482e+00 2.1000000000e-01 
1.5541514017e-11 1.4878137339e+04 8.2780679118e-01 2.1000000000e-01 
2.4157630358e-09 1.1882251999e+04 8.5993931990e-01 2.1000000000e-01 
8.7813735162e-10 1.2952410669e+04 6.9742087834e-01 2.1000000000e-01 
5.7034709177e-11 1.9165663457e+04 7.0770563959e-01 2.1000000000e-01 
1.5383822096e-10 1.6983104331e+04 1.6208717085e-01 2.1000000000e-01 
2.0849486836e-09 1.8015451557e+04 1.1779711555e+00 2.1000000000e-01 
3.3518383188e-09 1.1753599804e+04 3.3199961528e-01 2.1000000000e-01 
2.1900311757e-08 1.1784796418e+04 5.3044667474e-01 2.1000000000e-01 
1.0461402000e-07 1.5087738243e+04 4.8542971882e-01 2.1000000000e-01 
6.0246760907e-06 1.1729135145e+04 1.1848778647e+00 2.1000000000e-01 
3.3373666690e-09 1.1652997407e+04 7.9162868217e-01 2.1000000000e-01 
4.7969879482e-12 1.3839301966e+04 9.5536887477e-01 2.1000000000e-01 
3.0979193341e-11 1.2448318037e+04 1.2890912161e+00 2.1000000000e-01 
2.0047097912e-06 1.2978745618e+04 7.0800275661e-01 2.1000000000e-01 
8.9653673906e-09 1.2111807428e+04 8.5117675938e-01 2.1000000000e-01 
9.9896877097e-10 1.1458814126e+04 5.1895619038e-01 2.1000000000e-01 
3.0885774284e-06 1.6755969631e+04 1.2063177369e+00 2.1000000000e-01 
2.2650909735e-07 1.2226028438e+04 1.3827869143e+00 2.1000000000e-01 
1.3334274330e-07 1.2257516680e+04 1.0208883011e+00 2.1000000000e-01 
2.2266544554e-05 1.4502384836e+04 1.4341112047e+00 2.1000000000e-01 
2.8877344906e-08 1.2688272164e+04 8.0294068376e-01 2.1000000000e-01 
2.3645837499e-09 1.1474465284e+04 2.6154514758e-01 2.1000000000e-01 
1.3136481636e-08 1.1319276756e+04 4.5265237881e-01 2.1000000000e-01 
4.1443580855e-07 1.1617886675e+04 8.7961821504e-01 2.1000000000e-01 
5.1912936031e-11 1.2498197760e+04 9.9052913830e-01 2.1000000000e-01 
1.3741058019e-09 1.3912067975e+04 7.3431618245e-01 2.1000000000e-01 
2.0091703923e-09 1.3961705869e+04 1.4429339456e+00 2.1000000000e-01 
3.3900865973e-09 1.2734217719e+04 1.3053802323e+00 2.1000000000e-01 
5.6557006008e-11 1.1209084254e+04 1.1579066181e+00 2.1000000000e-01 
2.2828140112e-07 1.1971387092e+04 9.0413785865e-01 2.1000000000e-01 
2.0486426625e-10 1.5479522267e+04 4.5558655171e-01 2.1000000000e-01 
5.8444341144e-08 1.1579051976e+04 4.6435729560e-01 2.1000000000e-01 
7.3931101187e-06 1.3616515146e+04 7.9442115272e-01 2.1000000000e-01 
2.4160511241e-08 1.5170107939e+04 7.1415619595e-01 2.1000000000e-01 
1.6910160425e-09 2.0000000000e+04 8.2457287227e-01 2.1000000000e-01 
9.6454385228e-08 2.0000000000e+04 6.3401748878e-01 2.1000000000e-01 
3.7473457225e-10 1.2429777226e+04 2.0149487434e-01 2.1000000000e-01 
1.0877235338e-09 1.2616170254e+04 3.4269547644e-01 2.1000000000e-01 
1.9135069501e-07 1.8911371874e+04 6.4480433060e-01 2.1000000000e-01 
3.4260369114e-07 1.4669536006e+04 1.3878772209e-01 2.1000000000e-01 
2.3517110381e-10 1.6717407193e+04 4.2856054034e-01 2.1000000000e-01 
4.3629998619e-11 1.5442587956e+04 9.7943284757e-01 2.1000000000e-01 
2.0423833176e-09 1.5312278294e+04 1.5384811742e+00 2.1000000000e-01 
3.9914853207e-10 1.5881982879e+04 6.0903073977e-01 2.1000000000e-01 
5.1066770166e-10 1.2879741308e+04 6.1944364066e-01 2.1000000000e-01 
2.8744591956e-10 1.9467967394e+04 5.8935378785e-01 2.1000000000e-01 
1.0452676263e-10 2.0000000000e+04 5.4757017304e-01 2.1000000000e-01 
3.1031382443e-10 1.4276166598e+04 9.6489818195e-01 2.1000000000e-01 
3.8674156518e-09 1.2092746893e+04 1.1871580353e+00 2.1000000000e-01 
7.4934212806e-10 1.1948166206e+04 1.0507841700e+00 2.1000000000e-01 
2.7367548106e-09 1.1220729335e+04 1.1399657111e+00 2.1000000000e-01 
1.6029838134e-07 1.8597690652e+04 6.0798283488e-01 2.1000000000e-01 
2.5455497022e-11 1.1255593598e+04 6.3911670267e-01 2.1000000000e-01 
3.8604538840e-08 1.1877163511e+04 1.2047370448e+00 2.1000000000e-01 
5.6368681129e-11 2.0000000000e+04 1.3928309869e+00 2.1000000000e-01 
5.5820951025e-10 1.3795103682e+04 2.7023990419e-01 2.1000000000e-01 
2.6001484445e-11 1.1331253209e+04 8.1655238981e-01 2.1000000000e-01 
2.6179769170e-09 1.8142870607e+04 2.9424855578e-01 2.1000000000e-01 
2.3980004906e-10 1.2637091811e+04 1.1256872741e+00 2.1000000000e-01 
3.3284504561e-08 2.0000000000e+04 5.5921462869e-01 2.1000000000e-01 
2.6425371345e-07 1.1711857884e+04 2.3944648682e-01 2.1000000000e-01 
1.6766223505e-09 1.2524644759e+04 8.3047137085e-01 2.1000000000e-01 
6.5825955302e-10 1.3959227771e+04 6.5817188822e-01 2.1000000000e-01 
1.1948126810e-08 1.2429302750e+04 2.1808490559e-01 2.1000000000e-01 
2.5487498225e-05 1.7981435678e+04 1.2715371332e+00 2.1000000000e-01 
3.1643404290e-07 1.1292100746e+04 1.1048381364e+00 2.1000000000e-01 
3.9744491887e-08 1.2750509570e+04 7.9542136718e-01 2.1000000000e-01 
1.6451839870e-09 1.1866217610e+04 8.4833447041e-01 2.1000000000e-01 
1.6293501906e-09 1.8376778132e+04 6.1918700580e-01 2.1000000000e-01 
2.4807639580e-09 1.1495203812e+04 8.2695287165e-01 2.1000000000e-01 
7.4700551153e-10 1.4265724333e+04 5.1417076746e-01 2.1000000000e-01 
5.3926852898e-10 1.3756911733e+04 7.5275240931e-01 2.1000000000e-01 
7.4131367814e-12 1.1204126708e+04 1.1930049510e+00 2.1000000000e-01 
2.8736007195e-09 1.1438207503e+04 1.0039085737e+00 2.1000000000e-01 
1.6588965547e-08 1.2299517817e+04 3.9210331816e-01 2.1000000000e-01 
2.8171753519e-10 1.2665018628e+04 1.0559506301e+00 2.1000000000e-01 
1.3304197063e-11 1.1239772813e+04 7.6975086495e-01 2.1000000000e-01 
1.3981926526e-05 1.1359250283e+04 3.8154437385e-01 2.1000000000e-01 
1.7767586407e-11 1.1560803358e+04 1.1144304811e+00 2.1000000000e-01 
1.6826247925e-08 1.5376321799e+04 5.5010914439e-01 2.1000000000e-01 
8.1939086482e-10 1.2818904855e+04 4.3568024431e-01 2.1000000000e-01 
1.5348326064e-07 1.8302870632e+04 6.4429135285e-01 2.1000000000e-01 
2.5487876182e-06 1.4556526516e+04 6.9141351269e-01 2.1000000000e-01 
2.9198416361e-11 1.4871174393e+04 1.0111150371e+00 2.1000000000e-01 
6.4090081222e-07 1.1603348308e+04 4.4226892555e-01 2.1000000000e-01 
9.3968582589e-11 1.1457885933e+04 4.6257042529e-01 2.1000000000e-01 
