# Supplementary material for: Atmospheric CO2 levels from 2.7 billion years ago inferred from micrometeorite oxidation
Source: Sci Adv. 2020 Jan 22;6(4):eaay4644. doi: 10.1126/sciadv.aay4644 (PMC6976288; doi:10.1126/sciadv.aay4644)
Supplement: Data file S1 [file aay4644_Data_file_S1.zip › co2_atmos/co2_21/clean_results.dat]

Radius [m]       Fe Area [frac]    Max Temp [k]    
6.8802882866e-05 6.8500385262e-01 2.3626539092e+03 
5.4553744583e-05 1.0000000000e+00 1.7501828928e+03 
2.6733901113e-05 7.1229457520e-01 2.3190809282e+03 
6.7973826365e-06 7.4383945879e-01 2.2061261587e+03 
9.6230767348e-06 7.3542577395e-01 2.4561057393e+03 
1.4675898119e-05 1.0000000000e+00 3.0000000000e+02 
1.1930613726e-05 7.0310494483e-01 1.8674341158e+03 
1.1643400936e-05 6.5524646346e-01 1.9651403270e+03 
7.4351512831e-06 1.0000000000e+00 1.6260449747e+03 
1.6216347837e-05 1.0000000000e+00 1.7928124782e+03 
1.3080120925e-05 1.0000000000e+00 1.3854184296e+03 
5.1450671958e-06 7.3972981788e-01 2.1793059119e+03 
3.0042727487e-05 1.0000000000e+00 1.7171897937e+03 
1.2557822643e-05 6.6261236045e-01 2.0220217603e+03 
1.6704840722e-05 1.0000000000e+00 1.6407107120e+03 
1.0570101211e-04 6.6860405415e-01 2.4829138935e+03 
1.8033946995e-05 7.3941492431e-01 2.2674251457e+03 
3.8524315739e-05 6.8702466318e-01 2.2567372167e+03 
2.3977796648e-05 7.0561555713e-01 2.2156038601e+03 
1.0555839625e-05 1.0000000000e+00 1.5752353909e+03 
2.1324542374e-04 6.6150692247e-01 2.5209494787e+03 
2.8354963686e-05 6.9772214742e-01 2.2468966986e+03 
2.6316949636e-05 6.4277652387e-01 2.1267689959e+03 
6.3591005588e-05 6.9407054992e-01 2.3844608141e+03 
1.9338028922e-05 7.2357503093e-01 2.3678135366e+03 
2.0033431810e-04 6.7364338677e-01 2.4044282699e+03 
1.8587713557e-05 6.7881367762e-01 1.9067883480e+03 
4.5070245647e-05 6.8252605129e-01 2.2892266958e+03 
1.9044999478e-05 1.0000000000e+00 1.7770481002e+03 
4.3443287091e-06 1.0000000000e+00 1.2592141672e+03 
3.1885367219e-05 6.9237847186e-01 2.2551346317e+03 
1.2092067695e-05 7.4093139459e-01 2.1844473505e+03 
6.9765927997e-05 6.8613659637e-01 2.3909816028e+03 
7.0164817026e-05 6.7905062909e-01 2.3807772376e+03 
7.3863174393e-05 6.2230622682e-01 2.0995280774e+03 
6.6676291736e-05 1.0000000000e+00 3.0000000000e+02 
5.1786779478e-06 7.3852154513e-01 2.5602520334e+03 
3.8581236974e-05 6.2479776992e-01 2.0984338936e+03 
3.8947413442e-05 6.2921328569e-01 2.1738794675e+03 
3.2247906380e-05 7.2616475810e-01 2.5016251011e+03 
2.3130303021e-04 6.4714572977e-01 2.5705369784e+03 
1.4899903850e-04 6.7356484668e-01 2.2895635321e+03 
3.3988089620e-06 1.0000000000e+00 1.2799242554e+03 
8.0986476492e-05 6.7548827604e-01 2.2862586704e+03 
7.0867023048e-05 6.9826853645e-01 2.3528460488e+03 
3.8502397936e-05 6.6561235385e-01 2.2417877136e+03 
1.2464475550e-04 6.7304320746e-01 2.3962745758e+03 
3.4131662905e-05 6.9899146549e-01 2.3094871475e+03 
6.3265331254e-05 6.6365999867e-01 1.9325122655e+03 
1.0197619604e-04 6.7944285704e-01 2.3956592946e+03 
3.1357735044e-05 7.1478510290e-01 2.2074425506e+03 
3.2083350950e-04 6.7627653644e-01 2.4468360261e+03 
2.4289976770e-05 1.0000000000e+00 1.7948178041e+03 
2.2577221357e-05 1.0000000000e+00 1.1679836666e+03 
2.0866574557e-05 1.0000000000e+00 1.7520709171e+03 
2.0019928380e-05 7.0595928071e-01 1.8648763646e+03 
3.9044436541e-05 7.3677722006e-01 1.8359268606e+03 
6.2132083988e-05 6.8523430513e-01 2.3909713298e+03 
4.6250364076e-05 6.4879950040e-01 1.9703604743e+03 
2.9253140236e-05 6.9111174150e-01 2.2307494280e+03 
3.4089369959e-05 7.0370035180e-01 2.2525230711e+03 
1.3051835788e-05 7.5155075861e-01 2.3641491900e+03 
1.8982731312e-05 7.0569244069e-01 2.2301559592e+03 
1.7858501612e-05 6.6776342370e-01 2.1347108326e+03 
1.3282613500e-04 6.5816268298e-01 2.6355338495e+03 
2.1882711880e-04 6.6032361956e-01 2.5200522179e+03 
7.1906495430e-06 7.4999215533e-01 2.2857769881e+03 
3.3632348854e-05 6.6552076240e-01 2.2169671492e+03 
9.2804999570e-06 7.3809226497e-01 2.2456513433e+03 
3.8910113733e-05 6.5652251903e-01 2.2090983033e+03 
4.8074073980e-05 6.7173204669e-01 2.2303196262e+03 
2.7469466038e-05 7.2683701302e-01 2.3226576247e+03 
8.3435446470e-06 1.0000000000e+00 1.4110797493e+03 
5.6418992928e-05 7.0257229024e-01 2.3054126721e+03 
1.9864917219e-05 1.0000000000e+00 1.7716042090e+03 
6.0376641241e-05 6.8436925794e-01 2.2487003998e+03 
1.2150043629e-04 6.8029989954e-01 2.3607555322e+03 
3.6703257528e-05 6.9828048450e-01 2.2333127536e+03 
3.1360305442e-05 6.4121305771e-01 1.9946099501e+03 
3.4327076033e-05 7.1701485682e-01 2.2893300464e+03 
1.4399942495e-04 6.9561291137e-01 2.4167619886e+03 
1.8030712205e-05 7.5587689470e-01 1.8250064043e+03 
3.0420273277e-05 7.3019621139e-01 2.2615588185e+03 
2.0781218972e-06 1.0000000000e+00 1.3152063279e+03 
1.2507719313e-05 7.4910314076e-01 2.4377180270e+03 
2.9598596184e-05 6.8147786590e-01 2.1991996923e+03 
4.5091369518e-06 7.4089959962e-01 2.5312712899e+03 
1.1780418511e-05 7.3288338971e-01 2.3730693117e+03 
1.5194747189e-05 7.5196500906e-01 1.8276637875e+03 
1.2602986275e-05 6.4580341343e-01 2.0133487910e+03 
1.8242113056e-05 6.4107793772e-01 2.1024546537e+03 
1.2495410451e-04 6.6496892989e-01 2.5061985783e+03 
1.9504577636e-05 1.0000000000e+00 4.9140227772e+02 
3.3823784860e-04 1.0000000000e+00 3.8645955051e+02 
1.8654035840e-05 7.2660453372e-01 2.5642938355e+03 
5.9598000983e-06 7.3001769158e-01 2.5913436059e+03 
3.5495791452e-05 6.5788133454e-01 1.9489585280e+03 
2.7997011777e-05 6.5125853254e-01 1.9632385554e+03 
6.2277501593e-06 7.4229437129e-01 2.4339612332e+03 
2.4015813911e-05 7.0492671240e-01 2.2739017961e+03 
4.0480249483e-05 6.9011921177e-01 2.3265791566e+03 
2.2115715212e-05 6.9179789525e-01 2.2407541291e+03 
4.5484008972e-05 7.3882425029e-01 1.8359128686e+03 
3.0844242770e-05 7.2202744977e-01 1.8488969809e+03 
9.6495845969e-05 6.7318810640e-01 2.4439367218e+03 
1.4468585225e-05 6.8434434400e-01 1.8939916822e+03 
4.7786226942e-05 6.8684780754e-01 2.2984056002e+03 
8.4279549726e-05 7.0189503182e-01 2.3560678404e+03 
1.3993296590e-05 7.1234559320e-01 2.6441104743e+03 
3.7571846840e-05 1.0000000000e+00 1.5863583287e+03 
1.4929465067e-05 7.3682189399e-01 2.1650445094e+03 
3.5096903941e-05 6.5659571782e-01 2.1619173765e+03 
6.8722343585e-06 7.4027625809e-01 2.1822301026e+03 
5.7722487974e-05 6.8476533554e-01 2.3353091505e+03 
1.3067462692e-04 6.7662937545e-01 2.3953647549e+03 
4.7180244596e-05 6.7649152489e-01 2.2874315026e+03 
4.9992753840e-06 7.5120261873e-01 2.4047589926e+03 
2.3025240413e-05 6.4572598624e-01 1.9801247855e+03 
2.7303322868e-05 7.1046972908e-01 2.3041200608e+03 
1.6518096330e-05 6.4688728561e-01 2.0984609618e+03 
7.2388684542e-06 1.0000000000e+00 8.8618769918e+02 
1.3626113242e-04 6.7628135712e-01 2.4119920849e+03 
3.0789702486e-05 6.9976099469e-01 1.8747342144e+03 
8.0807456481e-05 6.2484114107e-01 2.0747664685e+03 
3.9010107410e-05 6.2901576120e-01 2.1726583782e+03 
2.7615515807e-05 6.9709869547e-01 2.2534748677e+03 
2.8536665022e-05 6.2893911400e-01 2.0845559532e+03 
3.3602162832e-05 7.0076996457e-01 2.3964865061e+03 
1.6903959500e-05 6.5392607097e-01 1.9702692404e+03 
1.6669894609e-05 1.0000000000e+00 1.6251460612e+03 
9.3433296580e-05 6.7642894493e-01 2.3302239860e+03 
1.2897532864e-04 6.7631628797e-01 2.3320438379e+03 
8.5660823909e-05 6.7853230716e-01 2.3637531371e+03 
6.7509008577e-05 6.7759401976e-01 2.3515547846e+03 
9.0851286288e-06 7.3616040166e-01 2.5712327470e+03 
1.2177067666e-04 6.7570030880e-01 2.3625195055e+03 
2.7440720461e-05 7.0435373506e-01 2.2445385243e+03 
4.9037993850e-05 6.7455563256e-01 2.2838565574e+03 
2.9398927623e-05 6.9892699063e-01 2.3014333142e+03 
6.0126706179e-06 1.0000000000e+00 1.3894436915e+03 
6.8350193799e-06 1.0000000000e+00 1.5307364534e+03 
1.1041696293e-05 1.0000000000e+00 1.6101223262e+03 
9.9708640526e-05 6.9689512030e-01 2.2472461616e+03 
5.8643902192e-06 1.0000000000e+00 1.2466407076e+03 
7.5490622140e-05 6.7546059627e-01 2.3227884966e+03 
6.6231661809e-05 6.8293424036e-01 2.3356990047e+03 
4.3700459932e-05 6.9433053825e-01 2.4459667300e+03 
8.9669717577e-06 7.3195094604e-01 2.2470353602e+03 
6.4134934321e-06 1.0000000000e+00 1.4928115897e+03 
1.3851467760e-04 6.2462790723e-01 2.0926863937e+03 
2.4035659741e-04 6.3921908388e-01 2.6061288829e+03 
1.7694225600e-05 1.0000000000e+00 1.5647088453e+03 
6.2065577143e-05 6.9072331562e-01 2.7089944168e+03 
8.8965383211e-05 6.7295941185e-01 2.4992167230e+03 
2.5055728492e-05 7.1349208376e-01 2.2485380494e+03 
1.7269997639e-05 7.3152751619e-01 2.3678965871e+03 
2.9574466549e-05 7.1642302088e-01 2.2418042730e+03 
1.9667896315e-05 7.1961340586e-01 2.3964373048e+03 
1.4043317093e-05 6.7973424936e-01 1.9042351533e+03 
2.9011291018e-05 6.2254580811e-01 2.1065103676e+03 
1.5831950031e-05 7.2020180641e-01 2.3714772448e+03 
2.8765792812e-05 7.0698826803e-01 2.6784999477e+03 
3.0955032282e-05 6.3296771989e-01 2.0852406168e+03 
9.9820554901e-06 1.0000000000e+00 1.4999141197e+03 
7.0776032961e-06 7.3220867879e-01 2.2142095165e+03 
3.0110755518e-05 6.4685288435e-01 2.1387496974e+03 
4.8441315354e-05 6.7163296351e-01 2.2622953968e+03 
2.5127162077e-05 7.1557946743e-01 2.2682582707e+03 
2.0933210955e-05 6.6043955188e-01 1.9408490146e+03 
1.1352653396e-04 6.7889578971e-01 2.3042879804e+03 
7.0664957926e-06 1.0000000000e+00 1.3334227194e+03 
1.0661595449e-05 7.3213270780e-01 2.2396905687e+03 
7.2013033127e-05 7.2925615424e-01 2.3405241508e+03 
7.4969758498e-05 6.7904117331e-01 2.3114185896e+03 
2.1539461302e-05 7.3371396204e-01 2.4595313261e+03 
9.4115276616e-06 1.0000000000e+00 1.1370783247e+03 
2.5702488690e-05 7.0761287775e-01 2.3017824369e+03 
7.5479756333e-05 6.7571889342e-01 2.3622432379e+03 
1.2768556920e-05 1.0000000000e+00 1.6061600861e+03 
2.5502747061e-05 7.0270520221e-01 2.2907019772e+03 
9.7280765589e-05 6.7196838603e-01 2.4157286292e+03 
2.1010164229e-05 7.0852644078e-01 2.2236842657e+03 
8.4138252201e-05 1.0000000000e+00 4.7860097683e+02 
1.9402236800e-05 7.1562593885e-01 2.4083562287e+03 
8.1811437160e-05 6.7553171885e-01 2.3761662838e+03 
2.3494799945e-05 6.2773743980e-01 2.0620022765e+03 
3.3214278715e-05 6.3975579932e-01 1.9993899238e+03 
2.4800911219e-05 7.2007461848e-01 2.3702606817e+03 
7.6208761350e-06 1.0000000000e+00 1.7425776260e+03 
2.3247427371e-05 6.7034225319e-01 1.9203000395e+03 
3.5823579516e-05 1.0000000000e+00 3.0000000000e+02 
5.6185934277e-05 7.0033437009e-01 2.4560266435e+03 
1.9641986226e-05 1.0000000000e+00 1.6634550954e+03 
9.0553396118e-05 6.8449793961e-01 2.3281075934e+03 
2.0225542994e-05 6.9588695070e-01 1.8781065778e+03 
5.1495180464e-06 7.4876322685e-01 2.2513664165e+03 
8.0170180876e-05 6.7743797421e-01 2.3921264934e+03 
4.8277179099e-06 1.0000000000e+00 9.2501316782e+02 
3.6128400626e-05 7.2593393232e-01 2.3628587952e+03 
1.5082523077e-04 6.5663186204e-01 2.5575035838e+03 
8.0104491478e-05 6.8444589447e-01 2.4597945962e+03 
3.6093101143e-05 6.3490313548e-01 2.1774421520e+03 
5.5444173676e-06 7.4665728948e-01 2.3502554769e+03 
7.0908426435e-06 1.0000000000e+00 1.5154785224e+03 
1.5155461918e-05 1.0000000000e+00 1.1294790072e+03 
4.0752799414e-05 6.2182526892e-01 2.1279069305e+03 
5.6507437504e-05 6.8120497530e-01 2.3245609496e+03 
1.3698291482e-05 7.2816714464e-01 2.3763559472e+03 
7.6774821627e-05 1.0000000000e+00 8.9922669523e+02 
9.8269287163e-06 1.0000000000e+00 1.7819803607e+03 
7.5809044710e-05 6.7776567804e-01 2.3786710565e+03 
2.3640159763e-05 7.2644727033e-01 2.3779280435e+03 
8.7629321130e-05 6.8923142879e-01 2.4424511058e+03 
2.0701416793e-05 7.2637259864e-01 2.4897616392e+03 
5.1680568446e-06 1.0000000000e+00 1.1616598224e+03 
2.0042763264e-05 6.7522246349e-01 1.9155066953e+03 
8.7075246871e-06 1.0000000000e+00 1.5255033063e+03 
4.5575254195e-05 6.2440249968e-01 2.1178979943e+03 
1.3496654419e-05 6.5213273681e-01 1.9698100817e+03 
1.0253421501e-04 6.7842658188e-01 2.4081374984e+03 
6.0430285097e-06 1.0000000000e+00 1.6697376820e+03 
1.5334790258e-05 6.4735368657e-01 2.0586004321e+03 
7.3233585917e-06 7.4227778043e-01 2.5045523424e+03 
9.5408498519e-06 1.0000000000e+00 1.4012693217e+03 
1.4081579911e-04 1.0000000000e+00 5.3590331982e+02 
2.2918261997e-05 7.1235274403e-01 2.2574728241e+03 
2.3607966653e-05 6.9004196851e-01 2.2374496192e+03 
1.8148653581e-05 6.6382167796e-01 2.1415771126e+03 
4.3051651611e-06 7.4588812308e-01 2.4924851682e+03 
9.0577106237e-06 1.0000000000e+00 1.5328949450e+03 
4.5591304265e-05 7.0139075982e-01 2.2329109480e+03 
1.2104725764e-04 6.8008751709e-01 2.3744874177e+03 
2.6565428353e-05 6.2656712518e-01 2.0552133439e+03 
1.1236369520e-05 7.2923711906e-01 2.3817236139e+03 
5.6777875038e-05 6.9372509170e-01 2.2635647009e+03 
7.2539783294e-05 6.7608973588e-01 2.2867342787e+03 
4.5427479831e-05 6.9701067638e-01 2.2403244384e+03 
8.1175882720e-05 6.9811136854e-01 2.4621744399e+03 
3.9493482423e-05 7.0411848305e-01 2.2765216762e+03 
2.4698949386e-05 1.0000000000e+00 1.6309030160e+03 
7.4701145759e-05 6.8143843145e-01 2.4424022879e+03 
1.5641485908e-05 7.1138705612e-01 2.6505779556e+03 
1.3582043873e-04 6.6265227717e-01 2.5860417092e+03 
8.1372949454e-05 6.8157360889e-01 2.3488622846e+03 
2.0860829595e-05 6.3815642656e-01 2.0256195874e+03 
5.8658244588e-05 6.8509972446e-01 2.4354514589e+03 
3.1455842948e-04 6.4144978982e-01 2.5887822735e+03 
1.0863083366e-05 1.0000000000e+00 1.6931229949e+03 
2.8591765664e-05 6.9553084116e-01 2.2420893110e+03 
8.0976139340e-05 6.8575889047e-01 2.2695820954e+03 
6.5767145820e-05 6.9057860562e-01 2.4343333216e+03 
4.6955831208e-05 6.9287895471e-01 2.3105885372e+03 
1.1519878508e-05 1.0000000000e+00 1.6166339754e+03 
9.2531033879e-05 6.8289958285e-01 2.4155946224e+03 
1.9955485961e-04 6.4780150404e-01 2.2263711418e+03 
1.0401694919e-05 7.2674008910e-01 2.5735439598e+03 
2.0035650860e-05 1.0000000000e+00 1.5665135895e+03 
1.2010660086e-05 1.0000000000e+00 1.8081890059e+03 
2.0269684734e-05 7.2994381299e-01 2.2291176136e+03 
3.9074623218e-05 6.2334573873e-01 2.0985217290e+03 
4.6354296872e-05 6.7919779013e-01 2.2878643641e+03 
1.9085861753e-04 6.4963565423e-01 2.5508685521e+03 
1.3250676951e-05 1.0000000000e+00 1.5772710756e+03 
6.1517045023e-06 1.0000000000e+00 1.4585262435e+03 
1.2983618055e-04 6.7584643122e-01 2.2958810138e+03 
1.0477072334e-05 1.0000000000e+00 1.7206821546e+03 
7.4013125695e-05 6.8658899258e-01 2.4226730260e+03 
3.1732577401e-05 7.0061630922e-01 2.4544838591e+03 
2.8851345727e-05 6.8509041381e-01 2.2565331194e+03 
4.0758595393e-06 7.4234131724e-01 2.5125632205e+03 
1.6348509410e-05 1.0000000000e+00 1.6591951796e+03 
2.3783954716e-05 7.0578478558e-01 2.2695393752e+03 
6.5635382631e-05 6.8800617045e-01 2.2737914362e+03 
4.8343196021e-05 6.7763750718e-01 2.2769870957e+03 
1.4006603740e-05 1.0000000000e+00 1.5992208838e+03 
1.2840378521e-04 6.8486434605e-01 2.4058420086e+03 
5.4291591372e-05 1.0000000000e+00 1.7968205208e+03 
4.7508313430e-06 7.4839935431e-01 2.3558581065e+03 
5.1997831371e-05 6.8989208703e-01 2.2620579811e+03 
4.7392357860e-06 7.3879006794e-01 2.5404888457e+03 
1.4922483402e-04 6.6666157704e-01 2.4480479992e+03 
7.6045857021e-05 6.8524151428e-01 2.2906855176e+03 
3.0428203878e-05 6.2396012549e-01 2.0887154645e+03 
5.2443454688e-05 7.2056194556e-01 2.2354363853e+03 
6.9675126690e-06 7.3923500057e-01 1.8349376345e+03 
2.8130043511e-04 6.3743767063e-01 2.5977805050e+03 
5.2129234666e-05 6.6235725757e-01 2.2504453982e+03 
6.9406361516e-06 7.4076743448e-01 2.3177406120e+03 
8.0050664539e-05 6.7781847023e-01 2.3189331520e+03 
7.1234862505e-05 6.8664803737e-01 2.3464267499e+03 
3.2541082798e-05 6.3162336825e-01 2.0523660461e+03 
1.5483729092e-05 1.0000000000e+00 1.7852248964e+03 
1.0684414808e-04 6.9690353615e-01 2.3076767654e+03 
2.5983991989e-05 6.6335238224e-01 1.9342952101e+03 
1.3170689076e-05 1.0000000000e+00 1.7652460058e+03 
2.2375081701e-04 6.4036751802e-01 2.1959868722e+03 
6.8026608630e-05 6.7871201590e-01 2.2972656452e+03 
4.1522387904e-05 6.4103817856e-01 1.9951041578e+03 
2.6721112186e-05 6.5896186046e-01 2.2049599424e+03 
4.1594172689e-05 6.5131214742e-01 2.1764540270e+03 
2.8063182729e-05 6.3813448207e-01 2.0185965831e+03 
2.2102613824e-04 6.6076563812e-01 2.5814007248e+03 
1.6770604783e-04 6.6602166461e-01 2.4456008081e+03 
2.6602071033e-05 7.0551758540e-01 2.5731249246e+03 
1.2545663916e-05 1.0000000000e+00 1.6182533260e+03 
5.3058765451e-05 6.2210003569e-01 2.1363687365e+03 
9.7411823148e-06 7.4240752312e-01 2.3041496781e+03 
6.4185069368e-05 6.8476678177e-01 2.2849235628e+03 
1.2169068352e-04 7.0380521947e-01 2.2896838233e+03 
4.4335687121e-05 6.8355457478e-01 2.2872244825e+03 
7.1096141406e-06 7.4413528201e-01 2.2880163510e+03 
6.4445135400e-06 1.0000000000e+00 1.3550869286e+03 
9.4685045794e-06 1.0000000000e+00 3.7055145319e+02 
1.5295169036e-05 7.2470060066e-01 2.3110719919e+03 
1.1497074898e-05 7.3504585584e-01 2.3461897942e+03 
2.8467723075e-05 7.0827266918e-01 2.4421369006e+03 
9.2533622013e-06 7.3833068844e-01 2.5007774313e+03 
2.0543540850e-05 1.0000000000e+00 1.5817465966e+03 
6.9912478369e-06 6.5625174356e-01 2.0477143464e+03 
2.6339152302e-05 7.0287348203e-01 2.2733465745e+03 
2.0018257189e-05 7.3545932863e-01 2.3181826648e+03 
2.2107226726e-05 6.9636528462e-01 2.2362800946e+03 
6.7534104563e-05 6.8336349187e-01 2.3590694521e+03 
1.1106305377e-05 1.0000000000e+00 1.4591760736e+03 
6.7856440622e-05 6.9167750836e-01 2.2844866012e+03 
2.0124559256e-05 7.1654300861e-01 2.3364680310e+03 
1.2058989311e-04 6.9462966147e-01 2.2950564555e+03 
1.7595750128e-05 6.8211628159e-01 2.1890094523e+03 
4.9948252245e-05 6.8564920598e-01 2.2665368125e+03 
1.4432005597e-04 6.7317227780e-01 2.3910690423e+03 
3.8685384080e-05 6.9021264633e-01 2.2756726277e+03 
2.4373716577e-05 6.4689409899e-01 1.9756984723e+03 
9.2386209271e-06 7.3361645474e-01 2.1536166295e+03 
8.3972394368e-05 6.8619706961e-01 2.4172921592e+03 
2.9848417150e-05 7.0864557552e-01 2.2705561548e+03 
1.5463215545e-04 6.7523953569e-01 2.3177117519e+03 
5.2215195435e-05 6.2169382468e-01 2.1187259003e+03 
8.2617991982e-06 7.4619604977e-01 2.4868984226e+03 
7.6910677485e-06 1.0000000000e+00 1.5470374634e+03 
6.9001683753e-05 6.8764131292e-01 2.4654863413e+03 
5.0900141629e-05 6.9782325845e-01 2.2846062290e+03 
7.6857289421e-06 1.0000000000e+00 1.5859874334e+03 
6.4463456108e-05 6.7568980918e-01 2.3349139633e+03 
1.0469243647e-04 6.6727048716e-01 2.5812774850e+03 
1.1041528957e-05 7.2820501504e-01 2.3099885658e+03 
4.7335154492e-06 7.4547920445e-01 2.2203429782e+03 
4.0634887704e-05 6.2520573884e-01 2.1452925574e+03 
1.5749792690e-04 6.6295746141e-01 2.4981752811e+03 
5.1856011043e-05 6.9131423375e-01 2.2631198646e+03 
3.0645123529e-05 6.9155391357e-01 2.2540937536e+03 
8.0264940854e-05 6.8137772454e-01 2.3923150165e+03 
4.8243546871e-05 7.2393868539e-01 2.2190026928e+03 
9.2919422897e-05 6.7370638993e-01 2.5161835689e+03 
2.2393380457e-05 1.0000000000e+00 1.6978003529e+03 
9.3603667393e-05 6.7444870575e-01 2.3919046762e+03 
8.0702213899e-05 6.8162172599e-01 2.3226206125e+03 
7.2052563348e-06 1.0000000000e+00 1.5037191499e+03 
6.7151280639e-05 1.0000000000e+00 1.4501299977e+03 
4.7799004438e-05 6.8204356678e-01 2.2905933774e+03 
1.6495430372e-05 7.1407627974e-01 2.2665230997e+03 
1.6464781057e-05 7.1601158365e-01 2.2800247469e+03 
1.1449350421e-05 1.0000000000e+00 1.4455520802e+03 
5.9885066731e-06 1.0000000000e+00 1.4458989762e+03 
8.7951484232e-05 6.7273163976e-01 2.4086065827e+03 
7.8446937789e-06 1.0000000000e+00 1.5451676777e+03 
9.4122194909e-06 1.0000000000e+00 1.7573687540e+03 
2.7294237481e-05 6.5108065127e-01 1.9808494287e+03 
3.5367713116e-05 6.3380030752e-01 2.0324662937e+03 
2.2600882580e-05 7.2226127255e-01 2.2922178843e+03 
1.8734066362e-05 7.3436406056e-01 2.2795883451e+03 
3.4326890029e-04 6.7889398831e-01 2.2955393332e+03 
6.4806077330e-06 7.4853648990e-01 2.4471897011e+03 
6.3477033039e-05 6.8652268048e-01 2.4329873495e+03 
1.0478607735e-05 7.5035499816e-01 2.4160526859e+03 
5.0692385035e-06 1.0000000000e+00 1.2429345186e+03 
8.4932653503e-05 6.7712117524e-01 2.3307470926e+03 
6.6927539475e-05 6.9910780491e-01 2.3867771612e+03 
3.1835756261e-05 7.0242715250e-01 2.3954474324e+03 
1.1135436953e-04 6.6265808022e-01 2.5978204722e+03 
4.7412468635e-05 7.0365963634e-01 1.8677434843e+03 
1.9845952621e-05 6.6030553177e-01 1.9402952127e+03 
1.5728539610e-05 6.9165330829e-01 1.8839893024e+03 
5.6935738166e-06 7.5089518790e-01 2.3216779327e+03 
2.7850185132e-05 6.8676332656e-01 2.2545540913e+03 
1.3138586871e-04 6.7848067674e-01 2.4186056932e+03 
6.0983570797e-05 6.7535722323e-01 2.3173459763e+03 
9.4914903854e-06 1.0000000000e+00 1.7403813862e+03 
5.7882400533e-06 1.0000000000e+00 1.2738947233e+03 
1.8090581420e-05 1.0000000000e+00 1.7893784126e+03 
3.2849927081e-05 6.4557857543e-01 2.2063095987e+03 
5.5117873676e-05 6.8306105885e-01 2.2775192547e+03 
3.1461034650e-05 7.0189540530e-01 2.5727368421e+03 
1.3066998969e-04 6.9403135713e-01 2.4695558014e+03 
1.3928077859e-05 1.0000000000e+00 1.7100642449e+03 
5.6263893624e-05 7.0104148906e-01 2.3034300329e+03 
3.1761880443e-05 6.3231016227e-01 2.1681100120e+03 
2.3913216746e-05 7.0818256399e-01 2.3418466208e+03 
1.3751914677e-05 1.0000000000e+00 1.2524074975e+03 
4.7802094908e-05 6.9907933092e-01 2.2590614033e+03 
2.4335091839e-05 6.9165559769e-01 1.8828782581e+03 
4.9025860113e-05 6.7711895377e-01 2.2865642033e+03 
1.2698561620e-05 1.0000000000e+00 1.3947248547e+03 
8.2565553577e-06 7.1487167238e-01 2.6980417577e+03 
4.1169664943e-05 6.8526910195e-01 2.2852245935e+03 
3.2499385611e-05 7.0077905767e-01 2.2471319747e+03 
4.2071694547e-05 6.9588292105e-01 2.5663701259e+03 
2.4362297788e-05 7.0301890673e-01 2.2701405642e+03 
1.1657648507e-05 1.0000000000e+00 1.6864612853e+03 
1.4302381932e-05 7.3177719126e-01 2.2501577352e+03 
5.0825688249e-05 7.1931730473e-01 2.2416670458e+03 
6.6504077922e-05 6.9442451988e-01 2.2411002094e+03 
6.3333836107e-05 6.7553848455e-01 2.2987575322e+03 
5.4372707867e-06 7.4560079155e-01 2.2576326867e+03 
4.1379597608e-05 1.0000000000e+00 1.0540282234e+03 
7.9590980971e-06 1.0000000000e+00 1.7461917759e+03 
4.4776906511e-05 6.3773697331e-01 2.1810349848e+03 
3.1029861046e-05 6.8442981572e-01 2.2266928186e+03 
7.3537692562e-06 7.3424976426e-01 2.1827073347e+03 
9.4662499209e-06 7.2552493934e-01 2.2287848222e+03 
2.0189267656e-05 7.3142450109e-01 2.2221222999e+03 
4.2980679988e-05 6.8112033307e-01 2.2828231804e+03 
6.1567754136e-05 6.8125633059e-01 2.3319227532e+03 
3.0740509767e-05 7.0460175353e-01 2.4350422448e+03 
2.5887292800e-04 6.7114076684e-01 2.4441097433e+03 
4.9099914039e-05 6.5692442120e-01 2.2302512837e+03 
5.4686757518e-06 1.0000000000e+00 1.4315676753e+03 
1.0184987603e-05 1.0000000000e+00 1.2503283154e+03 
1.0759328568e-04 6.7488667529e-01 2.5085981499e+03 
5.7006306966e-05 6.8587040060e-01 2.2750785336e+03 
3.3808730480e-05 6.2398735925e-01 2.1313144530e+03 
4.9716786647e-05 7.1633379343e-01 2.5362300586e+03 
2.0270839584e-04 6.4362300577e-01 2.1830790310e+03 
9.6802213104e-05 6.8549867492e-01 2.3462930685e+03 
9.1233721871e-04 1.0000000000e+00 1.0444821027e+03 
5.8504758057e-05 6.9015042592e-01 2.3293740034e+03 
4.1811962103e-05 6.7674583012e-01 2.2815982459e+03 
6.0955171540e-05 6.7694939458e-01 2.3120324951e+03 
1.2482765892e-04 6.7549484689e-01 2.4052557246e+03 
1.2073921328e-05 1.0000000000e+00 1.6148154720e+03 
2.8412535392e-05 7.0133847019e-01 2.2414691612e+03 
4.0920730075e-05 1.0000000000e+00 7.3952203533e+02 
5.0212512178e-05 7.0765049749e-01 1.8640782814e+03 
1.2447710978e-05 1.0000000000e+00 1.3783819856e+03 
1.0407705190e-04 6.7999909140e-01 2.3825522085e+03 
1.4808571322e-05 7.1144435986e-01 2.2110640799e+03 
7.5237119995e-05 6.7747665880e-01 2.3696320621e+03 
1.1938245994e-04 6.7231733889e-01 2.5628478414e+03 
2.7488850872e-05 7.1270053570e-01 2.3630537509e+03 
5.7167562478e-06 7.5097147695e-01 2.3045746455e+03 
5.1652148769e-06 7.4110774135e-01 2.5338216507e+03 
2.4119144560e-05 6.3715557277e-01 2.1566412667e+03 
3.0565323991e-05 6.8872983416e-01 2.2604056166e+03 
8.7034500537e-06 7.3176349166e-01 2.5590732798e+03 
3.9961825399e-05 6.9416330323e-01 2.4902945656e+03 
1.1056177868e-05 7.2336757304e-01 2.2322881469e+03 
1.1723904927e-05 7.0754019560e-01 1.8638927681e+03 
4.1144981215e-05 1.0000000000e+00 3.0000000000e+02 
1.5221472979e-05 7.1704253807e-01 2.2306169834e+03 
2.6560704026e-05 6.4651014168e-01 2.1682080453e+03 
5.6951179666e-06 7.4516195367e-01 2.2576686001e+03 
4.9708725628e-06 7.4628161869e-01 2.2281582269e+03 
2.2802453346e-05 6.3894677446e-01 2.0709861845e+03 
5.3347093843e-05 6.3778060920e-01 2.0089037903e+03 
3.0554272835e-05 6.8671660754e-01 1.8902348191e+03 
4.7222309033e-05 6.7504274484e-01 1.9108000710e+03 
9.5233107431e-06 7.2988155344e-01 2.5520650759e+03 
9.5333718809e-06 1.0000000000e+00 1.5575331402e+03 
1.0524259109e-04 6.8059708071e-01 2.2734483463e+03 
1.2431626793e-05 1.0000000000e+00 1.4268008708e+03 
2.1989961712e-05 6.9947420419e-01 2.2385212195e+03 
9.6047264410e-06 1.0000000000e+00 1.5045369907e+03 
7.4437609915e-06 7.3726987820e-01 2.3420458594e+03 
1.9953256980e-05 1.0000000000e+00 1.7283189685e+03 
4.6449105352e-06 7.4476884053e-01 2.4929930591e+03 
9.2971983302e-05 6.7149488624e-01 2.4401704324e+03 
3.8896649715e-05 6.6606195711e-01 2.2165372090e+03 
2.4719310193e-05 6.9888471280e-01 2.2341981004e+03 
4.5011530283e-05 6.8754133541e-01 2.3322004123e+03 
4.8215717715e-05 7.1841788299e-01 2.6088705340e+03 
1.5185053825e-04 6.7575563155e-01 2.3481955743e+03 
6.0211199928e-05 6.9015375408e-01 2.3425673533e+03 
3.9844444948e-05 6.2711952349e-01 2.1310717516e+03 
7.9547098685e-06 7.3987128076e-01 2.3079683915e+03 
4.5580038940e-05 6.2709048352e-01 2.1559817998e+03 
2.2064759797e-05 7.0458697300e-01 2.2419034082e+03 
2.6154083664e-05 6.9158386025e-01 2.2170387440e+03 
6.3232222164e-06 1.0000000000e+00 1.1145456931e+03 
4.8374107296e-05 6.2578653055e-01 2.0651878576e+03 
5.0367009099e-05 6.8625168688e-01 2.3362213398e+03 
2.0706496507e-05 1.0000000000e+00 1.8087934275e+03 
7.6837091143e-06 1.0000000000e+00 1.4296605774e+03 
2.5316268600e-04 6.3847984390e-01 2.5977194241e+03 
8.4621040010e-06 1.0000000000e+00 1.3061529930e+03 
2.2812373079e-05 7.1455986333e-01 2.3661340282e+03 
2.8788495885e-05 6.8868700822e-01 2.2533315386e+03 
1.0863214593e-05 7.2886317616e-01 2.5424892660e+03 
6.7333617766e-05 6.8543362069e-01 2.5414438256e+03 
9.8587164351e-06 1.0000000000e+00 1.7262635132e+03 
1.1774821263e-04 6.6742518795e-01 2.4655752272e+03 
1.4483077447e-05 1.0000000000e+00 1.7917481078e+03 
