# Supplementary material for: Atmospheric CO2 levels from 2.7 billion years ago inferred from micrometeorite oxidation
Source: Sci Adv. 2020 Jan 22;6(4):eaay4644. doi: 10.1126/sciadv.aay4644 (PMC6976288; doi:10.1126/sciadv.aay4644)
Supplement: Data file S1 [file aay4644_Data_file_S1.zip › co2_atmos/co2_24/args_array.dat]

Mass [kg]        Velocity [m s-1]    Theta [rad]    CO2 [wt. frac]    
4.7693449124e-08 1.2737624085e+04 7.6663064615e-01 2.4000000000e-01 
5.9792951274e-08 1.2800105003e+04 9.6370906376e-01 2.4000000000e-01 
2.8279475406e-10 1.1391301497e+04 9.0589443577e-01 2.4000000000e-01 
6.9309129292e-10 1.6264193279e+04 8.0989168519e-01 2.4000000000e-01 
4.5913995671e-10 1.3978246386e+04 7.9302550545e-01 2.4000000000e-01 
8.6434471501e-10 1.1334875130e+04 1.1751840431e+00 2.4000000000e-01 
3.7988577854e-08 1.6309500612e+04 1.0142824011e+00 2.4000000000e-01 
1.9337340608e-08 1.1437428855e+04 7.7276774780e-01 2.4000000000e-01 
7.1863419570e-09 1.3321678796e+04 4.0333595631e-01 2.4000000000e-01 
1.2103651826e-08 1.2425109904e+04 1.1465697264e+00 2.4000000000e-01 
7.3704596382e-08 1.5491580036e+04 1.0639850755e+00 2.4000000000e-01 
1.6498215444e-07 1.1758511574e+04 3.6372826054e-01 2.4000000000e-01 
1.4559934717e-07 1.3156654492e+04 1.3280122979e+00 2.4000000000e-01 
5.7574007613e-07 1.6450946569e+04 1.1174178204e+00 2.4000000000e-01 
4.3587463272e-09 1.5060587115e+04 1.0566301817e+00 2.4000000000e-01 
2.1411477338e-10 1.1449007990e+04 1.0534630399e+00 2.4000000000e-01 
2.0040272022e-10 1.2037311956e+04 1.0388997378e+00 2.4000000000e-01 
6.0778065408e-10 1.9571099913e+04 1.3475442477e+00 2.4000000000e-01 
1.4399775248e-10 1.1219492928e+04 3.4393299527e-01 2.4000000000e-01 
2.2962689630e-11 1.1734768021e+04 1.1430131386e+00 2.4000000000e-01 
6.2527481075e-10 1.2720758636e+04 6.5971082772e-01 2.4000000000e-01 
9.0097854448e-11 1.5174864188e+04 4.2234539126e-01 2.4000000000e-01 
2.0648423004e-08 1.5130139571e+04 1.2212514863e+00 2.4000000000e-01 
1.9168761850e-08 2.0000000000e+04 1.1858628279e+00 2.4000000000e-01 
1.0378546166e-09 1.3438753838e+04 8.4060144162e-01 2.4000000000e-01 
3.7339140765e-11 1.5402984301e+04 9.7059461489e-01 2.4000000000e-01 
1.2792205038e-08 1.1920570460e+04 1.1538417665e+00 2.4000000000e-01 
9.3902457583e-12 1.2205911071e+04 1.1551564967e+00 2.4000000000e-01 
2.6478108320e-12 1.8317915556e+04 8.3171874510e-01 2.4000000000e-01 
7.1654184704e-11 1.2229525404e+04 7.2186758465e-01 2.4000000000e-01 
4.8720595861e-06 1.9663500237e+04 4.9963050937e-01 2.4000000000e-01 
2.7683198596e-06 1.1534484012e+04 6.9270606816e-01 2.4000000000e-01 
1.2148647206e-09 1.4287092967e+04 1.1836530412e+00 2.4000000000e-01 
3.1422672134e-07 1.4313893894e+04 7.6195857240e-01 2.4000000000e-01 
1.7396826703e-10 1.2824834480e+04 9.6983474458e-01 2.4000000000e-01 
2.4788744032e-08 1.2219034886e+04 1.2085399127e+00 2.4000000000e-01 
6.2701658405e-08 1.2335157666e+04 4.6583440774e-01 2.4000000000e-01 
2.4185190122e-09 1.4417999211e+04 4.6657707290e-01 2.4000000000e-01 
1.8805488017e-09 2.0000000000e+04 2.0919722556e-01 2.4000000000e-01 
5.6072661576e-07 1.5030390007e+04 6.0677852627e-01 2.4000000000e-01 
9.4186809410e-08 2.0000000000e+04 5.0617401935e-01 2.4000000000e-01 
6.4563462708e-09 1.6909522407e+04 4.4994138925e-01 2.4000000000e-01 
3.7890711165e-07 1.2072257075e+04 5.7742015157e-01 2.4000000000e-01 
8.2023278004e-12 1.4125829532e+04 6.1713125452e-01 2.4000000000e-01 
9.7562016564e-11 1.1845616471e+04 6.2229650706e-01 2.4000000000e-01 
3.7500934201e-08 2.0000000000e+04 1.1006134037e+00 2.4000000000e-01 
8.9010632123e-08 1.2035005118e+04 9.4438288509e-01 2.4000000000e-01 
7.2242959771e-07 1.5003097512e+04 7.8993873071e-01 2.4000000000e-01 
5.1606028481e-10 1.3831700908e+04 7.8055080390e-01 2.4000000000e-01 
8.8254225874e-07 1.1879415295e+04 1.0252349867e+00 2.4000000000e-01 
8.6675052226e-12 1.3075560015e+04 6.7811339537e-01 2.4000000000e-01 
3.5094202451e-08 1.8251016296e+04 1.2142080003e+00 2.4000000000e-01 
1.5437223252e-08 1.4769722129e+04 8.6391643766e-01 2.4000000000e-01 
2.0501962538e-10 1.5039305612e+04 5.5817667767e-01 2.4000000000e-01 
8.4431144690e-07 2.0000000000e+04 3.8852556448e-01 2.4000000000e-01 
9.1267377079e-09 1.2750016751e+04 6.0620650009e-01 2.4000000000e-01 
4.2933954394e-09 1.3695630684e+04 1.0931652234e+00 2.4000000000e-01 
7.0157543786e-11 1.4585293553e+04 3.7022043960e-01 2.4000000000e-01 
1.1456861897e-09 1.6807080853e+04 7.1045529044e-01 2.4000000000e-01 
9.4070760046e-09 2.0000000000e+04 2.8133821168e-01 2.4000000000e-01 
1.3334127610e-09 1.1397946890e+04 3.8320813050e-01 2.4000000000e-01 
2.4912243886e-09 1.2363135232e+04 6.7559912351e-01 2.4000000000e-01 
9.4459813043e-11 1.1763161293e+04 7.1029210668e-01 2.4000000000e-01 
4.1597768373e-10 1.7049778639e+04 8.8907275648e-01 2.4000000000e-01 
1.0536668963e-09 1.5016288040e+04 5.8406272859e-01 2.4000000000e-01 
3.9148431453e-07 1.5786954184e+04 1.4602455551e+00 2.4000000000e-01 
1.9148611876e-08 1.8624389604e+04 6.6283856475e-01 2.4000000000e-01 
2.2357915097e-11 1.2711574222e+04 1.0518267250e+00 2.4000000000e-01 
7.9078267402e-10 1.6523625076e+04 8.1119704900e-01 2.4000000000e-01 
3.1442087344e-10 1.1961216080e+04 2.9481636867e-01 2.4000000000e-01 
3.3984754404e-08 1.2268250719e+04 4.2772143286e-01 2.4000000000e-01 
3.0465122996e-06 1.2074939514e+04 1.4159936450e+00 2.4000000000e-01 
4.1098027130e-08 1.5820604721e+04 5.3337603286e-01 2.4000000000e-01 
1.2688125338e-09 1.3751994437e+04 1.3266515210e+00 2.4000000000e-01 
1.7305325121e-08 1.1817767429e+04 9.5892770581e-01 2.4000000000e-01 
3.6834700474e-09 1.2006714198e+04 8.8168623133e-01 2.4000000000e-01 
5.3603676156e-08 1.4716987317e+04 2.5608329290e-01 2.4000000000e-01 
1.1875673148e-07 1.2204971586e+04 4.6760804377e-01 2.4000000000e-01 
1.6138376909e-11 1.6364183830e+04 4.0152933583e-01 2.4000000000e-01 
8.3750619906e-10 1.5527038712e+04 1.5555763908e+00 2.4000000000e-01 
6.8249987661e-09 2.0000000000e+04 1.1566803991e+00 2.4000000000e-01 
1.8175542897e-08 1.1487698400e+04 1.4094451409e+00 2.4000000000e-01 
8.1119853552e-10 1.1667350205e+04 5.1765532249e-01 2.4000000000e-01 
3.0693664392e-07 1.1489007526e+04 7.5365197575e-01 2.4000000000e-01 
6.5812524195e-08 1.3315305675e+04 1.1512598059e+00 2.4000000000e-01 
6.3527687906e-10 1.3100829950e+04 4.5968189308e-01 2.4000000000e-01 
1.4205048623e-07 1.2219468442e+04 8.5713434698e-01 2.4000000000e-01 
7.4104498852e-09 1.7351062685e+04 1.1631215788e+00 2.4000000000e-01 
1.2838580601e-06 1.3988819765e+04 9.5323760038e-01 2.4000000000e-01 
1.9395125768e-08 1.3691457913e+04 1.0528539160e+00 2.4000000000e-01 
4.9523113898e-08 1.4389744966e+04 1.4650921466e+00 2.4000000000e-01 
2.5448026796e-07 1.4212295751e+04 2.7325223668e-01 2.4000000000e-01 
1.5652931279e-08 1.3098499649e+04 1.5621228539e-01 2.4000000000e-01 
2.3090583480e-09 1.9142887568e+04 8.4597639824e-01 2.4000000000e-01 
9.2200684528e-09 1.4239838036e+04 1.0632475643e+00 2.4000000000e-01 
1.9723367476e-09 1.6890847676e+04 1.8845428948e-01 2.4000000000e-01 
4.6488540899e-09 1.2047684584e+04 7.9967331649e-01 2.4000000000e-01 
8.5050572543e-11 1.3033789956e+04 7.6964662921e-01 2.4000000000e-01 
1.1824554619e-09 1.2827445533e+04 5.6060805314e-01 2.4000000000e-01 
9.9421025553e-11 1.3438623549e+04 7.7330826329e-01 2.4000000000e-01 
1.2145957965e-09 1.2020979474e+04 5.6430227596e-01 2.4000000000e-01 
1.7255406288e-08 1.1894195423e+04 1.2165245561e+00 2.4000000000e-01 
1.4395409008e-08 1.3482606790e+04 7.1465153207e-01 2.4000000000e-01 
2.9755979092e-10 1.3556197905e+04 1.6028749160e-01 2.4000000000e-01 
1.6744542022e-09 1.5934179694e+04 9.6433640528e-01 2.4000000000e-01 
1.1736501575e-09 1.4898986965e+04 2.1423813068e-01 2.4000000000e-01 
1.6180312010e-11 1.6569708875e+04 6.4649041882e-01 2.4000000000e-01 
1.7748523688e-07 1.1421383469e+04 1.1732105002e+00 2.4000000000e-01 
2.1962187923e-09 1.4553611643e+04 1.0232766242e+00 2.4000000000e-01 
1.4997522782e-09 1.9126944681e+04 4.7261797877e-01 2.4000000000e-01 
1.0283932800e-09 1.6504090226e+04 1.2304785263e+00 2.4000000000e-01 
1.6272310069e-07 1.1358492657e+04 1.2044138242e+00 2.4000000000e-01 
1.7383239368e-09 1.7456874434e+04 4.4234928446e-02 2.4000000000e-01 
3.9359349924e-09 1.1288555477e+04 4.9258243560e-01 2.4000000000e-01 
1.8653101042e-11 1.3414994012e+04 6.6402583489e-01 2.4000000000e-01 
2.4359999617e-08 1.2073839034e+04 6.9409948820e-01 2.4000000000e-01 
4.9633770046e-09 1.2327426911e+04 1.2405231810e+00 2.4000000000e-01 
1.1500781081e-07 1.2089518196e+04 1.1737409109e+00 2.4000000000e-01 
1.1673478034e-09 1.3012602345e+04 6.4686334004e-01 2.4000000000e-01 
9.1644482001e-10 1.6759773143e+04 9.3323099651e-01 2.4000000000e-01 
2.7551224062e-06 1.4242132311e+04 9.5295408451e-01 2.4000000000e-01 
4.5704280226e-10 1.2477888710e+04 5.6138815326e-01 2.4000000000e-01 
6.8428247654e-07 1.1994100970e+04 2.9782908367e-01 2.4000000000e-01 
1.5744054313e-08 1.1331044344e+04 1.1772184313e+00 2.4000000000e-01 
5.4893703242e-09 1.1824543633e+04 3.2014880420e-01 2.4000000000e-01 
6.6380052523e-08 2.0000000000e+04 9.0074993982e-01 2.4000000000e-01 
1.1834889408e-10 1.1450798818e+04 1.3501560001e+00 2.4000000000e-01 
6.7933259217e-11 1.2380828428e+04 8.9768278751e-01 2.4000000000e-01 
2.9585313325e-10 1.1868196653e+04 1.4749417061e+00 2.4000000000e-01 
1.9843769582e-07 1.3139996327e+04 1.3725368522e+00 2.4000000000e-01 
2.4551617749e-05 1.3235344037e+04 1.1522102017e+00 2.4000000000e-01 
3.5499059878e-09 1.3202613014e+04 3.7880065144e-01 2.4000000000e-01 
3.4442254517e-11 1.2080006454e+04 6.1861867802e-01 2.4000000000e-01 
1.1276554635e-11 2.0000000000e+04 8.8666757330e-01 2.4000000000e-01 
3.7110835975e-11 1.1315603380e+04 1.3702956652e-01 2.4000000000e-01 
6.0690942207e-09 1.1743906551e+04 5.6236134416e-01 2.4000000000e-01 
5.8964119805e-10 2.0000000000e+04 9.2923861811e-01 2.4000000000e-01 
2.3311546301e-07 1.3306383431e+04 7.7283603416e-01 2.4000000000e-01 
3.1925607742e-09 1.7190159815e+04 3.2733133651e-01 2.4000000000e-01 
1.3895361332e-10 1.1572939708e+04 3.3300435408e-01 2.4000000000e-01 
3.8491202626e-08 2.0000000000e+04 4.2519654481e-01 2.4000000000e-01 
2.8307254824e-10 1.5593641348e+04 1.7399772598e-01 2.4000000000e-01 
2.8514459910e-07 1.5480568555e+04 1.0035474036e+00 2.4000000000e-01 
4.1596008375e-08 1.6788296136e+04 7.0975705376e-01 2.4000000000e-01 
4.0200711042e-11 1.3972702198e+04 3.4376820170e-01 2.4000000000e-01 
3.5063855345e-06 1.1306045613e+04 1.1979412728e+00 2.4000000000e-01 
1.1786784031e-07 1.1252260831e+04 8.5169792701e-01 2.4000000000e-01 
4.0826624920e-09 1.4023024358e+04 6.1496339148e-01 2.4000000000e-01 
2.6102123090e-07 1.2046869918e+04 9.7610508315e-01 2.4000000000e-01 
2.4286874784e-08 1.7325099877e+04 1.0906779292e+00 2.4000000000e-01 
8.7366366002e-09 1.1213476458e+04 1.7497538701e-01 2.4000000000e-01 
6.0497504624e-08 1.1356615412e+04 1.0309081044e+00 2.4000000000e-01 
7.1876014190e-10 1.9699820967e+04 2.9053798313e-01 2.4000000000e-01 
2.7253739274e-07 1.1671401919e+04 8.4748011250e-01 2.4000000000e-01 
2.1194643071e-09 1.2306364273e+04 6.2818918111e-01 2.4000000000e-01 
4.5704255571e-08 1.1694423101e+04 7.8334837973e-01 2.4000000000e-01 
7.0286365083e-07 2.0000000000e+04 8.5121513226e-01 2.4000000000e-01 
9.8649125360e-07 1.2511700907e+04 8.5883177321e-01 2.4000000000e-01 
1.2003071416e-09 1.1337511536e+04 1.3751677557e+00 2.4000000000e-01 
1.8777222266e-10 1.1790338135e+04 1.1423951683e+00 2.4000000000e-01 
6.3064387779e-10 1.3084435752e+04 4.3932295174e-01 2.4000000000e-01 
7.3183530151e-10 1.6315102679e+04 9.8631856663e-01 2.4000000000e-01 
1.5798276442e-09 1.2713688930e+04 3.9850733183e-01 2.4000000000e-01 
1.2420695802e-06 1.4870940528e+04 5.8930073913e-01 2.4000000000e-01 
7.1654929428e-11 1.6496952037e+04 7.5597352158e-01 2.4000000000e-01 
2.4889725977e-06 1.3032438025e+04 8.6810663176e-01 2.4000000000e-01 
3.2022865137e-09 1.4578703320e+04 1.1078228494e+00 2.4000000000e-01 
3.1933784785e-09 1.1873076798e+04 1.2035029838e+00 2.4000000000e-01 
2.0759793011e-08 1.2962731611e+04 1.2061616402e+00 2.4000000000e-01 
2.0395462759e-10 1.1827473363e+04 9.9132998391e-01 2.4000000000e-01 
9.9737727636e-06 1.4636382730e+04 2.1910946830e-01 2.4000000000e-01 
4.3999533116e-10 1.2558944220e+04 4.8029596665e-01 2.4000000000e-01 
1.1002573562e-05 1.1656052600e+04 7.5437142565e-01 2.4000000000e-01 
1.3006985857e-11 1.3531680321e+04 1.0491933876e+00 2.4000000000e-01 
1.0844957600e-06 1.1320241555e+04 1.3255109624e+00 2.4000000000e-01 
1.0484465364e-07 1.1565853476e+04 1.2222872979e+00 2.4000000000e-01 
1.6301643324e-08 1.2528317726e+04 8.3008226278e-01 2.4000000000e-01 
4.7247044615e-09 1.3307791695e+04 1.0573703227e+00 2.4000000000e-01 
5.1071654505e-11 1.4422349876e+04 9.2946528425e-01 2.4000000000e-01 
1.5597679932e-09 1.1794467643e+04 9.9324957777e-01 2.4000000000e-01 
1.0074767360e-09 1.3275135861e+04 8.9352462108e-01 2.4000000000e-01 
5.7810200477e-08 1.1235072289e+04 6.8576719249e-01 2.4000000000e-01 
6.1662242858e-06 1.1914233624e+04 1.2625319257e+00 2.4000000000e-01 
2.2103247434e-08 1.2635253950e+04 9.6386549247e-01 2.4000000000e-01 
8.9738191883e-07 1.1608900978e+04 3.1217000937e-01 2.4000000000e-01 
1.4341057366e-09 1.1205134618e+04 8.0094557689e-01 2.4000000000e-01 
1.4854641022e-06 1.2238606699e+04 1.1967245205e+00 2.4000000000e-01 
4.5866347992e-10 1.2723534495e+04 9.0118403440e-01 2.4000000000e-01 
4.7231447460e-10 1.1726100491e+04 5.6005835733e-01 2.4000000000e-01 
4.6395269243e-09 1.1663153017e+04 9.7048681147e-01 2.4000000000e-01 
1.3294446225e-12 1.5103698798e+04 1.2439934145e-01 2.4000000000e-01 
1.2083472551e-08 2.0000000000e+04 1.2929587051e+00 2.4000000000e-01 
3.2620472260e-09 1.2033852771e+04 8.7653563015e-01 2.4000000000e-01 
3.4909223819e-08 1.4317201434e+04 1.0191206816e+00 2.4000000000e-01 
2.6040973295e-08 1.3870096465e+04 1.1743115621e+00 2.4000000000e-01 
1.6297235644e-07 2.0000000000e+04 6.2609170383e-01 2.4000000000e-01 
1.4337834382e-09 1.5519280516e+04 3.5792404206e-01 2.4000000000e-01 
2.3572181033e-07 2.0000000000e+04 6.7748264221e-01 2.4000000000e-01 
2.8420936976e-06 1.9912058083e+04 6.6329218599e-01 2.4000000000e-01 
2.3216213681e-07 1.2228801394e+04 6.5404142533e-01 2.4000000000e-01 
2.1049614318e-07 1.4374136240e+04 8.2836638878e-01 2.4000000000e-01 
1.1478633279e-08 2.0000000000e+04 4.1452437389e-01 2.4000000000e-01 
2.9419698399e-11 1.4461262032e+04 1.0916558553e+00 2.4000000000e-01 
6.6069474275e-10 1.3036675289e+04 5.6001119824e-01 2.4000000000e-01 
7.4187333073e-07 1.4332055864e+04 2.7501872927e-01 2.4000000000e-01 
9.4246727124e-11 1.4821581451e+04 5.8038480056e-01 2.4000000000e-01 
7.1329791975e-09 2.0000000000e+04 5.9637672789e-01 2.4000000000e-01 
3.3850935675e-08 1.3164135081e+04 5.8714373637e-01 2.4000000000e-01 
1.5433022287e-08 1.1485316043e+04 2.7413975068e-01 2.4000000000e-01 
1.5212761248e-06 1.2278336004e+04 4.8546045892e-01 2.4000000000e-01 
6.0862503651e-12 1.8841074067e+04 8.6560824153e-01 2.4000000000e-01 
7.0905969102e-09 1.8304317244e+04 1.3836974661e+00 2.4000000000e-01 
3.3116076335e-10 1.6266517480e+04 2.3991597721e-01 2.4000000000e-01 
1.5054965792e-06 1.5125013382e+04 3.7843060783e-01 2.4000000000e-01 
2.5466708551e-09 1.1551671882e+04 2.3828099411e-01 2.4000000000e-01 
5.1631721320e-07 1.2571908492e+04 1.3495471765e+00 2.4000000000e-01 
9.7397234037e-12 1.8427376190e+04 7.1167522884e-01 2.4000000000e-01 
9.4668642291e-10 1.3031318282e+04 9.0695157860e-01 2.4000000000e-01 
1.8875557334e-11 1.1302682017e+04 4.6265831310e-01 2.4000000000e-01 
1.2214748197e-07 1.1409166356e+04 6.7675783060e-01 2.4000000000e-01 
6.6969326546e-07 1.8256611499e+04 7.2760998379e-01 2.4000000000e-01 
1.2979829060e-10 1.6190717175e+04 8.7171647156e-01 2.4000000000e-01 
1.2199803980e-11 1.1610952108e+04 8.6260055649e-01 2.4000000000e-01 
2.4476443911e-08 1.1802864681e+04 4.4631310593e-01 2.4000000000e-01 
5.2469415354e-08 1.5853176641e+04 1.2953982122e+00 2.4000000000e-01 
5.6660154618e-12 1.1356593076e+04 1.1148311202e+00 2.4000000000e-01 
4.1912587687e-08 1.3806519095e+04 5.7531983106e-01 2.4000000000e-01 
2.0664892702e-11 1.4800046149e+04 2.8678756971e-01 2.4000000000e-01 
1.4691622134e-09 1.1904908237e+04 8.9497728508e-01 2.4000000000e-01 
4.0270379622e-09 1.1355174125e+04 1.9908364432e-01 2.4000000000e-01 
4.6893751499e-08 1.5393499437e+04 6.5927139645e-01 2.4000000000e-01 
3.6200765418e-08 1.2145669841e+04 1.2999971223e-01 2.4000000000e-01 
2.9782267256e-11 1.3320709887e+04 4.3437656821e-01 2.4000000000e-01 
8.8480548863e-10 1.3292805417e+04 1.3719939619e+00 2.4000000000e-01 
6.5070224794e-08 1.1516035011e+04 1.2784073209e+00 2.4000000000e-01 
7.3899062409e-09 1.1780801130e+04 4.4744872135e-01 2.4000000000e-01 
9.2801551096e-09 1.4857954838e+04 5.9781627514e-01 2.4000000000e-01 
5.6723559615e-08 1.2007092554e+04 5.8960752753e-01 2.4000000000e-01 
9.8928005197e-09 1.2336073106e+04 1.4095776334e+00 2.4000000000e-01 
1.1276487267e-07 1.2167655228e+04 2.5841667185e-01 2.4000000000e-01 
6.9187795613e-08 2.0000000000e+04 4.6994654736e-01 2.4000000000e-01 
2.1476861852e-06 1.2482438459e+04 5.5021744605e-01 2.4000000000e-01 
1.3407613686e-08 1.3015665986e+04 1.0115292699e+00 2.4000000000e-01 
4.0386626998e-08 1.2240571087e+04 4.3438228578e-01 2.4000000000e-01 
4.4227514583e-09 1.2148174166e+04 1.0490134560e-01 2.4000000000e-01 
7.0572714848e-08 1.4448683894e+04 1.0639584809e+00 2.4000000000e-01 
2.7959595662e-08 1.9167493142e+04 8.2133243386e-01 2.4000000000e-01 
2.6260145090e-10 1.6862287912e+04 6.0139002054e-01 2.4000000000e-01 
3.3600483853e-10 1.1287226129e+04 9.5635909588e-01 2.4000000000e-01 
3.0593111044e-11 1.1410108918e+04 8.4506198950e-01 2.4000000000e-01 
2.4301180022e-11 1.2874190742e+04 7.6047666364e-01 2.4000000000e-01 
1.6973274930e-08 2.0000000000e+04 1.0327468677e+00 2.4000000000e-01 
5.6598793757e-09 1.4467765415e+04 6.8020830093e-01 2.4000000000e-01 
1.4406801842e-08 1.3075020379e+04 1.2806955724e+00 2.4000000000e-01 
5.8186990741e-08 1.6853384522e+04 1.4134030341e+00 2.4000000000e-01 
4.4281374591e-07 1.4099779094e+04 7.1625690357e-01 2.4000000000e-01 
6.2712460499e-09 1.1387600491e+04 3.1286130670e-01 2.4000000000e-01 
1.9499718619e-08 1.2474963145e+04 1.0575312694e+00 2.4000000000e-01 
9.8499409051e-09 1.6309151807e+04 3.6060805291e-01 2.4000000000e-01 
3.0840889713e-08 1.2862710471e+04 1.4907316371e+00 2.4000000000e-01 
3.8061137204e-11 1.4221197497e+04 1.0498370995e+00 2.4000000000e-01 
4.3800857036e-06 1.5746769641e+04 1.2291208672e+00 2.4000000000e-01 
2.5479716647e-08 1.3087003188e+04 8.1299166195e-01 2.4000000000e-01 
6.8709633057e-07 1.2098752399e+04 4.9983521962e-01 2.4000000000e-01 
1.3475045786e-08 1.1456155142e+04 5.4407447672e-01 2.4000000000e-01 
1.3070128120e-09 1.2597985895e+04 5.1543658116e-01 2.4000000000e-01 
3.0122745172e-10 2.0000000000e+04 5.4288598677e-02 2.4000000000e-01 
3.9253735961e-10 1.3050011895e+04 7.9327586889e-01 2.4000000000e-01 
4.4206114332e-09 1.3728100276e+04 6.8374007882e-01 2.4000000000e-01 
1.3703012484e-09 2.0000000000e+04 1.1369020580e+00 2.4000000000e-01 
3.1177722718e-09 1.5150925444e+04 5.3736503187e-01 2.4000000000e-01 
4.1190916019e-06 1.2390618168e+04 1.1551935827e+00 2.4000000000e-01 
1.7726791291e-09 1.3123601428e+04 1.4100015307e+00 2.4000000000e-01 
1.4757365875e-10 1.1790631604e+04 1.0086108553e+00 2.4000000000e-01 
8.8652919221e-09 1.2275597815e+04 9.8681299904e-01 2.4000000000e-01 
3.8614304790e-11 1.1960329621e+04 9.9875206574e-01 2.4000000000e-01 
1.2623226555e-07 1.4169735541e+04 9.0102267836e-01 2.4000000000e-01 
3.3148030035e-10 1.7185884114e+04 8.9543060584e-01 2.4000000000e-01 
6.9770207681e-08 1.1876184155e+04 3.0340799885e-01 2.4000000000e-01 
3.8839238644e-08 1.1641793358e+04 5.6536204493e-01 2.4000000000e-01 
1.5550204768e-09 1.1785557150e+04 7.2218545185e-01 2.4000000000e-01 
7.2746429472e-08 1.2281857224e+04 8.4352865146e-01 2.4000000000e-01 
3.1312286507e-11 1.3074583594e+04 9.2305378056e-01 2.4000000000e-01 
3.2063254620e-09 2.0000000000e+04 5.2612638242e-01 2.4000000000e-01 
1.1958298536e-08 1.2791051083e+04 9.8901178825e-01 2.4000000000e-01 
1.5531000983e-10 1.6913322034e+04 4.6036987014e-01 2.4000000000e-01 
1.6729863915e-09 1.1553070905e+04 3.8575860572e-01 2.4000000000e-01 
1.3937761725e-07 2.0000000000e+04 4.5599224096e-01 2.4000000000e-01 
1.6009570008e-10 1.2344546410e+04 1.3449594286e-01 2.4000000000e-01 
2.6637286797e-09 1.3591973146e+04 3.3470274342e-01 2.4000000000e-01 
9.0952468895e-07 1.2978995919e+04 9.8025897859e-01 2.4000000000e-01 
2.8415620268e-11 1.5522219655e+04 3.8256844441e-01 2.4000000000e-01 
4.0920187790e-08 1.7879658423e+04 8.1194474133e-01 2.4000000000e-01 
1.9110295945e-08 1.3809665150e+04 1.1703161635e+00 2.4000000000e-01 
1.8100413659e-08 1.2408049485e+04 1.3719119683e+00 2.4000000000e-01 
1.6127344726e-08 1.2501426893e+04 5.9724578576e-01 2.4000000000e-01 
6.2332348363e-12 1.1724974759e+04 1.0855032704e+00 2.4000000000e-01 
1.4437389492e-07 1.1720841325e+04 2.3190243406e-01 2.4000000000e-01 
4.9038208330e-08 1.7077997324e+04 6.8740881858e-01 2.4000000000e-01 
7.7885720040e-10 1.3968447959e+04 8.8035542960e-01 2.4000000000e-01 
4.2221553314e-06 1.5398426475e+04 7.3074908423e-01 2.4000000000e-01 
1.6668914417e-06 1.2160080128e+04 7.4900696392e-01 2.4000000000e-01 
4.3240359058e-10 1.1651116705e+04 6.6954700088e-02 2.4000000000e-01 
1.6413777787e-06 1.5376132658e+04 1.0420377668e+00 2.4000000000e-01 
2.2624284967e-08 1.2470215767e+04 9.8955505262e-01 2.4000000000e-01 
8.9769496744e-08 1.2833188782e+04 3.9107110867e-01 2.4000000000e-01 
3.2360728101e-10 1.1598814008e+04 4.9710397569e-01 2.4000000000e-01 
3.6982782859e-11 1.4355572777e+04 9.2548797209e-01 2.4000000000e-01 
4.6689528608e-09 2.0000000000e+04 9.5555301318e-01 2.4000000000e-01 
9.9778613934e-09 2.0000000000e+04 8.2646744202e-01 2.4000000000e-01 
5.3264167445e-08 1.1560332171e+04 4.0588980454e-01 2.4000000000e-01 
2.3807345747e-07 1.4985726452e+04 1.0100707772e+00 2.4000000000e-01 
1.9663192847e-09 1.1906448669e+04 1.1300155194e+00 2.4000000000e-01 
2.7659699414e-06 2.0000000000e+04 1.1597059282e+00 2.4000000000e-01 
2.6731551076e-09 1.1639980002e+04 9.4794306653e-01 2.4000000000e-01 
5.1899574586e-07 1.1803983636e+04 9.3644072106e-01 2.4000000000e-01 
3.5700198410e-08 1.5665251362e+04 3.4586619936e-01 2.4000000000e-01 
3.1152687479e-08 1.3584837640e+04 1.1946943962e+00 2.4000000000e-01 
4.1997143008e-10 1.6819783274e+04 7.4737531344e-01 2.4000000000e-01 
3.5479938566e-09 1.2961363050e+04 7.8078815519e-01 2.4000000000e-01 
1.0959245793e-10 1.3143496738e+04 6.2297531307e-01 2.4000000000e-01 
1.6835689746e-11 1.1662448195e+04 5.9806883068e-01 2.4000000000e-01 
2.8344505072e-10 1.6373716699e+04 1.2303370986e+00 2.4000000000e-01 
1.6634032477e-07 1.4252434986e+04 9.1190424546e-01 2.4000000000e-01 
5.9811105463e-10 1.2124485006e+04 1.2402119605e+00 2.4000000000e-01 
3.9398988913e-10 1.9491454615e+04 1.5650552057e-01 2.4000000000e-01 
1.6456002677e-10 1.1897514355e+04 5.9492199337e-01 2.4000000000e-01 
6.2784662069e-07 1.2849604118e+04 1.3482314461e+00 2.4000000000e-01 
8.5314635419e-07 1.8180997868e+04 5.9760402025e-01 2.4000000000e-01 
3.7214513527e-12 1.5429314439e+04 4.8139428868e-01 2.4000000000e-01 
7.5118755480e-09 1.3897247644e+04 1.7682834872e-01 2.4000000000e-01 
1.1127431691e-11 1.3489657443e+04 9.9276869509e-01 2.4000000000e-01 
2.9333909697e-10 1.2887876043e+04 1.2103293692e+00 2.4000000000e-01 
1.7060566468e-05 1.2062530908e+04 4.9764798940e-01 2.4000000000e-01 
1.3152447333e-06 1.9923122321e+04 1.1938369612e+00 2.4000000000e-01 
4.9091045063e-11 1.1216950821e+04 1.0266243729e+00 2.4000000000e-01 
2.7683967969e-10 2.0000000000e+04 8.8169717383e-01 2.4000000000e-01 
3.0995194627e-10 1.3231098853e+04 5.8146375613e-01 2.4000000000e-01 
1.4015655463e-08 1.3333504067e+04 1.1164465623e+00 2.4000000000e-01 
2.4475194229e-11 1.9493765074e+04 1.1715625022e+00 2.4000000000e-01 
8.7304002357e-07 1.1350483486e+04 6.3862176468e-01 2.4000000000e-01 
1.7949587943e-07 1.1942868657e+04 7.8530542360e-01 2.4000000000e-01 
1.1541283193e-05 1.3839655000e+04 1.1194376182e+00 2.4000000000e-01 
2.8369572996e-08 1.3770842645e+04 9.2736518075e-01 2.4000000000e-01 
2.7331983138e-08 1.9395769075e+04 6.6872090593e-01 2.4000000000e-01 
7.3641423367e-09 1.3651974731e+04 7.9843194214e-01 2.4000000000e-01 
1.5208156725e-10 1.4075085981e+04 1.1771182150e+00 2.4000000000e-01 
7.0605199566e-09 1.1646716398e+04 2.9853372589e-01 2.4000000000e-01 
3.4535133858e-09 1.3847862330e+04 5.5831904638e-01 2.4000000000e-01 
5.0289336319e-11 1.7761935486e+04 1.1165182947e+00 2.4000000000e-01 
1.2580250153e-09 1.2390547221e+04 7.7872461437e-01 2.4000000000e-01 
5.9881424382e-10 1.4355942023e+04 1.0779815819e+00 2.4000000000e-01 
1.9003937550e-08 1.3072179266e+04 1.4204190590e+00 2.4000000000e-01 
1.2744309550e-05 1.1250658861e+04 7.3374067852e-01 2.4000000000e-01 
4.4916103536e-08 1.1617755465e+04 1.2956269913e+00 2.4000000000e-01 
7.3948922836e-08 1.4028074086e+04 8.2978847050e-01 2.4000000000e-01 
4.4154574219e-12 1.1668846802e+04 3.5708741292e-01 2.4000000000e-01 
1.9041436106e-11 1.3886162613e+04 2.7113807961e-01 2.4000000000e-01 
2.0335622445e-08 1.1547677252e+04 9.1141118516e-01 2.4000000000e-01 
1.7406506221e-08 1.1916165501e+04 5.9531369610e-01 2.4000000000e-01 
2.1357673018e-08 1.7030403632e+04 1.0519694948e+00 2.4000000000e-01 
7.7974149155e-06 1.1992560160e+04 4.1903263328e-01 2.4000000000e-01 
4.1616061419e-07 1.3832233611e+04 5.4472864511e-01 2.4000000000e-01 
7.8212376845e-09 2.0000000000e+04 3.5910328676e-01 2.4000000000e-01 
1.3854242073e-07 1.1952398295e+04 5.9275939433e-01 2.4000000000e-01 
4.7563559578e-07 1.2606691700e+04 1.4387649969e+00 2.4000000000e-01 
4.9307243896e-08 1.1368617467e+04 1.0519698832e-01 2.4000000000e-01 
2.1224713655e-09 1.2277941086e+04 5.8289957082e-01 2.4000000000e-01 
7.4103072878e-07 1.1878298754e+04 8.5705409097e-01 2.4000000000e-01 
2.9686428951e-07 1.3334855441e+04 5.8027778919e-01 2.4000000000e-01 
3.6094892503e-10 1.4040529140e+04 1.3292740099e+00 2.4000000000e-01 
2.9768507760e-11 1.1495864342e+04 9.2778202519e-01 2.4000000000e-01 
2.5612635171e-09 1.2326545058e+04 5.3159511050e-01 2.4000000000e-01 
1.0738438510e-08 1.4832524839e+04 1.1646638025e+00 2.4000000000e-01 
1.8786674189e-11 1.2515242050e+04 8.4352518372e-01 2.4000000000e-01 
4.0089283485e-09 1.7650896970e+04 2.0154254114e-01 2.4000000000e-01 
1.2052903127e-07 1.4545499499e+04 1.1933722773e+00 2.4000000000e-01 
7.1116630822e-10 1.1755012289e+04 1.2010623377e+00 2.4000000000e-01 
4.7124879618e-06 1.1559519727e+04 2.2523326949e-01 2.4000000000e-01 
1.0105617089e-07 1.5899009989e+04 8.4726257853e-01 2.4000000000e-01 
3.0113595200e-09 1.5084302637e+04 3.1951020697e-01 2.4000000000e-01 
4.1279385794e-09 1.2195068833e+04 7.0719613380e-01 2.4000000000e-01 
5.7835235124e-09 1.9378851204e+04 7.3021730479e-01 2.4000000000e-01 
6.0893925526e-09 1.3534945047e+04 3.9301918638e-01 2.4000000000e-01 
1.8702946790e-11 1.2671419344e+04 9.8910036671e-01 2.4000000000e-01 
4.9958126037e-11 1.2544285584e+04 9.4354524461e-01 2.4000000000e-01 
4.0823153707e-08 1.2787897771e+04 3.7411513551e-01 2.4000000000e-01 
5.8608813877e-07 1.1347932747e+04 4.6512018970e-01 2.4000000000e-01 
6.8733596262e-12 1.6560216417e+04 8.9223840043e-01 2.4000000000e-01 
6.8239028023e-09 1.5291718374e+04 7.7058997675e-01 2.4000000000e-01 
1.9157709350e-11 1.3222959305e+04 1.2234172825e+00 2.4000000000e-01 
6.0258619162e-12 1.4484725401e+04 2.9730427249e-01 2.4000000000e-01 
2.5666804051e-10 2.0000000000e+04 1.0387649992e-01 2.4000000000e-01 
3.1125636763e-07 1.3834965945e+04 4.1408359212e-01 2.4000000000e-01 
5.3409505317e-09 1.5094658647e+04 1.4308209887e+00 2.4000000000e-01 
7.2329548881e-11 1.2426988008e+04 1.5321770637e-01 2.4000000000e-01 
5.6359465907e-10 1.4064289630e+04 3.0295630034e-01 2.4000000000e-01 
1.4127887997e-10 1.1223046964e+04 8.2653266834e-01 2.4000000000e-01 
1.6607779764e-07 2.0000000000e+04 5.3268026085e-01 2.4000000000e-01 
2.0296251927e-09 1.9668878127e+04 7.6504770497e-01 2.4000000000e-01 
1.7595002581e-09 1.5522900975e+04 5.3775815545e-01 2.4000000000e-01 
9.0152599219e-08 1.2629743234e+04 9.2794611278e-01 2.4000000000e-01 
3.8374459481e-11 1.2566071079e+04 5.8873196434e-01 2.4000000000e-01 
4.8177432507e-09 1.8513709606e+04 6.6813622229e-01 2.4000000000e-01 
1.9584263520e-09 1.1573540279e+04 7.7833982726e-01 2.4000000000e-01 
1.6936084984e-09 1.1289314834e+04 5.2616682840e-01 2.4000000000e-01 
6.9603174287e-07 1.1889314622e+04 1.5262161041e+00 2.4000000000e-01 
2.6816335453e-12 1.1865139344e+04 6.3107928283e-01 2.4000000000e-01 
5.1170093761e-11 1.3501245412e+04 6.6958083431e-01 2.4000000000e-01 
3.4372772087e-11 1.4178583267e+04 4.9039094165e-01 2.4000000000e-01 
1.1325021798e-08 1.1586193381e+04 7.3866770221e-01 2.4000000000e-01 
2.9280625719e-09 1.1521380319e+04 4.6693383012e-01 2.4000000000e-01 
1.2525331100e-05 1.2205417671e+04 1.3760327168e+00 2.4000000000e-01 
6.5852681924e-11 1.3778570401e+04 1.2857776030e+00 2.4000000000e-01 
1.4302331883e-09 1.2014905263e+04 9.3193235994e-01 2.4000000000e-01 
7.1698622585e-10 2.0000000000e+04 8.7813247883e-01 2.4000000000e-01 
2.6356646964e-07 1.2566074772e+04 4.0724720317e-01 2.4000000000e-01 
7.9573165914e-12 1.2476326426e+04 4.3960181217e-01 2.4000000000e-01 
3.9164570336e-09 1.1291251391e+04 6.8665893258e-01 2.4000000000e-01 
6.5122402374e-13 1.1791535755e+04 2.5277158577e-01 2.4000000000e-01 
1.1492262218e-07 1.2082823652e+04 8.4197194895e-01 2.4000000000e-01 
1.2225097234e-08 1.1773860508e+04 2.7013586068e-01 2.4000000000e-01 
9.1239761146e-08 1.2715750024e+04 9.7372248913e-01 2.4000000000e-01 
6.5968859638e-08 1.2747497944e+04 5.2687931562e-01 2.4000000000e-01 
4.6213926244e-10 1.4742705656e+04 7.3973923644e-01 2.4000000000e-01 
3.5886342994e-11 1.3045305089e+04 1.1482653056e+00 2.4000000000e-01 
1.1758705153e-09 1.1668756878e+04 7.6129857601e-01 2.4000000000e-01 
1.0859432901e-08 1.7676715953e+04 1.9780888864e-01 2.4000000000e-01 
3.2135396021e-09 1.2709164159e+04 1.3456812927e+00 2.4000000000e-01 
1.8459139993e-10 1.1396853805e+04 2.9137959892e-01 2.4000000000e-01 
5.7849927725e-12 1.4019423882e+04 9.7910882497e-01 2.4000000000e-01 
1.1294282967e-09 1.1478097911e+04 3.7032768824e-01 2.4000000000e-01 
4.3252978457e-07 1.9391481072e+04 1.2339580381e+00 2.4000000000e-01 
1.8080755376e-10 1.3612245988e+04 3.9475914302e-01 2.4000000000e-01 
3.3821020545e-09 1.7505830616e+04 1.1049733702e+00 2.4000000000e-01 
7.0194017383e-09 1.2705770143e+04 1.5114363577e+00 2.4000000000e-01 
2.5243406740e-11 1.1205050618e+04 7.5785759784e-01 2.4000000000e-01 
2.7681191937e-09 1.1232664010e+04 6.6548399113e-01 2.4000000000e-01 
1.8201337906e-06 2.0000000000e+04 1.1969198192e+00 2.4000000000e-01 
1.4642199034e-09 1.1575843775e+04 1.0772079510e+00 2.4000000000e-01 
1.2725086926e-10 1.6770509684e+04 8.9375856001e-01 2.4000000000e-01 
9.6065144891e-09 1.2164204934e+04 1.1477845134e+00 2.4000000000e-01 
6.9192501495e-11 1.2283445168e+04 5.5496006660e-01 2.4000000000e-01 
7.1037603422e-09 1.5691246578e+04 2.1266519920e-01 2.4000000000e-01 
1.5490562935e-09 1.6785363084e+04 1.1997811567e+00 2.4000000000e-01 
4.8143174637e-08 1.1382440665e+04 7.2222186271e-01 2.4000000000e-01 
3.0472092994e-08 1.2161259398e+04 9.0418699774e-01 2.4000000000e-01 
1.8215169155e-11 1.2423914378e+04 3.9892594552e-01 2.4000000000e-01 
6.6204413884e-11 1.2449693805e+04 7.7928865785e-01 2.4000000000e-01 
1.2896506817e-09 1.2697600962e+04 7.5600954847e-01 2.4000000000e-01 
2.1468726813e-09 1.3990233034e+04 8.0174367523e-01 2.4000000000e-01 
1.9919986730e-08 1.2039901479e+04 2.7599924734e-01 2.4000000000e-01 
1.5845334823e-08 1.9133607869e+04 1.4120215118e+00 2.4000000000e-01 
2.5806280304e-09 1.3262983540e+04 1.1807280655e+00 2.4000000000e-01 
1.4594751947e-11 1.6145089781e+04 1.0626066524e+00 2.4000000000e-01 
2.0074635155e-10 1.3818317580e+04 2.8142232320e-01 2.4000000000e-01 
1.4639426451e-05 1.1265030049e+04 7.5585059769e-01 2.4000000000e-01 
7.5316677954e-09 1.2547494047e+04 1.2557818441e+00 2.4000000000e-01 
1.1528174560e-08 1.2832883882e+04 1.0373533042e+00 2.4000000000e-01 
1.0494594550e-07 1.6827979534e+04 3.4747888149e-01 2.4000000000e-01 
3.0114772302e-09 1.1583292750e+04 6.7132846144e-01 2.4000000000e-01 
5.7924907682e-11 1.1262239509e+04 1.0397243952e+00 2.4000000000e-01 
3.9393098782e-10 1.5534880484e+04 7.0285588022e-01 2.4000000000e-01 
6.8571385424e-07 1.1814365179e+04 3.4795936451e-01 2.4000000000e-01 
2.5030088599e-07 1.2762962736e+04 2.8085842502e-01 2.4000000000e-01 
2.9033001627e-10 1.2843077654e+04 8.2819132281e-01 2.4000000000e-01 
2.6370728095e-10 1.2543296135e+04 5.4636811571e-01 2.4000000000e-01 
1.0444846376e-09 1.1976128176e+04 1.0578260889e+00 2.4000000000e-01 
2.4517050291e-08 1.4179188663e+04 6.5002718036e-01 2.4000000000e-01 
1.2150868611e-07 2.0000000000e+04 8.5373203299e-01 2.4000000000e-01 
4.9932478688e-08 1.3190639500e+04 3.4973588475e-01 2.4000000000e-01 
4.6155734524e-11 1.6277055942e+04 9.5106361591e-01 2.4000000000e-01 
1.0751303900e-08 1.1595361126e+04 3.0399318593e-01 2.4000000000e-01 
1.0783461342e-05 1.8067796279e+04 8.0178780404e-01 2.4000000000e-01 
3.5861118370e-09 1.1463852029e+04 8.4635338332e-01 2.4000000000e-01 
5.9761864596e-11 1.5414681779e+04 1.0140859029e+00 2.4000000000e-01 
8.8618136336e-07 2.0000000000e+04 2.7364647239e-01 2.4000000000e-01 
1.2361092535e-06 1.1219380074e+04 4.0670424290e-01 2.4000000000e-01 
9.0488803357e-10 1.1442741496e+04 7.0027841657e-01 2.4000000000e-01 
4.1695449177e-08 1.2632203727e+04 9.9701072592e-01 2.4000000000e-01 
4.7458265645e-10 2.0000000000e+04 9.9511220700e-01 2.4000000000e-01 
2.4508059886e-11 1.1723324904e+04 7.4989563836e-01 2.4000000000e-01 
5.3029766163e-09 1.4806458504e+04 1.0176811268e+00 2.4000000000e-01 
8.8841327501e-11 1.7394888376e+04 1.5502845077e+00 2.4000000000e-01 
1.0358380559e-07 1.1957863017e+04 5.7199808659e-01 2.4000000000e-01 
2.0414974870e-12 1.2283377960e+04 2.4829165745e-01 2.4000000000e-01 
2.2052480910e-05 1.2174631394e+04 5.2046212606e-01 2.4000000000e-01 
9.3999579364e-13 1.4841846300e+04 1.4072686319e+00 2.4000000000e-01 
1.6609914037e-05 1.2271267780e+04 9.8947197950e-01 2.4000000000e-01 
4.4553708060e-07 1.1549021767e+04 4.5059667423e-01 2.4000000000e-01 
3.3463687766e-09 2.0000000000e+04 8.1825114042e-01 2.4000000000e-01 
7.4576112644e-10 2.0000000000e+04 1.5308811489e-01 2.4000000000e-01 
2.9692554147e-09 1.4917081686e+04 1.0828884952e+00 2.4000000000e-01 
1.3185595640e-07 1.4821997506e+04 8.1740577338e-01 2.4000000000e-01 
3.8312852758e-08 1.6309383912e+04 4.3395034185e-01 2.4000000000e-01 
9.5550648419e-11 1.1819736107e+04 8.4973442361e-01 2.4000000000e-01 
9.8392058866e-08 1.5429390941e+04 7.9717261636e-01 2.4000000000e-01 
3.6214538501e-11 1.4921136709e+04 8.4366452801e-01 2.4000000000e-01 
6.8054853305e-09 1.6685348859e+04 5.7708649311e-01 2.4000000000e-01 
3.1194520962e-06 2.0000000000e+04 3.7706740832e-01 2.4000000000e-01 
