# Supplementary material for: Atmospheric CO2 levels from 2.7 billion years ago inferred from micrometeorite oxidation
Source: Sci Adv. 2020 Jan 22;6(4):eaay4644. doi: 10.1126/sciadv.aay4644 (PMC6976288; doi:10.1126/sciadv.aay4644)
Supplement: Data file S1 [file aay4644_Data_file_S1.zip › co2_atmos/co2_24/clean_results.dat]

Radius [m]       Fe Area [frac]    Max Temp [k]    
6.2679421294e-05 6.6098400483e-01 2.3636492584e+03 
7.2999709327e-05 6.6223584916e-01 2.3461467700e+03 
2.0967137780e-05 1.0000000000e+00 1.7790762910e+03 
1.7143922933e-05 6.9317974195e-01 2.2453597057e+03 
2.5354194343e-05 6.3917176642e-01 2.1972188736e+03 
3.0667092068e-05 1.0000000000e+00 1.7211584765e+03 
2.7191446569e-05 6.9671398604e-01 2.3593128680e+03 
7.2857091295e-05 6.4766607337e-01 2.3160096833e+03 
3.5660722894e-05 6.6860418822e-01 2.3298847934e+03 
7.4573166290e-05 6.5089822211e-01 2.2562287602e+03 
3.9795134407e-05 6.8865530890e-01 2.3644957406e+03 
8.7311533823e-05 6.4500979429e-01 2.4298137205e+03 
1.3974947974e-04 6.6686236734e-01 2.2711826536e+03 
3.9438308206e-05 6.9145518977e-01 2.4378179985e+03 
3.4535939019e-05 6.8354666536e-01 2.2605554961e+03 
1.9340954822e-05 1.0000000000e+00 1.6576015980e+03 
1.8830367981e-05 1.0000000000e+00 1.7183673921e+03 
2.8387103673e-05 6.3080666642e-01 2.0245822305e+03 
1.7607302921e-05 6.9263734250e-01 1.8555412831e+03 
9.2173967432e-06 1.0000000000e+00 1.3275523365e+03 
2.8769407340e-05 6.0637867699e-01 2.1657391040e+03 
1.4589501848e-05 6.5718932847e-01 2.1923394808e+03 
5.2905334729e-05 6.8606558645e-01 2.2716139687e+03 
1.1291357281e-05 7.2670479402e-01 2.3261657637e+03 
3.2770388124e-05 6.6029343683e-01 2.2370575220e+03 
1.1107231952e-05 7.0928353243e-01 1.8421976950e+03 
7.8357084429e-05 6.0705287756e-01 2.2023862732e+03 
6.8416815672e-06 1.0000000000e+00 1.2474814597e+03 
4.3886271323e-06 1.0000000000e+00 1.7374659218e+03 
1.3277482585e-05 1.0000000000e+00 1.7643029551e+03 
9.2450987693e-06 6.8748120447e-01 2.6972876292e+03 
1.7798268296e-04 6.2880165028e-01 2.5172247667e+03 
3.6269198644e-05 6.0675961353e-01 2.0699540378e+03 
5.3381403070e-05 6.6833735013e-01 2.4526326446e+03 
1.8541977833e-05 7.2468826274e-01 1.8324689602e+03 
9.4704896470e-05 6.4980285748e-01 2.2615059485e+03 
6.4721597578e-05 6.5437428420e-01 2.3935541042e+03 
2.4220843084e-05 6.8097044719e-01 2.3001001828e+03 
3.9151280139e-06 7.2628246911e-01 2.3907222031e+03 
4.3338048587e-05 6.6954100743e-01 2.4999503754e+03 
4.9625748026e-06 7.1498102684e-01 2.5489259021e+03 
1.2707378226e-05 7.0141990038e-01 2.3626697989e+03 
9.8768706058e-05 6.4543413607e-01 2.4529707705e+03 
6.5009498933e-06 1.0000000000e+00 1.6767795984e+03 
1.4628464621e-05 1.0000000000e+00 1.7974846313e+03 
8.9209195387e-06 7.2558911407e-01 2.3963463973e+03 
9.2005068071e-05 6.5363263612e-01 2.3548406320e+03 
4.9508804556e-05 6.7041311113e-01 2.4901204608e+03 
2.6297924747e-05 6.4206663903e-01 2.2046686132e+03 
1.5162010563e-04 6.4723897757e-01 2.4245940367e+03 
6.6539273406e-06 1.0000000000e+00 1.5739807851e+03 
2.1995455701e-05 7.1320561865e-01 2.3229924277e+03 
3.3592067747e-05 6.8346942836e-01 2.3343958471e+03 
1.7401225142e-05 6.7624321680e-01 2.2324493849e+03 
5.9619201322e-06 7.0091798452e-01 2.6546558835e+03 
4.5260406389e-05 6.6265624178e-01 2.3196982971e+03 
4.8374833876e-05 6.6706857156e-01 2.2561303542e+03 
1.3912519833e-05 6.1099164254e-01 2.1093698758e+03 
1.3900852025e-05 7.0034122128e-01 2.2798831855e+03 
4.0582121384e-06 7.2304898637e-01 2.4835191166e+03 
3.7158812511e-05 5.9703636326e-01 2.1917242859e+03 
4.1362192535e-05 6.5626840525e-01 2.2837742564e+03 
1.4586763080e-05 1.0000000000e+00 1.7577413899e+03 
1.5190436774e-05 6.9652360720e-01 2.2239203726e+03 
2.0350137939e-05 6.8477040726e-01 2.2695152837e+03 
2.3723343956e-04 1.0000000000e+00 4.0081966693e+02 
8.4130083884e-06 7.1326911062e-01 2.4623410043e+03 
9.1338697250e-06 1.0000000000e+00 1.4782326834e+03 
1.6170878987e-05 6.9585553236e-01 2.2525114349e+03 
2.3302998743e-05 5.9745241357e-01 2.0653905668e+03 
5.8908235555e-05 6.5554395435e-01 2.3721154498e+03 
4.5624597528e-04 6.5141685311e-01 2.2812817348e+03 
2.2365211235e-05 6.8828948573e-01 2.4139022519e+03 
3.4530948555e-05 1.0000000000e+00 1.7569221992e+03 
7.4119334410e-05 6.5166475582e-01 2.3015167084e+03 
5.0877815897e-05 6.2821328459e-01 2.2410385980e+03 
3.0637549392e-05 6.7553892063e-01 2.4245832010e+03 
7.4787407813e-05 6.5131139846e-01 2.4160127395e+03 
8.5580418317e-06 6.1640812869e-01 2.0358645110e+03 
3.0568007201e-05 1.0000000000e+00 3.0000000000e+02 
1.0650400717e-05 7.2578282467e-01 2.2981603866e+03 
8.5090418356e-05 1.0000000000e+00 1.6277737262e+03 
3.1843111865e-05 5.9149801031e-01 2.1267367056e+03 
1.1738073557e-04 6.4334514880e-01 2.4213003440e+03 
8.0789581015e-05 6.6973333368e-01 2.3157826522e+03 
2.7227516363e-05 6.6032869653e-01 2.2583891076e+03 
8.9720572008e-05 6.5377438738e-01 2.3867311669e+03 
2.4104916687e-05 7.0430731512e-01 2.2750996425e+03 
8.3935397706e-05 6.6179812683e-01 2.4765850669e+03 
5.5268957192e-05 6.7336473662e-01 2.2997170244e+03 
1.1908958038e-04 1.0000000000e+00 3.8662154607e+02 
4.5790102931e-05 6.6377571254e-01 2.4783113147e+03 
4.0413593505e-05 6.6420661746e-01 2.3630151296e+03 
7.9489471230e-06 7.2030271630e-01 2.3118186888e+03 
4.5286201353e-05 6.7812197882e-01 2.2768722661e+03 
1.1040372701e-05 7.0190620605e-01 2.3295586450e+03 
5.1386400839e-05 6.5300484197e-01 2.2914460281e+03 
1.4751961253e-05 6.8998886614e-01 1.8592920346e+03 
3.2417898055e-05 6.6015316836e-01 2.2724946110e+03 
1.5728341654e-05 6.4479192361e-01 1.9222351715e+03 
3.5583807733e-05 6.1285081526e-01 2.2121514750e+03 
8.7461574153e-05 5.9749273914e-01 2.1671435178e+03 
4.2435842796e-05 6.7027688301e-01 2.3347451086e+03 
2.1352871038e-05 6.6216707129e-01 2.2439673095e+03 
2.3075508332e-05 6.9070386111e-01 2.2520378634e+03 
1.8730035957e-05 6.8475737519e-01 2.2895310490e+03 
8.5793831924e-06 6.2496474607e-01 1.9835228596e+03 
1.4738778639e-04 6.4763828140e-01 2.3243592513e+03 
3.4717809944e-05 6.7623434379e-01 2.2441420133e+03 
5.8489648691e-06 7.2007726981e-01 2.3293329985e+03 
3.2715800084e-05 6.6648950431e-01 2.1747515374e+03 
1.5298331546e-04 6.4628526837e-01 2.3154285032e+03 
9.0651422262e-06 7.0666034499e-01 2.3324588965e+03 
5.0549586979e-05 6.4286683925e-01 2.2981688437e+03 
8.5234187225e-06 1.0000000000e+00 1.7136900073e+03 
6.3863747331e-05 6.5442536537e-01 2.3391444865e+03 
5.8374969320e-05 6.1392445810e-01 1.9975856647e+03 
1.1955392763e-04 6.5482598669e-01 2.3159553226e+03 
3.2387658083e-05 6.6117167822e-01 2.2681844019e+03 
1.7592201585e-05 6.9713306230e-01 2.2433668538e+03 
8.8612891829e-05 6.6036278089e-01 2.5113745954e+03 
2.6191652043e-05 5.9762711167e-01 2.1246143866e+03 
1.0741267054e-04 6.3875172188e-01 2.4924351581e+03 
8.5591748940e-05 5.8933447239e-01 2.1378362919e+03 
4.7220252811e-05 6.5197112043e-01 2.3067362821e+03 
6.5469337295e-06 7.2099623520e-01 2.5045460342e+03 
1.5921802891e-05 1.0000000000e+00 1.2234528520e+03 
1.3153066705e-05 1.0000000000e+00 1.6951744451e+03 
2.1608759764e-05 1.0000000000e+00 3.4790579602e+02 
1.7864778417e-04 6.6241405989e-01 2.2623314898e+03 
2.2114211813e-04 6.4385548314e-01 2.5425024612e+03 
3.3179711048e-05 6.6841618410e-01 2.3045724043e+03 
1.0497692116e-05 1.0000000000e+00 1.6861181706e+03 
7.4338846527e-06 6.3901031370e-01 2.0683202290e+03 
1.0760389960e-05 1.0000000000e+00 1.6975075255e+03 
5.1664751956e-05 6.5084100255e-01 2.3043244729e+03 
7.1987615244e-06 7.2303119182e-01 2.2579284883e+03 
6.9257998246e-05 6.6088268244e-01 2.4282744733e+03 
1.0647512747e-05 7.0392093943e-01 2.3457550734e+03 
1.7540644457e-05 6.6171717633e-01 1.8938316286e+03 
4.5188874243e-06 7.1823229076e-01 2.5297062529e+03 
1.4088157918e-05 6.8715147680e-01 2.2462007494e+03 
4.3471560024e-05 6.8253793704e-01 2.4265977871e+03 
1.7659908910e-05 6.9701342685e-01 2.4102878109e+03 
1.1673941821e-05 6.2541181845e-01 1.9678846094e+03 
2.6918981303e-04 6.4039101903e-01 2.4266529399e+03 
1.0897985086e-04 6.4470130661e-01 2.3700498360e+03 
3.0119439423e-05 6.7697401172e-01 2.3044310341e+03 
1.1260996551e-04 6.5173772876e-01 2.3889364580e+03 
2.1623744112e-05 7.0581515803e-01 2.3375619445e+03 
5.6757819139e-05 6.4517027036e-01 2.3201139818e+03 
1.0664031691e-04 6.4664872681e-01 2.3185835031e+03 
4.5176525582e-06 7.2406710095e-01 2.3158448880e+03 
1.1472641179e-04 6.4674806668e-01 2.4067705232e+03 
3.9886360805e-05 6.5498008273e-01 2.2840151838e+03 
8.0593183153e-05 6.5045967216e-01 2.3483574842e+03 
7.3801820749e-06 7.0903636994e-01 2.5818889667e+03 
1.1727412651e-04 6.4794025565e-01 2.4651898737e+03 
3.4462147656e-05 1.0000000000e+00 1.4225666748e+03 
1.8544517174e-05 1.0000000000e+00 1.5987837302e+03 
2.7127321094e-05 6.6014077194e-01 2.2593689983e+03 
2.0877773178e-05 6.9021621741e-01 2.2214781932e+03 
3.3031052384e-05 6.6144428067e-01 2.2796777902e+03 
5.2287554225e-05 6.6305424771e-01 2.5333267942e+03 
1.3524310837e-05 6.5881011281e-01 2.1673610226e+03 
1.2114646701e-04 6.4747275276e-01 2.5076872855e+03 
4.0373655474e-05 6.7579153521e-01 2.2432259422e+03 
5.0167621656e-05 6.3759959308e-01 1.9353319488e+03 
8.1403753044e-05 6.6267710914e-01 2.2713212784e+03 
1.8917511555e-05 1.0000000000e+00 1.7325994130e+03 
8.1919397899e-05 6.4043179328e-01 2.7229800172e+03 
2.5729255921e-05 6.0102278052e-01 2.1487111325e+03 
2.4002352423e-04 6.1954592007e-01 2.5704203529e+03 
7.6248016275e-06 1.0000000000e+00 1.4767521999e+03 
2.7136198557e-04 6.4597012830e-01 2.3258670403e+03 
1.3956808704e-04 6.4834629799e-01 2.3068878703e+03 
5.8118883732e-05 6.6021370547e-01 2.3160367982e+03 
5.0318103582e-05 6.6469553562e-01 2.2641231276e+03 
1.2276623191e-05 7.2782593367e-01 1.8308217969e+03 
3.9771044078e-05 6.0520903037e-01 2.0243319997e+03 
3.3310999248e-05 6.2219899472e-01 2.1890317968e+03 
8.9090683775e-05 6.4509393409e-01 2.3620447191e+03 
2.8317846025e-04 6.4704355792e-01 2.4284780105e+03 
6.5489433417e-05 6.6155548885e-01 2.3090308213e+03 
1.2657982144e-04 6.3305312434e-01 2.4985863354e+03 
3.8741874837e-05 5.9691125634e-01 2.0532989563e+03 
1.8204236462e-04 6.5221123222e-01 2.4027854255e+03 
2.6386513103e-05 6.1124218938e-01 2.0088427565e+03 
2.6716818647e-05 6.0084128419e-01 2.0421858672e+03 
5.6325609731e-05 5.9818042132e-01 2.1829491948e+03 
3.5596373425e-06 1.0000000000e+00 1.5834880839e+03 
1.8407264979e-05 7.2365421527e-01 2.2639305310e+03 
4.9087606306e-05 6.2214337877e-01 2.2304541709e+03 
4.8518138283e-05 6.7877196754e-01 2.3340152504e+03 
6.5788051264e-05 6.7500681525e-01 2.2821218630e+03 
5.5042843594e-06 7.1348017003e-01 2.5695868189e+03 
1.6713906194e-05 6.9043499135e-01 2.2987730645e+03 
5.8633596062e-06 7.1178225275e-01 2.5768904529e+03 
8.0215147161e-06 6.9539954402e-01 2.6574807012e+03 
8.8613806866e-05 6.5058261610e-01 2.4284422786e+03 
5.1218729337e-05 6.7179155371e-01 2.4298062391e+03 
4.2716808817e-06 7.2311007515e-01 2.4840171267e+03 
9.9794196665e-06 1.0000000000e+00 1.6282870526e+03 
2.8343252097e-05 6.5052581613e-01 2.2380937712e+03 
5.3314419967e-05 6.5855117575e-01 2.5245323427e+03 
1.5266713952e-05 6.1650125864e-01 2.1258525387e+03 
4.6693203791e-06 7.2494365323e-01 2.4516195203e+03 
4.9080931020e-05 6.6429622790e-01 2.3725956218e+03 
6.0097256618e-05 6.4812973075e-01 2.3409981901e+03 
1.2067232873e-04 6.3708364577e-01 2.5191565037e+03 
6.1218523917e-06 6.6240990756e-01 1.8946615607e+03 
6.2770840564e-05 6.6033229635e-01 2.1263412547e+03 
1.2186921271e-05 6.9388941623e-01 2.2574461687e+03 
4.7125380914e-05 6.6141011818e-01 2.5599374548e+03 
4.2772387968e-05 6.4735367093e-01 2.2996047359e+03 
2.0405512482e-04 6.6151950756e-01 2.2934717378e+03 
7.1927611250e-06 6.2432926955e-01 2.0235502628e+03 
3.3132765425e-05 6.0494607797e-01 2.1465354441e+03 
8.6278886578e-06 1.0000000000e+00 1.5668396260e+03 
9.7779116667e-05 6.4485967990e-01 2.3927667325e+03 
1.4136915737e-05 6.9544772709e-01 2.6086962345e+03 
1.6480883584e-05 6.5903002586e-01 2.1732255846e+03 
7.4650342579e-06 1.0000000000e+00 1.4152398068e+03 
6.2615348205e-05 6.5134725754e-01 2.3539416914e+03 
6.0079742237e-05 6.9227708092e-01 2.2789277220e+03 
5.7813641526e-06 1.0000000000e+00 1.1599464277e+03 
4.2242054563e-05 6.6968059041e-01 2.3886698001e+03 
9.3272900229e-06 6.3186227189e-01 1.9539722384e+03 
3.8910813322e-05 5.9393187769e-01 2.0918641470e+03 
4.8008101728e-05 6.4565183268e-01 2.3109572936e+03 
2.7611053762e-05 6.8434171241e-01 2.4040505417e+03 
5.8736287435e-05 6.5333354106e-01 2.3829010109e+03 
1.0312093524e-05 7.1542586811e-01 1.8390232980e+03 
3.1113206116e-05 1.0000000000e+00 1.5352673835e+03 
1.3469894692e-04 6.0543965061e-01 2.2143610467e+03 
5.1414335564e-05 6.5124307663e-01 2.3111714602e+03 
2.6144641323e-05 6.8388845520e-01 2.3443437403e+03 
7.1677465792e-05 6.5211549455e-01 2.3779232868e+03 
6.9516451524e-05 1.0000000000e+00 1.5951341771e+03 
7.2045047259e-05 6.5019302147e-01 2.4232478752e+03 
4.7759330307e-06 7.1622412553e-01 2.5372979175e+03 
1.2405462543e-04 6.3713804440e-01 2.5315850506e+03 
5.8646259275e-05 6.6655309452e-01 2.2869975957e+03 
6.1120212882e-05 6.5467087702e-01 2.3778572013e+03 
4.1631804027e-05 6.5634125248e-01 2.3079053113e+03 
5.3678177374e-05 6.7918114754e-01 2.3515081228e+03 
7.9920784231e-06 7.1713425236e-01 2.4633391231e+03 
1.2098714585e-05 6.9704431733e-01 2.2364601878e+03 
2.2271459548e-05 1.0000000000e+00 1.7633564325e+03 
1.0138807176e-05 1.0000000000e+00 1.5204554943e+03 
9.3526893347e-06 1.0000000000e+00 1.6654721500e+03 
7.7577334941e-06 7.2582507774e-01 2.3947863050e+03 
2.8832361975e-05 6.8108250830e-01 2.3153558191e+03 
8.1693411697e-05 6.1009938669e-01 2.1636571150e+03 
1.2983436771e-04 6.8195952819e-01 1.9049598882e+03 
5.9044375369e-05 6.6400711902e-01 2.4687396761e+03 
5.2516999679e-05 6.4664634952e-01 2.3141001406e+03 
7.2589992576e-05 6.6016370419e-01 2.2862502839e+03 
1.5484899062e-05 6.9570570693e-01 2.3759183830e+03 
1.0169823515e-04 1.0000000000e+00 3.0000000000e+02 
1.0838515069e-05 1.0000000000e+00 1.6809381889e+03 
7.9764983512e-05 6.8101534628e-01 2.5017683140e+03 
5.3742093039e-05 6.6560240400e-01 2.3402641986e+03 
1.0804386239e-04 6.4125453287e-01 2.4829350669e+03 
6.2492107517e-05 6.4801426909e-01 2.3230033088e+03 
3.3757097379e-05 6.5828223614e-01 2.2761480156e+03 
4.0235481182e-06 7.2505066741e-01 2.2917100817e+03 
2.4978778942e-05 6.0059450085e-01 2.0788937698e+03 
3.3839905515e-05 6.7388981272e-01 2.2983410107e+03 
1.0870815789e-05 7.2264667297e-01 2.2452518493e+03 
2.1057766907e-05 6.8737564459e-01 2.3125708228e+03 
1.9932670595e-04 6.4756707529e-01 2.4580382176e+03 
3.9244973402e-05 1.0000000000e+00 1.4154893628e+03 
1.7066424699e-05 1.0000000000e+00 1.6739579716e+03 
6.2230615134e-05 6.5644853841e-01 2.2869063374e+03 
1.0956752967e-05 1.0000000000e+00 1.5196826507e+03 
5.3273980829e-05 6.7250279543e-01 2.3986007713e+03 
1.4758684449e-05 6.9661901090e-01 2.2159757986e+03 
7.1707947747e-05 6.4945496378e-01 2.3999971138e+03 
7.2682112495e-05 6.4901426165e-01 2.3617667595e+03 
3.9227157690e-05 5.9674890595e-01 2.1683128976e+03 
7.8446401837e-05 6.5587652104e-01 2.3646734718e+03 
1.0189827642e-05 1.0000000000e+00 1.6402047842e+03 
4.4386189218e-06 7.2590582658e-01 2.3615766710e+03 
5.9200574181e-05 6.6393916657e-01 2.2846917069e+03 
1.0895698550e-05 6.9602001349e-01 2.2270920619e+03 
3.9347769074e-05 6.1763561964e-01 2.2395537708e+03 
5.0200896782e-06 7.1249508143e-01 2.5701856401e+03 
1.8599344554e-05 6.0600703437e-01 2.0251611483e+03 
2.8879344521e-05 6.7267793944e-01 2.3005393429e+03 
1.0925980671e-04 6.5562646593e-01 2.4461638064e+03 
1.0345442886e-05 6.1193120334e-01 2.0549811118e+03 
1.2976519880e-05 7.0706662995e-01 2.4180370381e+03 
6.3884418213e-05 6.7390527613e-01 2.2716893758e+03 
8.8645684711e-05 6.6986911417e-01 1.8818467127e+03 
5.2064086995e-05 6.5950985019e-01 2.3376391185e+03 
5.9681815925e-06 1.0000000000e+00 1.2187258702e+03 
8.4435083130e-05 6.4480360654e-01 2.4290611861e+03 
1.5999392187e-05 6.9885046716e-01 2.4216949195e+03 
2.9702150030e-05 6.6410081872e-01 2.2277911446e+03 
5.7387154069e-05 6.6136573103e-01 2.6404011235e+03 
1.3682779431e-04 6.3988233676e-01 2.4970883617e+03 
2.5901083024e-05 5.9300295694e-01 2.0948585787e+03 
5.9887255425e-05 6.7479316086e-01 2.4843154191e+03 
6.9648552378e-05 6.5996272563e-01 2.3037551583e+03 
5.9158077152e-05 6.5743224643e-01 2.4165877350e+03 
2.3512050062e-05 6.1603532090e-01 1.9877938831e+03 
1.0575216434e-05 1.0000000000e+00 1.7720115778e+03 
6.9073599649e-06 7.2665786801e-01 2.3284958253e+03 
5.7437890357e-06 7.2538626737e-01 2.4356059993e+03 
7.5167378205e-05 6.4748519236e-01 2.3820637297e+03 
5.0061099739e-05 6.7911439829e-01 2.4130025788e+03 
4.2763068196e-05 6.2958564282e-01 1.9534123236e+03 
1.2554054232e-05 7.1113666112e-01 2.5907995247e+03 
4.7451010484e-05 5.9137561881e-01 2.1167076856e+03 
1.3154672357e-04 6.4712069678e-01 2.4197069633e+03 
2.1826343189e-05 6.8559107093e-01 2.4170346348e+03 
7.4385383418e-05 6.7242013828e-01 2.2789667046e+03 
1.3850505207e-05 6.9709049488e-01 2.2397889604e+03 
4.1191288130e-05 6.6456583781e-01 2.2756240711e+03 
1.6327730754e-05 6.2515281429e-01 1.9656214955e+03 
8.3058669584e-06 1.0000000000e+00 1.5552736615e+03 
2.2275460138e-05 6.3128350150e-01 1.9607907931e+03 
5.4514841492e-05 6.7257150942e-01 2.4081187660e+03 
2.7207578589e-05 1.0000000000e+00 1.6726609816e+03 
4.7452318726e-06 7.2175502307e-01 2.2960924490e+03 
1.8563263797e-05 6.5938631904e-01 1.8966945115e+03 
1.9760549153e-04 6.6503562986e-01 2.3036378883e+03 
1.4132222038e-05 6.9181743632e-01 2.6287727505e+03 
4.9721008138e-06 1.0000000000e+00 1.7062835365e+03 
2.9619992474e-05 6.7390459957e-01 2.3454892957e+03 
7.2377419395e-06 1.0000000000e+00 1.4925911652e+03 
2.1423251408e-05 1.0000000000e+00 1.6855728479e+03 
2.2474795961e-04 6.1310236195e-01 2.6216034451e+03 
1.3135404941e-05 7.1564256804e-01 2.5491334288e+03 
1.1872710537e-05 1.0000000000e+00 1.4629204097e+03 
6.9713647885e-06 7.2146847298e-01 2.2371265503e+03 
2.2822993778e-05 6.0614659138e-01 2.1427989099e+03 
6.2488059980e-05 6.6886833303e-01 2.2698444808e+03 
9.7058299343e-06 6.6773549196e-01 1.8886875777e+03 
1.4371535276e-04 6.3474374648e-01 2.4730212819e+03 
9.6347881354e-05 6.4974311767e-01 2.4014533657e+03 
1.5183881749e-04 6.5260426920e-01 2.5274199484e+03 
4.9858349052e-05 6.7346930332e-01 2.3363150094e+03 
6.4412041082e-06 7.1791422159e-01 2.4890607807e+03 
3.9301848955e-05 6.7338215792e-01 2.3039518678e+03 
1.7073960277e-05 1.0000000000e+00 1.7393817030e+03 
5.0905387108e-05 6.5014290622e-01 2.3142252554e+03 
3.0071174232e-05 6.7506933263e-01 2.3007728350e+03 
1.2474170745e-05 6.3652357655e-01 1.9504932982e+03 
3.6226630972e-05 6.0771973975e-01 2.1843786098e+03 
2.8583740347e-05 6.0717232320e-01 2.0863275794e+03 
8.6403388273e-05 1.0000000000e+00 1.5937221536e+03 
2.7677092215e-04 6.1367132228e-01 2.5744730860e+03 
1.2107024906e-04 5.9230840850e-01 2.1437899068e+03 
4.8962318158e-05 6.7182584321e-01 2.3871073488e+03 
5.3197997642e-06 1.0000000000e+00 1.4341809341e+03 
8.9333622226e-06 6.9385338328e-01 1.8563781369e+03 
7.7634182511e-05 6.4826279809e-01 2.3099797413e+03 
6.0217525300e-05 6.5317854990e-01 2.3335209484e+03 
2.2057133765e-05 7.0318361953e-01 2.3384375769e+03 
1.8767558288e-04 6.1908953652e-01 2.5907280401e+03 
5.9612020749e-05 6.6012298737e-01 2.4788074580e+03 
4.1427457837e-06 7.2351277833e-01 2.4701923856e+03 
8.4998657770e-05 6.4926403245e-01 2.4104523849e+03 
2.5314101024e-04 1.0000000000e+00 1.2156373485e+03 
7.4724431376e-05 6.4536003251e-01 2.3861302478e+03 
3.9460928768e-05 6.5557777965e-01 2.2859811802e+03 
1.3185096602e-04 6.4404348633e-01 2.4469599399e+03 
6.6078482154e-05 6.5818866925e-01 2.4567426023e+03 
2.3043401799e-05 1.0000000000e+00 1.6010699089e+03 
1.0048565425e-05 1.0000000000e+00 1.4845898533e+03 
3.9714306689e-05 6.5761320015e-01 2.2887711676e+03 
4.7297777758e-05 6.8277682917e-01 2.2637213860e+03 
8.6135573418e-06 1.0000000000e+00 1.5607083114e+03 
9.0066592558e-06 7.0727967052e-01 2.3625501058e+03 
6.8313491249e-05 6.8132218145e-01 2.3378275719e+03 
2.8754664397e-05 1.0000000000e+00 1.7100902036e+03 
1.8498468374e-04 6.1817926116e-01 2.5715086809e+03 
2.8917208984e-05 6.8868879791e-01 2.4175868141e+03 
1.9838755837e-05 6.8690652349e-01 2.3218510328e+03 
4.6983089237e-05 6.5576906599e-01 2.2912809735e+03 
6.4885737840e-06 7.2165879148e-01 2.3609175092e+03 
3.2974811458e-05 6.7152496404e-01 2.3269438798e+03 
8.6056513040e-06 1.0000000000e+00 1.4947156562e+03 
1.1908119690e-05 1.0000000000e+00 1.6426569543e+03 
5.2469857143e-05 6.5973062244e-01 2.3874592890e+03 
1.2704007798e-04 6.3529239969e-01 2.4701734728e+03 
6.0716535027e-06 1.0000000000e+00 1.7251062973e+03 
2.4913129949e-05 6.8856717311e-01 2.3220840619e+03 
8.6772032899e-06 1.0000000000e+00 1.3369041831e+03 
5.8239485424e-06 1.0000000000e+00 1.7312533847e+03 
4.0702495704e-06 7.2493301648e-01 2.2852103572e+03 
5.4745266312e-05 6.6071151378e-01 2.4755603407e+03 
5.6686194196e-05 1.0000000000e+00 1.0700751516e+03 
1.4151071475e-05 6.4759317161e-01 1.9161277293e+03 
2.1550748721e-05 6.7385039237e-01 2.2534454683e+03 
1.6787536019e-05 1.0000000000e+00 1.7091275050e+03 
5.2622751273e-06 7.1201373345e-01 2.5740354790e+03 
6.1015652314e-06 7.2417508626e-01 2.3213997071e+03 
1.8171753257e-05 6.9007377978e-01 2.2965296839e+03 
7.8811316866e-05 6.5992494509e-01 2.3643362156e+03 
1.0790295555e-05 1.0000000000e+00 1.7552034700e+03 
8.2967774979e-06 7.1522727035e-01 2.3520678247e+03 
4.2553117467e-05 5.9285324477e-01 2.1530695253e+03 
4.0379590914e-05 5.9337473822e-01 2.1818814710e+03 
2.8739605274e-04 1.0000000000e+00 3.0000000000e+02 
4.5053987516e-06 1.0000000000e+00 1.3331394857e+03 
1.2479470905e-05 6.7916680005e-01 1.8709116490e+03 
1.1039253630e-05 6.4071089088e-01 1.9327546126e+03 
6.3394444314e-05 6.4914193123e-01 2.3088706653e+03 
4.5773378985e-05 6.4603053962e-01 2.2927418771e+03 
4.1403955298e-04 6.5363769116e-01 2.3779368578e+03 
1.3093951912e-05 1.0000000000e+00 1.4451263137e+03 
3.8576756423e-05 5.9624250527e-01 2.0786105971e+03 
6.5766707656e-06 7.2420130645e-01 2.2725668911e+03 
7.7287019676e-05 6.5044091641e-01 2.4550933129e+03 
6.4679403015e-06 1.0000000000e+00 1.5702929915e+03 
5.2219299726e-05 6.1666814411e-01 2.2487028681e+03 
2.8109143556e-06 1.0000000000e+00 1.2258129773e+03 
8.8774875275e-05 6.5282936446e-01 2.3793891278e+03 
5.4198770296e-05 6.5183577063e-01 2.3361192231e+03 
8.0158698615e-05 6.6040418928e-01 2.3586476955e+03 
5.9591249272e-05 6.5841855952e-01 2.3962021880e+03 
2.2065202877e-05 6.7535362793e-01 2.2381425493e+03 
1.0693858585e-05 1.0000000000e+00 1.4868029636e+03 
3.6141169698e-05 5.9259377366e-01 2.0989603603e+03 
9.4992679238e-06 7.0603639516e-01 2.3992944299e+03 
4.7259990484e-05 1.0000000000e+00 1.7470659812e+03 
1.9369869623e-05 6.4549042960e-01 1.9190373455e+03 
5.8205717798e-06 1.0000000000e+00 1.4556528195e+03 
3.5236187177e-05 5.9569870868e-01 2.1810042785e+03 
1.7035976309e-05 7.1847893103e-01 2.4616448911e+03 
1.8991898692e-05 6.1152019156e-01 2.1492226511e+03 
1.9853847895e-05 7.0558764262e-01 2.2643451574e+03 
6.2092309924e-05 1.0000000000e+00 3.0000000000e+02 
9.5101796047e-06 1.0000000000e+00 1.5112127454e+03 
4.7329065879e-05 5.9736914106e-01 2.2020639383e+03 
1.3131769876e-05 7.1517861200e-01 2.5620228419e+03 
3.8639100875e-05 6.4383733643e-01 1.9221500713e+03 
1.5535539678e-05 6.8111573306e-01 2.1984621219e+03 
7.1203028448e-05 6.0888143570e-01 2.1960918833e+03 
1.3594445740e-05 7.3780282617e-01 1.8257125738e+03 
1.7646706846e-05 6.9074524714e-01 2.3622678603e+03 
2.9538336742e-05 6.8998226134e-01 2.2035089276e+03 
8.4711449311e-05 6.4695658637e-01 2.3534501116e+03 
7.2976541435e-05 6.5606774075e-01 2.3241659493e+03 
8.4877892351e-06 1.0000000000e+00 1.6851545493e+03 
1.2950435131e-05 1.0000000000e+00 1.7527306555e+03 
3.5739729460e-05 6.3588424796e-01 2.2304162445e+03 
3.1595813717e-05 6.7492131381e-01 2.2632082336e+03 
5.5395500918e-05 6.5380720466e-01 2.3564769995e+03 
7.7497070509e-05 1.0000000000e+00 1.7976476236e+03 
4.6733209412e-05 6.0130577294e-01 2.0845458506e+03 
7.8575941296e-06 1.0000000000e+00 1.6840172410e+03 
1.9224171215e-05 6.4022370772e-01 2.2020994052e+03 
2.8674899323e-04 6.1291196070e-01 2.5780039440e+03 
6.7071337037e-05 6.0075175221e-01 2.0575852542e+03 
6.1215975550e-05 6.6353403898e-01 2.2790860633e+03 
1.6668022637e-05 6.9076013740e-01 2.5075924086e+03 
4.7557426638e-05 6.2637864275e-01 2.2524249704e+03 
1.2545398317e-05 1.0000000000e+00 1.4793837185e+03 
1.8028614169e-05 6.8431885595e-01 2.2287618997e+03 
1.1365131296e-04 6.3735680056e-01 2.4883286724e+03 
7.0915174876e-05 6.5171178444e-01 2.4608646128e+03 
2.2639325983e-05 6.1560391240e-01 1.9934466934e+03 
2.1946023441e-05 6.0117179727e-01 2.0540764921e+03 
3.4569036045e-05 6.3709482103e-01 1.9359222426e+03 
3.6485632178e-05 6.7497893788e-01 2.3674483811e+03 
6.4112771140e-06 7.1806716927e-01 2.5326299470e+03 
4.8329499227e-05 6.6267120047e-01 2.4006190987e+03 
1.2170532381e-05 6.2924694044e-01 1.9654661581e+03 
5.5365105797e-05 6.4971592014e-01 2.3284319600e+03 
2.4509876515e-05 6.7661175019e-01 2.7124588486e+03 
5.1627204502e-05 5.9837007914e-01 2.1930457649e+03 
1.3147359093e-05 6.7029959706e-01 1.8831619834e+03 
5.8468410097e-06 6.9977299295e-01 2.6609159297e+03 
1.5242709764e-04 6.2796923658e-01 2.5025065448e+03 
3.3207964914e-05 5.9669709034e-01 2.0576759700e+03 
7.4156081443e-05 6.6103792298e-01 2.3259702479e+03 
8.2249257954e-06 7.2149449891e-01 2.2383986712e+03 
9.4126315560e-06 1.0000000000e+00 1.5612358367e+03 
3.5342699281e-05 6.8269080888e-01 2.2727220330e+03 
1.4470253185e-05 1.0000000000e+00 3.0000000000e+02 
8.0074394161e-05 6.4993401053e-01 2.4011454662e+03 
4.1137049344e-06 1.0000000000e+00 1.4042413188e+03 
2.3235826262e-04 6.1173814905e-01 2.6331305854e+03 
3.1767259714e-06 1.0000000000e+00 7.7082688804e+02 
2.4210987339e-04 6.2991600770e-01 2.5573881155e+03 
1.1368074215e-04 6.3844281339e-01 2.4621784750e+03 
5.7315752184e-06 7.2656648158e-01 2.3363562669e+03 
3.9433221712e-06 7.2632592623e-01 2.3232947435e+03 
3.5956672300e-05 6.8008553371e-01 2.2393628092e+03 
4.1419213580e-05 6.7697758682e-01 2.4191117151e+03 
1.8150147913e-05 6.9154669703e-01 2.4229466687e+03 
1.4727259603e-05 1.0000000000e+00 1.7095315499e+03 
3.2420297692e-05 6.8288874127e-01 2.4178348979e+03 
1.1111772528e-05 6.7613506318e-01 1.8746515377e+03 
1.4527954950e-05 7.0002882084e-01 2.3542426931e+03 
7.0731312439e-06 6.9159799067e-01 2.6813677616e+03 
