# Supplementary material for: Atmospheric CO2 levels from 2.7 billion years ago inferred from micrometeorite oxidation
Source: Sci Adv. 2020 Jan 22;6(4):eaay4644. doi: 10.1126/sciadv.aay4644 (PMC6976288; doi:10.1126/sciadv.aay4644)
Supplement: Data file S1 [file aay4644_Data_file_S1.zip › co2_atmos/co2_27/args_array.dat]

Mass [kg]        Velocity [m s-1]    Theta [rad]    CO2 [wt. frac]    
4.3187487621e-09 2.0000000000e+04 1.5206585968e+00 2.7000000000e-01 
1.0682944739e-09 1.1654220251e+04 1.1994702866e+00 2.7000000000e-01 
6.6668760700e-09 1.2672487255e+04 7.5600190638e-01 2.7000000000e-01 
1.0141885549e-07 1.2846237162e+04 2.1291466721e-01 2.7000000000e-01 
2.7797318545e-08 1.2579144681e+04 1.1646798139e+00 2.7000000000e-01 
1.2947894155e-09 1.5032322297e+04 4.4562072817e-01 2.7000000000e-01 
7.9543291644e-07 1.2452359723e+04 1.6728373248e-01 2.7000000000e-01 
1.8637387572e-10 1.1320056006e+04 9.3201024411e-01 2.7000000000e-01 
9.0966853087e-09 1.2217750275e+04 3.2054478493e-01 2.7000000000e-01 
2.2410261178e-10 1.3863677593e+04 1.3301657413e+00 2.7000000000e-01 
7.2997614875e-06 1.3785854952e+04 6.6395381338e-01 2.7000000000e-01 
4.3370802614e-12 1.4871386380e+04 9.3546798833e-01 2.7000000000e-01 
1.0536294531e-09 1.1879487711e+04 1.1528121242e+00 2.7000000000e-01 
2.0196384353e-09 1.5915343927e+04 1.0434465044e+00 2.7000000000e-01 
3.4428620366e-07 1.1348328562e+04 5.6868254990e-01 2.7000000000e-01 
4.2265025521e-06 1.1636700217e+04 1.3133068123e+00 2.7000000000e-01 
3.7572425288e-07 1.1857502072e+04 1.0677849210e+00 2.7000000000e-01 
1.9891464284e-11 1.3495482912e+04 2.7538761174e-01 2.7000000000e-01 
2.0195125587e-06 1.2050228293e+04 6.1480657907e-01 2.7000000000e-01 
9.1707569122e-10 2.0000000000e+04 6.7003044605e-01 2.7000000000e-01 
1.1483537233e-10 1.2779811136e+04 4.8947444638e-01 2.7000000000e-01 
6.6307071586e-09 1.2095825206e+04 5.3794719019e-01 2.7000000000e-01 
2.5410964465e-08 1.3450439818e+04 1.0491369850e+00 2.7000000000e-01 
6.5656394882e-10 1.5273574814e+04 2.9655708164e-01 2.7000000000e-01 
7.1950639442e-09 1.2024859314e+04 1.0097787897e+00 2.7000000000e-01 
3.2297758888e-12 1.7411242099e+04 1.9202092175e-01 2.7000000000e-01 
3.7710131716e-10 1.1259548846e+04 1.4055109782e+00 2.7000000000e-01 
4.7072129952e-08 1.1611908057e+04 1.0183526294e+00 2.7000000000e-01 
1.3288099072e-06 1.4979332360e+04 9.2169070306e-01 2.7000000000e-01 
2.1211728204e-09 1.2225142108e+04 6.3380882484e-01 2.7000000000e-01 
1.1493873802e-09 1.1530450157e+04 6.7162947665e-01 2.7000000000e-01 
1.7141759721e-07 1.1226488637e+04 4.7508176288e-01 2.7000000000e-01 
7.4213508863e-08 1.2047498694e+04 1.0599815418e+00 2.7000000000e-01 
3.0260967841e-09 1.1906161626e+04 1.0580255919e+00 2.7000000000e-01 
1.4803498004e-09 1.2908400171e+04 5.1174777527e-01 2.7000000000e-01 
1.3549585655e-06 1.3914912017e+04 9.2685569983e-01 2.7000000000e-01 
3.3851313983e-07 1.1605121711e+04 1.4078138262e-01 2.7000000000e-01 
1.5547885194e-09 1.5411978612e+04 8.5843829764e-01 2.7000000000e-01 
3.4223363678e-08 1.1585726669e+04 9.3034908016e-01 2.7000000000e-01 
3.7541640082e-10 1.6149928936e+04 5.4106435394e-01 2.7000000000e-01 
5.9655810563e-10 1.1428938287e+04 5.6905908760e-01 2.7000000000e-01 
8.5713193534e-09 1.2420447709e+04 6.2918042566e-01 2.7000000000e-01 
5.2528361097e-11 2.0000000000e+04 6.5917767454e-01 2.7000000000e-01 
8.2942940269e-09 1.3679311684e+04 4.8989099057e-01 2.7000000000e-01 
6.6464751152e-08 1.2146115119e+04 9.5591589934e-01 2.7000000000e-01 
3.5529550012e-09 1.7394888871e+04 3.2347439903e-01 2.7000000000e-01 
8.3949944684e-10 1.2661646868e+04 5.8381635737e-02 2.7000000000e-01 
5.1214755577e-09 1.9302983279e+04 9.6028565144e-01 2.7000000000e-01 
5.1307761802e-06 1.2224735254e+04 4.4695470797e-01 2.7000000000e-01 
7.1124885664e-09 1.3551986512e+04 1.1707627456e+00 2.7000000000e-01 
1.8135004313e-07 1.1260625770e+04 5.7071110789e-01 2.7000000000e-01 
7.8764676464e-09 1.1457847862e+04 9.0552844658e-01 2.7000000000e-01 
1.1158459512e-08 1.2123855077e+04 2.3792829549e-01 2.7000000000e-01 
6.6411608369e-10 1.3349227826e+04 4.0556986364e-01 2.7000000000e-01 
7.2993134908e-10 1.1706645386e+04 2.9272098905e-01 2.7000000000e-01 
2.3681074848e-10 1.5860569723e+04 1.1657542525e+00 2.7000000000e-01 
1.0952429586e-08 1.1592259194e+04 4.0448899372e-01 2.7000000000e-01 
8.3632482003e-09 2.0000000000e+04 9.6094334612e-01 2.7000000000e-01 
6.7426040651e-06 1.2274103005e+04 1.1926186787e+00 2.7000000000e-01 
1.1222123905e-07 1.2021926173e+04 2.0259022287e-01 2.7000000000e-01 
4.6791511659e-10 1.3730972593e+04 2.7508311961e-01 2.7000000000e-01 
5.1804172306e-09 1.2731801687e+04 5.4071415213e-01 2.7000000000e-01 
2.0642345466e-08 1.1918442621e+04 1.1195697640e+00 2.7000000000e-01 
2.7953932235e-07 1.5696086210e+04 1.3176624352e+00 2.7000000000e-01 
9.1618673462e-07 1.1588361876e+04 5.1088227955e-01 2.7000000000e-01 
1.5951140962e-10 1.2429889836e+04 9.6665215686e-01 2.7000000000e-01 
7.7774340226e-08 1.1822310585e+04 5.6500381110e-01 2.7000000000e-01 
5.9755447924e-08 1.2740276562e+04 2.5033680914e-01 2.7000000000e-01 
1.7583059672e-09 1.5556617769e+04 6.2387412054e-01 2.7000000000e-01 
1.7561766173e-12 1.1318209281e+04 8.1766646677e-01 2.7000000000e-01 
6.3876651734e-09 1.3103994577e+04 7.4551379951e-01 2.7000000000e-01 
7.6460421696e-09 1.1435202415e+04 4.9084390304e-01 2.7000000000e-01 
1.8625224967e-08 1.2079432854e+04 1.0555506131e+00 2.7000000000e-01 
2.5692295013e-09 1.1952702417e+04 2.4587746754e-01 2.7000000000e-01 
6.3384610492e-10 1.2078773942e+04 7.5850240791e-01 2.7000000000e-01 
6.0578718590e-10 1.2235850692e+04 1.2741179621e+00 2.7000000000e-01 
1.3494376868e-08 1.3636097829e+04 2.8982425707e-01 2.7000000000e-01 
2.5829049642e-06 1.5359698829e+04 8.0275054292e-01 2.7000000000e-01 
3.2564997185e-12 1.2930762213e+04 9.7349905060e-01 2.7000000000e-01 
2.2325318952e-08 1.1494873785e+04 1.5373184979e+00 2.7000000000e-01 
6.6583668566e-07 1.4270179470e+04 5.5242526981e-01 2.7000000000e-01 
5.0749535430e-09 1.5473767464e+04 1.1645083619e+00 2.7000000000e-01 
1.0452316533e-10 2.0000000000e+04 1.3438872641e+00 2.7000000000e-01 
3.4734814589e-09 1.5167499420e+04 4.8281213325e-01 2.7000000000e-01 
1.0866732154e-08 1.6683924412e+04 1.3482339304e+00 2.7000000000e-01 
2.5144564182e-10 2.0000000000e+04 1.1516525510e+00 2.7000000000e-01 
1.3546488642e-05 1.2806881456e+04 2.7433548904e-01 2.7000000000e-01 
8.5565839494e-12 1.6528475830e+04 6.1793166821e-01 2.7000000000e-01 
1.0171857715e-09 1.1839220222e+04 5.7073630207e-01 2.7000000000e-01 
1.2408611890e-05 1.1686654619e+04 1.3311466206e+00 2.7000000000e-01 
3.3392766114e-08 1.2731748370e+04 1.4274768544e+00 2.7000000000e-01 
3.0950209002e-08 1.2742992378e+04 1.2343649877e+00 2.7000000000e-01 
7.9832114586e-07 1.2762997012e+04 1.4185322300e+00 2.7000000000e-01 
3.6823684933e-07 1.9438160689e+04 5.3166715229e-01 2.7000000000e-01 
9.0285013585e-12 1.4123559610e+04 4.3057503209e-01 2.7000000000e-01 
1.0276756836e-09 1.5019095923e+04 6.3119082423e-01 2.7000000000e-01 
2.6880551377e-08 1.2777904662e+04 7.8331327964e-01 2.7000000000e-01 
1.0286347500e-09 1.3638603706e+04 8.3208124237e-01 2.7000000000e-01 
2.3056419396e-07 1.1478803627e+04 2.7523265248e-01 2.7000000000e-01 
4.4856538197e-11 1.4567843610e+04 1.1488288844e+00 2.7000000000e-01 
2.2521012173e-08 1.3773994825e+04 2.1805943712e-01 2.7000000000e-01 
3.8336518245e-09 1.5356858718e+04 1.0089696171e+00 2.7000000000e-01 
2.5721192758e-07 1.4727821391e+04 4.2344568191e-01 2.7000000000e-01 
1.0627063164e-09 1.3360312492e+04 7.6637053005e-01 2.7000000000e-01 
1.4547900614e-10 1.2437825589e+04 8.5815594798e-01 2.7000000000e-01 
2.8643949363e-08 1.4393681064e+04 5.2858547771e-01 2.7000000000e-01 
1.4559395362e-11 1.1990122422e+04 5.3986445414e-01 2.7000000000e-01 
6.2208071183e-12 1.2169312451e+04 4.3021186856e-01 2.7000000000e-01 
3.7106383067e-10 1.5389586733e+04 1.0047489587e+00 2.7000000000e-01 
2.0001281764e-07 1.2926200638e+04 9.1807960070e-01 2.7000000000e-01 
4.4466878922e-07 1.1621729641e+04 8.5119547199e-01 2.7000000000e-01 
4.0067728692e-09 1.5042456491e+04 1.0682814904e+00 2.7000000000e-01 
2.2510706438e-11 1.1563375039e+04 3.7723929919e-01 2.7000000000e-01 
1.2476952232e-10 1.1641624327e+04 4.4274350353e-01 2.7000000000e-01 
6.7226124576e-08 1.6217047525e+04 1.1112161556e+00 2.7000000000e-01 
7.3470634434e-07 1.1960709368e+04 3.4966468795e-01 2.7000000000e-01 
1.4186312157e-10 1.4978612947e+04 2.8427145889e-01 2.7000000000e-01 
5.1067235516e-09 1.1337765731e+04 8.6343792956e-01 2.7000000000e-01 
4.0623411373e-12 1.1349198557e+04 9.8600145001e-01 2.7000000000e-01 
1.3057146926e-06 1.1385607013e+04 1.2235209137e+00 2.7000000000e-01 
2.1373616982e-07 2.0000000000e+04 8.1099756783e-01 2.7000000000e-01 
6.0354075397e-07 1.3046324838e+04 1.3580711776e+00 2.7000000000e-01 
6.4056775719e-06 2.0000000000e+04 9.3396080754e-01 2.7000000000e-01 
3.5868829813e-09 1.1531390742e+04 6.9696187749e-01 2.7000000000e-01 
3.9201384580e-09 1.1725175775e+04 1.4203516897e+00 2.7000000000e-01 
6.2850992447e-10 1.2460804395e+04 1.0789217988e-01 2.7000000000e-01 
6.9147304441e-07 1.1830966025e+04 1.3072961199e+00 2.7000000000e-01 
1.3672698216e-11 1.7264204518e+04 5.1140434052e-01 2.7000000000e-01 
2.6124866986e-09 1.1902240677e+04 1.0051398790e+00 2.7000000000e-01 
1.5913369923e-09 1.2562257458e+04 4.1773608713e-01 2.7000000000e-01 
6.7725586544e-07 1.1765181851e+04 9.5203508380e-01 2.7000000000e-01 
2.5473744013e-10 1.5528902796e+04 9.7649090071e-01 2.7000000000e-01 
1.9089460772e-11 1.1337098731e+04 6.6966207940e-02 2.7000000000e-01 
1.6478649953e-06 1.8593926971e+04 1.4029172124e+00 2.7000000000e-01 
4.3818540094e-11 1.2934633129e+04 8.6068186906e-01 2.7000000000e-01 
4.0014428866e-08 1.4219205807e+04 3.5778378977e-01 2.7000000000e-01 
3.3067751959e-10 1.2807817269e+04 6.1579532512e-01 2.7000000000e-01 
3.6655328867e-11 2.0000000000e+04 6.6255728135e-01 2.7000000000e-01 
1.2012204000e-08 1.1228032007e+04 1.1290154193e+00 2.7000000000e-01 
3.3109804455e-06 2.0000000000e+04 9.8076069969e-01 2.7000000000e-01 
7.9622199055e-12 1.2001537217e+04 1.6378828519e-01 2.7000000000e-01 
7.1174104426e-07 1.3461272043e+04 6.9510551256e-01 2.7000000000e-01 
2.6174015000e-08 1.2308542563e+04 6.4590969383e-01 2.7000000000e-01 
3.6509443577e-10 1.2353695889e+04 8.1455084748e-01 2.7000000000e-01 
9.6259209704e-10 1.5085196092e+04 1.0983390112e+00 2.7000000000e-01 
8.8024079813e-08 1.3916499320e+04 5.2419979233e-01 2.7000000000e-01 
1.6372551493e-09 1.4064558762e+04 1.3596008649e+00 2.7000000000e-01 
1.0711861041e-07 1.9198211167e+04 1.3901281719e+00 2.7000000000e-01 
3.9612770171e-07 1.2934084698e+04 8.7497837712e-01 2.7000000000e-01 
1.5012800427e-05 1.1646459942e+04 4.9147701678e-01 2.7000000000e-01 
1.1099067184e-07 1.1907415205e+04 7.8899931941e-01 2.7000000000e-01 
4.5397572830e-11 1.1855017379e+04 1.2517320674e+00 2.7000000000e-01 
5.3274469664e-11 1.8720204642e+04 1.0839309046e+00 2.7000000000e-01 
1.3546242078e-10 1.8565277015e+04 4.8341670756e-01 2.7000000000e-01 
4.4519339644e-08 1.2789692813e+04 3.8096809531e-01 2.7000000000e-01 
1.9628953016e-10 1.2588228203e+04 1.2155306454e+00 2.7000000000e-01 
2.4121928521e-08 1.1842219021e+04 1.2086515839e+00 2.7000000000e-01 
3.9874864072e-07 1.2044283851e+04 6.2322978120e-01 2.7000000000e-01 
1.9131689912e-08 1.6472127056e+04 1.2097954092e+00 2.7000000000e-01 
4.5156462365e-12 1.4452397591e+04 1.2342084411e+00 2.7000000000e-01 
1.8686095431e-09 1.3374785227e+04 1.0624251816e+00 2.7000000000e-01 
1.7551761750e-10 1.3712283086e+04 2.3646216442e-01 2.7000000000e-01 
1.4661919089e-09 1.3620223523e+04 6.3070390411e-01 2.7000000000e-01 
1.4918977302e-08 1.5686722558e+04 9.6197464426e-01 2.7000000000e-01 
1.1722025271e-09 1.7182403656e+04 4.4690633299e-01 2.7000000000e-01 
1.0879487000e-06 1.1372288906e+04 2.8089961776e-01 2.7000000000e-01 
7.6919116352e-10 1.5170243803e+04 9.5019201065e-01 2.7000000000e-01 
3.1651111771e-09 1.1237379749e+04 5.4985292452e-01 2.7000000000e-01 
3.4800162809e-11 1.2534575916e+04 6.4876051314e-01 2.7000000000e-01 
1.3657213315e-08 1.1426869061e+04 8.0178961520e-01 2.7000000000e-01 
1.5712252612e-09 1.5050398478e+04 4.6912045092e-01 2.7000000000e-01 
9.3816518273e-10 1.3041840259e+04 1.1830983945e+00 2.7000000000e-01 
1.7707854772e-08 1.3727051173e+04 7.0697449791e-01 2.7000000000e-01 
9.6486765788e-11 1.6786570484e+04 1.0207300105e+00 2.7000000000e-01 
1.1055489316e-07 1.1404445120e+04 1.3424062456e+00 2.7000000000e-01 
1.2274994691e-09 1.4472891002e+04 8.8244711215e-01 2.7000000000e-01 
9.7549454980e-10 1.6541646361e+04 3.3005618344e-01 2.7000000000e-01 
5.8804487934e-06 1.4956178459e+04 1.3630137356e+00 2.7000000000e-01 
1.7701813844e-09 2.0000000000e+04 8.7749663085e-01 2.7000000000e-01 
1.3109923187e-05 1.4074021272e+04 7.4651439172e-01 2.7000000000e-01 
4.3554544021e-11 1.2244932052e+04 2.6481678865e-01 2.7000000000e-01 
6.9440112623e-09 1.6192087903e+04 1.4677819638e+00 2.7000000000e-01 
2.8275990839e-11 1.2196151777e+04 9.7758033338e-01 2.7000000000e-01 
1.4595528199e-07 1.1718757060e+04 1.0563977900e+00 2.7000000000e-01 
6.8599719395e-12 1.3922062779e+04 1.1289982679e+00 2.7000000000e-01 
1.9715649439e-07 1.1350108301e+04 1.0407337773e+00 2.7000000000e-01 
6.7762510962e-08 1.2072811458e+04 3.1946402344e-01 2.7000000000e-01 
1.4934804809e-10 1.1899086893e+04 8.4080241750e-01 2.7000000000e-01 
1.2533512111e-08 1.3120275700e+04 1.4006762389e+00 2.7000000000e-01 
2.0539714568e-06 1.2223219750e+04 1.1337859527e+00 2.7000000000e-01 
3.2920108038e-12 1.1790636228e+04 5.7915027581e-01 2.7000000000e-01 
1.3190452940e-07 1.6688729860e+04 2.1274139050e-01 2.7000000000e-01 
1.4976782679e-10 1.4757468283e+04 5.4732322583e-01 2.7000000000e-01 
1.8517650705e-10 1.3347795637e+04 8.8600449633e-01 2.7000000000e-01 
4.2656113100e-10 1.5766686846e+04 5.7066708716e-01 2.7000000000e-01 
1.1224596264e-06 1.4746409983e+04 1.1980415698e+00 2.7000000000e-01 
1.2473414563e-09 1.1448856965e+04 2.9507852971e-01 2.7000000000e-01 
5.4338195715e-10 1.1921414983e+04 1.2293982494e+00 2.7000000000e-01 
1.0253242814e-07 1.2054291556e+04 5.9457030968e-01 2.7000000000e-01 
4.2234531080e-07 1.2215135759e+04 4.6747555851e-01 2.7000000000e-01 
8.8174861526e-08 1.2809208758e+04 1.1195958790e+00 2.7000000000e-01 
1.5321314361e-09 1.6585717836e+04 7.4433931844e-01 2.7000000000e-01 
5.3645742102e-10 1.2115886165e+04 4.5192138620e-01 2.7000000000e-01 
1.8256174610e-10 1.4931095086e+04 3.1617209226e-01 2.7000000000e-01 
1.3117916767e-08 1.1740415616e+04 1.3812332588e+00 2.7000000000e-01 
1.3887912752e-10 1.2265629439e+04 3.7975585086e-01 2.7000000000e-01 
6.1094449514e-09 1.2149534167e+04 1.2465322504e+00 2.7000000000e-01 
4.7005567600e-09 1.4693462362e+04 5.8679476476e-01 2.7000000000e-01 
6.1053925545e-10 1.5643408208e+04 9.4299103660e-01 2.7000000000e-01 
8.5484853277e-10 1.1680338578e+04 1.0669784027e+00 2.7000000000e-01 
3.6619713623e-11 1.3086639158e+04 5.3961473847e-01 2.7000000000e-01 
1.1859356879e-08 1.5339514641e+04 5.4306640853e-01 2.7000000000e-01 
7.0652196270e-09 2.0000000000e+04 1.2670446028e+00 2.7000000000e-01 
1.2578269028e-06 1.2172312961e+04 8.8885002171e-01 2.7000000000e-01 
4.4090819894e-10 1.1962821918e+04 7.5988964464e-01 2.7000000000e-01 
3.6829010061e-08 1.1526373888e+04 3.2805675867e-01 2.7000000000e-01 
4.9373961754e-10 1.1769822065e+04 3.2551042832e-01 2.7000000000e-01 
4.9390101678e-07 1.4689856243e+04 7.9570933845e-01 2.7000000000e-01 
1.4895326857e-09 1.1432054105e+04 1.3355089202e+00 2.7000000000e-01 
9.0804008409e-11 1.3875636585e+04 1.1201399206e+00 2.7000000000e-01 
4.1968906143e-10 1.2304982593e+04 1.1748103289e+00 2.7000000000e-01 
1.0181341072e-07 1.1686982711e+04 3.8646989282e-01 2.7000000000e-01 
1.6995991802e-10 1.3871434857e+04 3.8164032538e-01 2.7000000000e-01 
3.7513182832e-11 1.2752142140e+04 1.1320725406e+00 2.7000000000e-01 
7.7969087890e-13 1.3004057122e+04 8.6318367802e-01 2.7000000000e-01 
6.6042918911e-09 1.2164477640e+04 6.8550568937e-01 2.7000000000e-01 
1.4631507944e-07 1.3386302375e+04 1.2174676302e+00 2.7000000000e-01 
2.2319669755e-08 1.6878831781e+04 4.5199348811e-01 2.7000000000e-01 
8.7621268137e-08 1.2715102234e+04 5.9793367944e-01 2.7000000000e-01 
1.1848628292e-09 1.1362796802e+04 3.6308970097e-01 2.7000000000e-01 
5.2287252094e-06 1.3808535068e+04 1.1438050582e+00 2.7000000000e-01 
3.2468802621e-11 1.2123754474e+04 7.6768969240e-01 2.7000000000e-01 
2.1221558272e-08 1.6065986044e+04 1.1193431527e+00 2.7000000000e-01 
7.6515738925e-10 1.4504975470e+04 3.9564813304e-01 2.7000000000e-01 
7.0003349050e-11 1.2286037075e+04 4.0843288746e-01 2.7000000000e-01 
2.0709296179e-09 1.2666370053e+04 1.1558854804e+00 2.7000000000e-01 
9.5774575268e-12 1.4372010669e+04 3.4830076452e-01 2.7000000000e-01 
4.3209693253e-10 1.1843060266e+04 1.3810441783e+00 2.7000000000e-01 
1.9850668783e-12 1.5172049535e+04 7.4667887525e-01 2.7000000000e-01 
1.7466671067e-11 1.2377060679e+04 1.4002722522e+00 2.7000000000e-01 
2.1098631731e-10 1.4052179425e+04 1.1995006524e-01 2.7000000000e-01 
1.0591580600e-08 1.3635736898e+04 4.8398069074e-01 2.7000000000e-01 
2.5433936786e-08 1.1259536485e+04 1.3319245652e-01 2.7000000000e-01 
7.9819585812e-10 1.6886791625e+04 8.9420748834e-01 2.7000000000e-01 
1.5817987241e-11 1.4501371218e+04 1.3001242848e+00 2.7000000000e-01 
9.3743284776e-10 1.2792010776e+04 7.6649862295e-01 2.7000000000e-01 
1.7584697607e-08 1.2448153559e+04 7.1559423834e-01 2.7000000000e-01 
8.5483165347e-10 2.0000000000e+04 2.7671473372e-01 2.7000000000e-01 
1.5600505107e-08 1.2659452455e+04 1.0263210318e+00 2.7000000000e-01 
1.7230560729e-08 1.3210734394e+04 1.2133354540e+00 2.7000000000e-01 
1.7045315225e-09 1.2942932780e+04 6.0135867100e-01 2.7000000000e-01 
6.4599022043e-11 2.0000000000e+04 8.6414761420e-01 2.7000000000e-01 
1.1000215316e-06 1.3259117422e+04 4.3902635835e-01 2.7000000000e-01 
1.6217112809e-10 1.5670607809e+04 7.7264027825e-01 2.7000000000e-01 
1.9526355085e-07 1.1317176366e+04 9.4285992419e-01 2.7000000000e-01 
1.0441668193e-07 1.1755889296e+04 8.9284238258e-01 2.7000000000e-01 
4.8047896575e-08 1.4832120508e+04 1.5410492453e+00 2.7000000000e-01 
2.7070259125e-09 1.1732324038e+04 3.9174972848e-01 2.7000000000e-01 
5.6198537935e-10 1.3966523040e+04 7.1228960062e-01 2.7000000000e-01 
7.1409285996e-10 1.1956516411e+04 1.2125448723e+00 2.7000000000e-01 
2.3342273980e-09 2.0000000000e+04 5.3754705993e-01 2.7000000000e-01 
1.7613806975e-08 1.4485409190e+04 5.3315381973e-01 2.7000000000e-01 
1.0852721963e-11 1.2237925086e+04 6.7625482588e-01 2.7000000000e-01 
2.4496449999e-07 2.0000000000e+04 1.0855745968e+00 2.7000000000e-01 
1.2580933377e-07 1.3284727747e+04 1.1164502442e+00 2.7000000000e-01 
1.5645507403e-08 1.2793554030e+04 1.1030573679e+00 2.7000000000e-01 
2.8299116863e-09 1.5036304561e+04 1.3792305238e+00 2.7000000000e-01 
2.2862056500e-10 1.1268512403e+04 1.1651696449e+00 2.7000000000e-01 
2.6847875679e-11 1.5784417538e+04 7.0609661762e-01 2.7000000000e-01 
5.5165808044e-10 2.0000000000e+04 1.2059064605e+00 2.7000000000e-01 
3.8131959234e-09 1.4008194131e+04 1.0833571364e+00 2.7000000000e-01 
1.8318651568e-09 1.1999495022e+04 1.0467439406e+00 2.7000000000e-01 
7.7294461314e-09 1.1944307763e+04 1.3319301216e+00 2.7000000000e-01 
2.5428460547e-08 1.5407549548e+04 1.3654524761e+00 2.7000000000e-01 
2.5604222434e-11 1.5870510331e+04 1.0154662534e+00 2.7000000000e-01 
2.5522403115e-07 1.5818272333e+04 9.0882711915e-01 2.7000000000e-01 
7.3290309664e-11 1.4223483792e+04 1.1701426351e+00 2.7000000000e-01 
3.9254449634e-10 1.4748013129e+04 6.8053698641e-01 2.7000000000e-01 
2.8511567215e-10 1.1414210848e+04 3.5419022450e-01 2.7000000000e-01 
2.0014214587e-10 1.4629608268e+04 1.0125904174e+00 2.7000000000e-01 
6.4012791004e-11 1.6316994234e+04 8.0378810476e-01 2.7000000000e-01 
1.2934302595e-05 1.1217416890e+04 6.5843076070e-01 2.7000000000e-01 
6.6769928201e-11 1.6655535263e+04 4.4712791398e-01 2.7000000000e-01 
1.4178968098e-10 1.3354522373e+04 3.0148420771e-01 2.7000000000e-01 
6.4013046344e-09 1.5201725406e+04 2.5575747429e-01 2.7000000000e-01 
1.7300077790e-09 1.2151465332e+04 3.5933389456e-01 2.7000000000e-01 
1.1445122590e-09 1.1387521388e+04 8.2099849556e-01 2.7000000000e-01 
1.1871155599e-06 1.7176155909e+04 1.0721113969e+00 2.7000000000e-01 
1.0718199635e-07 1.1259606547e+04 1.1447243844e+00 2.7000000000e-01 
1.7430534767e-09 1.3177506261e+04 8.8070679783e-01 2.7000000000e-01 
7.7108423871e-10 1.1507119893e+04 3.6282704906e-01 2.7000000000e-01 
5.8749571278e-08 1.4076455650e+04 1.1736896791e+00 2.7000000000e-01 
3.9898135584e-10 1.2121573553e+04 7.7204666888e-01 2.7000000000e-01 
4.1031881847e-06 1.3997736010e+04 7.5007221004e-01 2.7000000000e-01 
1.6330316868e-08 1.4063514886e+04 8.4314612635e-01 2.7000000000e-01 
1.3693901457e-08 1.5551804411e+04 3.2115453231e-01 2.7000000000e-01 
2.8967461167e-09 1.3751874359e+04 8.0717033816e-01 2.7000000000e-01 
1.2063565119e-05 1.4687482878e+04 9.8155897171e-02 2.7000000000e-01 
9.9646702974e-06 1.2737970684e+04 3.7423773239e-01 2.7000000000e-01 
8.6858850675e-07 2.0000000000e+04 5.5836235480e-01 2.7000000000e-01 
1.8984444399e-09 1.1949032943e+04 5.8520447850e-01 2.7000000000e-01 
7.2356238599e-08 1.5341984728e+04 1.1329226638e+00 2.7000000000e-01 
3.4753088829e-08 1.1305675496e+04 8.3145881620e-01 2.7000000000e-01 
2.0364401950e-07 1.3128899587e+04 3.9320047984e-01 2.7000000000e-01 
9.6376034216e-07 1.1322872947e+04 1.4830102271e+00 2.7000000000e-01 
7.5783500212e-06 2.0000000000e+04 3.2685550647e-01 2.7000000000e-01 
8.4543215865e-08 1.4337194829e+04 9.7218794132e-01 2.7000000000e-01 
5.0319293500e-11 2.0000000000e+04 6.7417261929e-01 2.7000000000e-01 
3.3426307470e-09 1.3272194853e+04 1.2275822349e+00 2.7000000000e-01 
3.3311630540e-08 1.4494026538e+04 4.5339081741e-01 2.7000000000e-01 
6.3063249482e-11 1.1784947266e+04 1.0174093718e+00 2.7000000000e-01 
1.1351360566e-09 1.1235081112e+04 3.5807952209e-01 2.7000000000e-01 
4.1503639830e-13 1.2589444110e+04 5.9325863548e-01 2.7000000000e-01 
2.3823209671e-08 1.3273392088e+04 4.7401500217e-01 2.7000000000e-01 
1.3161642732e-06 1.1528001506e+04 1.3549624534e+00 2.7000000000e-01 
2.3730925846e-10 1.4035144053e+04 7.6553118383e-01 2.7000000000e-01 
6.3447426268e-10 1.3713296980e+04 6.3762536567e-01 2.7000000000e-01 
1.2554105546e-07 1.2199524144e+04 8.7825201202e-01 2.7000000000e-01 
1.3324573517e-08 1.3065799839e+04 5.8178776787e-01 2.7000000000e-01 
4.0507129937e-09 1.2879991328e+04 1.0550580691e+00 2.7000000000e-01 
1.0782293339e-06 1.4057525061e+04 1.3040827921e+00 2.7000000000e-01 
5.5847841924e-06 1.8587734333e+04 5.8322339172e-01 2.7000000000e-01 
1.9303597200e-08 1.4979699361e+04 9.0636559187e-01 2.7000000000e-01 
3.2753722646e-09 1.2564289583e+04 1.0440669042e+00 2.7000000000e-01 
8.8838168190e-10 1.5669911323e+04 7.8020131085e-01 2.7000000000e-01 
1.4902868239e-05 1.3454701125e+04 6.6955376861e-01 2.7000000000e-01 
4.9166271739e-07 1.6716150689e+04 3.2641198373e-01 2.7000000000e-01 
1.3066251696e-08 1.1518111958e+04 3.5946984545e-01 2.7000000000e-01 
2.6166586015e-08 1.1343142185e+04 7.9535695421e-01 2.7000000000e-01 
1.6904491531e-07 2.0000000000e+04 7.9023225448e-01 2.7000000000e-01 
5.6513553180e-06 1.4046399035e+04 1.4186650403e+00 2.7000000000e-01 
1.4335234642e-09 1.2789313834e+04 1.3234534670e+00 2.7000000000e-01 
2.7208649103e-10 1.1268602159e+04 9.6307209616e-01 2.7000000000e-01 
1.3972037281e-11 1.1668665602e+04 5.9776031175e-02 2.7000000000e-01 
1.6342446386e-09 1.2567497205e+04 9.8583122400e-01 2.7000000000e-01 
2.7220490333e-09 1.7952998718e+04 1.0651247198e+00 2.7000000000e-01 
1.4105536765e-10 1.6365029414e+04 1.1762442508e+00 2.7000000000e-01 
3.4617220694e-11 1.3839826765e+04 6.0346630225e-01 2.7000000000e-01 
9.9798567729e-09 1.9920492718e+04 7.9432577393e-01 2.7000000000e-01 
3.0969818979e-11 1.1891134743e+04 9.4451914946e-01 2.7000000000e-01 
3.8389612776e-07 1.4325485886e+04 1.1820286220e+00 2.7000000000e-01 
3.4653787175e-07 1.4070711557e+04 1.1762594065e+00 2.7000000000e-01 
3.4759209340e-07 2.0000000000e+04 3.3279469597e-01 2.7000000000e-01 
1.4188709780e-11 1.2424764786e+04 2.6369198121e-01 2.7000000000e-01 
2.9502988456e-08 1.6034939485e+04 1.2956344065e+00 2.7000000000e-01 
5.3626528096e-09 1.2609905598e+04 9.6348738533e-01 2.7000000000e-01 
5.9360469861e-07 1.3747071688e+04 8.8063546914e-02 2.7000000000e-01 
9.2663831437e-10 1.4051369759e+04 1.2165096882e+00 2.7000000000e-01 
4.7413998029e-09 1.3328721004e+04 1.4751193601e+00 2.7000000000e-01 
6.6693988062e-09 1.1976935453e+04 9.0795987784e-01 2.7000000000e-01 
6.3581565454e-08 1.2455207027e+04 8.4848985682e-01 2.7000000000e-01 
1.4424514914e-07 1.1455265028e+04 1.0366605334e+00 2.7000000000e-01 
1.4965267137e-08 1.7148157781e+04 6.3689764346e-01 2.7000000000e-01 
5.7743211382e-07 1.5375893811e+04 1.0600915767e+00 2.7000000000e-01 
1.1229470748e-09 1.1526972450e+04 8.2459560380e-01 2.7000000000e-01 
1.0475370944e-09 2.0000000000e+04 5.4154628024e-01 2.7000000000e-01 
5.8806695355e-06 1.1294723646e+04 9.7782188128e-01 2.7000000000e-01 
2.7575048998e-10 1.1751016055e+04 6.8393888912e-01 2.7000000000e-01 
1.9843768342e-08 2.0000000000e+04 1.0993636695e+00 2.7000000000e-01 
2.2675825332e-08 1.5432366379e+04 1.3994545256e+00 2.7000000000e-01 
1.1698790100e-11 1.2343855401e+04 4.0844955706e-02 2.7000000000e-01 
7.8341091353e-08 1.1371253819e+04 1.0108791040e+00 2.7000000000e-01 
1.4160482202e-06 1.1759054657e+04 7.7570985364e-01 2.7000000000e-01 
3.0108379662e-06 1.1562454010e+04 1.4601413740e+00 2.7000000000e-01 
1.2770293266e-11 1.1270811712e+04 1.0219713437e+00 2.7000000000e-01 
1.2733421051e-08 1.2205057723e+04 9.8807873114e-01 2.7000000000e-01 
4.6494124457e-07 1.3626766794e+04 4.5028912453e-01 2.7000000000e-01 
4.5950249063e-09 1.3201602058e+04 9.7963046026e-01 2.7000000000e-01 
2.5332079941e-11 1.1704910033e+04 6.2534959008e-01 2.7000000000e-01 
8.4462777019e-10 1.1634870919e+04 2.3730565626e-01 2.7000000000e-01 
1.1180520218e-08 1.8776569499e+04 1.0462465166e+00 2.7000000000e-01 
3.8124981510e-11 1.1500193560e+04 4.1773836719e-01 2.7000000000e-01 
1.2250893409e-08 1.4215267490e+04 9.8250528820e-01 2.7000000000e-01 
4.2813985895e-09 1.1391640058e+04 8.4991530534e-01 2.7000000000e-01 
7.4443195454e-10 1.1886502881e+04 9.7147437909e-01 2.7000000000e-01 
1.6436086114e-10 1.6259392758e+04 5.4494929912e-01 2.7000000000e-01 
1.9596313924e-08 1.1809042711e+04 8.5309927454e-01 2.7000000000e-01 
5.5208417734e-08 1.5305500061e+04 7.4953036311e-01 2.7000000000e-01 
4.2944182596e-08 1.2575961649e+04 9.0596170731e-01 2.7000000000e-01 
3.3973174640e-08 1.1599521281e+04 1.1650255197e+00 2.7000000000e-01 
1.5864241561e-10 1.1380651844e+04 5.2465411469e-01 2.7000000000e-01 
1.7010828644e-07 1.3767322054e+04 7.6674757672e-01 2.7000000000e-01 
1.8741008107e-07 1.8628902238e+04 1.0698761261e+00 2.7000000000e-01 
2.2318970984e-08 1.2809504377e+04 2.2307150245e-01 2.7000000000e-01 
1.0072480274e-05 1.6643437547e+04 5.1172058034e-01 2.7000000000e-01 
2.0004946528e-11 1.1508778761e+04 1.5049801597e+00 2.7000000000e-01 
5.5419513479e-11 1.4446337419e+04 1.2744743491e+00 2.7000000000e-01 
2.1669163898e-07 1.5975847865e+04 3.3711775341e-01 2.7000000000e-01 
2.5072948447e-05 1.2444006865e+04 7.4832197953e-01 2.7000000000e-01 
1.2948365296e-09 1.6544465149e+04 6.1986378733e-01 2.7000000000e-01 
1.9036296127e-09 1.2407888703e+04 2.8405444406e-01 2.7000000000e-01 
8.0717728509e-08 1.2559158791e+04 1.0910064451e+00 2.7000000000e-01 
1.9767400104e-10 2.0000000000e+04 4.7298798899e-01 2.7000000000e-01 
3.4754848787e-08 1.6290895427e+04 7.2607162732e-01 2.7000000000e-01 
1.5509246309e-06 1.1358751567e+04 9.9972684101e-01 2.7000000000e-01 
6.4187610209e-06 1.5414708765e+04 1.0837727073e+00 2.7000000000e-01 
5.3104199100e-07 1.1410680810e+04 7.7834368611e-01 2.7000000000e-01 
2.2182216212e-10 1.2264899524e+04 7.0942541928e-01 2.7000000000e-01 
1.5152454320e-09 1.6381349367e+04 1.1547068812e+00 2.7000000000e-01 
1.4313984269e-10 1.1259820638e+04 8.2777374266e-01 2.7000000000e-01 
1.8297574821e-09 1.1670307712e+04 4.4718746119e-01 2.7000000000e-01 
6.7807224807e-08 1.9646374712e+04 1.2300893113e+00 2.7000000000e-01 
3.5580357049e-08 1.1344670053e+04 8.5941394098e-01 2.7000000000e-01 
2.1074109616e-09 1.3307518970e+04 5.3866417822e-01 2.7000000000e-01 
6.1799189247e-10 1.3379672996e+04 9.4109360354e-01 2.7000000000e-01 
5.0662482935e-10 1.3163884375e+04 1.0229663488e+00 2.7000000000e-01 
1.1399483247e-10 1.1413504257e+04 9.8641790877e-01 2.7000000000e-01 
1.6662226932e-07 1.6652953600e+04 5.6965758552e-01 2.7000000000e-01 
3.4770472099e-11 1.5897061039e+04 2.6650988611e-01 2.7000000000e-01 
2.5783357347e-09 1.4729089228e+04 7.0810610605e-01 2.7000000000e-01 
4.4195837313e-07 1.8768021406e+04 1.1763414295e+00 2.7000000000e-01 
3.0343979681e-06 1.2387241442e+04 7.7709828853e-01 2.7000000000e-01 
6.3060024438e-09 2.0000000000e+04 5.8338249385e-01 2.7000000000e-01 
2.6122380927e-08 1.4619504590e+04 1.0862967943e+00 2.7000000000e-01 
4.1240904482e-10 2.0000000000e+04 1.3545280347e+00 2.7000000000e-01 
4.7294357860e-11 1.1482108931e+04 1.3781957216e+00 2.7000000000e-01 
1.7806767635e-12 1.5513717976e+04 4.5274805779e-01 2.7000000000e-01 
4.6081008493e-11 1.1840417430e+04 1.3928560040e+00 2.7000000000e-01 
4.5785615394e-10 1.2243918610e+04 1.0257388111e+00 2.7000000000e-01 
9.7844405177e-12 1.1964055189e+04 7.6522854240e-01 2.7000000000e-01 
3.0473372361e-08 1.3906386296e+04 5.9818731435e-01 2.7000000000e-01 
4.5743281175e-10 1.5470265189e+04 1.3171331469e+00 2.7000000000e-01 
1.1054057157e-09 2.0000000000e+04 1.1749917969e+00 2.7000000000e-01 
4.6751801799e-10 1.3121908473e+04 3.8458424032e-01 2.7000000000e-01 
3.0776558895e-09 2.0000000000e+04 7.6252185146e-01 2.7000000000e-01 
2.6609020992e-09 1.1221886330e+04 4.9555907410e-01 2.7000000000e-01 
2.7169123425e-08 2.0000000000e+04 6.2099152939e-01 2.7000000000e-01 
1.9925538242e-08 1.4446398439e+04 2.7428803941e-01 2.7000000000e-01 
2.4162076595e-07 1.1297911601e+04 1.2309587126e+00 2.7000000000e-01 
1.5646256033e-10 1.1557594252e+04 1.0099688785e+00 2.7000000000e-01 
5.6851736367e-10 1.4157020171e+04 6.8431306186e-01 2.7000000000e-01 
6.0387319875e-10 1.1477223468e+04 6.2696367149e-01 2.7000000000e-01 
8.7279724155e-08 1.7826993009e+04 1.0101920124e+00 2.7000000000e-01 
3.7000029151e-08 1.8021644075e+04 6.7014534215e-01 2.7000000000e-01 
2.7746401570e-09 1.4759140164e+04 4.9039408716e-01 2.7000000000e-01 
2.7975119979e-11 1.3567944722e+04 8.9627755588e-01 2.7000000000e-01 
4.9871289194e-10 1.6747846135e+04 7.4521542015e-01 2.7000000000e-01 
1.8729438590e-11 2.0000000000e+04 1.1055086722e+00 2.7000000000e-01 
1.3436175640e-09 1.5271022712e+04 5.4650207473e-01 2.7000000000e-01 
2.2812559406e-08 1.2241711378e+04 6.8365422472e-01 2.7000000000e-01 
4.9153647223e-09 1.5801477432e+04 7.2838665365e-01 2.7000000000e-01 
2.6703085354e-12 1.4703814268e+04 7.0294298426e-01 2.7000000000e-01 
2.1805188429e-12 1.8430480459e+04 5.5388402987e-01 2.7000000000e-01 
6.9597603032e-12 1.1315205459e+04 3.2372712968e-01 2.7000000000e-01 
4.7097966209e-08 2.0000000000e+04 1.2366645375e+00 2.7000000000e-01 
2.1717316293e-10 1.6799639466e+04 2.5972862925e-01 2.7000000000e-01 
3.3135095960e-09 1.1852487294e+04 1.1929382105e+00 2.7000000000e-01 
1.0114837780e-07 1.4503653996e+04 1.3893092859e+00 2.7000000000e-01 
4.6413925483e-09 1.2321225605e+04 1.1572918983e+00 2.7000000000e-01 
1.4793460695e-09 1.2374769374e+04 6.9949355519e-01 2.7000000000e-01 
5.4630942902e-09 1.3141922590e+04 4.1132322702e-01 2.7000000000e-01 
2.8245069284e-08 1.2654243735e+04 4.3825828735e-01 2.7000000000e-01 
1.1620594737e-06 1.6850220781e+04 8.5973967521e-01 2.7000000000e-01 
2.6350275364e-08 1.5843486822e+04 1.4915198386e+00 2.7000000000e-01 
1.2891640136e-06 1.8242709623e+04 1.2210344809e+00 2.7000000000e-01 
1.2234688438e-10 2.0000000000e+04 7.7012241480e-01 2.7000000000e-01 
6.5269066685e-12 1.3670959455e+04 5.6087193109e-01 2.7000000000e-01 
1.9787398442e-09 1.1389978564e+04 6.1482319356e-01 2.7000000000e-01 
4.0542721035e-07 2.0000000000e+04 2.9009589285e-01 2.7000000000e-01 
1.5589892544e-08 1.2784282086e+04 4.7529340773e-01 2.7000000000e-01 
4.9722443989e-09 1.2561100855e+04 8.6191827725e-01 2.7000000000e-01 
1.0866015761e-10 1.6527493890e+04 8.1258538290e-01 2.7000000000e-01 
8.8975300727e-08 1.2077928762e+04 8.5699726014e-01 2.7000000000e-01 
2.1538687836e-09 1.3396180867e+04 1.0625414567e+00 2.7000000000e-01 
6.5370620074e-08 1.2394516429e+04 1.4064066348e+00 2.7000000000e-01 
9.5171995922e-10 2.0000000000e+04 8.4786285070e-01 2.7000000000e-01 
6.3484702856e-07 1.1889593893e+04 8.0586181046e-01 2.7000000000e-01 
7.6096937201e-10 1.1968053241e+04 1.0438827561e+00 2.7000000000e-01 
1.0841106864e-08 1.3856791228e+04 1.0215810556e+00 2.7000000000e-01 
4.6035803766e-09 1.3658068206e+04 5.6447994034e-01 2.7000000000e-01 
5.0272572131e-10 1.2555768281e+04 8.1280102193e-01 2.7000000000e-01 
1.3782930124e-10 1.2066302988e+04 8.9941605481e-01 2.7000000000e-01 
1.7969392681e-05 1.4449119801e+04 1.1640505755e+00 2.7000000000e-01 
2.8138819176e-09 1.2087336291e+04 5.3566213346e-01 2.7000000000e-01 
2.2655844080e-10 1.3902165908e+04 3.6325210262e-01 2.7000000000e-01 
5.8497274442e-08 1.1363050783e+04 8.7833913313e-01 2.7000000000e-01 
3.8531177086e-11 2.0000000000e+04 1.0734483142e+00 2.7000000000e-01 
9.5049352952e-11 1.1940977365e+04 5.5508066725e-01 2.7000000000e-01 
4.9242715879e-08 1.1475144495e+04 1.3164572425e+00 2.7000000000e-01 
1.7392103425e-07 1.5103754538e+04 2.5067479944e-01 2.7000000000e-01 
3.0351477192e-07 2.0000000000e+04 7.5445571036e-01 2.7000000000e-01 
1.4916272595e-10 1.1670162626e+04 5.2937446617e-01 2.7000000000e-01 
1.0335507767e-08 1.4903311436e+04 1.0422795320e+00 2.7000000000e-01 
1.1796783257e-08 1.4071130105e+04 4.0319103656e-01 2.7000000000e-01 
3.2304286146e-08 2.0000000000e+04 5.9342381480e-01 2.7000000000e-01 
3.3129081112e-11 1.2189237639e+04 6.1283264333e-01 2.7000000000e-01 
3.3841748073e-06 1.3173760715e+04 1.1019866646e+00 2.7000000000e-01 
2.5603553564e-09 1.4865321530e+04 9.5972508205e-01 2.7000000000e-01 
2.0847435993e-10 1.4895477973e+04 4.1260894939e-01 2.7000000000e-01 
9.6310695955e-11 1.3132702297e+04 9.1288058817e-01 2.7000000000e-01 
2.6708065668e-07 2.0000000000e+04 3.9886109784e-01 2.7000000000e-01 
1.0390065618e-05 1.6349688347e+04 5.8261199949e-01 2.7000000000e-01 
1.6738978196e-09 1.1304029941e+04 9.6788187762e-01 2.7000000000e-01 
1.6294413287e-06 1.1592871016e+04 1.2152281006e-01 2.7000000000e-01 
3.7756851075e-10 1.1408748913e+04 9.9278155266e-01 2.7000000000e-01 
4.8608520130e-08 1.5632458938e+04 5.9056293138e-01 2.7000000000e-01 
1.2922078855e-05 1.1544189811e+04 6.2017210967e-01 2.7000000000e-01 
6.2720075086e-11 1.6917254231e+04 1.4212633983e+00 2.7000000000e-01 
2.3895635587e-12 1.2684856988e+04 2.4191107020e-01 2.7000000000e-01 
2.0654688206e-09 1.3982181944e+04 1.0128413052e+00 2.7000000000e-01 
