# Supplementary material for: Atmospheric CO2 levels from 2.7 billion years ago inferred from micrometeorite oxidation
Source: Sci Adv. 2020 Jan 22;6(4):eaay4644. doi: 10.1126/sciadv.aay4644 (PMC6976288; doi:10.1126/sciadv.aay4644)
Supplement: Data file S1 [file aay4644_Data_file_S1.zip › co2_atmos/co2_27/clean_results.dat]

Radius [m]       Fe Area [frac]    Max Temp [k]    
5.2810923696e-05 1.0000000000e+00 3.2001694445e+02 
3.2766301103e-05 1.0000000000e+00 1.7539162702e+03 
4.8363511661e-05 6.3469117810e-01 2.3060629743e+03 
5.9870967244e-05 6.2867061183e-01 2.4384329912e+03 
8.7630184251e-05 6.3238404195e-01 2.3003422305e+03 
1.9922750679e-05 6.5942934305e-01 2.2955129826e+03 
9.8222489832e-05 6.1258028127e-01 2.5188554713e+03 
1.8418058738e-05 1.0000000000e+00 1.7038675799e+03 
4.8294404393e-05 6.2859476774e-01 2.3409416910e+03 
1.9687321178e-05 1.0000000000e+00 1.5216386147e+03 
1.1293492163e-04 6.1232643053e-01 2.6000934048e+03 
5.2860112994e-06 1.0000000000e+00 1.5076763211e+03 
3.4076042530e-05 6.9773978309e-01 1.8361910258e+03 
2.6969779075e-05 6.6341970871e-01 2.2537409883e+03 
1.1940405609e-04 6.1032786108e-01 2.4537877149e+03 
3.2119026556e-04 6.1909602991e-01 2.3968483996e+03 
1.3893464410e-04 6.2224218142e-01 2.3942343328e+03 
8.9595522954e-06 7.2970881624e-01 1.8241067155e+03 
1.4403148886e-04 6.0521141073e-01 2.5293218827e+03 
5.2437478292e-06 7.0254646685e-01 2.3112086360e+03 
1.6718654476e-05 5.9820551248e-01 1.9712602864e+03 
4.9710975018e-05 6.2699692540e-01 2.3179702262e+03 
6.1795728418e-05 6.4373496187e-01 2.3182273598e+03 
1.6982678873e-05 6.6037224974e-01 2.2802315162e+03 
6.3842960190e-05 5.9797671099e-01 2.2556777658e+03 
4.9974378093e-06 6.3951763443e-01 1.8939608683e+03 
2.3429178237e-05 1.0000000000e+00 1.1793095558e+03 
9.8261031835e-05 6.2126017755e-01 2.3275635157e+03 
6.1142376627e-05 6.4251688167e-01 2.5033968730e+03 
4.1409509485e-05 6.2412451685e-01 2.2871069443e+03 
3.6176067566e-05 5.6104108574e-01 2.1132446227e+03 
1.0497025581e-04 6.1167249402e-01 2.4319878537e+03 
1.0064485915e-04 6.2656082823e-01 2.3396581940e+03 
4.9976866969e-05 5.6572466724e-01 2.0831225672e+03 
3.3327555794e-05 6.3539041193e-01 2.2910376596e+03 
8.7178541858e-05 6.3337062479e-01 2.4919276143e+03 
1.0425205094e-04 6.1004589279e-01 2.4751163797e+03 
2.3815723716e-05 6.6086712858e-01 2.2702712465e+03 
8.7500965596e-05 6.2072628380e-01 2.3306653496e+03 
1.4500116079e-05 6.6641709448e-01 2.2564135144e+03 
2.9135689823e-05 5.7426904094e-01 2.0372179580e+03 
4.9934361448e-05 6.3105591615e-01 2.3238196960e+03 
6.1020285762e-06 6.9079719672e-01 2.2092203138e+03 
3.4900914788e-05 6.4541783580e-01 2.3447653286e+03 
8.8269889629e-05 6.2767884040e-01 2.3554396411e+03 
1.0295307120e-05 6.8082593975e-01 2.3589705068e+03 
2.9597589651e-05 6.3044833700e-01 2.2906283169e+03 
9.0393101140e-06 6.9767577418e-01 2.3313432659e+03 
1.6286035472e-04 5.9645700396e-01 2.5841835606e+03 
6.0798894585e-05 6.3594776273e-01 2.2664399776e+03 
1.0778776832e-04 6.1277382130e-01 2.4280289446e+03 
6.5966597884e-05 5.9132581261e-01 2.2663649349e+03 
5.0330035767e-05 6.2736575576e-01 2.3494545814e+03 
2.6553870106e-05 6.3737127114e-01 2.2775774408e+03 
3.0876062363e-05 5.6236680186e-01 2.1574602939e+03 
2.1172360617e-05 5.9824021551e-01 1.9819474492e+03 
5.7930677864e-05 6.2084252637e-01 2.3376815291e+03 
7.0834627886e-06 7.0326212338e-01 2.3545685154e+03 
2.4167545742e-04 6.1690582390e-01 2.4749762145e+03 
7.6027606839e-05 6.2061866438e-01 2.4346308691e+03 
2.2974168881e-05 6.4068860097e-01 2.2734923910e+03 
4.1840152864e-05 6.3557553035e-01 2.3156188287e+03 
8.8259498948e-05 6.2141248708e-01 2.2960687933e+03 
8.0187417470e-05 6.6713893754e-01 2.3315544281e+03 
1.3503235431e-04 6.0553147308e-01 2.4996670716e+03 
1.7297138773e-05 1.0000000000e+00 1.7736626390e+03 
8.0403736358e-05 6.2125070677e-01 2.4011572706e+03 
5.6656230276e-05 6.2970148484e-01 2.4162679443e+03 
1.9358353730e-05 6.6444151916e-01 2.2997704230e+03 
3.9125547948e-06 1.0000000000e+00 1.1810697709e+03 
4.3504446934e-05 6.3960275812e-01 2.3100107859e+03 
5.7169590261e-05 6.1846870746e-01 2.3291660336e+03 
7.9294414229e-05 6.2659215187e-01 2.3112557525e+03 
4.0980599045e-05 6.2497753014e-01 2.3147714640e+03 
2.9686629556e-05 5.7134806036e-01 2.0562620649e+03 
2.7372058684e-05 1.0000000000e+00 1.6323299879e+03 
3.5781325973e-05 6.4292106061e-01 2.3706332433e+03 
5.6021670206e-05 6.3974711661e-01 2.6197689024e+03 
4.8067577779e-06 1.0000000000e+00 1.3030537454e+03 
9.1313924349e-05 1.0000000000e+00 3.0000000000e+02 
5.7765846403e-05 6.3406938947e-01 2.5120330193e+03 
3.9536119772e-05 6.5923399472e-01 2.2534788736e+03 
1.4674133021e-05 1.0000000000e+00 1.7706045573e+03 
2.1226784127e-05 6.6189210323e-01 2.3292666381e+03 
6.3318306882e-05 6.6048931677e-01 2.2194160922e+03 
1.3138636475e-05 6.8502773678e-01 2.1860411149e+03 
1.6817570641e-04 5.8988284433e-01 2.6449338103e+03 
6.9129686816e-06 6.4541937057e-01 1.8876805110e+03 
3.4417542453e-05 5.6382368605e-01 2.1641368910e+03 
4.0430249349e-04 6.1747623174e-01 2.4264156880e+03 
1.0436033513e-04 1.0000000000e+00 1.5403398459e+03 
9.6787683504e-05 6.3192933311e-01 2.2899540001e+03 
3.1838156462e-04 5.7384072571e-01 2.1025842146e+03 
7.4536018215e-06 6.8012177398e-01 2.6139337858e+03 
6.6636866331e-06 1.0000000000e+00 1.7362875565e+03 
2.1387894072e-05 6.5795146098e-01 2.2752359400e+03 
5.8839228357e-05 6.3438092659e-01 2.3529221356e+03 
3.2314524227e-05 6.3607401016e-01 2.2583838781e+03 
1.0098455282e-04 6.1145401270e-01 2.4553395294e+03 
1.1478406851e-05 1.0000000000e+00 1.6401060704e+03 
3.6572454590e-05 6.4284614485e-01 2.3923291437e+03 
3.0571341325e-05 6.6102786444e-01 2.2782909970e+03 
4.0865042550e-05 6.4214006614e-01 2.4864570874e+03 
3.2668499352e-05 6.3392644225e-01 2.2647248854e+03 
1.7550728463e-05 7.0654664023e-01 1.8320606474e+03 
3.4075222842e-05 6.4916522208e-01 2.3940497722e+03 
7.9098268504e-06 1.0000000000e+00 1.5830756554e+03 
5.9621098065e-06 1.0000000000e+00 1.5112993365e+03 
2.3843032881e-05 6.0618680312e-01 2.1719473528e+03 
8.4085678223e-05 6.3230958121e-01 2.4088390648e+03 
1.3035410357e-04 6.1561554568e-01 2.4367590465e+03 
3.6015081756e-05 6.5669646895e-01 2.2651834743e+03 
9.1368088344e-06 1.0000000000e+00 1.6316657167e+03 
1.6908222490e-05 6.6211899120e-01 1.8655291033e+03 
3.4863055294e-05 6.7061024189e-01 2.3656921669e+03 
1.1326182067e-04 6.0935592313e-01 2.5040404296e+03 
1.5937524001e-05 6.4713165060e-01 2.2462831886e+03 
5.8358675305e-05 5.6768808353e-01 2.2163708141e+03 
5.1744369266e-06 1.0000000000e+00 1.2017856196e+03 
2.3244347917e-04 6.1679398260e-01 2.3925344231e+03 
6.5679585783e-06 6.9130088673e-01 2.5720497141e+03 
2.0234228614e-04 6.3927067220e-01 2.3067920400e+03 
1.0564289650e-05 6.7202727893e-01 2.6785225345e+03 
5.0853430162e-05 5.8936231148e-01 2.2602915398e+03 
5.1132099306e-05 1.0000000000e+00 1.3773913362e+03 
2.8424110989e-05 5.9621011625e-01 2.2374984371e+03 
2.2198259434e-04 6.2399725561e-01 2.3369078399e+03 
8.1199998901e-06 5.9051719763e-01 2.0580832454e+03 
4.7524379312e-05 5.6370556763e-01 2.1037576246e+03 
3.4982275180e-05 6.3125154845e-01 2.2984910422e+03 
1.4424172909e-04 6.1725944939e-01 2.4387204355e+03 
2.1211719515e-05 5.9739481125e-01 2.1487453626e+03 
8.6528651588e-06 1.0000000000e+00 1.6149982256e+03 
1.1955807154e-04 6.9788704152e-01 2.2756203305e+03 
1.1346044686e-05 1.0000000000e+00 1.7062524035e+03 
3.5723597989e-05 6.4563369474e-01 2.4133790243e+03 
2.3787278778e-05 5.6873334555e-01 2.0951352713e+03 
6.2804690692e-06 6.8751031274e-01 2.1954115071e+03 
7.9011654413e-05 5.5752267536e-01 2.1376703571e+03 
1.0151685291e-05 6.7874312415e-01 2.6424401081e+03 
6.4705336146e-06 1.0000000000e+00 1.5614451880e+03 
7.9248665750e-05 6.2829007886e-01 2.4928955667e+03 
6.1363661160e-05 6.2910578673e-01 2.3601238511e+03 
2.4617078690e-05 5.9427785837e-01 1.9800610587e+03 
3.2275825746e-05 6.2529693356e-01 2.2053659519e+03 
4.5881557287e-05 6.4079124199e-01 2.4301547955e+03 
3.7809436123e-05 1.0000000000e+00 1.7203759843e+03 
6.4114772309e-05 6.9314244464e-01 2.2367048926e+03 
9.1219015850e-05 6.2916430513e-01 2.4412975640e+03 
2.5107856609e-04 5.7927689313e-01 2.6222899053e+03 
9.1606092227e-05 6.2296993167e-01 2.3942637788e+03 
1.1568572117e-05 1.0000000000e+00 1.3045335661e+03 
1.2666948166e-05 5.9885463793e-01 2.0689573400e+03 
7.4442562656e-06 6.8512710913e-01 2.2445827554e+03 
5.4525159243e-05 6.3211152901e-01 2.4007735424e+03 
1.8817609179e-05 1.0000000000e+00 1.5984894492e+03 
9.7433026652e-05 5.7520630588e-01 2.2169610515e+03 
1.0419512828e-04 6.1661259561e-01 2.4620564984e+03 
3.7043913922e-05 6.7254232485e-01 2.2946684530e+03 
5.3601539553e-06 1.0000000000e+00 1.2280948481e+03 
4.1603774422e-05 5.8053863084e-01 2.1696655021e+03 
1.8810009585e-05 5.8718729317e-01 2.1769778889e+03 
3.0320899296e-05 6.4337445831e-01 2.2799591092e+03 
2.9214902821e-05 6.6681641870e-01 2.3368546396e+03 
1.0938216586e-05 6.7908837201e-01 2.3114406602e+03 
1.4320611867e-04 5.9992374382e-01 2.5166563068e+03 
2.6229373202e-05 6.5152190335e-01 2.2481309989e+03 
4.9141643332e-05 5.7906123033e-01 2.2528881891e+03 
1.0494418387e-05 1.0000000000e+00 1.7224836529e+03 
7.1090081049e-05 6.1793944251e-01 2.3282799183e+03 
2.0334613728e-05 6.5978717646e-01 2.3011249992e+03 
3.3372937964e-05 6.3089684800e-01 1.9057230399e+03 
4.1779044549e-05 6.4494409604e-01 2.3555381818e+03 
1.5570697378e-05 5.8841808102e-01 2.0709921119e+03 
1.6534859360e-04 5.5914106493e-01 2.1400590465e+03 
2.9453229105e-05 6.4848061127e-01 2.2615238882e+03 
1.2518909547e-05 6.7355532402e-01 2.3048710829e+03 
1.7438293812e-04 6.5634890525e-01 2.3943544747e+03 
6.4939148814e-06 7.0226604498e-01 2.3116662819e+03 
1.1927383862e-04 6.1184967133e-01 2.6203954448e+03 
1.1156418303e-05 1.0000000000e+00 1.8002580581e+03 
6.1869212631e-05 1.0000000000e+00 3.9119620048e+02 
9.8760208657e-06 1.0000000000e+00 1.5140886473e+03 
1.2069539954e-04 6.2213239395e-01 2.3611021284e+03 
6.1617194485e-06 1.0000000000e+00 1.3569837105e+03 
1.3605133867e-04 6.1790019575e-01 2.3717346034e+03 
6.9648905551e-05 6.2309377285e-01 2.4118870936e+03 
1.6924866833e-05 1.0000000000e+00 1.7784344612e+03 
7.4505366780e-05 1.0000000000e+00 1.7306318708e+03 
1.8306900917e-04 6.2137725011e-01 2.4460221548e+03 
4.8240982788e-06 1.0000000000e+00 1.3658257357e+03 
1.8063053022e-05 6.6227447549e-01 2.5472619389e+03 
1.7501420184e-05 6.1329776011e-01 2.1971620477e+03 
1.9541805582e-05 6.0884950596e-01 1.9468630903e+03 
1.6270784135e-05 6.6231306681e-01 2.2552112075e+03 
8.8069821626e-05 6.5010152999e-01 2.4280920425e+03 
3.6617954911e-05 5.6535412968e-01 2.2007560358e+03 
2.6378016643e-05 1.0000000000e+00 1.6552745339e+03 
8.0396688819e-05 6.2274425370e-01 2.4115164827e+03 
9.6496818051e-05 6.1620606412e-01 2.4775755952e+03 
9.3027179650e-05 6.3552478094e-01 2.3401382539e+03 
1.5806236401e-05 6.7317810280e-01 2.2930670660e+03 
2.7912512669e-05 5.6393581736e-01 2.1337927448e+03 
1.6604376186e-05 6.4922706877e-01 2.2507944956e+03 
7.5756173186e-05 1.0000000000e+00 1.7374004015e+03 
1.7816848100e-05 5.9989670116e-01 1.9654826475e+03 
6.3073185726e-05 5.8730939677e-01 1.9981637311e+03 
2.6018177520e-05 6.5727619213e-01 2.3283281869e+03 
2.3237494879e-05 6.5588910282e-01 2.2408247022e+03 
3.2108771382e-05 6.6269031062e-01 1.8645693376e+03 
1.0470741216e-05 1.0000000000e+00 1.8084417517e+03 
2.3319344766e-05 6.6173769515e-01 2.3708627566e+03 
1.6865309953e-05 6.9943310247e-01 2.2649373074e+03 
1.4030820651e-04 6.1562400430e-01 2.4774810948e+03 
2.6254579097e-05 5.9023005871e-01 1.9875197881e+03 
7.1568895792e-05 6.1932867496e-01 2.3836802803e+03 
2.7285700316e-05 5.6312034228e-01 2.1045561029e+03 
5.3023664266e-05 6.4269622110e-01 2.4792580304e+03 
3.7009194338e-05 1.0000000000e+00 1.5604045706e+03 
1.4441485912e-05 1.0000000000e+00 1.7112627480e+03 
2.4073068943e-05 1.0000000000e+00 1.7219838516e+03 
8.3478208026e-05 6.1856939541e-01 2.4210632428e+03 
1.8647497177e-05 5.8582205146e-01 2.1681378727e+03 
1.0853338201e-05 1.0000000000e+00 1.4829495783e+03 
2.9847763070e-06 1.0000000000e+00 1.1922384173e+03 
5.1756505946e-05 6.2809475076e-01 2.3122390393e+03 
1.0160276909e-04 6.4287166074e-01 2.3350247233e+03 
1.4598910704e-05 6.7352612517e-01 2.4149139152e+03 
6.5983866707e-05 6.2973917021e-01 2.4120490123e+03 
3.6259973177e-05 5.6005013462e-01 2.1740521409e+03 
1.3869691294e-04 6.3143947731e-01 2.4958945389e+03 
1.0321454767e-05 1.0000000000e+00 1.6307827483e+03 
3.3949915021e-05 6.6970083906e-01 2.3215189080e+03 
2.1239426793e-05 6.5251545836e-01 2.2743619375e+03 
1.3919476272e-05 6.6584181589e-01 1.8620102853e+03 
4.3977752970e-05 5.8213039073e-01 2.0172762433e+03 
6.7277687331e-06 1.0000000000e+00 1.7788156221e+03 
2.4516691136e-05 1.0000000000e+00 1.3165005765e+03 
4.0733563908e-06 1.0000000000e+00 1.5140509857e+03 
8.4141031299e-06 1.0000000000e+00 9.4139100339e+02 
1.9167983074e-05 6.3811902670e-01 2.2457436346e+03 
3.6368383750e-05 6.4424264089e-01 2.3531399544e+03 
6.9597847073e-05 6.1674645092e-01 2.3727998564e+03 
1.6619466701e-05 6.7273688492e-01 2.2544780114e+03 
8.1405310800e-06 1.0000000000e+00 1.2850853278e+03 
3.3003906141e-05 5.7993219784e-01 2.1894164168e+03 
5.7578928199e-05 6.3089360866e-01 2.3416259455e+03 
4.1628990636e-06 7.0288023456e-01 2.3312603183e+03 
6.7134910164e-05 6.3429077601e-01 2.3001623148e+03 
7.8650419683e-05 6.3631683540e-01 2.2809723915e+03 
3.4909970159e-05 6.3550738430e-01 2.2900328855e+03 
7.7276915218e-06 6.8712326296e-01 2.1936447206e+03 
8.5257845235e-05 6.1959709749e-01 2.5301582663e+03 
1.7628344018e-05 6.4360474960e-01 2.2111899437e+03 
1.2715551817e-04 6.1662896199e-01 2.3885446444e+03 
9.9677278526e-05 6.2200429820e-01 2.3773360057e+03 
1.1789514210e-04 1.0000000000e+00 3.0000000000e+02 
4.3929158868e-05 6.2081669772e-01 2.3106227817e+03 
2.6209876446e-05 6.3852499607e-01 2.2552105956e+03 
2.8770490354e-05 1.0000000000e+00 1.7162224845e+03 
4.6086397839e-06 7.0350174389e-01 2.3549963695e+03 
3.1241365650e-05 6.5191594910e-01 2.3770545633e+03 
7.1764226347e-06 1.0000000000e+00 1.5284801999e+03 
9.3656878401e-06 6.9611038559e-01 2.5238172763e+03 
8.6727069446e-05 6.3988494406e-01 2.3580543537e+03 
7.1157893344e-05 6.3466383403e-01 2.2944163536e+03 
4.4680602543e-05 1.0000000000e+00 1.7801368238e+03 
1.9817501714e-05 1.0000000000e+00 1.5515866315e+03 
1.0240236025e-05 6.0262761507e-01 1.9706110586e+03 
1.5069700177e-05 6.8835505111e-01 2.1977664821e+03 
4.5554814141e-05 6.4330636447e-01 2.2690228441e+03 
4.2286170377e-05 5.7732877167e-01 2.0298175299e+03 
6.6349818917e-05 6.9029485232e-01 1.8414584357e+03 
9.4987597867e-05 6.4538399760e-01 2.2159631278e+03 
9.2863944573e-06 1.0000000000e+00 1.7806859247e+03 
3.5895805672e-05 6.5839354146e-01 2.4501836080e+03 
1.3507479098e-05 1.0000000000e+00 1.6586641499e+03 
2.1459418951e-05 6.4797256538e-01 2.2530534900e+03 
2.2692104022e-05 5.9510462801e-01 1.9754527804e+03 
2.0090848262e-05 5.8999009902e-01 2.0001714673e+03 
1.3488534689e-05 5.9130778419e-01 2.1105320897e+03 
2.8123210895e-04 5.8055834534e-01 2.5953770291e+03 
1.1486905698e-05 6.5944065518e-01 2.2213885604e+03 
1.7886807637e-05 5.7138171021e-01 2.1012548217e+03 
2.0906402252e-05 6.6062392301e-01 2.3609021587e+03 
3.7611094569e-05 6.2571274586e-01 2.3026259314e+03 
3.6204532949e-05 5.7547292325e-01 2.0315126155e+03 
3.1945260139e-05 6.6694840321e-01 2.5501993645e+03 
1.3722504522e-04 6.1648215794e-01 2.3344289659e+03 
3.8924363113e-05 6.3169017188e-01 2.2620855848e+03 
3.1610139515e-05 5.6012335287e-01 2.1310398543e+03 
7.0369023964e-05 6.5095437310e-01 2.3235598107e+03 
2.5382996315e-05 5.9121695639e-01 1.9864309178e+03 
9.5810261102e-05 6.2172411890e-01 2.5666453127e+03 
4.1288949974e-05 6.5002464752e-01 2.3412116893e+03 
2.0646157528e-05 6.6235960818e-01 2.3893813716e+03 
3.5479996268e-05 6.4549434529e-01 2.2820181282e+03 
8.5358794834e-05 6.0936982487e-01 2.6677479648e+03 
1.6116994530e-04 5.9359225399e-01 2.6249569274e+03 
6.4846590664e-06 6.7834671682e-01 2.6572217983e+03 
4.0954608762e-05 5.9736755293e-01 2.2570695828e+03 
4.7415520681e-05 6.6265121500e-01 2.3540230104e+03 
8.7481813962e-05 6.1751104730e-01 2.3417991250e+03 
6.4078430330e-05 6.2896774918e-01 2.4616398968e+03 
3.2032743345e-04 1.0000000000e+00 3.0000000000e+02 
8.3526502145e-06 6.5832118746e-01 2.7709357970e+03 
5.2431801498e-05 6.4956094338e-01 2.3838070931e+03 
6.2128131801e-06 6.9017141151e-01 2.2062514748e+03 
5.1485411186e-05 5.7521952705e-01 2.0580235432e+03 
3.2909834603e-05 6.4933226562e-01 2.4050252965e+03 
1.2899191045e-05 1.0000000000e+00 1.5552686406e+03 
3.5905111096e-05 5.5791242658e-01 2.1533737352e+03 
2.4189845105e-06 1.0000000000e+00 1.1784332001e+03 
4.4639840932e-05 6.3865540054e-01 2.3788464297e+03 
3.0185807437e-04 6.1915853797e-01 2.3284037898e+03 
2.1104652866e-05 5.7666831598e-01 2.1177503465e+03 
2.6820037130e-05 6.3814715769e-01 2.2655510281e+03 
9.1590035385e-05 6.2588977604e-01 2.3904232118e+03 
4.4953214856e-05 6.3812300667e-01 2.3493540736e+03 
5.2670693857e-05 6.0324767693e-01 2.2356791014e+03 
1.3817158200e-04 6.4764552469e-01 2.3732290783e+03 
1.6231806961e-05 6.5538530650e-01 2.7359468572e+03 
3.4537956062e-05 6.5918970422e-01 2.3477805793e+03 
5.0329318342e-05 5.7422752120e-01 2.1811226602e+03 
2.0097421554e-05 6.6220771958e-01 2.2619913434e+03 
1.4797465536e-04 6.0221899269e-01 2.6277602027e+03 
2.1959288242e-05 6.5554013970e-01 2.5950594972e+03 
6.0123099213e-05 6.2030805842e-01 2.3449600026e+03 
8.1007499430e-05 6.1832108150e-01 2.3361944755e+03 
6.3442619244e-06 6.9155001945e-01 2.5589562209e+03 
5.1026375528e-04 6.5731833136e-01 2.2544271259e+03 
3.6308380167e-05 1.0000000000e+00 1.7019787520e+03 
2.0846037632e-05 1.0000000000e+00 1.7301133449e+03 
7.7986533697e-06 1.0000000000e+00 1.6081267686e+03 
4.0416237342e-05 5.6715988111e-01 2.1245097213e+03 
1.6567927255e-05 6.8454787921e-01 2.2777050837e+03 
1.7725106054e-05 6.1948134990e-01 1.9293562874e+03 
1.1001277885e-05 6.6135913712e-01 1.8684035331e+03 
5.8682925228e-06 7.0171343687e-01 2.4494484497e+03 
1.0180146572e-05 1.0000000000e+00 1.5174334169e+03 
8.4017059868e-05 6.4904733825e-01 2.3900665801e+03 
8.8229707389e-05 6.4662247193e-01 2.3856334126e+03 
5.4235481609e-06 6.8231208355e-01 2.6236965109e+03 
7.8170450571e-06 1.0000000000e+00 1.6705622223e+03 
5.7085287818e-05 6.6644695483e-01 2.2687190135e+03 
5.4334305082e-05 6.3018501777e-01 2.2935407615e+03 
6.2255732039e-05 6.2621480598e-01 2.5220792802e+03 
3.3433361779e-05 6.0397693544e-01 1.9590562455e+03 
5.4480360918e-05 1.0000000000e+00 3.3943090390e+02 
6.0201022021e-05 6.2246325753e-01 2.2979254802e+03 
7.5551737028e-05 6.3034314061e-01 2.3723218888e+03 
1.2536384694e-04 6.1940463495e-01 2.3622649933e+03 
1.4047572905e-05 6.7789139397e-01 2.3900209106e+03 
5.3879324470e-05 6.5446828923e-01 2.4480482044e+03 
3.5974408123e-05 5.7254655735e-01 2.0437767199e+03 
4.7131647439e-06 7.0307255676e-01 2.3256334516e+03 
2.5645243327e-04 5.9931741935e-01 2.5159004648e+03 
2.2289720528e-05 6.1990910648e-01 1.9252270933e+03 
9.1499715863e-06 7.0316041505e-01 2.3577326789e+03 
9.6791296999e-05 6.0526895227e-01 1.9716336690e+03 
7.3380556257e-06 1.0000000000e+00 1.6506724122e+03 
1.1210953897e-04 6.1850864454e-01 2.3445834767e+03 
1.5259657352e-04 6.0870029297e-01 2.4940292171e+03 
4.6827421535e-04 1.0000000000e+00 5.2536671053e+02 
7.5800005150e-06 1.0000000000e+00 1.3075955692e+03 
6.8583219138e-05 6.2800398109e-01 2.3080566485e+03 
6.4674184376e-05 6.2942207508e-01 2.4974567022e+03 
4.8426738491e-05 6.3780142912e-01 2.2855557423e+03 
9.5098172903e-06 1.0000000000e+00 1.6061098474e+03 
3.2313175415e-05 5.6312259259e-01 2.1762546787e+03 
1.2500388111e-05 6.9326293800e-01 2.3389445610e+03 
1.0862881445e-05 1.0000000000e+00 1.6883344058e+03 
4.3648751465e-05 6.5229960394e-01 2.3122512901e+03 
5.5185116969e-05 5.6565375533e-01 2.2054304287e+03 
3.1105009317e-05 6.1123219058e-01 1.9408760374e+03 
1.3643323429e-05 6.6260894650e-01 2.2300757070e+03 
7.2430804781e-05 6.2340584552e-01 2.3239561853e+03 
3.1227713131e-05 6.5778279451e-01 2.4084143067e+03 
7.1776197952e-05 6.3242214951e-01 2.3520556807e+03 
1.0611535854e-04 6.0716128109e-01 2.2835081143e+03 
1.8245463750e-05 6.7758853691e-01 1.8511857446e+03 
5.8806431161e-05 6.3912195030e-01 2.4316535655e+03 
1.5348009234e-05 6.8723093316e-01 2.5076506873e+03 
4.7397225290e-05 6.3392777690e-01 2.3815443905e+03 
4.0643067102e-05 6.3368149151e-01 2.7542808577e+03 
8.8033962131e-06 1.0000000000e+00 3.0000000000e+02 
1.2359789333e-05 1.0000000000e+00 1.4909467703e+03 
2.5481803526e-05 6.5418349225e-01 2.4975735117e+03 
2.3596595743e-04 5.8831276861e-01 2.6298174461e+03 
1.4481762932e-05 6.7347646322e-01 2.2982361399e+03 
3.6070472697e-05 6.3059333256e-01 2.3042662723e+03 
9.3986783208e-05 6.3243223116e-01 2.3410773428e+03 
4.8380469528e-06 6.9962540769e-01 2.2705017673e+03 
2.1285368724e-05 6.6828466195e-01 2.4040277522e+03 
1.9358316833e-04 6.0964001717e-01 2.4584178288e+03 
7.8932739015e-05 6.4203508947e-01 2.5385568083e+03 
1.3745452768e-04 6.1133827067e-01 2.4509321369e+03 
2.0770228413e-05 6.1088138016e-01 1.9419908514e+03 
2.9565092570e-05 6.6230693438e-01 2.2287682210e+03 
1.6853190065e-05 1.0000000000e+00 1.7141896434e+03 
4.0692126619e-05 5.8877390519e-01 2.2527502577e+03 
1.5051092014e-05 6.9977830957e-01 2.3588888615e+03 
8.8485084251e-05 6.1842707784e-01 2.3394435775e+03 
3.2603672108e-05 6.4157956297e-01 2.2901275221e+03 
2.9227234026e-05 5.7130686034e-01 2.0987312965e+03 
2.7433463523e-05 5.9302124529e-01 1.9870433594e+03 
1.5697467053e-05 1.0000000000e+00 1.6168080587e+03 
2.0704791889e-05 6.6312409485e-01 2.4955570591e+03 
1.0937380225e-05 5.9636048715e-01 2.1385996777e+03 
2.6046285310e-05 6.5705665329e-01 2.2975612371e+03 
1.8971530158e-05 6.8823352735e-01 2.5012448788e+03 
1.5005804164e-04 6.0879132408e-01 2.5321972059e+03 
4.7425730584e-06 7.0212043133e-01 2.4142635611e+03 
4.8581456367e-05 6.5650908217e-01 2.3225999866e+03 
2.5201625777e-05 6.1303955724e-01 1.9565552635e+03 
1.1727557193e-05 1.0000000000e+00 1.0612484373e+03 
3.9193180465e-06 1.0000000000e+00 1.6135376109e+03 
1.1626395914e-05 1.0000000000e+00 1.0344464360e+03 
2.6095982014e-05 6.5787738888e-01 1.8710846864e+03 
6.9351838859e-06 1.0000000000e+00 1.4596998130e+03 
4.0608795693e-05 6.4448105028e-01 2.3861583368e+03 
2.4374789000e-05 1.0000000000e+00 1.7721516602e+03 
1.2824866008e-05 6.9547789745e-01 2.2335948248e+03 
2.5547877844e-05 6.0906350869e-01 2.2361277034e+03 
5.5398810968e-06 7.0351898666e-01 2.3456386002e+03 
4.6618317243e-05 5.7360615806e-01 2.2410979677e+03 
5.0415484961e-06 6.9749220787e-01 2.5134967379e+03 
2.9891406773e-05 6.5011526588e-01 2.3936049294e+03 
1.7663636269e-04 6.1667485839e-01 2.3336862595e+03 
1.7419501030e-05 1.0000000000e+00 1.6575504001e+03 
2.5019018009e-05 6.4258711880e-01 2.2625074984e+03 
2.9247003368e-05 5.7673306407e-01 2.0265834409e+03 
1.7812675001e-05 6.8215222893e-01 2.4128191376e+03 
1.1301926711e-05 6.8307109031e-01 2.4881756737e+03 
2.3281271530e-05 6.5769709622e-01 2.3169618119e+03 
9.7845934453e-06 1.0000000000e+00 1.6835001855e+03 
1.4553791936e-05 6.7143924750e-01 2.2543835721e+03 
8.9985063353e-06 6.0973260557e-01 1.9615288270e+03 
1.9623244931e-05 6.6116559911e-01 2.2932443261e+03 
6.1972376023e-05 6.2831015741e-01 2.3513512866e+03 
2.0888131927e-05 6.6746513457e-01 2.3289025773e+03 
4.4955907653e-06 1.0000000000e+00 1.5370301319e+03 
4.2798427154e-06 7.0322098838e-01 1.8357400297e+03 
6.1907971348e-06 1.0000000000e+00 1.4625171283e+03 
1.3678378989e-05 7.0362415964e-01 2.3461032343e+03 
1.0822329649e-05 6.7230831520e-01 2.2555929806e+03 
5.1236460101e-05 6.0616941086e-01 1.9512667462e+03 
1.5252165350e-04 6.2410771420e-01 2.2116704570e+03 
5.7494772466e-05 5.6626324646e-01 2.0971236534e+03 
3.7895580661e-05 5.9310473364e-01 2.2348373455e+03 
3.6869968143e-05 6.4012415254e-01 2.3287245316e+03 
5.3278454579e-05 6.3212630153e-01 2.3802890937e+03 
2.9427747430e-05 6.5895276644e-01 2.6081063603e+03 
9.6501227190e-05 1.0000000000e+00 3.0724596101e+02 
2.8159345258e-05 6.8142259992e-01 2.4935439533e+03 
6.4997242899e-06 6.9433952304e-01 2.2289576143e+03 
6.0448402929e-06 1.0000000000e+00 1.6225090758e+03 
4.2847473817e-05 5.6243881935e-01 2.1906213319e+03 
5.4674834072e-06 6.8075772504e-01 2.6299426845e+03 
4.7569507242e-05 6.3449036212e-01 2.3586512796e+03 
5.0384563472e-05 6.3159281621e-01 2.2997064969e+03 
1.5260589878e-05 6.5191880764e-01 2.2060870635e+03 
8.7921991469e-05 6.2580574670e-01 2.3795346953e+03 
4.3258111711e-05 5.8907516196e-01 2.1926920336e+03 
1.3652122725e-04 6.5483438460e-01 1.8742429563e+03 
6.3968891125e-06 7.0155155378e-01 2.2929892513e+03 
1.2731081956e-04 6.1558926543e-01 2.4592633284e+03 
3.1119157572e-05 6.3582891217e-01 1.8991458205e+03 
4.9058376387e-05 6.4832659748e-01 2.2976520231e+03 
3.3512081270e-05 6.4644117363e-01 2.3189579985e+03 
2.7444608143e-05 5.7400750104e-01 2.0506309735e+03 
1.6537357801e-05 1.0000000000e+00 1.7574478372e+03 
1.4520197579e-04 6.2998714183e-01 2.5477537405e+03 
4.3144844331e-05 6.2536663307e-01 2.3090755706e+03 
2.0087644203e-05 6.1084958085e-01 2.2150177346e+03 
9.7408735067e-05 6.1844256081e-01 2.3548673438e+03 
1.1064814487e-05 6.3110456933e-01 2.1194367028e+03 
1.5263257791e-05 7.0121728692e-01 1.8344747178e+03 
1.2676355164e-04 5.6236234271e-01 2.0968940378e+03 
3.2812170351e-05 6.4697932954e-01 2.4824859498e+03 
6.4728763162e-06 6.8815398712e-01 2.5910235635e+03 
1.7984275829e-05 6.5437179525e-01 1.8743912034e+03 
3.8824927646e-05 6.5923951437e-01 2.3020733160e+03 
3.2021833005e-05 6.4809758085e-01 2.3656496480e+03 
4.9928091177e-06 6.9723054205e-01 2.5186555581e+03 
1.0356136926e-05 1.0000000000e+00 1.6934019488e+03 
1.4850990627e-04 6.2627234819e-01 2.4838796532e+03 
3.1328470988e-05 6.5515720428e-01 2.2679351505e+03 
1.7393616309e-05 6.4892193235e-01 2.2510303639e+03 
1.4483898152e-05 1.0000000000e+00 1.8011015494e+03 
5.3717172843e-06 6.8422304862e-01 2.6098028806e+03 
4.6785961398e-05 6.3208653181e-01 2.7462982201e+03 
4.1009195398e-05 5.8809660090e-01 1.9923945847e+03 
1.4574602892e-04 5.9810417050e-01 2.5403125561e+03 
2.3127648108e-05 1.0000000000e+00 1.7689762381e+03 
2.5470772333e-05 6.5967857401e-01 2.4217390299e+03 
2.5465442706e-04 5.8286539119e-01 2.6033135562e+03 
1.2884670147e-05 1.0000000000e+00 1.0402138414e+03 
4.3349059557e-06 1.0000000000e+00 1.4587592519e+03 
3.8995682385e-05 6.4084261502e-01 2.2652537790e+03 
