# Supplementary material for: Atmospheric CO2 levels from 2.7 billion years ago inferred from micrometeorite oxidation
Source: Sci Adv. 2020 Jan 22;6(4):eaay4644. doi: 10.1126/sciadv.aay4644 (PMC6976288; doi:10.1126/sciadv.aay4644)
Supplement: Data file S1 [file aay4644_Data_file_S1.zip › co2_atmos/co2_3/args_array.dat]

Mass [kg]        Velocity [m s-1]    Theta [rad]    CO2 [wt. frac]    
6.7605766625e-07 1.6829504364e+04 1.2417055657e+00 3.0000000000e-02 
1.2293229964e-09 1.3956877167e+04 9.5223620346e-01 3.0000000000e-02 
5.6616868113e-10 1.2113491293e+04 6.8128665876e-01 3.0000000000e-02 
2.2064524073e-08 2.0000000000e+04 6.1651113584e-01 3.0000000000e-02 
1.4874662692e-07 1.1578398525e+04 1.2545646470e+00 3.0000000000e-02 
2.7971455691e-07 1.1373853788e+04 6.9249637267e-01 3.0000000000e-02 
4.5894309608e-09 1.5032629223e+04 8.7120008128e-01 3.0000000000e-02 
1.6904341038e-09 1.9073678966e+04 2.8584763311e-01 3.0000000000e-02 
1.0588187429e-06 1.2008476161e+04 9.7770376584e-01 3.0000000000e-02 
1.0805343170e-08 1.8220848871e+04 1.0284219208e+00 3.0000000000e-02 
3.3155298444e-07 1.4822711154e+04 1.1117192392e+00 3.0000000000e-02 
2.3245909260e-10 1.1471544569e+04 1.1843837140e+00 3.0000000000e-02 
1.6929515247e-06 1.1234313049e+04 1.3182308772e+00 3.0000000000e-02 
1.9569175511e-06 1.1932366680e+04 8.3439702827e-01 3.0000000000e-02 
6.9484594904e-09 1.1547435792e+04 9.4927818746e-01 3.0000000000e-02 
3.5861743320e-08 1.1600165394e+04 1.3465612812e+00 3.0000000000e-02 
9.0084322217e-10 1.8201412372e+04 8.4528649366e-01 3.0000000000e-02 
1.2642312582e-08 1.1264531084e+04 5.0167894356e-01 3.0000000000e-02 
1.9317112454e-09 2.0000000000e+04 1.1359116714e+00 3.0000000000e-02 
3.5965678214e-12 1.2666299336e+04 1.2106839819e+00 3.0000000000e-02 
5.2375639901e-08 1.1210675107e+04 6.7198593335e-01 3.0000000000e-02 
7.1566393490e-10 1.1940600276e+04 9.9111162144e-01 3.0000000000e-02 
2.1717851583e-10 1.2579320381e+04 7.0147789312e-01 3.0000000000e-02 
6.7921221532e-07 1.4230590120e+04 6.7027392960e-01 3.0000000000e-02 
9.8547975125e-06 1.1230751417e+04 1.4207267092e+00 3.0000000000e-02 
1.1956505916e-06 1.2458249721e+04 6.1427073221e-01 3.0000000000e-02 
8.3920552898e-07 1.1795268206e+04 1.1828096605e+00 3.0000000000e-02 
4.7801681424e-12 2.0000000000e+04 1.1486407982e+00 3.0000000000e-02 
1.2780788887e-09 1.1975769945e+04 2.7759462847e-01 3.0000000000e-02 
1.5607646114e-05 1.4275920839e+04 1.1541192157e+00 3.0000000000e-02 
3.7243783268e-09 1.4404667085e+04 9.5545484574e-01 3.0000000000e-02 
4.8934410824e-08 1.5731295951e+04 1.2536438891e+00 3.0000000000e-02 
6.4105871194e-08 1.1389336270e+04 3.7205970280e-01 3.0000000000e-02 
1.9377255097e-10 1.7148625401e+04 1.2451616093e+00 3.0000000000e-02 
1.0105499216e-10 1.2233245382e+04 1.4145458100e+00 3.0000000000e-02 
1.6709430724e-08 1.1383756839e+04 6.6512960077e-01 3.0000000000e-02 
5.0055683443e-08 1.2283353220e+04 8.8790623102e-01 3.0000000000e-02 
2.6283625202e-08 1.1472359870e+04 5.7489989058e-01 3.0000000000e-02 
7.1740353599e-09 1.2098019701e+04 9.5680344564e-01 3.0000000000e-02 
1.4765481920e-08 1.2532446923e+04 4.7285153894e-01 3.0000000000e-02 
5.6489378392e-11 2.0000000000e+04 2.7996627268e-01 3.0000000000e-02 
1.5028798788e-07 1.2397861890e+04 7.7886631177e-01 3.0000000000e-02 
3.2890629236e-09 1.1914137281e+04 3.8426787945e-01 3.0000000000e-02 
1.2676520722e-09 1.1990843692e+04 1.2342341189e+00 3.0000000000e-02 
1.0658833656e-11 1.1544884491e+04 9.8936468663e-01 3.0000000000e-02 
1.8535337183e-08 1.1571036577e+04 9.0618185841e-01 3.0000000000e-02 
3.2271061531e-07 1.2699161828e+04 2.2544001785e-01 3.0000000000e-02 
3.8992888514e-12 2.0000000000e+04 8.2830116561e-01 3.0000000000e-02 
1.6330703729e-08 1.3189989940e+04 1.1726771010e+00 3.0000000000e-02 
3.7179163311e-13 1.5230308025e+04 4.1739928423e-01 3.0000000000e-02 
9.8013897962e-10 1.1238678201e+04 4.6395898424e-01 3.0000000000e-02 
6.1481446329e-07 1.1662212113e+04 7.0573484463e-01 3.0000000000e-02 
5.2879321988e-12 2.0000000000e+04 4.3515544075e-01 3.0000000000e-02 
7.0045102141e-08 1.2198611624e+04 4.6785199650e-01 3.0000000000e-02 
1.9556918683e-06 1.3309324896e+04 2.7236052566e-01 3.0000000000e-02 
1.1243609771e-08 1.3149277230e+04 4.0921100601e-01 3.0000000000e-02 
1.9571868980e-09 1.4090650776e+04 6.8010767514e-01 3.0000000000e-02 
2.2750403836e-09 1.2843494382e+04 1.2745215585e+00 3.0000000000e-02 
1.9220697418e-10 1.1820196972e+04 8.4111139348e-01 3.0000000000e-02 
1.4675284949e-06 1.1393499112e+04 4.5270569240e-01 3.0000000000e-02 
6.5012565143e-11 1.2755573041e+04 3.0441588992e-01 3.0000000000e-02 
4.0218104275e-08 1.3817239719e+04 1.5166057086e+00 3.0000000000e-02 
6.8808417517e-07 1.1973461739e+04 7.4977774833e-01 3.0000000000e-02 
4.0563610551e-08 1.1584566621e+04 7.5515946154e-01 3.0000000000e-02 
1.5150449319e-09 1.2562331198e+04 7.0343782703e-01 3.0000000000e-02 
2.5827085154e-08 2.0000000000e+04 6.9545458051e-01 3.0000000000e-02 
2.1622828697e-07 1.2250851728e+04 1.8509056442e-01 3.0000000000e-02 
4.0814610632e-09 1.4418586071e+04 9.7403129757e-01 3.0000000000e-02 
2.2691551283e-10 1.7748359638e+04 4.2988467335e-01 3.0000000000e-02 
2.6455004280e-09 1.4254538241e+04 7.0957866755e-01 3.0000000000e-02 
8.0355612233e-10 1.2663879497e+04 9.4358151454e-01 3.0000000000e-02 
2.3904198609e-09 1.2525361985e+04 1.2353461697e+00 3.0000000000e-02 
7.7398252760e-10 1.4498166223e+04 7.5721429580e-01 3.0000000000e-02 
2.2808628234e-07 1.1653952137e+04 9.7865699588e-01 3.0000000000e-02 
1.0279808972e-09 1.3078953727e+04 6.7717224753e-01 3.0000000000e-02 
7.3727423431e-10 1.8470421910e+04 8.6769496936e-01 3.0000000000e-02 
3.6419848126e-10 1.8538728566e+04 2.7105144001e-01 3.0000000000e-02 
1.1056036603e-07 1.2423689786e+04 2.6510825001e-01 3.0000000000e-02 
2.9764164812e-11 1.3455089858e+04 7.9875720878e-01 3.0000000000e-02 
8.7196422767e-09 1.1336304064e+04 6.2377688438e-01 3.0000000000e-02 
1.6369876769e-10 1.2266875336e+04 5.6915882343e-01 3.0000000000e-02 
8.8724738614e-08 1.2448422124e+04 3.7404452348e-01 3.0000000000e-02 
2.1651600421e-09 1.1863149337e+04 6.3915235611e-01 3.0000000000e-02 
6.0991928269e-09 1.3908316294e+04 1.1205230007e+00 3.0000000000e-02 
1.4887773183e-09 1.3486633096e+04 1.3277762685e+00 3.0000000000e-02 
5.8286926068e-08 1.3297640368e+04 4.8490330191e-01 3.0000000000e-02 
3.9737180076e-09 1.2605462987e+04 8.2751925295e-01 3.0000000000e-02 
5.6138919009e-07 1.6488836575e+04 1.1441457551e+00 3.0000000000e-02 
2.5296821888e-12 1.6262436414e+04 3.9757056729e-01 3.0000000000e-02 
1.6712989922e-12 1.5036458871e+04 6.0200434124e-01 3.0000000000e-02 
2.9185189363e-08 2.0000000000e+04 1.1683421722e+00 3.0000000000e-02 
1.2781741401e-09 1.7954058182e+04 1.1999517232e+00 3.0000000000e-02 
6.2162088903e-11 2.0000000000e+04 1.3935375282e+00 3.0000000000e-02 
5.3258771607e-10 1.1428468334e+04 1.1288244907e+00 3.0000000000e-02 
7.8350850580e-09 1.7684943224e+04 8.8672327696e-01 3.0000000000e-02 
7.4757506498e-10 1.2241979836e+04 4.7396790642e-01 3.0000000000e-02 
1.3844313942e-10 2.0000000000e+04 7.8173319579e-01 3.0000000000e-02 
8.9107563381e-10 1.3300220464e+04 7.5410836811e-01 3.0000000000e-02 
3.9233626503e-11 1.1406535411e+04 4.7872782082e-01 3.0000000000e-02 
9.1566925172e-10 1.2129199632e+04 6.4454770172e-01 3.0000000000e-02 
1.5580824280e-06 1.9667233051e+04 2.1771301037e-01 3.0000000000e-02 
3.8485468208e-09 1.8101710405e+04 7.0438270451e-01 3.0000000000e-02 
2.5184404063e-09 2.0000000000e+04 1.1881529091e+00 3.0000000000e-02 
1.9292139079e-06 1.1440729284e+04 4.2040027120e-01 3.0000000000e-02 
1.3878221341e-06 1.5504231716e+04 6.1400629386e-01 3.0000000000e-02 
1.1742121504e-09 1.4584974766e+04 3.5498881976e-01 3.0000000000e-02 
4.9360712498e-07 1.2559257656e+04 5.7199067110e-01 3.0000000000e-02 
4.9433757320e-10 1.3944010332e+04 9.0383830165e-01 3.0000000000e-02 
4.3896187796e-10 1.7759679832e+04 2.7280660098e-01 3.0000000000e-02 
1.2480181407e-08 1.7168687377e+04 3.6400398628e-01 3.0000000000e-02 
2.2641978027e-06 1.2337963099e+04 6.3640230019e-01 3.0000000000e-02 
6.0994549134e-09 1.5198356077e+04 9.4886992795e-01 3.0000000000e-02 
2.1606762450e-08 1.9576357547e+04 1.0870145135e+00 3.0000000000e-02 
4.0859292595e-08 1.4527210773e+04 1.3351348136e+00 3.0000000000e-02 
4.7200029464e-10 1.1508399665e+04 5.1249816571e-01 3.0000000000e-02 
1.2102291288e-09 1.1205733457e+04 3.0187353365e-01 3.0000000000e-02 
8.4220105880e-09 1.1750143000e+04 9.3013005932e-01 3.0000000000e-02 
1.1578257771e-09 1.4701180988e+04 6.0760628917e-01 3.0000000000e-02 
4.4010303664e-07 1.6231372286e+04 7.5478600692e-01 3.0000000000e-02 
1.0289489122e-11 1.3092934999e+04 4.2879695617e-01 3.0000000000e-02 
9.3655085898e-09 1.2819714753e+04 5.3625361895e-01 3.0000000000e-02 
6.4148382495e-10 1.3243942546e+04 4.4092572362e-01 3.0000000000e-02 
1.4243245913e-09 1.1631190429e+04 7.2318660156e-01 3.0000000000e-02 
9.3870967248e-08 1.1328589193e+04 6.5610954324e-01 3.0000000000e-02 
1.2649337589e-05 1.3717528443e+04 6.9852123779e-01 3.0000000000e-02 
4.6632204209e-10 1.4743191268e+04 2.4765884824e-01 3.0000000000e-02 
1.5616436451e-09 1.2437115527e+04 9.6887016426e-01 3.0000000000e-02 
4.5569183626e-07 1.2233956471e+04 7.9201356569e-01 3.0000000000e-02 
9.0882360290e-10 1.9263211720e+04 1.1559325770e+00 3.0000000000e-02 
3.8043807661e-08 2.0000000000e+04 1.1271367484e+00 3.0000000000e-02 
2.1144774635e-10 1.1560915074e+04 4.0625513107e-01 3.0000000000e-02 
9.5730124725e-07 1.2895138202e+04 1.1121849057e+00 3.0000000000e-02 
3.0790169508e-08 1.1348867667e+04 1.1418581318e+00 3.0000000000e-02 
5.9390956187e-09 2.0000000000e+04 1.9526451835e-01 3.0000000000e-02 
7.2777341175e-10 1.5395563291e+04 8.7822363524e-01 3.0000000000e-02 
1.3216839102e-11 1.2285377455e+04 7.6421449828e-01 3.0000000000e-02 
3.2315473464e-09 1.2886468388e+04 9.3966229748e-01 3.0000000000e-02 
1.6946664504e-10 1.4562678242e+04 7.5192379459e-01 3.0000000000e-02 
1.2509157536e-07 1.1536807751e+04 1.4185120634e+00 3.0000000000e-02 
1.5598645864e-11 1.3028869242e+04 8.7078935266e-01 3.0000000000e-02 
1.9201843923e-10 1.1728853331e+04 8.8430444342e-01 3.0000000000e-02 
1.4586554894e-10 2.0000000000e+04 3.1103371581e-01 3.0000000000e-02 
1.6297005712e-09 1.5244180779e+04 4.4381945693e-01 3.0000000000e-02 
1.5294598501e-06 1.3269861678e+04 6.8184820405e-01 3.0000000000e-02 
6.0496285876e-08 1.5710572508e+04 5.2415064401e-01 3.0000000000e-02 
3.4567902033e-07 1.4476524607e+04 5.1780686272e-01 3.0000000000e-02 
2.8290076821e-10 1.1804508676e+04 5.6054596287e-01 3.0000000000e-02 
2.3516985941e-09 1.2109715876e+04 3.5846073095e-01 3.0000000000e-02 
4.7735291108e-12 1.4726640234e+04 5.2735057213e-01 3.0000000000e-02 
2.4754627210e-10 1.3811478546e+04 6.2974876015e-01 3.0000000000e-02 
6.3291173963e-10 1.2974866396e+04 1.2178546149e+00 3.0000000000e-02 
9.0000309841e-08 1.5499644867e+04 7.5536702155e-01 3.0000000000e-02 
2.5361390199e-10 1.4384471577e+04 9.5568136600e-01 3.0000000000e-02 
4.0268721951e-10 1.1275925794e+04 9.7106671334e-01 3.0000000000e-02 
7.6907958397e-08 1.2477579904e+04 4.1011804707e-01 3.0000000000e-02 
1.8820198532e-08 2.0000000000e+04 1.2217492355e-01 3.0000000000e-02 
2.5657999122e-08 1.1738980396e+04 1.0042967281e+00 3.0000000000e-02 
8.2716479260e-10 1.2467762490e+04 1.0784092355e+00 3.0000000000e-02 
2.1413397257e-11 1.2862911942e+04 9.2332230492e-01 3.0000000000e-02 
2.5327830877e-10 1.2784709060e+04 7.6756434099e-01 3.0000000000e-02 
5.9574172495e-11 1.5818600006e+04 8.5824407856e-01 3.0000000000e-02 
8.1843639278e-09 1.6387073432e+04 6.7581795620e-01 3.0000000000e-02 
8.3868639038e-08 1.3393574608e+04 8.1525829666e-01 3.0000000000e-02 
6.9670178526e-08 1.1939448362e+04 5.8058959074e-01 3.0000000000e-02 
3.0687468966e-09 1.3155682613e+04 1.0532995190e+00 3.0000000000e-02 
2.5754962541e-09 1.2368774970e+04 5.8695881076e-01 3.0000000000e-02 
5.8290310107e-07 1.4847544619e+04 1.0062095437e+00 3.0000000000e-02 
4.8494974160e-09 1.1631457887e+04 6.0032208010e-01 3.0000000000e-02 
5.5568581711e-11 1.2715725549e+04 9.0416233279e-01 3.0000000000e-02 
7.2074896624e-09 1.1499455612e+04 5.2956383478e-01 3.0000000000e-02 
1.4208170032e-10 1.5462320693e+04 1.2406904936e+00 3.0000000000e-02 
5.3081443070e-08 1.1485583774e+04 1.3148017948e+00 3.0000000000e-02 
3.4275651065e-10 1.4897856333e+04 6.4497929482e-01 3.0000000000e-02 
1.7811289110e-11 1.1552444013e+04 1.1190561539e+00 3.0000000000e-02 
6.3245760114e-07 1.3263547871e+04 8.7755066746e-01 3.0000000000e-02 
1.5118742998e-09 1.1514170398e+04 1.1155535359e+00 3.0000000000e-02 
5.5097906690e-08 1.5246269247e+04 7.5969612204e-01 3.0000000000e-02 
2.5461802396e-13 1.2922982562e+04 9.4928537187e-01 3.0000000000e-02 
8.8715756803e-09 1.7437613163e+04 5.7970758394e-01 3.0000000000e-02 
2.2234705164e-07 1.7441338289e+04 7.6976097180e-01 3.0000000000e-02 
3.7726996252e-07 1.3782060470e+04 1.3037735880e+00 3.0000000000e-02 
7.8644281070e-11 2.0000000000e+04 7.9682049569e-01 3.0000000000e-02 
4.3319261248e-12 1.2971311674e+04 1.1481741897e+00 3.0000000000e-02 
3.6886311354e-11 1.3192184448e+04 3.7910998997e-01 3.0000000000e-02 
7.5222397671e-10 1.2757027686e+04 1.2987613078e+00 3.0000000000e-02 
1.4202628494e-05 1.1806088908e+04 1.2608428380e+00 3.0000000000e-02 
7.4763129910e-10 1.1620380229e+04 1.1309706718e+00 3.0000000000e-02 
4.1707254151e-10 1.2965175198e+04 8.9684627240e-01 3.0000000000e-02 
2.6905297037e-07 1.5469774896e+04 9.9062419064e-01 3.0000000000e-02 
7.7604602352e-07 1.1840304753e+04 5.6113727918e-01 3.0000000000e-02 
2.5362677617e-07 1.5917291683e+04 1.0204117383e+00 3.0000000000e-02 
1.5801513062e-08 1.3130212605e+04 1.4106149299e+00 3.0000000000e-02 
5.3558743205e-09 1.1345993026e+04 1.0472743687e+00 3.0000000000e-02 
2.1672226930e-10 1.1426143603e+04 1.4411493063e+00 3.0000000000e-02 
1.6257714401e-05 1.1616372227e+04 1.2907858796e+00 3.0000000000e-02 
3.4560588150e-09 1.5840787066e+04 9.7159457519e-02 3.0000000000e-02 
3.6339814974e-09 1.2139025318e+04 6.8086012632e-01 3.0000000000e-02 
3.7090943768e-12 1.6632643734e+04 1.0023289434e+00 3.0000000000e-02 
4.0195472337e-09 1.1360855501e+04 2.3614588898e-01 3.0000000000e-02 
1.0400744270e-11 1.3291996341e+04 3.4823199881e-01 3.0000000000e-02 
5.6884180783e-09 1.2062703858e+04 1.1931266553e+00 3.0000000000e-02 
5.8784057227e-08 1.2149891477e+04 8.3449502864e-01 3.0000000000e-02 
1.0654587427e-09 1.5355555057e+04 6.7723516779e-01 3.0000000000e-02 
3.0150753855e-11 1.3017790639e+04 4.5482171449e-01 3.0000000000e-02 
6.1736950667e-10 2.0000000000e+04 6.6070558450e-01 3.0000000000e-02 
5.6468370859e-09 1.2608487632e+04 9.4053604984e-01 3.0000000000e-02 
2.1035699231e-07 1.2656682769e+04 1.0027700746e+00 3.0000000000e-02 
2.1242692999e-06 1.1654052705e+04 8.6346753876e-01 3.0000000000e-02 
1.2535382315e-11 1.2407135569e+04 5.4489502218e-01 3.0000000000e-02 
4.6607583547e-09 1.2094856227e+04 5.3094933089e-01 3.0000000000e-02 
7.7398544435e-08 1.8781605280e+04 4.5697349003e-01 3.0000000000e-02 
7.8884706745e-10 1.3946228456e+04 1.1750127472e+00 3.0000000000e-02 
9.0092020458e-11 1.8189275788e+04 6.2374745960e-01 3.0000000000e-02 
1.5960776512e-08 1.7350246184e+04 7.2129404085e-01 3.0000000000e-02 
1.9039298118e-08 1.2363476229e+04 1.0890525361e+00 3.0000000000e-02 
1.9052776438e-11 1.4762778615e+04 1.1882346259e-01 3.0000000000e-02 
1.8421823751e-06 1.3194455359e+04 4.9816327693e-01 3.0000000000e-02 
6.8775937534e-09 1.2282870024e+04 5.5402112312e-01 3.0000000000e-02 
9.3013610027e-10 1.8393928742e+04 7.9095134322e-01 3.0000000000e-02 
2.9311262936e-11 2.0000000000e+04 3.8586389066e-01 3.0000000000e-02 
1.6623282068e-10 1.5012362579e+04 3.5641903545e-01 3.0000000000e-02 
1.5069342435e-07 1.5864048700e+04 4.0722308188e-01 3.0000000000e-02 
8.9538566246e-07 1.4120358566e+04 1.1354630917e+00 3.0000000000e-02 
3.6786915293e-10 1.3650662498e+04 1.3606183572e+00 3.0000000000e-02 
1.2694912127e-09 1.2467410167e+04 7.9245085586e-02 3.0000000000e-02 
2.1479634646e-09 1.1743698863e+04 1.0405959874e+00 3.0000000000e-02 
8.7410566241e-11 1.5209886216e+04 7.5706079735e-01 3.0000000000e-02 
3.2807480952e-10 1.7415272431e+04 2.4152912895e-01 3.0000000000e-02 
3.3820247483e-10 1.1621485307e+04 4.3498430377e-01 3.0000000000e-02 
5.2777058573e-10 1.1924186338e+04 9.1182313578e-01 3.0000000000e-02 
5.1597610168e-08 1.1556535545e+04 6.4560143900e-01 3.0000000000e-02 
1.8988112981e-11 1.4749770336e+04 1.0129134184e+00 3.0000000000e-02 
1.2665089084e-10 1.1354209619e+04 7.0956052464e-01 3.0000000000e-02 
7.1021365262e-11 1.2682394848e+04 1.1524404289e+00 3.0000000000e-02 
1.6356661743e-10 1.8243590994e+04 1.0001290235e+00 3.0000000000e-02 
3.5506300992e-10 1.1950297318e+04 8.6414545297e-01 3.0000000000e-02 
2.6679441142e-06 1.2860842192e+04 8.2112751301e-01 3.0000000000e-02 
1.0681987171e-10 1.4941960372e+04 5.4077442693e-01 3.0000000000e-02 
3.2122891024e-09 1.1230115495e+04 1.3278618714e+00 3.0000000000e-02 
1.3136030101e-07 1.3771669430e+04 1.3257404240e+00 3.0000000000e-02 
1.1501944415e-07 1.3486821807e+04 4.3820884138e-01 3.0000000000e-02 
5.9092195170e-09 1.1959485418e+04 5.3670037838e-01 3.0000000000e-02 
3.3410820498e-08 1.2667324470e+04 1.0076927048e+00 3.0000000000e-02 
4.7443163053e-06 1.7175174037e+04 1.4899041123e+00 3.0000000000e-02 
2.0913185071e-05 1.3391592773e+04 4.1675387576e-01 3.0000000000e-02 
3.9423064851e-08 1.1581087361e+04 3.6994237809e-01 3.0000000000e-02 
7.0869531878e-12 1.4924398118e+04 5.4295282942e-01 3.0000000000e-02 
5.0223040618e-07 1.8047336949e+04 6.3171598364e-01 3.0000000000e-02 
4.4358514792e-10 1.2289098740e+04 1.8608918397e-01 3.0000000000e-02 
7.1924117181e-11 1.5326058530e+04 8.9458742031e-01 3.0000000000e-02 
6.4993611833e-10 1.2820514889e+04 9.4618382010e-01 3.0000000000e-02 
8.6203622783e-08 1.1891666374e+04 8.6849203789e-01 3.0000000000e-02 
3.6725160432e-10 1.4489065930e+04 5.8868817578e-01 3.0000000000e-02 
4.5608583554e-10 1.5467827960e+04 3.6177360531e-01 3.0000000000e-02 
7.5908154115e-10 1.3012919565e+04 6.5651715851e-01 3.0000000000e-02 
6.1588498671e-11 1.1252114755e+04 1.1373712270e+00 3.0000000000e-02 
4.3951699218e-09 1.3037251740e+04 1.1720738261e+00 3.0000000000e-02 
4.1664085627e-11 2.0000000000e+04 1.5022601625e+00 3.0000000000e-02 
8.2893286194e-06 1.1846402629e+04 3.3664829171e-02 3.0000000000e-02 
1.1572462006e-05 1.2260192839e+04 1.4225324333e+00 3.0000000000e-02 
9.3214229335e-06 1.1710230946e+04 4.6386311081e-01 3.0000000000e-02 
8.2256736028e-08 1.6941872833e+04 1.2921213192e+00 3.0000000000e-02 
5.8032467161e-10 1.2050856660e+04 1.1408870628e+00 3.0000000000e-02 
6.3256989096e-09 1.2695337759e+04 5.3648361999e-01 3.0000000000e-02 
2.0564279079e-08 1.1250004343e+04 5.8675670039e-01 3.0000000000e-02 
1.3736649992e-07 1.2896373396e+04 5.7131030143e-01 3.0000000000e-02 
1.4731314134e-09 1.7424225196e+04 5.3078054731e-01 3.0000000000e-02 
2.3995176604e-11 1.5931832553e+04 1.4396719576e+00 3.0000000000e-02 
1.3886784520e-07 1.1545532784e+04 9.9825158751e-01 3.0000000000e-02 
5.5628361191e-09 1.2088223103e+04 5.6298775881e-01 3.0000000000e-02 
1.2944889383e-12 1.4543150194e+04 1.5172049837e+00 3.0000000000e-02 
1.0366822264e-12 1.3250114521e+04 4.6161578810e-01 3.0000000000e-02 
1.6447471816e-06 1.3110366029e+04 3.8339058792e-01 3.0000000000e-02 
4.7946786456e-11 1.1767106514e+04 4.4959524913e-01 3.0000000000e-02 
5.3399768691e-11 1.1205138548e+04 1.0152949121e+00 3.0000000000e-02 
1.7311503667e-08 2.0000000000e+04 5.4901550834e-01 3.0000000000e-02 
2.2105537906e-10 1.6621273092e+04 3.1140013982e-01 3.0000000000e-02 
8.2892430729e-11 1.3420786336e+04 2.3786646800e-01 3.0000000000e-02 
6.7348808651e-09 1.1831346926e+04 1.0476097958e+00 3.0000000000e-02 
2.6911109135e-08 1.3287452122e+04 4.8380693086e-01 3.0000000000e-02 
2.8675012297e-09 1.2369521496e+04 6.5774251899e-01 3.0000000000e-02 
8.2834774932e-07 1.6477523713e+04 1.2814264887e+00 3.0000000000e-02 
3.9468123121e-09 1.3285199210e+04 1.0761120057e+00 3.0000000000e-02 
3.9087726356e-06 1.4671008344e+04 7.3489086209e-01 3.0000000000e-02 
2.3040397568e-07 1.1875822349e+04 7.9850906677e-01 3.0000000000e-02 
4.6208690132e-10 1.4489243619e+04 2.0599429161e-01 3.0000000000e-02 
7.6826942569e-09 1.1608528583e+04 2.7628113174e-01 3.0000000000e-02 
5.2015212446e-10 1.1443932896e+04 1.1274552634e+00 3.0000000000e-02 
1.2514863921e-08 1.2193061926e+04 1.0701281891e+00 3.0000000000e-02 
7.6787380366e-06 1.3674817862e+04 9.4716216500e-01 3.0000000000e-02 
1.0347730559e-10 2.0000000000e+04 7.0243807670e-01 3.0000000000e-02 
1.2323132723e-08 1.2778307289e+04 7.1500446214e-01 3.0000000000e-02 
2.8363292494e-11 1.4860059562e+04 8.5510974028e-01 3.0000000000e-02 
5.6188260761e-09 1.2345718320e+04 3.5034818665e-01 3.0000000000e-02 
1.7832682577e-11 1.1261544704e+04 9.8343577065e-01 3.0000000000e-02 
2.4659248141e-07 1.2430794220e+04 6.1731297817e-01 3.0000000000e-02 
6.7487029151e-11 1.1612806345e+04 9.8833839163e-01 3.0000000000e-02 
2.8191457893e-05 1.4257131559e+04 7.9379426120e-01 3.0000000000e-02 
7.4367449797e-11 1.1805999795e+04 8.8457822496e-01 3.0000000000e-02 
3.7837191157e-10 1.1678489155e+04 1.5334961476e+00 3.0000000000e-02 
2.2894250531e-10 2.0000000000e+04 3.0655928584e-01 3.0000000000e-02 
3.0412877302e-09 1.7007031358e+04 5.1085185959e-01 3.0000000000e-02 
1.3002224188e-11 2.0000000000e+04 8.7677785299e-01 3.0000000000e-02 
1.7901953093e-07 1.4448429460e+04 7.9988542495e-01 3.0000000000e-02 
1.2618673493e-10 1.1871314431e+04 6.7245481676e-01 3.0000000000e-02 
1.8095425102e-07 1.8386671106e+04 5.7422578517e-01 3.0000000000e-02 
1.6402675323e-08 1.1343874885e+04 2.6733657569e-01 3.0000000000e-02 
5.6771885336e-08 1.2839864161e+04 3.7857056917e-01 3.0000000000e-02 
4.1655536359e-08 1.3916978168e+04 4.7026252766e-01 3.0000000000e-02 
2.2219582710e-10 1.1538952581e+04 8.3057519623e-01 3.0000000000e-02 
5.4223323628e-08 1.1252840749e+04 2.0472941062e-01 3.0000000000e-02 
2.4811135731e-09 2.0000000000e+04 7.1819818219e-01 3.0000000000e-02 
1.4111933946e-06 1.2872473602e+04 1.1612952748e+00 3.0000000000e-02 
1.3784427120e-09 1.2852876199e+04 8.7093694788e-01 3.0000000000e-02 
1.4680555648e-07 1.1661371272e+04 4.8575989545e-01 3.0000000000e-02 
1.0491788992e-09 1.3228881356e+04 1.1999274023e+00 3.0000000000e-02 
2.0831764258e-08 1.2587421386e+04 1.0644457697e+00 3.0000000000e-02 
2.8759893069e-09 1.8492890189e+04 1.1495904262e+00 3.0000000000e-02 
3.9887416949e-09 1.7131878123e+04 7.3246214675e-01 3.0000000000e-02 
5.2118528309e-08 1.8528751248e+04 5.8306386070e-01 3.0000000000e-02 
1.4343772882e-07 2.0000000000e+04 2.0519789708e-01 3.0000000000e-02 
1.6072075922e-08 1.2308742988e+04 8.2830741937e-01 3.0000000000e-02 
2.7314721928e-08 1.1481284036e+04 3.2575086914e-01 3.0000000000e-02 
3.3755291976e-09 1.4396919261e+04 1.1398682889e+00 3.0000000000e-02 
7.4381550753e-06 1.1584866768e+04 1.9317491472e-01 3.0000000000e-02 
5.0207547636e-10 2.0000000000e+04 1.2324523588e+00 3.0000000000e-02 
2.0393273202e-11 1.1878930783e+04 9.8221167173e-01 3.0000000000e-02 
2.4245450787e-06 1.1869244516e+04 2.6797682603e-01 3.0000000000e-02 
3.5767589230e-10 1.4106099705e+04 1.0107212235e+00 3.0000000000e-02 
3.7777915866e-10 1.8286042747e+04 4.5087178115e-01 3.0000000000e-02 
2.3519137766e-10 1.1238348700e+04 1.3377775899e+00 3.0000000000e-02 
5.1559568855e-09 1.2032164530e+04 1.0701049099e+00 3.0000000000e-02 
1.5756701233e-10 1.1312951576e+04 2.3568672415e-01 3.0000000000e-02 
1.1100276835e-10 1.6053288179e+04 1.3354766022e+00 3.0000000000e-02 
2.5356899070e-09 1.2461138448e+04 8.1567624090e-01 3.0000000000e-02 
1.5627265525e-09 1.1487736172e+04 2.3852391386e-01 3.0000000000e-02 
1.6989195321e-09 1.3156333563e+04 4.4249416903e-01 3.0000000000e-02 
2.7665275572e-10 1.2011164827e+04 2.6043109307e-01 3.0000000000e-02 
1.4037285072e-07 1.1463734664e+04 7.9224442023e-01 3.0000000000e-02 
1.0855177703e-09 1.1895591159e+04 8.5340369932e-01 3.0000000000e-02 
1.6353294055e-11 1.1822668671e+04 2.4291182371e-01 3.0000000000e-02 
7.2816134255e-08 1.1710301878e+04 4.2444659667e-01 3.0000000000e-02 
8.1315692764e-08 1.1689152578e+04 2.9134038304e-01 3.0000000000e-02 
4.7992012248e-10 1.1872183751e+04 9.8781170631e-01 3.0000000000e-02 
6.9871317373e-13 1.1819768930e+04 7.7599294562e-01 3.0000000000e-02 
7.8128033800e-07 1.2332871995e+04 9.9788247861e-01 3.0000000000e-02 
4.6033990584e-13 1.1582386254e+04 3.4960319236e-01 3.0000000000e-02 
2.7559974716e-08 1.1518026304e+04 3.1819115765e-01 3.0000000000e-02 
2.0108015056e-09 2.0000000000e+04 6.7094032327e-01 3.0000000000e-02 
2.0780989429e-09 1.7844570780e+04 6.2647276699e-01 3.0000000000e-02 
2.4484138322e-10 1.1669572760e+04 5.8302359947e-01 3.0000000000e-02 
4.5844599703e-06 1.9913833056e+04 1.0572225063e+00 3.0000000000e-02 
7.0349666497e-09 1.5668306484e+04 9.4722873972e-01 3.0000000000e-02 
1.5135747519e-07 1.7982616717e+04 9.7803445814e-01 3.0000000000e-02 
2.8852292501e-08 1.1867463625e+04 1.2382267451e+00 3.0000000000e-02 
3.2464426101e-10 1.9077657792e+04 9.5108695842e-01 3.0000000000e-02 
9.6412979770e-09 2.0000000000e+04 4.4333876825e-01 3.0000000000e-02 
3.9523043981e-08 2.0000000000e+04 1.2474261815e+00 3.0000000000e-02 
4.0372967090e-09 2.0000000000e+04 1.3211199940e+00 3.0000000000e-02 
7.6441159895e-06 1.4855728539e+04 4.1000391558e-01 3.0000000000e-02 
5.6445938614e-10 1.6492498273e+04 1.4712502285e+00 3.0000000000e-02 
3.7331435555e-08 1.2908369618e+04 1.3686041870e+00 3.0000000000e-02 
2.9755460829e-08 1.4675730486e+04 8.2260621974e-01 3.0000000000e-02 
6.4041835444e-11 1.4128603983e+04 7.8798016282e-01 3.0000000000e-02 
5.6171897759e-09 1.6112154994e+04 5.5032391955e-01 3.0000000000e-02 
1.4004084733e-10 1.1926645525e+04 9.1276728641e-01 3.0000000000e-02 
3.3778058412e-10 1.1262184191e+04 5.3258432784e-01 3.0000000000e-02 
6.7245131934e-11 1.2874743903e+04 1.1011626817e+00 3.0000000000e-02 
3.2904433063e-09 1.3432483948e+04 1.2860840858e+00 3.0000000000e-02 
1.4331191464e-10 2.0000000000e+04 1.7355733326e-01 3.0000000000e-02 
4.2379583540e-09 1.3593851432e+04 8.8891005217e-01 3.0000000000e-02 
6.4235417787e-09 1.5256286441e+04 6.7160708927e-01 3.0000000000e-02 
5.7041871325e-06 1.2852496473e+04 1.3786421219e+00 3.0000000000e-02 
1.1151723301e-09 1.1256581745e+04 1.4395220352e+00 3.0000000000e-02 
2.2128739237e-06 1.4332629997e+04 5.5798427081e-01 3.0000000000e-02 
2.6520865291e-06 1.2163871306e+04 8.0395094165e-01 3.0000000000e-02 
1.4645547249e-09 1.1828773518e+04 6.6804775737e-01 3.0000000000e-02 
5.4171167179e-09 1.5942492901e+04 9.8270900536e-02 3.0000000000e-02 
2.5559891199e-09 1.4127304036e+04 1.2870959427e+00 3.0000000000e-02 
1.1969873763e-11 1.3547481214e+04 7.9830849361e-01 3.0000000000e-02 
5.5386679691e-10 1.1272828225e+04 8.6817318963e-01 3.0000000000e-02 
2.1277297922e-08 1.1881701716e+04 7.4461960935e-01 3.0000000000e-02 
7.8702801225e-13 1.6053177184e+04 1.1087158826e+00 3.0000000000e-02 
5.0111141595e-10 1.7173356887e+04 2.1269983122e-01 3.0000000000e-02 
1.0634402692e-06 1.1369687950e+04 5.5959498839e-01 3.0000000000e-02 
5.4670404838e-10 2.0000000000e+04 4.4488580876e-01 3.0000000000e-02 
3.2736605893e-11 1.3974238726e+04 7.9152537581e-01 3.0000000000e-02 
4.5135551251e-09 1.2066799796e+04 4.1186799206e-02 3.0000000000e-02 
5.8497402116e-08 1.2801703922e+04 9.0752288145e-01 3.0000000000e-02 
1.8694328086e-06 1.3152408320e+04 7.1266028534e-01 3.0000000000e-02 
9.3141433920e-10 1.3196180114e+04 7.6171923778e-01 3.0000000000e-02 
6.8847415585e-11 1.6806442538e+04 6.0739332492e-01 3.0000000000e-02 
1.7116930830e-07 1.3473427196e+04 5.5975108255e-01 3.0000000000e-02 
1.0586816278e-05 1.7763042080e+04 7.6831410287e-01 3.0000000000e-02 
4.4148995642e-10 1.4782094853e+04 3.4137378948e-01 3.0000000000e-02 
2.9943076553e-11 1.2050214142e+04 6.2696410344e-01 3.0000000000e-02 
2.4586808378e-07 1.2469707394e+04 1.1486161478e+00 3.0000000000e-02 
1.9546805682e-10 1.1443881828e+04 4.6174782635e-01 3.0000000000e-02 
1.6863402833e-09 1.2586743720e+04 1.2057359868e+00 3.0000000000e-02 
9.2683265689e-10 1.1732242843e+04 9.6597783337e-01 3.0000000000e-02 
4.8068651931e-09 1.2120441081e+04 1.1183003702e+00 3.0000000000e-02 
1.0669427036e-08 1.1724428261e+04 6.7295990682e-01 3.0000000000e-02 
7.6772583083e-10 2.0000000000e+04 7.2847437154e-01 3.0000000000e-02 
8.0253863014e-08 1.4958152576e+04 6.4370697358e-01 3.0000000000e-02 
3.7601805925e-07 1.1705162266e+04 3.3159649713e-01 3.0000000000e-02 
1.8988638847e-09 1.3248539771e+04 3.3852745479e-01 3.0000000000e-02 
2.6564759745e-08 1.5512942988e+04 1.4279336854e+00 3.0000000000e-02 
8.9951537158e-07 1.1362383177e+04 1.3751740989e+00 3.0000000000e-02 
1.1463302697e-07 1.5669997131e+04 1.2475299259e+00 3.0000000000e-02 
2.1474642424e-08 1.1839234285e+04 4.9420537056e-01 3.0000000000e-02 
3.7974926581e-08 1.1313533544e+04 3.5262384358e-01 3.0000000000e-02 
1.2379532580e-10 2.0000000000e+04 1.0393691300e+00 3.0000000000e-02 
1.5746067637e-08 1.2861276466e+04 1.0168582134e+00 3.0000000000e-02 
1.0794372350e-11 1.2759689813e+04 1.3846120230e+00 3.0000000000e-02 
8.2783333315e-09 1.1947136050e+04 6.1623039378e-01 3.0000000000e-02 
1.9443302000e-09 1.2066924537e+04 5.9968594572e-01 3.0000000000e-02 
6.9325973816e-09 1.4843372094e+04 6.6462032479e-01 3.0000000000e-02 
5.0954887427e-08 1.5521706002e+04 3.7622176258e-01 3.0000000000e-02 
8.9872517991e-12 1.9220348997e+04 8.4838675545e-01 3.0000000000e-02 
5.9288009258e-07 1.3338732143e+04 1.4237945339e+00 3.0000000000e-02 
5.2055877158e-09 1.2670225486e+04 7.4262399042e-01 3.0000000000e-02 
1.2297338892e-07 1.4858782123e+04 1.2518853000e+00 3.0000000000e-02 
2.7349067281e-08 1.8354551570e+04 7.6856266138e-01 3.0000000000e-02 
8.1686277447e-07 1.2331387199e+04 1.3645251228e+00 3.0000000000e-02 
4.2039786881e-09 1.2237424963e+04 5.7837423835e-01 3.0000000000e-02 
1.4703734030e-11 1.2238457173e+04 9.7338921090e-01 3.0000000000e-02 
2.0523963853e-10 1.1942018444e+04 1.1723402934e+00 3.0000000000e-02 
2.2319310748e-06 1.6906033193e+04 9.3676495725e-01 3.0000000000e-02 
1.4647963753e-08 1.6936743929e+04 6.2835550851e-01 3.0000000000e-02 
3.3663516277e-09 1.3855302452e+04 1.5458229257e+00 3.0000000000e-02 
2.3415340143e-07 1.4156080397e+04 7.2190194309e-01 3.0000000000e-02 
4.6456308230e-10 1.1849510906e+04 7.2762694570e-01 3.0000000000e-02 
3.7452277936e-07 1.2116402416e+04 1.4725504648e+00 3.0000000000e-02 
3.4651591516e-08 1.4216178369e+04 1.0694540369e+00 3.0000000000e-02 
2.2265113192e-09 1.9007446289e+04 1.2722951623e+00 3.0000000000e-02 
6.6448226881e-11 1.1762993565e+04 3.0506275133e-01 3.0000000000e-02 
4.0294300944e-07 1.2048941882e+04 8.5806102787e-01 3.0000000000e-02 
9.9988272047e-10 1.1728646138e+04 1.3607280532e+00 3.0000000000e-02 
2.5810541208e-09 1.5966379337e+04 1.3418776929e+00 3.0000000000e-02 
6.7068871647e-09 1.8457412448e+04 5.5810877057e-01 3.0000000000e-02 
2.8176093643e-08 1.1405274591e+04 3.6485945016e-01 3.0000000000e-02 
1.8169219534e-09 1.4850624459e+04 5.0315707704e-01 3.0000000000e-02 
1.1000816646e-09 1.4943847123e+04 3.4803583675e-01 3.0000000000e-02 
1.4995180306e-07 1.8014407960e+04 8.2139776046e-01 3.0000000000e-02 
2.2188682989e-09 1.7189473634e+04 2.1295398027e-01 3.0000000000e-02 
6.5089660448e-08 1.2494199947e+04 7.3492688212e-01 3.0000000000e-02 
5.1496662924e-10 1.1898201631e+04 7.5282648142e-01 3.0000000000e-02 
1.2974500754e-09 1.4035354865e+04 2.6299140452e-01 3.0000000000e-02 
1.6161079271e-07 1.7980584132e+04 1.1614003206e+00 3.0000000000e-02 
3.8691325242e-07 1.9198947611e+04 1.0966996331e+00 3.0000000000e-02 
1.5833410682e-10 1.4959013026e+04 1.3807720459e+00 3.0000000000e-02 
1.3641737328e-08 1.4950798072e+04 9.8933761898e-01 3.0000000000e-02 
4.2948954284e-10 1.3415360077e+04 1.0995797166e+00 3.0000000000e-02 
1.3004465555e-10 2.0000000000e+04 3.5722573399e-01 3.0000000000e-02 
2.0480070928e-07 1.2095077492e+04 7.8681898356e-01 3.0000000000e-02 
9.6408119943e-08 1.1486770833e+04 1.3676198629e+00 3.0000000000e-02 
2.2937282548e-09 1.4623426352e+04 1.1740889749e-01 3.0000000000e-02 
4.2760565033e-06 1.3247166709e+04 8.8404618837e-01 3.0000000000e-02 
1.2007062903e-09 1.5553257630e+04 9.1513053496e-01 3.0000000000e-02 
1.3636836000e-11 1.2792757559e+04 9.6671233784e-01 3.0000000000e-02 
1.3152571669e-08 1.5049515704e+04 1.1598985794e+00 3.0000000000e-02 
1.6696314978e-10 1.1362147489e+04 7.6203938047e-01 3.0000000000e-02 
3.1190970926e-11 1.1945088257e+04 1.1706271272e+00 3.0000000000e-02 
2.7273074092e-08 1.2052577249e+04 6.6435178616e-01 3.0000000000e-02 
9.1380359589e-09 1.2941022227e+04 1.3023421847e+00 3.0000000000e-02 
8.6921150151e-08 1.9476912426e+04 5.4972521725e-01 3.0000000000e-02 
6.8165325657e-11 1.1850115438e+04 7.8209397283e-01 3.0000000000e-02 
6.7067125666e-10 1.3936400184e+04 1.3248778906e+00 3.0000000000e-02 
1.3824865758e-10 1.2702150257e+04 1.0639789914e+00 3.0000000000e-02 
4.4878620378e-10 1.3785497457e+04 8.4594083087e-01 3.0000000000e-02 
9.2748927264e-11 1.2514273783e+04 6.8581445688e-01 3.0000000000e-02 
1.0983381383e-09 1.1817797537e+04 1.2553313717e+00 3.0000000000e-02 
9.8894338917e-08 1.2218044396e+04 2.9539252700e-01 3.0000000000e-02 
3.6939229626e-09 1.1780120347e+04 1.9577353464e-01 3.0000000000e-02 
5.0414562380e-08 1.2949669248e+04 9.3162652761e-01 3.0000000000e-02 
3.0466279124e-08 1.3568433919e+04 1.3214883999e+00 3.0000000000e-02 
5.3519489624e-07 1.3879950615e+04 3.2689110832e-01 3.0000000000e-02 
2.1343343465e-07 1.5150665865e+04 1.0406674629e+00 3.0000000000e-02 
2.5475326102e-09 1.1774506675e+04 8.7917375900e-01 3.0000000000e-02 
4.1909337143e-10 1.1982826112e+04 3.9670338866e-01 3.0000000000e-02 
8.7319770555e-09 1.1685115613e+04 1.0869740403e+00 3.0000000000e-02 
2.9195989983e-09 1.7887061324e+04 3.4892020225e-01 3.0000000000e-02 
1.8284623517e-11 1.4105948318e+04 1.3116521627e+00 3.0000000000e-02 
1.3508362885e-05 1.4600675596e+04 6.5617092388e-01 3.0000000000e-02 
1.6260776538e-08 1.1209154418e+04 2.4691497299e-01 3.0000000000e-02 
1.8312205837e-07 1.2935717079e+04 3.8984966666e-01 3.0000000000e-02 
9.9907559911e-07 1.2674144843e+04 7.4924219130e-01 3.0000000000e-02 
6.8163796840e-09 1.1222360360e+04 8.2756562345e-01 3.0000000000e-02 
2.9059472900e-09 1.2404433253e+04 8.0332132972e-01 3.0000000000e-02 
9.7239568711e-08 1.4480511906e+04 1.1580251438e+00 3.0000000000e-02 
4.5268734814e-09 1.2591174820e+04 7.5104676736e-01 3.0000000000e-02 
2.3060543694e-09 1.3477659926e+04 7.4315185205e-01 3.0000000000e-02 
1.0287462045e-08 1.5154284003e+04 1.2998773323e+00 3.0000000000e-02 
3.6737728505e-10 1.1411546068e+04 5.1795373432e-01 3.0000000000e-02 
2.1514893575e-05 1.2252218370e+04 4.2220570548e-01 3.0000000000e-02 
1.3376890230e-08 2.0000000000e+04 1.0892858895e+00 3.0000000000e-02 
2.0481435899e-08 1.1821100929e+04 8.0403923545e-01 3.0000000000e-02 
1.3445146245e-08 1.2576550188e+04 2.1490019019e-01 3.0000000000e-02 
3.1081862331e-09 1.8034857695e+04 1.1841415689e+00 3.0000000000e-02 
5.1718036730e-09 1.8315317086e+04 7.1530856230e-01 3.0000000000e-02 
