# Supplementary material for: Atmospheric CO2 levels from 2.7 billion years ago inferred from micrometeorite oxidation
Source: Sci Adv. 2020 Jan 22;6(4):eaay4644. doi: 10.1126/sciadv.aay4644 (PMC6976288; doi:10.1126/sciadv.aay4644)
Supplement: Data file S1 [file aay4644_Data_file_S1.zip › co2_atmos/co2_3/clean_results.dat]

Radius [m]       Fe Area [frac]    Max Temp [k]    
3.5571641688e-05 9.3814417838e-01 2.3802580540e+03 
2.5513115650e-05 9.3456200811e-01 2.0951733885e+03 
2.5358025969e-05 9.2841830915e-01 2.0308904940e+03 
3.7586263171e-06 9.4527634684e-01 2.4285567768e+03 
1.2260387837e-04 9.2688472497e-01 2.1551689478e+03 
9.3349801929e-05 9.2145059089e-01 2.3048413596e+03 
2.1479792819e-05 9.3677441646e-01 2.2055507906e+03 
4.2282758514e-06 9.4576171143e-01 2.3333830609e+03 
1.1828063747e-04 9.2239855611e-01 2.3357795839e+03 
1.0776239547e-05 9.4416585347e-01 2.3266938140e+03 
4.9139245673e-05 9.3262886951e-01 2.3387770542e+03 
1.9926992595e-05 1.0000000000e+00 1.5527819747e+03 
2.3284061826e-04 9.2391044083e-01 2.2165176229e+03 
1.2717357329e-04 9.1944202285e-01 2.3846511139e+03 
5.1200567186e-05 9.2776150262e-01 2.1046750960e+03 
1.0662956856e-04 9.2009748965e-01 1.9918807112e+03 
8.0021941583e-06 9.4507519932e-01 2.2496874698e+03 
5.0080645096e-05 9.2456772818e-01 2.1868054719e+03 
7.9151602458e-06 9.4900952544e-01 2.2519435016e+03 
4.9685979294e-06 1.0000000000e+00 1.1174247638e+03 
6.9482267094e-05 9.2317309088e-01 2.2323116970e+03 
2.8972850899e-05 9.1108972414e-01 1.9320541779e+03 
1.9410122488e-05 9.2536202323e-01 1.9823912630e+03 
4.8314591140e-05 9.2671347349e-01 2.4618040350e+03 
5.0839101906e-04 9.2445526516e-01 2.1545727068e+03 
9.1507086921e-05 9.2041250001e-01 2.4031591437e+03 
1.4333556502e-04 9.2378605364e-01 2.2677585023e+03 
5.3926453005e-06 1.0000000000e+00 1.6839025963e+03 
2.7672483379e-05 9.2910581176e-01 2.1139518191e+03 
1.1789764701e-04 9.2463831856e-01 2.4818851158e+03 
2.6566839592e-05 9.3555407639e-01 2.1645500070e+03 
4.0555677091e-05 9.3861607341e-01 2.2148112016e+03 
6.4258685017e-05 9.2267384647e-01 2.2685222573e+03 
1.8412720389e-05 9.3772199263e-01 1.9302365079e+03 
1.5105103551e-05 1.0000000000e+00 1.0412696410e+03 
5.4072137055e-05 9.2495765818e-01 2.1884297825e+03 
5.9814202773e-05 9.2710603273e-01 2.2338462175e+03 
5.5946583221e-05 9.2476267259e-01 2.2201805144e+03 
4.7121851207e-05 9.2926742677e-01 2.1252800758e+03 
3.8419569220e-05 9.2767126854e-01 2.2346835282e+03 
3.4044821562e-06 9.4931379882e-01 2.2135726600e+03 
6.6102707845e-05 9.2518991293e-01 2.2974034336e+03 
3.3636541723e-05 9.2819136149e-01 2.1536203155e+03 
3.4598533623e-05 1.0000000000e+00 1.7665940232e+03 
7.1368076417e-06 1.0000000000e+00 1.3285370613e+03 
5.9515349877e-05 9.2650473857e-01 2.1643413002e+03 
6.0952538842e-05 9.2287624266e-01 2.3928756603e+03 
4.9233372625e-06 9.4347677994e-01 1.9135057034e+03 
5.4746682404e-05 9.3244917189e-01 2.1377345297e+03 
2.3317610290e-06 1.0000000000e+00 1.3821330463e+03 
3.0114741257e-05 9.2609839284e-01 2.0546645830e+03 
1.0221169635e-04 9.2007420850e-01 2.3447037552e+03 
3.9847228222e-06 9.4729544108e-01 2.0220168480e+03 
5.4465384330e-05 9.2463741651e-01 2.2895667970e+03 
7.3998194008e-05 9.2040015248e-01 2.5163172193e+03 
3.1093524429e-05 9.2984561240e-01 2.2434864216e+03 
2.1589287174e-05 9.3446556918e-01 2.1705618064e+03 
4.2544852683e-05 9.1408060800e-01 1.8810230076e+03 
1.8314134526e-05 1.0000000000e+00 1.8031927826e+03 
1.2477149316e-04 9.1638330176e-01 2.3963065357e+03 
1.3010217599e-05 9.1368590475e-01 1.9237127748e+03 
1.1110791097e-04 1.0000000000e+00 3.0000000000e+02 
9.7756478300e-05 9.2096404809e-01 2.3523475309e+03 
6.3015459238e-05 9.2474307248e-01 2.2236402551e+03 
2.8869272631e-05 9.3078652400e-01 2.1066864409e+03 
3.9981028885e-06 9.4516493673e-01 2.4243291851e+03 
6.3576585100e-05 9.2255839442e-01 2.3493946818e+03 
2.7270826863e-05 9.3546707965e-01 2.1651565299e+03 
6.5120138119e-06 9.4401620214e-01 2.2148635468e+03 
2.1864373108e-05 9.3484734138e-01 2.1851520750e+03 
2.8563528844e-05 9.2991671807e-01 2.0196311437e+03 
4.3277301289e-05 9.1275934176e-01 1.9227919469e+03 
1.8629958021e-05 9.3592530695e-01 2.1255253995e+03 
9.6474511132e-05 9.2364959291e-01 2.2627244098e+03 
2.4460009044e-05 9.3222347381e-01 2.1076731354e+03 
7.6116265048e-06 9.4575141967e-01 2.2443255115e+03 
4.9287228747e-06 9.4568350224e-01 2.2788187614e+03 
5.3890682056e-05 9.2429435739e-01 2.3237018527e+03 
9.9387619447e-06 1.0000000000e+00 1.7291464254e+03 
4.7715110314e-05 9.2547479021e-01 2.1607867671e+03 
1.7702774505e-05 9.1467510145e-01 1.9500209682e+03 
5.2278071756e-05 9.2499921894e-01 2.3111453494e+03 
3.3772875275e-05 9.2861869667e-01 2.1080901898e+03 
3.8358264326e-05 9.3432105199e-01 2.1292804206e+03 
3.6461727200e-05 1.0000000000e+00 1.7540372479e+03 
3.9515561751e-05 9.2819109894e-01 2.3374257411e+03 
3.5662691559e-05 9.3056556547e-01 2.1390005299e+03 
3.2010621784e-05 9.3658753606e-01 2.4083962221e+03 
4.3470617321e-06 1.0000000000e+00 1.7324108080e+03 
3.8456873765e-06 1.0000000000e+00 1.5306776173e+03 
8.0621914871e-06 9.4791038628e-01 2.3467216779e+03 
1.6620891226e-05 9.4411477031e-01 2.1205194853e+03 
1.2843313944e-05 1.0000000000e+00 1.4341939812e+03 
2.6113497568e-05 1.0000000000e+00 1.7132657621e+03 
1.0441875401e-05 9.4277898237e-01 2.3271951796e+03 
2.4940446867e-05 9.2967639261e-01 2.0814725711e+03 
4.6693381544e-06 9.4949294048e-01 2.2124565257e+03 
2.3891926310e-05 9.3292126407e-01 2.0955016089e+03 
1.0979141240e-05 1.0000000000e+00 1.6704916255e+03 
2.7631893007e-05 9.2926313233e-01 2.0692556936e+03 
5.8242025543e-06 9.3531620924e-01 2.6279365914e+03 
7.4401027448e-06 9.4356827658e-01 2.3344700663e+03 
9.2016820372e-06 9.4933952504e-01 2.2474944974e+03 
1.3046769311e-04 9.1553094494e-01 2.4115961205e+03 
3.4871426355e-05 9.2800906915e-01 2.5481925435e+03 
1.5966485128e-05 9.3592677188e-01 2.1985060559e+03 
7.3459795825e-05 9.2258548590e-01 2.3712959411e+03 
2.1587057538e-05 9.3427868362e-01 2.0528776159e+03 
6.2041912298e-06 9.4403808126e-01 2.3136215313e+03 
9.2639020139e-06 9.3962512856e-01 2.3952162763e+03 
1.0941525985e-04 9.1860030536e-01 2.4252167742e+03 
2.2808334401e-05 9.3715990742e-01 2.2077031617e+03 
7.6805649078e-06 9.4668521903e-01 2.3515429545e+03 
7.1527819534e-05 9.3612140533e-01 2.1190867729e+03 
2.4836569535e-05 9.2546301054e-01 2.0177870235e+03 
3.0941258175e-05 9.2641230469e-01 2.0779156847e+03 
5.0663036883e-05 9.2788718150e-01 2.1271266017e+03 
1.7033841960e-05 9.3638039893e-01 2.1694377956e+03 
2.3460430493e-05 9.3297840898e-01 2.4929044165e+03 
7.0227253102e-06 1.0000000000e+00 1.6643510892e+03 
3.3976354324e-05 9.2958564664e-01 2.2186629079e+03 
2.0317264042e-05 9.3269246932e-01 2.1125808961e+03 
3.3158086703e-05 9.2751563763e-01 2.0623643159e+03 
7.5280918268e-05 9.2277999263e-01 2.2618355009e+03 
1.0645853278e-04 9.1832879092e-01 2.5761723048e+03 
1.3643752240e-05 9.3646760584e-01 2.1519801027e+03 
3.4131170090e-05 9.2999913313e-01 2.0471884583e+03 
8.5398674951e-05 9.2303061058e-01 2.3366291769e+03 
1.0592432605e-05 9.4747713456e-01 2.1827823303e+03 
7.2479355556e-06 9.4722223586e-01 2.3665009934e+03 
1.9303105960e-05 9.1033375524e-01 1.9437563363e+03 
1.0200685142e-04 9.2590292146e-01 2.3230286549e+03 
8.2058216820e-05 9.2674332878e-01 2.1183782194e+03 
3.0309881287e-06 9.4595255249e-01 2.4016403242e+03 
1.6815569730e-05 9.3834820095e-01 2.1269076211e+03 
7.6637337588e-06 1.0000000000e+00 1.5274767621e+03 
3.5351795800e-05 9.3170121774e-01 2.1157443960e+03 
1.5227279842e-05 9.3560202143e-01 2.0406690903e+03 
1.5874482375e-04 1.0000000000e+00 1.8050309375e+03 
8.0943087563e-06 1.0000000000e+00 1.5694022084e+03 
1.8429078620e-05 1.0000000000e+00 1.7740172590e+03 
3.2912927839e-06 9.4908108447e-01 2.2404568348e+03 
1.4306183713e-05 9.3737263563e-01 2.2792705505e+03 
7.7146359888e-05 9.2238973113e-01 2.4261503850e+03 
1.9126989400e-05 9.3431746479e-01 2.4274433249e+03 
3.7625852989e-05 9.2807205894e-01 2.4479216499e+03 
2.1233120930e-05 9.1827974439e-01 1.9795312560e+03 
3.0413284733e-05 9.2893883439e-01 2.1457565487e+03 
5.4256042384e-06 1.0000000000e+00 1.6753714299e+03 
1.7046622087e-05 9.3401406247e-01 2.0570461411e+03 
2.7257983025e-05 1.0000000000e+00 1.7862610928e+03 
2.4093128034e-05 9.3413474415e-01 2.4231080739e+03 
1.8898150928e-05 9.3431505149e-01 2.0088278078e+03 
2.3606067710e-05 1.0000000000e+00 1.7764502678e+03 
5.0806384472e-05 9.2501642472e-01 2.3042233633e+03 
3.1409537613e-06 9.4441983720e-01 2.4479802876e+03 
6.5330276903e-05 9.2724625598e-01 2.1646289453e+03 
3.0374025909e-05 9.1477554698e-01 1.9421013351e+03 
8.9961367620e-06 1.0000000000e+00 1.5692069880e+03 
2.0261245399e-05 9.2841643777e-01 1.9939888741e+03 
1.1702907969e-05 9.3707372186e-01 1.9873218865e+03 
1.3238621264e-05 9.3917361893e-01 2.3447930010e+03 
4.6657382568e-05 9.2896488069e-01 2.2949681356e+03 
5.9930290011e-05 9.2438020882e-01 2.2741100796e+03 
3.6975976214e-05 9.3239203444e-01 2.0904433605e+03 
3.1185591119e-05 9.3010496403e-01 2.1409879526e+03 
4.7068090230e-05 9.3090116894e-01 2.4174359608e+03 
4.0224354719e-05 9.2738206783e-01 2.1453150119e+03 
1.2296082613e-05 1.0000000000e+00 1.6959381392e+03 
4.3391232710e-05 9.2588739423e-01 2.1664218107e+03 
1.6586321950e-05 1.0000000000e+00 1.7551787628e+03 
1.1331953316e-04 9.2675909888e-01 2.0526848986e+03 
1.4706814057e-05 9.3689543958e-01 2.1105046629e+03 
8.4690403885e-06 1.0000000000e+00 1.3019611542e+03 
7.0961852597e-05 9.2550068491e-01 2.3633800658e+03 
3.7189660263e-05 9.1068297708e-01 1.8880117501e+03 
2.4556367173e-05 9.3415364752e-01 2.3948530492e+03 
2.0554211960e-06 1.0000000000e+00 1.0266517142e+03 
8.9685420302e-06 9.4105556775e-01 2.3692662586e+03 
1.3751430475e-05 9.3695926634e-01 2.4740359599e+03 
9.7944892402e-05 9.3247738337e-01 2.2288230184e+03 
4.9058258108e-06 9.4908351185e-01 2.1633033591e+03 
5.2864545814e-06 1.0000000000e+00 1.2174748326e+03 
1.0758386888e-05 9.1630650183e-01 1.8722772893e+03 
2.9369563883e-05 1.0000000000e+00 1.6642165782e+03 
2.7611426263e-04 9.2018506305e-01 2.3529364521e+03 
2.8999715375e-05 1.0000000000e+00 1.7743334308e+03 
2.3467714266e-05 9.3011279357e-01 1.9999081789e+03 
3.3816849415e-05 9.3347023463e-01 2.4007652774e+03 
9.8157498397e-05 9.1966750241e-01 2.3735144962e+03 
2.9819979429e-05 9.3511172409e-01 2.4003766585e+03 
8.0898218953e-05 1.0000000000e+00 1.6843615542e+03 
5.3055377332e-05 9.2624537744e-01 2.0524147686e+03 
1.9479252929e-05 1.0000000000e+00 9.0985862041e+02 
3.1315179987e-04 9.2014596465e-01 2.3376020486e+03 
1.2057150639e-05 9.3795580358e-01 2.3187996989e+03 
3.5774935961e-05 9.2918191204e-01 2.1397765383e+03 
5.0118108308e-06 1.0000000000e+00 1.5669805656e+03 
3.7913113480e-05 9.2621749417e-01 2.1511489148e+03 
7.0286204357e-06 1.0000000000e+00 1.6975610712e+03 
5.5555632699e-05 9.2779547371e-01 2.0215049878e+03 
6.1471107673e-05 9.2636177710e-01 2.2451726444e+03 
1.4987148611e-05 9.3796869739e-01 2.2044864809e+03 
9.8546899130e-06 1.0000000000e+00 1.7956490096e+03 
3.8626134648e-06 9.4888275892e-01 2.2868435812e+03 
4.0673293613e-05 9.3075632505e-01 2.1349138237e+03 
7.5475885104e-05 9.2698197960e-01 2.2821529628e+03 
1.4142425214e-04 9.1889620242e-01 2.3763482992e+03 
7.5213511549e-06 1.0000000000e+00 1.6019445766e+03 
3.5670683245e-05 9.2827147705e-01 2.1657237288e+03 
6.2065541126e-06 9.4026386791e-01 2.4788936714e+03 
2.9477108659e-05 9.3115594794e-01 1.9744226150e+03 
6.4661364656e-06 9.4504308244e-01 2.1675618508e+03 
1.0506165589e-05 9.4066964939e-01 2.4094591046e+03 
5.9323990926e-05 9.2990069771e-01 2.1479921435e+03 
8.5873633414e-06 9.3245125223e-01 1.9576286164e+03 
7.8327344079e-05 9.2104345126e-01 2.4933181781e+03 
3.6823929002e-05 9.2864417475e-01 2.1878991112e+03 
7.1321867295e-06 9.4535468017e-01 2.2499901495e+03 
3.6769449470e-06 9.4903579043e-01 2.1835942036e+03 
1.1909348541e-05 9.3734099576e-01 2.1011750874e+03 
1.9944588073e-05 9.3266748500e-01 2.4696821146e+03 
7.2711174925e-05 9.2965554643e-01 2.3424337473e+03 
2.3229910484e-05 1.0000000000e+00 1.4850413963e+03 
2.4809619272e-05 9.3036475400e-01 2.1369979080e+03 
4.1021957947e-05 9.2627866856e-01 2.0149059439e+03 
1.2635222987e-05 9.3659965879e-01 2.0182248437e+03 
6.7554411092e-06 9.4315504630e-01 2.2298346631e+03 
2.2396784510e-05 9.2510252912e-01 2.0127119164e+03 
2.6171729888e-05 9.1146709316e-01 1.9373255424e+03 
6.3553052631e-05 9.2422375814e-01 2.2448271080e+03 
8.6105936284e-06 1.0000000000e+00 1.6535493177e+03 
1.6105714669e-05 1.0000000000e+00 1.7549087078e+03 
1.3421136424e-05 1.0000000000e+00 1.5422647440e+03 
9.7956219052e-06 9.4460267117e-01 2.0947915836e+03 
2.2936014085e-05 9.1082117320e-01 1.9085127568e+03 
1.0314998305e-04 9.2103769062e-01 2.4230409937e+03 
1.2215684270e-05 9.3701502462e-01 2.0569313002e+03 
4.7703733886e-05 1.0000000000e+00 1.6593573690e+03 
9.2403763053e-05 9.3379602234e-01 2.1661215692e+03 
4.1430883174e-05 9.2726090210e-01 2.3869349351e+03 
3.8253339225e-05 9.2783275511e-01 2.1721920387e+03 
5.5990052786e-05 9.2946481513e-01 2.2045969897e+03 
5.4491529176e-04 1.0000000000e+00 3.0649093467e+02 
1.2730071641e-04 9.1393294512e-01 2.6183302067e+03 
5.6001471516e-05 9.2393207076e-01 2.2541558455e+03 
6.1300695836e-06 1.0000000000e+00 1.7430018628e+03 
1.1183405134e-05 9.3586912732e-01 2.5778835658e+03 
2.1485238546e-05 9.2981020780e-01 2.0704982381e+03 
1.2988664998e-05 9.3523495349e-01 1.9693657288e+03 
2.6876411295e-05 9.3003234465e-01 2.0104892538e+03 
7.1296336294e-05 9.2533094245e-01 2.2484797016e+03 
1.5645414447e-05 9.3610917439e-01 2.1083554091e+03 
1.1793659363e-05 9.3846698748e-01 2.1935169726e+03 
2.3391315887e-05 9.3179366635e-01 2.0908738993e+03 
1.2806110034e-05 1.0000000000e+00 1.4109373115e+03 
4.5802011185e-05 9.3172838811e-01 2.0590432898e+03 
1.1242383657e-05 1.0000000000e+00 3.4674919297e+02 
1.6043867778e-04 9.1147291895e-01 2.4979887501e+03 
5.0041987841e-04 9.2945885985e-01 2.1490646287e+03 
1.7709444398e-04 9.1169682345e-01 2.4845150604e+03 
3.4430014863e-05 9.4165713334e-01 2.2580527038e+03 
2.6622386564e-05 1.0000000000e+00 1.7744716149e+03 
3.2931895638e-05 9.2966102224e-01 2.1977758822e+03 
5.6300426445e-05 9.2435329071e-01 2.2012547194e+03 
5.2477840034e-05 9.2585429040e-01 2.3276095256e+03 
7.9207174542e-06 9.4261431915e-01 2.2978935569e+03 
9.3536066072e-06 1.0000000000e+00 6.8167212995e+02 
9.1616653758e-05 9.2439380573e-01 2.2348964803e+03 
3.7167312421e-05 9.2808070797e-01 2.1711403356e+03 
3.5343039665e-06 1.0000000000e+00 3.0000000000e+02 
3.2820273580e-06 1.0000000000e+00 1.3649282439e+03 
7.6947901295e-05 9.2071030953e-01 2.4909033001e+03 
1.1666507251e-05 1.0000000000e+00 1.7395066506e+03 
1.2209817399e-05 1.0000000000e+00 1.4799040602e+03 
3.5668733115e-06 9.4548719611e-01 2.4581888290e+03 
8.3437624755e-06 9.4144378986e-01 2.2176949953e+03 
1.3483013843e-05 9.3150555380e-01 2.0033770518e+03 
5.2184441769e-05 9.2880857287e-01 2.0873997805e+03 
3.4979172251e-05 9.2912743827e-01 2.2784080316e+03 
3.2591211358e-05 9.3015821786e-01 2.1386459362e+03 
4.5969698125e-05 9.3796265742e-01 2.3557576207e+03 
3.8478428937e-05 9.3272027792e-01 2.1015193984e+03 
5.9918255673e-05 9.2421220777e-01 2.5407598792e+03 
8.2638155478e-05 9.2341144820e-01 2.2981804336e+03 
1.4339017650e-05 9.3591058246e-01 2.1460942941e+03 
4.0791801279e-05 9.2574213154e-01 2.1887075791e+03 
2.5908836690e-05 1.0000000000e+00 1.7130460001e+03 
5.6037348702e-05 9.2963204861e-01 2.1271808161e+03 
1.0638632509e-04 9.2186549936e-01 2.4665453422e+03 
4.3398678168e-06 9.4934353338e-01 2.2465784480e+03 
3.8481124282e-05 9.2970134246e-01 2.2119725917e+03 
9.7602378891e-06 9.3189043852e-01 1.8278464822e+03 
3.3350317632e-05 9.2866450741e-01 2.1944977932e+03 
8.4723011280e-06 1.0000000000e+00 1.3686916437e+03 
6.7322226734e-05 9.2381632729e-01 2.3357569514e+03 
1.3192510765e-05 1.0000000000e+00 1.5657115175e+03 
1.0949801912e-04 9.1813428814e-01 2.6142754253e+03 
1.3592894641e-05 1.0000000000e+00 1.6575402319e+03 
2.3455466769e-05 1.0000000000e+00 3.0000000000e+02 
3.2283148098e-06 9.4922464430e-01 2.2567859111e+03 
9.2805219645e-06 9.4112319685e-01 2.3097346194e+03 
5.7215745286e-06 9.4650380796e-01 2.0081413851e+03 
3.8240994368e-05 9.3051834880e-01 2.3988767405e+03 
1.6185909376e-05 9.2417814270e-01 1.8332854436e+03 
8.3447070393e-06 9.3857267598e-01 2.5452307799e+03 
4.9497762607e-05 9.2453191903e-01 2.2141766009e+03 
4.3503343919e-05 9.2666013157e-01 2.3032118650e+03 
3.1244666604e-05 9.3013949756e-01 2.3579160028e+03 
1.9261856624e-05 1.0000000000e+00 1.7983439541e+03 
6.2894639224e-05 9.2240900196e-01 2.2637949102e+03 
3.9377658792e-06 9.4795045304e-01 2.3342189162e+03 
1.1636426611e-04 9.2592548353e-01 2.3235645228e+03 
2.9547046509e-05 9.3148169703e-01 2.0820853435e+03 
7.2111676364e-05 9.2225116902e-01 2.3041248902e+03 
3.2852155994e-05 9.1568879720e-01 1.9232677365e+03 
5.5962440902e-05 9.2988634469e-01 2.1668339549e+03 
1.2575520161e-05 9.4584203708e-01 2.2244859594e+03 
1.0383659975e-05 9.4154940450e-01 2.3088930871e+03 
6.9785843576e-06 9.4109825631e-01 2.4531213739e+03 
3.7101451429e-06 9.4093574707e-01 2.5255634179e+03 
4.7493677272e-05 9.2854153991e-01 2.1947868002e+03 
5.3171560964e-05 9.2404574101e-01 2.2378598264e+03 
3.3353649743e-05 9.3595836876e-01 2.1055364813e+03 
1.6938064540e-04 9.1132944919e-01 2.4836235088e+03 
1.1792560159e-05 9.4867372863e-01 2.0964993769e+03 
8.8591616323e-06 1.0000000000e+00 1.4411720135e+03 
1.1983360478e-04 9.1567151646e-01 2.4402971842e+03 
2.1613202297e-05 9.3351836334e-01 2.0025804772e+03 
5.6878589993e-06 9.4510655609e-01 2.2677919933e+03 
2.0017465701e-05 1.0000000000e+00 1.3135006705e+03 
4.9013358082e-05 9.2883884431e-01 2.0722666432e+03 
1.7508791831e-05 9.0935266395e-01 1.8965625213e+03 
1.5562850383e-05 1.0000000000e+00 1.5630616954e+03 
3.3848777485e-05 9.3066191618e-01 2.1128881990e+03 
3.1018833125e-05 9.2743174481e-01 2.1075388071e+03 
2.3792665391e-05 9.3214381990e-01 2.1588023326e+03 
2.0284060869e-05 9.2752633066e-01 2.0226487670e+03 
8.3057255938e-05 9.2313278147e-01 2.2669973591e+03 
3.1769306269e-05 9.2758326552e-01 2.0299748512e+03 
8.2125018089e-06 1.0000000000e+00 1.6331747040e+03 
6.1484198358e-05 9.2341064275e-01 2.2803516811e+03 
6.1727459465e-05 9.2292346826e-01 2.2904294804e+03 
2.5342370850e-05 9.1382603665e-01 1.8674856925e+03 
2.8776462727e-06 1.0000000000e+00 1.1311625465e+03 
1.0365519096e-04 9.2394405901e-01 2.3277120542e+03 
2.5039785953e-06 1.0000000000e+00 1.1605582642e+03 
5.2749813152e-05 9.2409195683e-01 2.2396886113e+03 
3.7834471045e-06 9.4822522353e-01 2.3258652382e+03 
7.4611901816e-06 9.4351703011e-01 2.3123340324e+03 
2.0269808961e-05 9.1033740914e-01 1.9357423432e+03 
9.1955082951e-06 9.3826026698e-01 2.6175973165e+03 
2.0309821751e-05 9.3821782981e-01 2.2680715150e+03 
1.2869153060e-05 9.4042383868e-01 2.4344201504e+03 
8.4077124299e-05 9.2877550875e-01 2.0897716728e+03 
7.3357579367e-06 9.4700740723e-01 2.2073424124e+03 
3.3186945090e-06 9.4573410342e-01 2.4342701057e+03 
1.0574296105e-05 9.4841525556e-01 2.3301192435e+03 
1.7437906868e-05 9.4940250270e-01 2.1656775026e+03 
5.9865518378e-05 9.2100918667e-01 2.6341967673e+03 
2.6800857109e-05 1.0000000000e+00 3.8098901932e+02 
1.0319528325e-04 9.3060192521e-01 2.0115903876e+03 
2.8116280029e-05 9.3395752563e-01 2.3266744010e+03 
1.2916553773e-05 9.1932932354e-01 1.9196152212e+03 
1.3032284395e-05 9.3861485422e-01 2.3308385169e+03 
1.6673873500e-05 1.0000000000e+00 1.7389678524e+03 
2.2574446386e-05 9.0923964273e-01 1.9484663267e+03 
1.3165583385e-05 1.0000000000e+00 1.5994139095e+03 
4.7956461019e-05 9.2884103952e-01 1.9733274898e+03 
3.1657212554e-06 9.4894080631e-01 2.2495751092e+03 
3.0546733125e-05 9.3347723969e-01 2.1618087628e+03 
1.8109529325e-05 9.3685870909e-01 2.2878576828e+03 
2.5201182582e-04 9.2842964357e-01 2.2491776795e+03 
3.3629347660e-05 1.0000000000e+00 1.0687048249e+03 
5.6805393604e-05 9.2367333513e-01 2.5234238602e+03 
1.2566489990e-04 9.1907158709e-01 2.4077413752e+03 
3.1853647633e-05 9.2869918417e-01 2.0812666968e+03 
1.2205330575e-05 9.3788235897e-01 2.3396991788e+03 
4.3107451628e-05 9.3232703925e-01 1.9785061931e+03 
7.4019536174e-06 1.0000000000e+00 1.6127693889e+03 
2.6620007383e-05 9.0978744005e-01 1.8913706487e+03 
5.2432523769e-05 9.2629630425e-01 2.2058417242e+03 
2.9941054737e-06 1.0000000000e+00 1.2361041603e+03 
7.2917545130e-06 9.4272277487e-01 2.2474358142e+03 
1.1925034910e-04 9.1748945346e-01 2.3741933180e+03 
3.3247738612e-06 9.4850408243e-01 2.3236022090e+03 
1.0114607346e-05 1.0000000000e+00 1.7888497611e+03 
3.3117818855e-05 9.2777728530e-01 2.1845288014e+03 
5.4739748891e-05 9.2820804380e-01 2.2514145824e+03 
8.4262420754e-05 9.2190053469e-01 2.4287367959e+03 
2.4595696758e-05 9.3258260740e-01 2.0929593353e+03 
8.6099503866e-06 9.4115413963e-01 2.0799890197e+03 
4.6050059091e-05 9.2695959324e-01 2.3921049090e+03 
2.2164511475e-05 9.2935682075e-01 2.6433146855e+03 
1.3728688237e-05 9.3662204497e-01 2.1459535837e+03 
1.0033799435e-05 1.0000000000e+00 1.6623009318e+03 
9.4185836384e-05 9.2731682763e-01 2.2467197164e+03 
1.8811566564e-05 9.0915369892e-01 1.9071294427e+03 
3.8523618996e-05 9.1270046769e-01 1.9203988989e+03 
3.1563107257e-05 9.1394869931e-01 1.9624575331e+03 
4.9767061292e-05 9.2880908502e-01 2.0526262894e+03 
4.6624555037e-05 9.2659300086e-01 2.1781015507e+03 
4.0847109495e-06 9.4866189388e-01 2.3246040190e+03 
2.6669869329e-05 9.3221040998e-01 2.4192278549e+03 
8.3827959456e-05 9.1998172996e-01 2.3535038803e+03 
2.3058146424e-05 9.3206795760e-01 2.1729778305e+03 
9.6762330063e-05 1.0000000000e+00 1.2046396628e+03 
2.3915062293e-04 9.2622577858e-01 2.1375454830e+03 
4.3736510837e-05 9.3795097811e-01 2.2522931799e+03 
4.8540267670e-05 9.2570541270e-01 2.2290703575e+03 
5.9015949138e-05 9.2313201308e-01 2.2452284797e+03 
7.1252276468e-06 9.4890053799e-01 2.1601486002e+03 
4.8185927383e-05 9.3076443777e-01 2.1743211951e+03 
7.1669919251e-06 1.0000000000e+00 9.6111320716e+02 
4.1700763070e-05 9.2746822729e-01 2.1799617201e+03 
3.1572313616e-05 9.2938502551e-01 2.1148652950e+03 
2.0415871557e-05 9.3568174893e-01 2.2857755229e+03 
1.9047241765e-05 9.3347285182e-01 2.4222049357e+03 
6.0621386963e-06 9.4382727387e-01 1.9601321135e+03 
2.7147093426e-04 9.2595164714e-01 1.9364640821e+03 
3.5013467190e-05 9.3034930324e-01 2.1665681596e+03 
5.5773750207e-05 9.3592624230e-01 2.2362122646e+03 
7.9746882295e-06 9.4223207606e-01 2.4068482653e+03 
1.9034208299e-04 9.2915060734e-01 2.1725974335e+03 
3.4570686762e-05 9.2895033481e-01 2.1615098085e+03 
7.9440320093e-06 1.0000000000e+00 1.4357638723e+03 
1.9103518689e-05 1.0000000000e+00 1.5942502834e+03 
2.6382177593e-05 9.3257228313e-01 2.5408123505e+03 
1.1355719821e-05 9.3945485307e-01 2.3630687424e+03 
4.8602388145e-05 1.0000000000e+00 3.0000000000e+02 
4.1983588838e-05 9.2881290963e-01 2.4122727831e+03 
2.5002572153e-05 9.2563724095e-01 2.0014535934e+03 
2.3375658976e-04 1.0000000000e+00 3.3381188806e+02 
4.1054340168e-05 9.3395476867e-01 2.2315152336e+03 
1.6984023089e-05 9.4701488999e-01 2.1588780312e+03 
1.2856821389e-05 1.0000000000e+00 1.8030757822e+03 
9.0476596687e-05 9.2330749399e-01 2.3176330312e+03 
3.2422748733e-05 1.0000000000e+00 1.4715388251e+03 
4.1582766454e-05 9.3743397009e-01 1.9785436380e+03 
6.1255335168e-06 9.4357123600e-01 2.4140127425e+03 
5.4763205651e-05 9.2383150593e-01 2.2350133957e+03 
1.6392364505e-05 9.3653022970e-01 2.2318858314e+03 
1.4467418313e-05 9.3677205012e-01 2.2305906201e+03 
1.0965468122e-05 9.3927711104e-01 2.4569770079e+03 
7.8046681307e-06 9.4130650130e-01 2.3350714217e+03 
5.4575331328e-05 9.2671259719e-01 2.2716658655e+03 
2.5740987404e-05 9.2627883615e-01 2.0082564946e+03 
1.8062470523e-05 9.3447133892e-01 2.1807285316e+03 
1.7303866778e-05 9.4168479021e-01 2.3940867963e+03 
1.0285097462e-05 9.4213898233e-01 2.4580336937e+03 
1.7543231463e-05 1.0000000000e+00 1.3815006925e+03 
2.7594914609e-05 9.3637204668e-01 2.2282647861e+03 
2.4390789456e-05 9.1627984487e-01 1.9239559164e+03 
3.3703927570e-06 9.4916083692e-01 2.2359398854e+03 
7.5984701878e-05 9.2408820101e-01 2.3010161775e+03 
1.4427365378e-04 9.2577972342e-01 2.0245128403e+03 
1.6330594519e-05 9.3554436718e-01 2.2545397730e+03 
1.0431734495e-04 9.2151344723e-01 2.4425102417e+03 
1.7538557322e-05 9.3862049526e-01 2.1486313369e+03 
7.7460940056e-06 1.0000000000e+00 1.4775698127e+03 
3.4405676576e-05 9.3703246086e-01 2.1823045939e+03 
1.7612339024e-05 1.0000000000e+00 1.7722055925e+03 
1.0207985295e-05 1.0000000000e+00 1.3567342811e+03 
5.0877603577e-05 9.2629662321e-01 2.2306945544e+03 
6.4968448574e-05 9.3032670586e-01 2.0074299354e+03 
4.8956250031e-06 9.4179381633e-01 2.5166774336e+03 
1.3171904898e-05 1.0000000000e+00 1.6972408658e+03 
2.8186511644e-05 1.0000000000e+00 1.6893017301e+03 
1.6634034237e-05 1.0000000000e+00 1.7134532202e+03 
2.0948267476e-05 9.3387144840e-01 2.0546337695e+03 
1.4627568579e-05 9.1808658250e-01 1.8530205962e+03 
3.3256568079e-05 1.0000000000e+00 1.7023623585e+03 
5.5890231817e-05 9.2384486799e-01 2.3128441759e+03 
3.4293331267e-05 9.2759651321e-01 2.1631128321e+03 
5.2420492864e-05 9.2903766976e-01 2.2448311461e+03 
7.7758228750e-05 9.3358382755e-01 2.0892904759e+03 
4.7497355595e-05 9.2523045959e-01 2.4682509280e+03 
3.8252482765e-05 9.3373499958e-01 2.3771380005e+03 
3.9087960514e-05 9.2830930803e-01 2.0734800649e+03 
2.2672264119e-05 9.2821395370e-01 2.0407698770e+03 
5.7911980629e-05 9.2825919883e-01 2.0829441237e+03 
6.5457353392e-06 9.4304536432e-01 2.3470844410e+03 
8.5434273619e-06 1.0000000000e+00 1.2566699611e+03 
7.8526704593e-05 9.2009508367e-01 2.6030858996e+03 
5.0750796422e-05 9.2419457462e-01 2.2101160965e+03 
5.2274222365e-05 9.2487811540e-01 2.3520593060e+03 
8.6504568355e-05 9.2185664486e-01 2.3860375729e+03 
5.0352192002e-05 9.2622857435e-01 2.1158101665e+03 
3.4747888825e-05 9.3032796786e-01 2.1202355217e+03 
4.9443815079e-05 9.3402148204e-01 2.2551330359e+03 
3.4985331916e-05 9.3048790187e-01 2.1561466052e+03 
2.6194205922e-05 9.3311456021e-01 2.1528034905e+03 
4.7367981318e-05 9.3767128658e-01 2.0972905253e+03 
2.3178104823e-05 9.1590705106e-01 1.9832551318e+03 
1.8519132011e-04 9.1032586560e-01 2.5394756613e+03 
6.6481063269e-06 9.4789038740e-01 2.3332736213e+03 
5.4324530494e-05 9.2661143249e-01 2.1941270292e+03 
3.5642970678e-05 9.2747893142e-01 2.2439674757e+03 
1.5679208015e-05 9.4472063528e-01 2.2109643167e+03 
7.0773301328e-06 9.4373954145e-01 2.3489491156e+03 
