# Supplementary material for: Atmospheric CO2 levels from 2.7 billion years ago inferred from micrometeorite oxidation
Source: Sci Adv. 2020 Jan 22;6(4):eaay4644. doi: 10.1126/sciadv.aay4644 (PMC6976288; doi:10.1126/sciadv.aay4644)
Supplement: Data file S1 [file aay4644_Data_file_S1.zip › co2_atmos/co2_30/args_array.dat]

Mass [kg]        Velocity [m s-1]    Theta [rad]    CO2 [wt. frac]    
4.4194292625e-07 2.0000000000e+04 7.1933407881e-01 3.0000000000e-01 
5.2531495512e-10 1.2743859001e+04 6.7290756560e-01 3.0000000000e-01 
2.2156823001e-08 1.3012874646e+04 1.2253334803e+00 3.0000000000e-01 
1.1770630967e-11 1.2757032238e+04 1.0039457041e+00 3.0000000000e-01 
6.6535729511e-10 1.6472776454e+04 9.7348685757e-01 3.0000000000e-01 
1.6374873567e-10 1.4561811797e+04 4.9517058892e-01 3.0000000000e-01 
1.5619450254e-07 1.4183357125e+04 9.6325939770e-01 3.0000000000e-01 
2.8817009886e-08 2.0000000000e+04 1.1968412395e+00 3.0000000000e-01 
1.4628876656e-09 1.2694118726e+04 5.8225594789e-01 3.0000000000e-01 
6.7372888928e-09 1.1212040363e+04 1.3016273492e+00 3.0000000000e-01 
2.1443924188e-05 1.8786626283e+04 1.2306000896e+00 3.0000000000e-01 
5.7069090517e-09 1.1239985336e+04 6.5382926657e-01 3.0000000000e-01 
2.4612321342e-09 1.4293353096e+04 5.9871429380e-01 3.0000000000e-01 
3.1989275294e-06 1.7513186219e+04 1.2434660574e+00 3.0000000000e-01 
4.6583764376e-06 2.0000000000e+04 8.3466933903e-01 3.0000000000e-01 
1.0093708408e-08 1.3490717250e+04 3.2750801391e-01 3.0000000000e-01 
2.1344686327e-09 1.3822843747e+04 3.8766826837e-01 3.0000000000e-01 
1.0995657623e-09 1.6355425287e+04 1.0181748163e-01 3.0000000000e-01 
6.4012892390e-09 1.4827404345e+04 5.3190969777e-01 3.0000000000e-01 
3.2517908391e-10 1.1330351378e+04 3.8352402988e-01 3.0000000000e-01 
1.0358406438e-09 1.4817679706e+04 5.7329529318e-01 3.0000000000e-01 
9.4576499403e-06 1.5523179096e+04 8.3406280797e-01 3.0000000000e-01 
9.8749637961e-08 1.3065292089e+04 1.2347506536e+00 3.0000000000e-01 
1.5221867467e-07 1.2345593761e+04 1.4165840521e+00 3.0000000000e-01 
7.9118039429e-09 1.2305086603e+04 9.3752685423e-01 3.0000000000e-01 
1.1369488751e-08 1.3526711824e+04 3.8275171000e-01 3.0000000000e-01 
2.6870973962e-07 1.2327435809e+04 1.0724460530e+00 3.0000000000e-01 
1.0975701464e-08 1.2138684471e+04 2.9381934260e-01 3.0000000000e-01 
4.1104561250e-10 2.0000000000e+04 9.5075459772e-01 3.0000000000e-01 
7.2522851745e-13 1.1888964953e+04 1.0546961835e+00 3.0000000000e-01 
5.0462317761e-09 1.4336888156e+04 1.1615962023e+00 3.0000000000e-01 
3.5377591335e-09 1.2034294491e+04 1.3377801880e+00 3.0000000000e-01 
6.6491102014e-07 1.1723646556e+04 6.4330405750e-01 3.0000000000e-01 
4.7487869671e-07 1.2789664436e+04 6.9272206786e-01 3.0000000000e-01 
2.8681536624e-05 2.0000000000e+04 1.1371791953e+00 3.0000000000e-01 
1.8031506401e-06 1.2194374828e+04 3.7186963974e-01 3.0000000000e-01 
5.0600482186e-07 1.6357254860e+04 1.1162507131e+00 3.0000000000e-01 
1.1287894472e-06 1.1256397725e+04 8.6537225664e-01 3.0000000000e-01 
1.4473084480e-08 1.6399813974e+04 1.2940915583e+00 3.0000000000e-01 
3.2438853497e-09 1.2894326960e+04 1.0898764781e+00 3.0000000000e-01 
1.5589289584e-06 1.6305148935e+04 5.5744808899e-01 3.0000000000e-01 
1.3756250580e-09 1.7321171082e+04 8.9810208952e-01 3.0000000000e-01 
6.9382541668e-07 1.5503852348e+04 1.3616869282e+00 3.0000000000e-01 
1.0864997912e-09 1.1632104567e+04 5.9729757543e-01 3.0000000000e-01 
5.4380152950e-11 1.9980313919e+04 2.5988630084e-01 3.0000000000e-01 
4.7494470340e-10 1.3049224657e+04 1.1135250216e+00 3.0000000000e-01 
6.1543683471e-10 1.3748028715e+04 5.7431445810e-01 3.0000000000e-01 
5.6112653304e-09 1.3762168292e+04 8.8453252166e-01 3.0000000000e-01 
2.8965391982e-08 1.4050447377e+04 2.6208845499e-01 3.0000000000e-01 
7.2704626101e-12 1.9947596532e+04 8.7775548984e-01 3.0000000000e-01 
2.2512630851e-09 1.4298677463e+04 5.5695817789e-01 3.0000000000e-01 
9.2677931144e-09 1.3232316915e+04 1.0890055074e+00 3.0000000000e-01 
3.7058901673e-10 2.0000000000e+04 1.1993273230e+00 3.0000000000e-01 
2.9532729335e-08 1.1448989888e+04 7.6774676828e-01 3.0000000000e-01 
1.0966132975e-06 1.3095957821e+04 6.0916839695e-01 3.0000000000e-01 
2.5614576911e-05 1.1338794334e+04 7.1288328662e-01 3.0000000000e-01 
3.3762540341e-11 2.0000000000e+04 1.1348110385e+00 3.0000000000e-01 
5.8124456826e-07 1.1382083900e+04 2.3679656579e-01 3.0000000000e-01 
3.5860019447e-07 1.4322497431e+04 3.5458800614e-01 3.0000000000e-01 
1.7190403875e-12 1.1245538950e+04 1.0893055975e+00 3.0000000000e-01 
2.4797342577e-07 1.6484350340e+04 7.0874013597e-01 3.0000000000e-01 
2.7486126344e-05 1.5454221850e+04 8.7508286222e-01 3.0000000000e-01 
3.6936652297e-09 1.2836698517e+04 7.8383802634e-01 3.0000000000e-01 
4.2545098847e-10 1.4729752806e+04 7.1303984160e-01 3.0000000000e-01 
8.6250380293e-09 1.2465466447e+04 7.8863699933e-01 3.0000000000e-01 
1.9589726253e-10 1.3158541611e+04 3.8406702392e-01 3.0000000000e-01 
1.1714262520e-12 1.2826931387e+04 4.2681463671e-01 3.0000000000e-01 
5.9182384008e-09 1.3423059666e+04 6.9558576452e-01 3.0000000000e-01 
9.9795257362e-06 1.7433815919e+04 8.5379080654e-01 3.0000000000e-01 
1.0337292324e-08 1.1278121284e+04 6.1494296176e-01 3.0000000000e-01 
9.8819121750e-06 1.3126793687e+04 6.4966946840e-01 3.0000000000e-01 
3.3886033183e-11 1.2655618480e+04 3.9169356111e-01 3.0000000000e-01 
3.2098898139e-13 1.1486109777e+04 1.0219859643e+00 3.0000000000e-01 
1.5640239449e-07 1.1914273850e+04 3.5631715579e-01 3.0000000000e-01 
4.6946945737e-10 1.2093737209e+04 7.1475920602e-01 3.0000000000e-01 
3.0044847041e-08 1.5991279640e+04 9.5692431419e-01 3.0000000000e-01 
2.9234081872e-11 1.2343500162e+04 5.1394550484e-01 3.0000000000e-01 
2.3117400710e-07 1.9512421737e+04 5.4296159661e-01 3.0000000000e-01 
3.6367701416e-06 1.2986161250e+04 8.9565104505e-01 3.0000000000e-01 
6.9114153425e-06 1.2892399172e+04 4.6861078354e-01 3.0000000000e-01 
6.3504443238e-10 1.2075150231e+04 1.1172497125e+00 3.0000000000e-01 
9.5685508493e-09 1.2069279307e+04 1.0326883962e+00 3.0000000000e-01 
4.7218050152e-09 1.1917240953e+04 9.0746442023e-01 3.0000000000e-01 
1.5595745143e-09 1.3991484407e+04 1.0349160310e+00 3.0000000000e-01 
7.6452572548e-10 2.0000000000e+04 5.9098611317e-01 3.0000000000e-01 
2.8636299896e-09 1.2565639256e+04 9.2438234289e-01 3.0000000000e-01 
1.2465480121e-09 1.2440004683e+04 5.7181327356e-01 3.0000000000e-01 
9.7500383866e-09 1.1273866803e+04 7.7081367754e-01 3.0000000000e-01 
1.8416320073e-08 1.5121231458e+04 4.0257755203e-01 3.0000000000e-01 
1.8841348728e-07 1.4652583599e+04 5.1559443148e-01 3.0000000000e-01 
4.0295940736e-09 1.2904038558e+04 6.4904242407e-01 3.0000000000e-01 
1.2406654010e-05 1.5116545247e+04 9.4313645841e-01 3.0000000000e-01 
1.0896573830e-06 1.3124211610e+04 5.1495773223e-01 3.0000000000e-01 
1.0479930477e-05 1.2760664470e+04 1.3869435969e+00 3.0000000000e-01 
1.1426963133e-09 1.2693832050e+04 1.0211688121e+00 3.0000000000e-01 
5.0617910630e-10 1.7875009649e+04 5.5967654574e-01 3.0000000000e-01 
1.9998351695e-09 1.1260065125e+04 5.1896906725e-01 3.0000000000e-01 
3.1289099088e-07 1.7617130090e+04 8.7117616667e-01 3.0000000000e-01 
5.0888298636e-09 2.0000000000e+04 6.9526634802e-01 3.0000000000e-01 
5.0512503058e-07 1.7276118519e+04 8.4713355166e-01 3.0000000000e-01 
6.0920192586e-09 1.2107859958e+04 9.3398246278e-01 3.0000000000e-01 
1.1999113726e-09 1.5935291052e+04 4.3884907402e-01 3.0000000000e-01 
5.1135438894e-09 1.3238711626e+04 9.2690512767e-01 3.0000000000e-01 
4.8136015114e-11 1.1682002894e+04 9.0308176280e-01 3.0000000000e-01 
1.4478667963e-07 1.1689300708e+04 7.8789842622e-01 3.0000000000e-01 
2.2910718934e-08 2.0000000000e+04 5.7659855252e-01 3.0000000000e-01 
1.2162677378e-09 1.3541036523e+04 8.1561401056e-01 3.0000000000e-01 
1.1470392932e-05 1.2522835023e+04 2.7251714645e-01 3.0000000000e-01 
4.0800621331e-10 1.2081444605e+04 1.2675562628e+00 3.0000000000e-01 
1.4033275947e-10 1.3514063982e+04 1.3830356179e+00 3.0000000000e-01 
4.1434587241e-08 1.4875912874e+04 9.8946738107e-01 3.0000000000e-01 
1.3214676678e-09 1.1896274614e+04 4.1104128559e-01 3.0000000000e-01 
6.9710811025e-10 1.5097161449e+04 6.1949922041e-01 3.0000000000e-01 
5.3486483541e-08 1.2523749718e+04 5.0335423934e-01 3.0000000000e-01 
3.0370191425e-10 1.2736935059e+04 6.5863129756e-01 3.0000000000e-01 
8.5681902719e-09 1.5042305180e+04 8.5211243034e-01 3.0000000000e-01 
8.0529939182e-09 1.1528520606e+04 8.9544661094e-01 3.0000000000e-01 
2.2051601201e-06 1.4296727140e+04 4.1905473427e-01 3.0000000000e-01 
9.6086157633e-09 1.2543654313e+04 1.0892397843e-01 3.0000000000e-01 
2.4650823716e-10 1.2086051002e+04 8.8139247406e-01 3.0000000000e-01 
1.0215103375e-06 1.2365219192e+04 1.2920112387e+00 3.0000000000e-01 
1.4096645690e-10 1.1882987127e+04 7.9104781787e-01 3.0000000000e-01 
3.9903496797e-10 1.5465615954e+04 5.4166543688e-01 3.0000000000e-01 
1.0821972761e-07 1.8407101846e+04 8.3090382486e-01 3.0000000000e-01 
2.5410442253e-10 1.8495771782e+04 1.4248930929e-01 3.0000000000e-01 
6.5219730924e-08 1.2332297095e+04 1.0313294987e+00 3.0000000000e-01 
8.6008617640e-11 1.1832670907e+04 1.3587169385e+00 3.0000000000e-01 
6.3417735173e-07 1.1764517196e+04 9.5970290663e-01 3.0000000000e-01 
2.3740187568e-10 1.1742300038e+04 8.2843008485e-01 3.0000000000e-01 
2.2100708556e-07 1.3229710349e+04 5.8209189732e-01 3.0000000000e-01 
1.0390324866e-07 1.1462826042e+04 6.3960913957e-01 3.0000000000e-01 
2.5207571772e-11 1.6736238509e+04 4.2594265617e-01 3.0000000000e-01 
2.4484061989e-10 1.2474392750e+04 8.6215395119e-01 3.0000000000e-01 
3.0878964057e-12 1.2722277825e+04 2.2547756838e-01 3.0000000000e-01 
5.5348577920e-10 1.4097097234e+04 6.0141338770e-01 3.0000000000e-01 
2.9065068779e-11 1.3366032486e+04 3.9640685593e-01 3.0000000000e-01 
4.9737789864e-09 1.2164774487e+04 5.8986720992e-01 3.0000000000e-01 
1.0585668377e-07 1.6683601699e+04 1.0916114860e+00 3.0000000000e-01 
6.3664198632e-12 1.8207766435e+04 6.7705554708e-01 3.0000000000e-01 
2.2543952214e-10 2.0000000000e+04 1.3712815396e+00 3.0000000000e-01 
2.6040840611e-08 2.0000000000e+04 6.6622706961e-01 3.0000000000e-01 
1.4747757016e-07 2.0000000000e+04 1.0986298926e-01 3.0000000000e-01 
3.3089926494e-10 1.5925939411e+04 1.4544842009e+00 3.0000000000e-01 
1.2302757010e-09 1.2684655417e+04 1.7245566578e-01 3.0000000000e-01 
5.7864859121e-10 1.1202100206e+04 1.2212706100e+00 3.0000000000e-01 
2.0199113360e-09 1.9009093424e+04 1.1633785568e+00 3.0000000000e-01 
7.8858509512e-09 1.2015268268e+04 4.7042061474e-01 3.0000000000e-01 
1.9398938786e-09 1.1443975494e+04 3.5968353612e-01 3.0000000000e-01 
2.0558908575e-09 1.1269021974e+04 6.5942548931e-01 3.0000000000e-01 
1.4486093754e-09 2.0000000000e+04 3.0061330988e-01 3.0000000000e-01 
1.9144312905e-08 1.2759880857e+04 8.9425876407e-01 3.0000000000e-01 
4.0344159931e-09 1.2081732765e+04 1.1240643547e+00 3.0000000000e-01 
1.2230376046e-08 1.8113623438e+04 8.4662420811e-01 3.0000000000e-01 
4.5434074451e-08 1.2383054559e+04 2.5040441579e-01 3.0000000000e-01 
9.1188136369e-12 1.2577102707e+04 6.0880314397e-01 3.0000000000e-01 
5.5105701507e-09 1.2463885007e+04 7.3934456117e-01 3.0000000000e-01 
4.3611183681e-06 1.2426528526e+04 8.5072960044e-01 3.0000000000e-01 
2.4616064258e-10 1.2253686921e+04 4.3930239770e-01 3.0000000000e-01 
4.7344844258e-12 1.1837782395e+04 7.5922250892e-01 3.0000000000e-01 
1.4949432147e-09 1.2368748646e+04 6.2549356990e-01 3.0000000000e-01 
3.4995277015e-06 1.8409167015e+04 1.2960565515e+00 3.0000000000e-01 
2.1633024425e-10 1.3901601759e+04 1.1421554174e+00 3.0000000000e-01 
4.0973530786e-10 1.3734641872e+04 1.2879198331e+00 3.0000000000e-01 
6.1556667319e-10 1.3859120127e+04 1.3305099627e+00 3.0000000000e-01 
1.5321736154e-11 1.2407762727e+04 9.4715143805e-01 3.0000000000e-01 
3.6647648463e-11 1.5069367357e+04 1.3630325446e+00 3.0000000000e-01 
3.0081034046e-07 1.2276681903e+04 5.3347366648e-01 3.0000000000e-01 
6.2540975810e-09 1.1685190546e+04 7.9318377202e-01 3.0000000000e-01 
6.4644618227e-07 1.6148124260e+04 3.5318856004e-01 3.0000000000e-01 
1.1423886265e-09 1.2514576595e+04 5.1121860862e-01 3.0000000000e-01 
1.2659351515e-08 2.0000000000e+04 5.6489376168e-01 3.0000000000e-01 
7.5130266044e-06 1.1358239501e+04 3.0171367561e-01 3.0000000000e-01 
1.2830457944e-09 1.2342365721e+04 7.9013210125e-01 3.0000000000e-01 
3.5673729426e-07 1.7382060747e+04 6.5526077919e-01 3.0000000000e-01 
9.3707330627e-08 1.3299306505e+04 9.4643049598e-01 3.0000000000e-01 
7.0020879882e-11 1.2979761008e+04 1.2933895546e+00 3.0000000000e-01 
2.2829925887e-09 1.3430255308e+04 2.6386500028e-01 3.0000000000e-01 
4.5634129111e-09 1.3007936782e+04 8.7398530563e-01 3.0000000000e-01 
1.2954930377e-11 1.7472345457e+04 5.7805935683e-01 3.0000000000e-01 
8.4851414492e-06 1.2119438113e+04 6.3097185226e-01 3.0000000000e-01 
1.1185009083e-08 1.1431696210e+04 1.3188290139e-01 3.0000000000e-01 
1.2785670807e-10 2.0000000000e+04 4.2469408420e-01 3.0000000000e-01 
9.6301464328e-10 1.4020631534e+04 5.1945228327e-01 3.0000000000e-01 
1.8941217818e-08 1.3499563330e+04 3.1663342222e-01 3.0000000000e-01 
2.5982905620e-08 1.7602404863e+04 3.2618485020e-01 3.0000000000e-01 
1.1853849028e-10 1.6780826121e+04 3.9850511333e-01 3.0000000000e-01 
4.3231211503e-11 1.8866663211e+04 6.1394444497e-01 3.0000000000e-01 
6.9303055167e-09 1.3622119440e+04 6.4637997782e-01 3.0000000000e-01 
2.9193508241e-10 1.9194449366e+04 8.3707803774e-01 3.0000000000e-01 
1.1114961606e-11 1.6635354133e+04 8.0934724773e-01 3.0000000000e-01 
3.5350219526e-06 1.5584893339e+04 1.1095096342e+00 3.0000000000e-01 
3.1301197591e-10 1.2938384703e+04 8.5594717692e-01 3.0000000000e-01 
2.5623302151e-09 1.3086964075e+04 1.0934174281e+00 3.0000000000e-01 
2.2127041055e-07 1.5986885162e+04 1.2678319965e+00 3.0000000000e-01 
1.0546877277e-09 1.1990978120e+04 1.0120749047e+00 3.0000000000e-01 
1.0666402527e-09 1.4796713430e+04 1.0928918040e+00 3.0000000000e-01 
3.1236297268e-09 1.3481553462e+04 4.2225442968e-01 3.0000000000e-01 
1.3732022137e-09 1.3008322317e+04 1.0350761101e+00 3.0000000000e-01 
3.0125764689e-09 1.2390570201e+04 2.1556014135e-01 3.0000000000e-01 
3.4748597741e-07 1.4269977817e+04 4.5104534175e-01 3.0000000000e-01 
3.8736856570e-08 2.0000000000e+04 2.4723480326e-01 3.0000000000e-01 
2.6366451122e-07 1.9883153101e+04 9.6994498975e-01 3.0000000000e-01 
9.3713115392e-08 1.1772681012e+04 1.1622175538e+00 3.0000000000e-01 
1.6653997854e-07 1.3498186508e+04 8.7103414494e-01 3.0000000000e-01 
1.4824170419e-09 1.5420270855e+04 3.5534990134e-01 3.0000000000e-01 
6.4141330636e-12 1.3955209971e+04 1.1471687141e+00 3.0000000000e-01 
5.5486455204e-06 1.2228522058e+04 9.1854814604e-01 3.0000000000e-01 
6.2314997083e-07 1.2971023882e+04 1.2844062583e+00 3.0000000000e-01 
1.3409575017e-08 1.1812889738e+04 8.6434151001e-01 3.0000000000e-01 
6.0118254602e-08 1.3227022486e+04 1.1762280312e-01 3.0000000000e-01 
7.6513134430e-09 1.2038670451e+04 5.7730485645e-01 3.0000000000e-01 
1.0731805352e-07 1.2684560614e+04 4.5386137080e-01 3.0000000000e-01 
1.5650303555e-05 1.3910817662e+04 6.1236531865e-01 3.0000000000e-01 
2.0698092119e-10 1.3923937662e+04 8.9794344843e-01 3.0000000000e-01 
1.4532295345e-06 1.1219137790e+04 5.3550188541e-01 3.0000000000e-01 
5.8694630082e-11 1.2191178387e+04 8.5455390106e-01 3.0000000000e-01 
2.3325251401e-07 2.0000000000e+04 8.4376917693e-01 3.0000000000e-01 
1.1686651281e-07 1.1223224235e+04 1.0159147792e+00 3.0000000000e-01 
1.1227851584e-12 1.1705644897e+04 3.0487601715e-01 3.0000000000e-01 
6.7670090188e-07 1.8211328437e+04 4.7625758554e-01 3.0000000000e-01 
1.3982079331e-06 1.4349499376e+04 1.0123227223e+00 3.0000000000e-01 
4.5240218456e-08 1.3412376469e+04 6.9587256577e-01 3.0000000000e-01 
8.7666879768e-10 2.0000000000e+04 3.6069361710e-01 3.0000000000e-01 
5.9525372438e-10 1.1571635517e+04 6.2304990618e-01 3.0000000000e-01 
1.6264845439e-09 1.1741491743e+04 1.3123635245e+00 3.0000000000e-01 
2.5966578331e-09 1.2253150563e+04 6.7258093805e-01 3.0000000000e-01 
3.9696799421e-07 1.2248870250e+04 1.3204133841e+00 3.0000000000e-01 
6.2701232626e-08 1.5244494627e+04 2.4071758264e-01 3.0000000000e-01 
2.0256440545e-08 1.4551771164e+04 3.2384529380e-01 3.0000000000e-01 
1.7813828870e-05 1.3016439384e+04 1.1342046612e+00 3.0000000000e-01 
1.1300088736e-08 1.5693556344e+04 1.1502254190e+00 3.0000000000e-01 
4.9429073108e-09 1.6068345280e+04 1.3879081568e+00 3.0000000000e-01 
4.6101999536e-08 1.1680430466e+04 9.9907270987e-01 3.0000000000e-01 
3.9369341964e-09 1.4540191244e+04 8.4793085984e-01 3.0000000000e-01 
7.8103430723e-11 1.3589676189e+04 5.1150866179e-01 3.0000000000e-01 
6.2131200865e-08 1.3744971228e+04 1.1220339796e+00 3.0000000000e-01 
3.7392402458e-13 1.3426829304e+04 8.0933156912e-01 3.0000000000e-01 
6.7932098090e-11 1.1305204350e+04 7.1138902237e-01 3.0000000000e-01 
5.5949379443e-11 1.5113603787e+04 2.0227108675e-01 3.0000000000e-01 
1.3652642020e-12 1.3129393023e+04 9.7344174696e-01 3.0000000000e-01 
2.2580493459e-08 1.3239479079e+04 4.5581964785e-01 3.0000000000e-01 
4.9155671188e-10 1.2396747109e+04 7.1605013189e-01 3.0000000000e-01 
7.1179941853e-12 1.1453060548e+04 6.8648026812e-01 3.0000000000e-01 
1.2857334408e-10 1.5861141226e+04 1.1192811347e+00 3.0000000000e-01 
1.0314600209e-12 1.4639115104e+04 1.9071234887e-01 3.0000000000e-01 
5.3673702024e-10 1.3094358183e+04 8.6412089854e-01 3.0000000000e-01 
1.4783791502e-11 1.8537863006e+04 9.7567479157e-01 3.0000000000e-01 
3.6922047628e-07 1.1804602489e+04 6.3585793905e-01 3.0000000000e-01 
2.9924080889e-10 1.6812893623e+04 3.0268433641e-01 3.0000000000e-01 
1.8043181207e-07 1.8486754833e+04 1.0739958604e+00 3.0000000000e-01 
1.1706542874e-09 1.5041148827e+04 5.5820172464e-01 3.0000000000e-01 
3.2059305787e-09 1.5303497157e+04 5.0398878054e-01 3.0000000000e-01 
2.5963908825e-09 1.4713514243e+04 4.6332300141e-01 3.0000000000e-01 
1.0840029323e-09 1.2917090380e+04 4.4502318878e-01 3.0000000000e-01 
7.7008754019e-08 1.1489021560e+04 8.3005341575e-01 3.0000000000e-01 
2.4309690617e-08 1.2736071160e+04 8.7887835509e-01 3.0000000000e-01 
3.9313445373e-08 1.4941706835e+04 4.6182888135e-01 3.0000000000e-01 
1.0234375125e-08 1.1844614474e+04 1.3171274070e+00 3.0000000000e-01 
6.2797698765e-07 1.3498894157e+04 6.3706445191e-01 3.0000000000e-01 
2.4767340315e-10 1.1922179605e+04 6.6475666184e-02 3.0000000000e-01 
4.2990894985e-09 1.4843918272e+04 6.5768999721e-01 3.0000000000e-01 
3.0252106468e-09 1.4045719786e+04 1.4213561299e+00 3.0000000000e-01 
3.7738551835e-08 1.6560859091e+04 1.2610775646e+00 3.0000000000e-01 
1.6536962269e-09 1.2826432498e+04 3.7664571363e-01 3.0000000000e-01 
8.5570736729e-11 1.1519903939e+04 1.3366761240e+00 3.0000000000e-01 
1.1289688245e-10 1.3289720885e+04 6.5264384959e-01 3.0000000000e-01 
4.8121037899e-07 1.4196990719e+04 2.0898451756e-01 3.0000000000e-01 
1.7218533217e-08 1.4157674912e+04 6.8133668872e-01 3.0000000000e-01 
2.1636348074e-08 1.1998211641e+04 1.1845328728e+00 3.0000000000e-01 
1.3299016634e-08 2.0000000000e+04 6.5712925846e-01 3.0000000000e-01 
1.5862539172e-12 1.3306621880e+04 7.1556904652e-01 3.0000000000e-01 
2.2330616323e-11 2.0000000000e+04 1.0581792029e+00 3.0000000000e-01 
1.4000586348e-10 1.1683437713e+04 8.8899136826e-01 3.0000000000e-01 
1.6150316248e-07 1.1601501280e+04 6.4363907321e-01 3.0000000000e-01 
7.2428885364e-09 1.1941696200e+04 1.1109871669e+00 3.0000000000e-01 
2.8987387820e-07 1.7936300026e+04 6.6473713817e-01 3.0000000000e-01 
5.1421151518e-11 1.1398712025e+04 1.3606665747e+00 3.0000000000e-01 
1.9836719066e-10 2.0000000000e+04 4.9082946914e-01 3.0000000000e-01 
3.8753553933e-09 1.7159411233e+04 7.9072218038e-01 3.0000000000e-01 
6.7986781936e-07 1.3660462105e+04 4.4885117022e-01 3.0000000000e-01 
1.3725489832e-11 1.2098396006e+04 5.8759191318e-01 3.0000000000e-01 
1.6540566675e-07 1.1806520882e+04 2.0816933055e-01 3.0000000000e-01 
9.9047911792e-11 1.5339171576e+04 6.3618012992e-01 3.0000000000e-01 
1.5877199903e-09 1.1292071100e+04 8.2305048214e-01 3.0000000000e-01 
2.2573247072e-09 1.1810765096e+04 4.4332795296e-01 3.0000000000e-01 
3.0623131678e-07 1.2670801575e+04 4.9296038690e-01 3.0000000000e-01 
4.4502637537e-07 1.1945509468e+04 2.7809545452e-01 3.0000000000e-01 
1.4186851097e-08 2.0000000000e+04 2.8473836034e-01 3.0000000000e-01 
1.1830760259e-06 1.6988726869e+04 1.5324614287e-01 3.0000000000e-01 
6.5587642279e-10 1.5377628846e+04 1.0930112789e+00 3.0000000000e-01 
7.6988056867e-09 1.1375357424e+04 4.1988761141e-01 3.0000000000e-01 
2.3273625764e-10 1.9981118796e+04 1.0062756000e+00 3.0000000000e-01 
3.2415439805e-10 1.2917711518e+04 6.7796221972e-01 3.0000000000e-01 
6.3383986996e-09 1.1258200804e+04 3.8691853342e-01 3.0000000000e-01 
1.2628641022e-06 1.1367156944e+04 1.1693971954e+00 3.0000000000e-01 
7.5995694306e-09 1.3319472897e+04 6.7456566983e-01 3.0000000000e-01 
3.0125642964e-10 1.2044513315e+04 9.4949081918e-01 3.0000000000e-01 
1.9302260152e-08 1.2211940299e+04 7.0515594397e-01 3.0000000000e-01 
2.2483953144e-08 1.1345789559e+04 5.7268358104e-01 3.0000000000e-01 
1.0218450488e-05 1.4408095046e+04 1.0133804128e+00 3.0000000000e-01 
1.5777386889e-10 1.6421926774e+04 9.0901788100e-01 3.0000000000e-01 
4.2761002457e-06 1.1594327928e+04 8.1916968907e-01 3.0000000000e-01 
5.2213502993e-09 1.1420593180e+04 9.0444438690e-01 3.0000000000e-01 
1.5790592995e-08 1.1640342041e+04 4.0685326919e-01 3.0000000000e-01 
1.6871395264e-08 2.0000000000e+04 1.0154622659e+00 3.0000000000e-01 
6.1551350074e-09 1.2291169306e+04 1.2450697258e+00 3.0000000000e-01 
6.9695023863e-11 1.2199420926e+04 1.3224161090e-01 3.0000000000e-01 
8.1505217958e-09 1.3822517927e+04 6.9540984805e-01 3.0000000000e-01 
3.6818489293e-09 1.4460199492e+04 5.1792490835e-01 3.0000000000e-01 
5.2088549237e-09 1.2161226348e+04 8.1397689074e-01 3.0000000000e-01 
6.2152562529e-08 1.1481814012e+04 1.1412253677e+00 3.0000000000e-01 
7.4514265262e-10 1.5744679991e+04 9.1502178856e-01 3.0000000000e-01 
1.0778892716e-07 1.4106428792e+04 9.2886071424e-01 3.0000000000e-01 
1.4741883023e-07 1.3642673328e+04 3.1625669276e-01 3.0000000000e-01 
1.6109197717e-10 1.3041456095e+04 3.5306391209e-01 3.0000000000e-01 
3.9830720394e-09 1.2393134898e+04 1.3303078798e+00 3.0000000000e-01 
1.3875853430e-12 1.4414974327e+04 6.8038085351e-01 3.0000000000e-01 
8.0894483386e-10 1.3796417344e+04 8.6245744510e-01 3.0000000000e-01 
1.0887876224e-09 1.6059393111e+04 2.4026012031e-01 3.0000000000e-01 
5.7686216515e-06 1.4966245797e+04 1.2289806717e+00 3.0000000000e-01 
2.5349556027e-10 1.3191804439e+04 9.4366136552e-01 3.0000000000e-01 
6.2828727837e-09 1.3069437738e+04 9.6125129470e-01 3.0000000000e-01 
7.3512554908e-08 1.1879006226e+04 4.1888155164e-01 3.0000000000e-01 
1.5931159909e-07 1.6999809091e+04 8.5750032675e-01 3.0000000000e-01 
3.0562246774e-09 1.2442146004e+04 8.0858372315e-01 3.0000000000e-01 
1.4677877200e-10 1.7136451601e+04 4.1067996754e-01 3.0000000000e-01 
4.6293242968e-08 1.2614514372e+04 1.2037839860e+00 3.0000000000e-01 
1.1916533151e-06 1.2400419406e+04 4.3043689438e-01 3.0000000000e-01 
1.1148131435e-11 1.1256836078e+04 9.9932164083e-01 3.0000000000e-01 
3.1321441822e-10 1.1414958909e+04 7.8276999802e-01 3.0000000000e-01 
8.9978336194e-10 1.3026740712e+04 1.0813954577e+00 3.0000000000e-01 
2.2556842000e-06 1.1927673909e+04 5.8068265154e-01 3.0000000000e-01 
4.8926176737e-11 1.3179930213e+04 7.2575479055e-01 3.0000000000e-01 
3.4441401863e-06 1.1552197986e+04 1.2145391845e+00 3.0000000000e-01 
1.5613918148e-06 1.1304332088e+04 6.2242567576e-01 3.0000000000e-01 
2.4482721706e-06 1.2275357065e+04 1.1182371773e+00 3.0000000000e-01 
2.1292949383e-07 1.3012944852e+04 7.2719822554e-01 3.0000000000e-01 
2.6855761535e-09 1.1901398457e+04 2.2570146402e-01 3.0000000000e-01 
3.6702153454e-08 1.4370688701e+04 1.5644301922e-01 3.0000000000e-01 
9.9162826463e-11 1.9244059965e+04 5.9391728309e-01 3.0000000000e-01 
1.9306425820e-06 1.9346943937e+04 5.7336513423e-01 3.0000000000e-01 
1.9422276098e-12 1.1916797024e+04 9.1380199896e-01 3.0000000000e-01 
1.8709752339e-08 1.3331193151e+04 6.2735937352e-01 3.0000000000e-01 
4.7921983332e-08 1.2039899433e+04 8.5364445441e-01 3.0000000000e-01 
3.0632469473e-13 1.2660150007e+04 5.5961633271e-01 3.0000000000e-01 
1.4334470741e-11 1.1375387763e+04 6.9243548070e-01 3.0000000000e-01 
2.7203406608e-09 1.3841482662e+04 9.2138081507e-01 3.0000000000e-01 
1.2780464985e-08 1.2595565632e+04 6.1605544427e-01 3.0000000000e-01 
1.4322251973e-07 1.5026270463e+04 8.0219603865e-01 3.0000000000e-01 
8.9294992572e-09 1.3293397441e+04 1.0512175786e+00 3.0000000000e-01 
1.1302379377e-08 1.2585943531e+04 8.2147639597e-01 3.0000000000e-01 
8.0070233799e-09 1.2264851417e+04 1.5083651053e+00 3.0000000000e-01 
5.7049585955e-09 1.4086855143e+04 9.2266345183e-01 3.0000000000e-01 
1.6778546573e-08 1.1305836844e+04 1.1968694094e+00 3.0000000000e-01 
2.0181499145e-09 1.9944656872e+04 6.6307074201e-01 3.0000000000e-01 
3.1720665892e-09 1.2898440796e+04 3.7148414337e-01 3.0000000000e-01 
2.0825428843e-07 1.1262972238e+04 7.8853436347e-01 3.0000000000e-01 
1.0893460182e-11 1.3963656198e+04 1.5375376239e-01 3.0000000000e-01 
1.0612930515e-07 1.8465501586e+04 1.1971064604e+00 3.0000000000e-01 
6.4580189079e-06 1.1229341706e+04 8.6471560864e-01 3.0000000000e-01 
1.2268202033e-06 1.1224183579e+04 1.3378048463e+00 3.0000000000e-01 
1.4247520622e-07 1.1352400964e+04 1.0179183950e+00 3.0000000000e-01 
1.4156322618e-09 1.3687277042e+04 4.0015647389e-01 3.0000000000e-01 
3.3703402221e-11 1.5211753174e+04 4.1270457373e-01 3.0000000000e-01 
6.8470790332e-07 1.1718665463e+04 7.8694388813e-01 3.0000000000e-01 
3.2867788374e-12 2.0000000000e+04 6.3388093291e-01 3.0000000000e-01 
9.3754374638e-10 1.6982833516e+04 4.5187580132e-01 3.0000000000e-01 
4.6423339054e-11 1.1595858797e+04 8.2254469182e-01 3.0000000000e-01 
6.4066468688e-08 1.9427719251e+04 1.0419178138e+00 3.0000000000e-01 
4.1296867813e-08 1.1402356595e+04 5.1362779880e-01 3.0000000000e-01 
8.4439129843e-06 2.0000000000e+04 3.0072079919e-01 3.0000000000e-01 
1.5789770013e-09 1.1334984106e+04 2.7825090714e-01 3.0000000000e-01 
4.8482209427e-08 1.3151628191e+04 9.5641839699e-01 3.0000000000e-01 
1.9746231846e-11 1.2377666483e+04 2.4226314720e-01 3.0000000000e-01 
1.9277691495e-05 1.4110112937e+04 6.4998248573e-01 3.0000000000e-01 
3.0259154494e-10 1.1407942895e+04 3.1794162697e-01 3.0000000000e-01 
5.4906551784e-06 1.7296222672e+04 9.0290372757e-01 3.0000000000e-01 
1.7928714673e-07 1.2074415262e+04 9.5578533512e-01 3.0000000000e-01 
3.3632505565e-10 2.0000000000e+04 1.3632001961e+00 3.0000000000e-01 
2.5565826186e-07 1.4576227862e+04 6.2809296653e-01 3.0000000000e-01 
2.8957727708e-11 1.3960998868e+04 4.4083534354e-01 3.0000000000e-01 
1.0483938238e-06 1.3195735461e+04 1.1672552439e+00 3.0000000000e-01 
3.4367061955e-09 1.2072821259e+04 3.3766141500e-01 3.0000000000e-01 
1.1522840824e-07 1.4402772213e+04 7.7559800184e-01 3.0000000000e-01 
1.2707422341e-10 1.2323779541e+04 1.3617263717e+00 3.0000000000e-01 
9.0553832041e-10 1.3196066469e+04 5.5231941551e-01 3.0000000000e-01 
4.3011100953e-06 1.2029745152e+04 1.1996743783e+00 3.0000000000e-01 
9.5391282922e-12 1.8645550796e+04 7.1384142541e-01 3.0000000000e-01 
3.9047164657e-07 2.0000000000e+04 3.1435590456e-01 3.0000000000e-01 
3.0857781007e-08 1.4594885238e+04 7.6690872870e-01 3.0000000000e-01 
1.9155883551e-07 1.4385486931e+04 4.7512478085e-01 3.0000000000e-01 
1.0051328121e-07 1.1248773899e+04 7.2984287124e-01 3.0000000000e-01 
9.8637884998e-08 1.1776225059e+04 1.1577464618e+00 3.0000000000e-01 
8.0725451272e-12 1.4081609515e+04 8.9354528688e-01 3.0000000000e-01 
2.5532995316e-07 1.1766029203e+04 2.8516436855e-01 3.0000000000e-01 
7.8940446240e-10 1.1211579211e+04 3.4071006594e-01 3.0000000000e-01 
7.9483399853e-07 2.0000000000e+04 1.0052543362e+00 3.0000000000e-01 
2.4895416299e-08 1.3713914007e+04 4.1824150727e-01 3.0000000000e-01 
1.0818436487e-06 1.1254486547e+04 5.4528731804e-01 3.0000000000e-01 
4.4894966632e-10 2.0000000000e+04 2.5334771854e-01 3.0000000000e-01 
2.2479847967e-09 1.7372091753e+04 1.0540262619e+00 3.0000000000e-01 
4.7581070717e-07 1.5706608721e+04 7.6834088874e-01 3.0000000000e-01 
2.6860291910e-10 1.1877858815e+04 1.1559076270e-01 3.0000000000e-01 
3.7053524973e-07 1.1618918797e+04 8.9424862947e-01 3.0000000000e-01 
1.2022988177e-09 1.3724210085e+04 8.7628624947e-01 3.0000000000e-01 
4.6077822888e-08 1.4201134439e+04 1.1053258509e+00 3.0000000000e-01 
7.0283822524e-08 1.1460546138e+04 4.8630647555e-01 3.0000000000e-01 
2.3308331528e-09 1.1469638387e+04 4.8237648250e-01 3.0000000000e-01 
5.9459657589e-10 1.5510264364e+04 4.0135745334e-01 3.0000000000e-01 
2.1981548154e-08 1.1907115147e+04 9.5843631433e-01 3.0000000000e-01 
1.6462404874e-10 1.1421529098e+04 1.3153652520e-01 3.0000000000e-01 
3.2792327107e-09 1.4365124841e+04 1.1554608803e+00 3.0000000000e-01 
7.3704273051e-10 2.0000000000e+04 1.1144445409e+00 3.0000000000e-01 
1.8251007955e-09 2.0000000000e+04 1.2446431715e+00 3.0000000000e-01 
8.1026185263e-11 1.1369841245e+04 6.3600713305e-01 3.0000000000e-01 
1.3500229715e-09 1.4236443115e+04 5.5019143885e-01 3.0000000000e-01 
5.1798546708e-08 1.5333798667e+04 1.0054153051e+00 3.0000000000e-01 
4.0768541746e-10 1.2575786201e+04 2.8764905599e-01 3.0000000000e-01 
1.4645600913e-10 1.4468810335e+04 6.7820988014e-01 3.0000000000e-01 
2.0515672511e-08 1.2904267536e+04 3.8793066112e-01 3.0000000000e-01 
6.3412229429e-09 1.2338717719e+04 5.7859973065e-01 3.0000000000e-01 
1.2787401637e-08 1.9319306432e+04 6.0685739482e-01 3.0000000000e-01 
1.5803058799e-05 1.1681545770e+04 1.0856171794e+00 3.0000000000e-01 
2.0324293415e-09 1.1993466982e+04 1.3545674777e+00 3.0000000000e-01 
3.8280608352e-08 1.3442990424e+04 3.7437621885e-01 3.0000000000e-01 
1.7630694311e-05 1.3623239236e+04 7.0973829687e-01 3.0000000000e-01 
1.1241793140e-08 1.3306345279e+04 8.4656192439e-01 3.0000000000e-01 
1.1472516313e-08 2.0000000000e+04 8.7087893658e-01 3.0000000000e-01 
5.1597629816e-10 1.1218833294e+04 1.3537406154e+00 3.0000000000e-01 
5.3547612846e-12 1.2423244006e+04 1.1907230171e+00 3.0000000000e-01 
4.9887432407e-09 1.6313882525e+04 1.1080653661e+00 3.0000000000e-01 
1.0814688714e-06 1.2863764991e+04 1.2415724356e+00 3.0000000000e-01 
2.1605890807e-09 1.4040918708e+04 3.3152088341e-01 3.0000000000e-01 
2.4274469631e-08 1.6030992133e+04 4.0175721721e-01 3.0000000000e-01 
2.2081624611e-07 1.1548591843e+04 2.9925985706e-01 3.0000000000e-01 
8.7369324433e-10 1.3057474636e+04 2.8080361415e-01 3.0000000000e-01 
3.7327765511e-12 1.1697748570e+04 8.1262579351e-02 3.0000000000e-01 
7.3101507256e-09 1.2815278694e+04 3.3555974986e-01 3.0000000000e-01 
9.2886536148e-10 2.0000000000e+04 6.5856602776e-01 3.0000000000e-01 
6.6855905190e-10 1.1583676350e+04 3.2121979780e-01 3.0000000000e-01 
2.1782208571e-07 1.1214687408e+04 6.2233474835e-01 3.0000000000e-01 
8.1031249027e-09 1.1500278048e+04 9.9042260079e-01 3.0000000000e-01 
2.5758510274e-13 1.6289403481e+04 5.4053630637e-01 3.0000000000e-01 
9.6587099846e-11 1.4850401965e+04 1.2088030942e+00 3.0000000000e-01 
2.1724150914e-09 1.1423441351e+04 7.6497887340e-01 3.0000000000e-01 
1.9880861098e-09 1.1415119860e+04 1.0013213187e+00 3.0000000000e-01 
2.5511757606e-07 1.1532835638e+04 6.5392172122e-01 3.0000000000e-01 
6.7415850264e-09 1.9476958808e+04 6.1938478025e-01 3.0000000000e-01 
1.5746418497e-05 1.3355549405e+04 6.4892744223e-01 3.0000000000e-01 
4.2668833998e-09 1.5529458649e+04 4.7635967153e-01 3.0000000000e-01 
6.6067892441e-10 1.5931628310e+04 3.7395907672e-01 3.0000000000e-01 
7.3686124983e-10 1.3629886046e+04 1.1574422367e+00 3.0000000000e-01 
4.6661261737e-10 1.1857727942e+04 1.0536755520e+00 3.0000000000e-01 
2.6639404506e-10 1.1841485563e+04 6.3290521678e-01 3.0000000000e-01 
9.0536237703e-13 1.1895724836e+04 4.3590128527e-01 3.0000000000e-01 
1.2305957408e-10 1.2244638836e+04 1.2597487298e+00 3.0000000000e-01 
1.7960083968e-07 1.3276103901e+04 3.6504986268e-01 3.0000000000e-01 
8.4275360030e-09 1.4635165261e+04 3.6379371170e-01 3.0000000000e-01 
2.6244036301e-12 1.3922060800e+04 1.0400575844e+00 3.0000000000e-01 
6.7333136121e-12 1.3112928620e+04 1.2112216787e+00 3.0000000000e-01 
4.2182600069e-10 1.6775686975e+04 9.5178047414e-01 3.0000000000e-01 
1.5484638586e-07 1.1594580126e+04 5.1547427692e-01 3.0000000000e-01 
1.0966148155e-11 1.7896488070e+04 1.0580115833e+00 3.0000000000e-01 
5.6021870475e-09 1.6518070060e+04 1.3794070420e+00 3.0000000000e-01 
4.5926936528e-11 1.1892997724e+04 9.0196843721e-01 3.0000000000e-01 
4.7540426765e-10 1.4878547536e+04 4.4439562130e-01 3.0000000000e-01 
5.7732185956e-13 1.1423424089e+04 1.1563863666e+00 3.0000000000e-01 
2.4403526035e-06 1.1979080504e+04 1.0254411402e+00 3.0000000000e-01 
1.3592748274e-06 1.2308019589e+04 3.5432345460e-01 3.0000000000e-01 
4.7466117528e-12 1.1522703620e+04 6.2642792259e-01 3.0000000000e-01 
1.5979129324e-09 1.1786179789e+04 7.2400460131e-01 3.0000000000e-01 
2.2673217827e-08 1.1413663554e+04 1.3012603335e+00 3.0000000000e-01 
1.3295804751e-06 1.4586055227e+04 4.1275804443e-01 3.0000000000e-01 
4.3503960476e-12 1.2852387656e+04 1.1817612504e+00 3.0000000000e-01 
6.5912523539e-11 1.3591156763e+04 9.4546934967e-01 3.0000000000e-01 
5.1226520462e-09 1.6245971329e+04 5.0522040256e-01 3.0000000000e-01 
4.3544485543e-10 1.1571102965e+04 3.2385563831e-01 3.0000000000e-01 
3.8071242864e-07 1.8796086499e+04 3.4493680618e-01 3.0000000000e-01 
1.8743604588e-08 1.5958762872e+04 5.2878092672e-01 3.0000000000e-01 
9.7439024965e-08 1.1957569662e+04 1.0153431798e+00 3.0000000000e-01 
1.4715058061e-07 1.3333672447e+04 4.1588522411e-01 3.0000000000e-01 
8.7221728133e-09 1.4304455749e+04 1.2382580155e+00 3.0000000000e-01 
8.8089078247e-09 1.1593693036e+04 1.1334973824e+00 3.0000000000e-01 
5.3513447391e-07 1.2758535320e+04 9.1055088218e-01 3.0000000000e-01 
8.0180246662e-09 1.2119993199e+04 5.6138167699e-01 3.0000000000e-01 
2.0450279240e-09 1.1373955975e+04 9.6629012974e-01 3.0000000000e-01 
1.8827726995e-09 1.1775849696e+04 5.1576375480e-01 3.0000000000e-01 
4.8042158633e-10 1.1744755995e+04 1.3114150291e+00 3.0000000000e-01 
1.9691516793e-10 1.2202715671e+04 4.8271165616e-01 3.0000000000e-01 
1.0957782683e-09 1.1342770054e+04 8.4257900844e-01 3.0000000000e-01 
7.8551356487e-09 1.2983307472e+04 6.3663764476e-01 3.0000000000e-01 
3.3095553652e-10 1.2085386527e+04 1.2915728746e+00 3.0000000000e-01 
4.7684153052e-09 1.1937500157e+04 1.1638142159e+00 3.0000000000e-01 
6.5531225781e-08 1.2159234380e+04 1.1540150003e+00 3.0000000000e-01 
2.9435521222e-12 1.6877479927e+04 1.4550576684e+00 3.0000000000e-01 
1.6608495467e-05 2.0000000000e+04 1.2228779153e+00 3.0000000000e-01 
9.0528558799e-06 1.3853117950e+04 8.1999266368e-01 3.0000000000e-01 
2.5087776045e-10 1.2601185722e+04 3.9751774220e-01 3.0000000000e-01 
3.0532490218e-09 1.4901990237e+04 1.1038741590e+00 3.0000000000e-01 
3.6863451840e-09 1.1369640643e+04 1.1004005543e+00 3.0000000000e-01 
