# Supplementary material for: Atmospheric CO2 levels from 2.7 billion years ago inferred from micrometeorite oxidation
Source: Sci Adv. 2020 Jan 22;6(4):eaay4644. doi: 10.1126/sciadv.aay4644 (PMC6976288; doi:10.1126/sciadv.aay4644)
Supplement: Data file S1 [file aay4644_Data_file_S1.zip › co2_atmos/co2_30/clean_results.dat]

Radius [m]       Fe Area [frac]    Max Temp [k]    
6.7077306019e-06 6.6214790084e-01 2.6142052568e+03 
2.7862461069e-05 5.3924041915e-01 2.1371878422e+03 
8.8311186359e-05 6.0693883379e-01 2.2961491630e+03 
7.3761793133e-06 1.0000000000e+00 1.4327972778e+03 
2.0836597182e-05 6.4061620316e-01 2.2428873914e+03 
1.8191997822e-05 5.7869557918e-01 2.2049679751e+03 
6.0397325018e-05 6.2034429174e-01 2.4146437240e+03 
1.2246149258e-05 6.8124765703e-01 2.3489918574e+03 
3.6166489281e-05 6.0321454292e-01 2.2994499231e+03 
6.0069352656e-05 1.0000000000e+00 1.8014866960e+03 
3.2718473305e-05 6.4599413260e-01 2.6638671855e+03 
5.9082001928e-05 5.6805287493e-01 2.2994835264e+03 
2.7833904479e-05 6.2724543268e-01 2.3107787260e+03 
4.4162274496e-05 6.4839729341e-01 2.4841140108e+03 
9.5789767654e-06 6.4787213316e-01 2.7090643666e+03 
3.6859549860e-05 6.1661167689e-01 2.3672514832e+03 
2.8352812936e-05 6.2211265804e-01 2.3139628725e+03 
1.3053607225e-05 6.4787644506e-01 2.3208921503e+03 
2.5879193344e-05 6.3298138401e-01 2.3532364424e+03 
2.3891244721e-05 5.7021377331e-01 1.9786661378e+03 
2.2331761186e-05 6.3064305504e-01 2.2876799975e+03 
7.0235610621e-05 6.0528998943e-01 2.6893529557e+03 
1.1008776380e-04 6.1339007014e-01 2.3229426262e+03 
1.8274611578e-04 6.2049111246e-01 1.8930409044e+03 
6.1208060292e-05 6.0139167482e-01 2.3188543114e+03 
3.7575806899e-05 6.1662101489e-01 2.3695450827e+03 
1.2026528836e-04 6.0167950834e-01 2.3960781342e+03 
5.1579314110e-05 6.0089511438e-01 2.3586119781e+03 
8.0849570176e-06 6.7457414177e-01 2.2549822649e+03 
2.9135965056e-06 1.0000000000e+00 1.0171313178e+03 
5.1110982048e-05 6.1907832470e-01 2.2759620511e+03 
4.9009198776e-05 1.0000000000e+00 1.7223384617e+03 
1.2891367102e-04 5.8347980686e-01 2.4879894999e+03 
9.1675854311e-05 5.9771310686e-01 2.4796402651e+03 
1.6757624181e-05 6.4563113577e-01 2.7174804274e+03 
1.3126994883e-04 5.7678369165e-01 2.5535113497e+03 
4.2104767000e-05 6.4153422315e-01 2.4465604548e+03 
1.7637790032e-04 5.7977055924e-01 2.4790805748e+03 
5.1551829159e-05 6.4275356273e-01 2.2566218930e+03 
5.0634546261e-05 5.4433114353e-01 2.1748633390e+03 
3.3548045694e-05 6.2125592716e-01 2.5955311222e+03 
1.5463260777e-05 6.5455176224e-01 2.2847153199e+03 
1.2112484320e-04 6.4160010832e-01 2.3331552496e+03 
3.5709008677e-05 5.3158151922e-01 2.1405773348e+03 
4.9011880189e-06 6.7146224551e-01 2.2399016327e+03 
2.6622268016e-05 6.2724016823e-01 1.8837704202e+03 
2.6459390391e-05 6.1300607588e-01 2.2812915440e+03 
4.1580985426e-05 6.2133299075e-01 2.3060126728e+03 
3.6055171384e-05 6.1940109116e-01 2.4120818314e+03 
6.6138828650e-06 5.7645312263e-01 1.9944254789e+03 
2.7011871859e-05 6.2752638738e-01 2.3106659959e+03 
6.1060515450e-05 6.1231409288e-01 2.2999569077e+03 
1.5565229613e-05 6.6060195343e-01 2.1935809915e+03 
8.1729041210e-05 5.9226953139e-01 2.3566326443e+03 
9.5350724582e-05 5.9346513763e-01 2.5250292809e+03 
3.3248051257e-04 5.4587932739e-01 2.6323928008e+03 
1.1003880370e-05 5.7275748081e-01 2.0267907154e+03 
1.2701631921e-04 5.7694562273e-01 2.5038822366e+03 
4.9650020193e-05 6.1087933875e-01 2.5075012104e+03 
3.8847804201e-06 1.0000000000e+00 1.0426448104e+03 
2.5311087716e-05 6.3660586436e-01 2.4888736835e+03 
9.1756070393e-05 5.9552100275e-01 2.7179991042e+03 
4.4596326279e-05 6.0868344744e-01 2.3100642587e+03 
2.2702929085e-05 6.2140551292e-01 2.2673005959e+03 
5.4685401718e-05 6.0550846896e-01 2.3210977188e+03 
2.0086209925e-05 5.4162243161e-01 2.1136893631e+03 
3.4184933484e-06 1.0000000000e+00 1.3545514368e+03 
3.9864111668e-05 6.1753287254e-01 2.3255671733e+03 
3.3897418287e-05 6.2304804552e-01 2.7250670060e+03 
6.5770777506e-05 5.8847439179e-01 2.3454461249e+03 
1.5239657687e-04 5.7486591741e-01 2.6168340925e+03 
1.0275629707e-05 1.0000000000e+00 1.7900480088e+03 
2.2204167343e-06 1.0000000000e+00 9.3092108965e+02 
8.6652751298e-05 5.9154951524e-01 2.4521642527e+03 
2.7069074586e-05 5.5218809002e-01 2.0305296858e+03 
2.8852703672e-05 6.4425688334e-01 2.3733198632e+03 
9.9100405238e-06 1.0000000000e+00 1.7171453735e+03 
7.0701231684e-06 6.6000237571e-01 2.5998621429e+03 
1.4038251980e-04 5.8961359805e-01 2.5383703889e+03 
1.4574366644e-04 5.7244698075e-01 2.6139150369e+03 
2.7209194795e-05 1.0000000000e+00 1.8084769202e+03 
6.9951767488e-05 5.7840540612e-01 2.2802223775e+03 
5.6388823676e-05 5.5487640605e-01 2.2487549313e+03 
3.8356038982e-05 5.8283376220e-01 2.2259207405e+03 
5.0723596226e-06 6.7983239437e-01 2.3170628059e+03 
4.7471108737e-05 5.6446509299e-01 2.2425024565e+03 
3.5755207076e-05 5.7071146456e-01 2.2573083502e+03 
6.8856555706e-05 5.8667709708e-01 2.3300938742e+03 
2.5489064423e-05 6.3331808633e-01 2.4007374655e+03 
4.1869459872e-05 6.1878720042e-01 2.4758534507e+03 
4.1563036107e-05 6.1100096168e-01 2.3118681434e+03 
9.1038660448e-05 6.0270800972e-01 2.6140566663e+03 
9.2089991878e-05 5.9210412010e-01 2.5326782505e+03 
3.9834586206e-04 6.0693008210e-01 2.3808680923e+03 
3.6373891067e-05 5.4624772270e-01 2.0581796976e+03 
9.5805827622e-06 6.6060399598e-01 2.2884133912e+03 
4.3373379763e-05 5.3068943707e-01 2.2006128106e+03 
1.9162027421e-05 6.4901500628e-01 2.5154483933e+03 
5.2995540142e-06 6.8014044123e-01 2.3762839277e+03 
2.2657691092e-05 6.4257018944e-01 2.5078042457e+03 
5.9861908501e-05 5.8519525336e-01 2.2870827504e+03 
1.5976310737e-05 6.4357080443e-01 2.3101680770e+03 
4.7675736361e-05 6.1365284712e-01 2.3028434411e+03 
1.1785193828e-05 1.0000000000e+00 1.5773358703e+03 
1.0336249552e-04 5.9283437647e-01 2.4135032756e+03 
4.9978106835e-06 6.7510709305e-01 2.5161822392e+03 
3.4071998891e-05 6.0982171389e-01 2.2773197711e+03 
1.8018953282e-04 5.6010046505e-01 2.6439791110e+03 
2.4027790503e-05 1.0000000000e+00 1.5770517000e+03 
1.6852176100e-05 1.0000000000e+00 1.2763452698e+03 
4.3006704620e-05 6.3270039585e-01 2.3690597513e+03 
3.7014544781e-05 5.5142358868e-01 2.2415517856e+03 
2.0751952750e-05 6.3177194856e-01 2.2730150869e+03 
6.3500502823e-05 6.0255706766e-01 2.4088145642e+03 
2.3378260752e-05 5.4633628781e-01 2.0602799510e+03 
3.0603828367e-05 6.3600716298e-01 2.3359272388e+03 
6.6628200523e-05 5.6420450958e-01 2.2811928771e+03 
7.1276674596e-05 5.9745878558e-01 2.5817469744e+03 
4.5058803526e-05 6.0562133579e-01 2.3618068160e+03 
2.1270955574e-05 6.5071859243e-01 1.8578339986e+03 
2.0743221582e-04 6.0334699427e-01 2.3735564554e+03 
1.6560400837e-05 1.0000000000e+00 1.7909086047e+03 
1.7572233156e-05 6.3376423277e-01 2.2624018336e+03 
1.2326703015e-05 6.6015228324e-01 2.5164815893e+03 
6.8322259147e-06 6.6599651817e-01 2.2856789043e+03 
9.2050425945e-05 6.0323707973e-01 2.3545875027e+03 
1.4314789922e-05 1.0000000000e+00 1.1936006759e+03 
1.4635246839e-04 5.9066249764e-01 2.4458626903e+03 
2.0880031419e-05 6.7180939276e-01 1.8415296965e+03 
6.7814852427e-05 6.0480839187e-01 2.4632367088e+03 
9.6674513658e-05 5.9028063525e-01 2.4144709792e+03 
9.8881105031e-06 5.6911879219e-01 2.1326219185e+03 
2.1488856664e-05 6.0728952384e-01 1.9097322153e+03 
4.7209482254e-06 1.0000000000e+00 1.4967057612e+03 
2.4791773623e-05 6.1713105658e-01 2.2795661038e+03 
1.0361840040e-05 6.6585556048e-01 1.8471006409e+03 
4.8675533216e-05 6.0107360227e-01 2.3266352784e+03 
3.0957645389e-05 6.4971520853e-01 2.3981685922e+03 
6.3484237396e-06 5.8798198736e-01 1.9491451503e+03 
1.9010328695e-05 1.0000000000e+00 1.7641779183e+03 
5.3276078821e-06 6.7557190616e-01 2.5137588107e+03 
4.9056003945e-06 6.6388425011e-01 2.6179262720e+03 
2.2430367254e-05 1.0000000000e+00 4.7588524085e+02 
3.2270815444e-05 6.0596470647e-01 2.3105469896e+03 
2.6987376193e-05 1.0000000000e+00 1.6032347609e+03 
1.6209018459e-05 6.6621610778e-01 2.2579841135e+03 
5.2139720280e-05 5.9920600468e-01 2.3386809151e+03 
4.2167212167e-05 5.4586809442e-01 2.2494316674e+03 
4.4089287674e-05 5.2855564666e-01 2.1667001170e+03 
4.2565210567e-06 6.8101675648e-01 2.3552377159e+03 
6.1866781426e-05 6.0870271256e-01 2.3381966598e+03 
5.5449487207e-05 5.3937445853e-01 2.0842462427e+03 
1.2144015914e-05 6.6390589274e-01 2.3761742885e+03 
6.0831197595e-05 6.0069338300e-01 2.4127969015e+03 
6.7696207612e-06 1.0000000000e+00 1.5571443937e+03 
4.9718829324e-05 6.0551156054e-01 2.3203982993e+03 
1.6853129280e-04 5.8080381033e-01 2.5479310561e+03 
2.1822648348e-05 5.5098020511e-01 2.0355251151e+03 
5.4452882847e-06 1.0000000000e+00 1.3603370066e+03 
3.7992415264e-05 5.7030184313e-01 2.2590130899e+03 
3.7675210620e-05 6.5971238468e-01 2.5419234762e+03 
1.8868692117e-05 1.0000000000e+00 1.8079886238e+03 
2.3931506471e-05 1.0000000000e+00 1.6852127815e+03 
2.7463223487e-05 1.0000000000e+00 1.6580798939e+03 
8.0530870200e-06 1.0000000000e+00 1.4711142356e+03 
1.0771713837e-05 1.0000000000e+00 1.2722963167e+03 
9.2334116042e-05 5.9278440211e-01 2.4708438581e+03 
5.9833295369e-05 5.9173242519e-01 2.3111873955e+03 
2.9135826639e-05 6.2384438283e-01 2.5871070519e+03 
3.4462986691e-05 5.8037818302e-01 2.2684049619e+03 
4.8656553006e-06 6.7807407501e-01 2.4637412382e+03 
2.2956775860e-04 5.5218121251e-01 2.6100152592e+03 
3.7332968592e-05 5.3877841556e-01 2.1751060437e+03 
1.8537708966e-05 6.4209704085e-01 2.5741177492e+03 
7.0881524834e-05 6.1246553603e-01 2.3906500494e+03 
1.3365931884e-05 1.0000000000e+00 1.3807048690e+03 
3.0470558258e-05 6.1810702466e-01 2.3170924329e+03 
4.7146984834e-05 6.1074854789e-01 2.3057543446e+03 
8.0518437350e-06 5.6366201432e-01 2.0454289079e+03 
1.9954150989e-04 5.6526315878e-01 2.6006595444e+03 
5.9208181618e-05 5.9189415744e-01 2.3570390422e+03 
4.9603952124e-06 6.7540604336e-01 2.2640696039e+03 
2.5903805651e-05 6.2188109061e-01 2.2868046246e+03 
4.0029595006e-05 6.1492790382e-01 2.3897580174e+03 
1.1301459024e-05 6.5464566663e-01 2.4401097181e+03 
1.1496846203e-05 6.4269410894e-01 2.2381085661e+03 
8.0532700023e-06 6.5308830554e-01 2.2071617110e+03 
3.7792014668e-05 6.1977891983e-01 2.3369720997e+03 
8.6634967383e-06 6.6682426180e-01 2.2532435203e+03 
7.5124599993e-06 6.5348042423e-01 1.8553354801e+03 
7.0867892538e-05 6.2326451238e-01 2.5159232761e+03 
2.3573270410e-05 5.6347774635e-01 1.9994265099e+03 
4.6947507042e-05 5.4359304102e-01 2.1577887610e+03 
6.1085654095e-05 6.4517386542e-01 2.3612294243e+03 
3.5313862845e-05 5.7274092288e-01 1.9740883811e+03 
3.4004974793e-05 5.7823542039e-01 2.1979807383e+03 
3.2474840521e-05 6.1868902785e-01 2.3223708907e+03 
3.8494311988e-05 5.4105311974e-01 2.1080424724e+03 
3.9412999062e-05 6.0461305500e-01 2.3228317013e+03 
5.1281401432e-05 6.1102456045e-01 2.5004873679e+03 
4.5080669457e-06 6.7169893993e-01 2.5552531670e+03 
8.4733013802e-06 6.6965818790e-01 2.5649904687e+03 
1.2693447131e-04 5.9594623323e-01 2.3384163166e+03 
6.9031636806e-05 6.1227402484e-01 2.4243076094e+03 
1.8113387953e-05 6.3866576556e-01 2.3168164575e+03 
6.0252870780e-06 1.0000000000e+00 1.3334618497e+03 
1.9392994933e-04 5.7866630039e-01 2.5450152581e+03 
1.6360167074e-04 6.1040172596e-01 2.3647571740e+03 
6.9769495422e-05 5.9632946006e-01 2.3352646268e+03 
5.0059074270e-05 6.0773880458e-01 2.4339745075e+03 
5.3321856788e-05 5.9948624930e-01 2.3315313608e+03 
6.7391037121e-05 6.0118483677e-01 2.4391368255e+03 
1.2957506119e-04 5.7737373844e-01 2.6506906700e+03 
2.0514542391e-05 5.5952546091e-01 2.0150097056e+03 
1.6862303763e-04 5.7089205798e-01 2.5243864323e+03 
1.2544122627e-05 1.0000000000e+00 1.6790574802e+03 
6.9758066156e-06 6.6840179102e-01 2.5796460587e+03 
1.2737569530e-04 5.8931522018e-01 2.3686767841e+03 
3.3705610793e-06 1.0000000000e+00 1.2777631293e+03 
1.3544633149e-05 6.4284019089e-01 2.6480439410e+03 
8.3439638360e-05 6.1360048320e-01 2.4898261189e+03 
5.2631285091e-05 6.1338449241e-01 2.3963524397e+03 
4.4065179468e-06 6.8050526507e-01 2.3348261219e+03 
2.9347178945e-05 5.4863928875e-01 2.0366280379e+03 
3.8027324628e-05 1.0000000000e+00 1.6496927346e+03 
4.4272857648e-05 5.9879774723e-01 2.3026078423e+03 
1.9768629789e-04 6.0211342931e-01 2.3252844798e+03 
2.7660838532e-05 6.2854342942e-01 2.4530010449e+03 
3.0025599067e-05 6.2610563991e-01 2.4020978540e+03 
2.2701442875e-04 5.8758405374e-01 2.5518200348e+03 
3.9314799764e-05 6.4022257356e-01 2.2967087968e+03 
5.7935784766e-05 6.2598972356e-01 1.8878300663e+03 
9.7183292219e-05 5.9493769573e-01 2.3428537290e+03 
3.2303268027e-05 6.2971130065e-01 2.3052566640e+03 
1.4818618210e-05 5.6629444719e-01 1.9926534799e+03 
7.2486266949e-05 6.2105939384e-01 2.3460580605e+03 
2.3363192370e-06 1.0000000000e+00 1.1565292519e+03 
1.3186157596e-05 1.0000000000e+00 1.6681302267e+03 
1.2979213574e-05 5.5946612535e-01 2.1469996303e+03 
3.5975741361e-06 1.0000000000e+00 1.2131320930e+03 
4.5493323322e-05 6.1213736108e-01 2.3873148932e+03 
2.7473544348e-05 5.4256766186e-01 2.0718495050e+03 
6.2379195971e-06 1.0000000000e+00 1.4008523420e+03 
1.7340521074e-05 5.9067371391e-01 1.9414841552e+03 
3.2750439059e-06 1.0000000000e+00 1.5084893622e+03 
2.8182408591e-05 5.4264402439e-01 2.0925870558e+03 
8.3928646433e-06 5.9211277741e-01 1.9418463011e+03 
1.1222237699e-04 5.8767161663e-01 2.4662361745e+03 
1.1309425066e-05 6.4918227789e-01 2.2744510483e+03 
1.6630101593e-05 6.6289023189e-01 2.4383959514e+03 
2.1215112435e-05 6.3375731204e-01 2.2948513111e+03 
2.0988530783e-05 6.3814208473e-01 2.3350662137e+03 
2.3752796202e-05 6.3237871245e-01 2.3248419725e+03 
3.1848933466e-05 6.0704621558e-01 2.3002565169e+03 
9.8999090201e-05 5.9207854946e-01 2.3837544574e+03 
6.3697958915e-05 6.0818581023e-01 2.3480956948e+03 
3.0116478010e-05 6.2776247595e-01 2.4235055447e+03 
7.4561010313e-05 6.1015155641e-01 1.9056566151e+03 
7.6574712012e-05 6.0240340120e-01 2.5031850997e+03 
2.1893287130e-05 5.4784116170e-01 2.0431038067e+03 
2.6355038975e-05 6.3376543551e-01 2.3302916898e+03 
4.6900171964e-05 1.0000000000e+00 1.3732136638e+03 
4.5088229655e-05 6.4979265862e-01 2.3073908840e+03 
3.3936027625e-05 6.0898010966e-01 2.3104745250e+03 
1.4290451738e-05 1.0000000000e+00 1.2190466116e+03 
1.6738351794e-05 5.7319621711e-01 1.9739468689e+03 
5.3364879818e-05 6.0666913559e-01 2.5242262568e+03 
3.7428463986e-05 6.2425673934e-01 2.3705237169e+03 
9.3651613614e-05 5.5560455218e-01 2.2467427119e+03 
5.1869757684e-06 6.7787428389e-01 2.4498808860e+03 
3.7819834676e-06 1.0000000000e+00 1.3558642406e+03 
9.5648232156e-06 5.7291808680e-01 2.0437267960e+03 
1.6701677820e-05 1.0000000000e+00 1.7268649381e+03 
1.0144822076e-04 5.9075688133e-01 2.4318380805e+03 
6.6796606249e-05 5.3413371557e-01 2.1665904937e+03 
1.4645120994e-05 6.4860065823e-01 2.5806333169e+03 
1.2059196578e-05 1.0000000000e+00 1.1071040815e+03 
5.0326915031e-06 6.7629203593e-01 2.2759760328e+03 
1.4886939724e-05 6.5561374015e-01 2.3339920845e+03 
7.0139342002e-05 6.0026392328e-01 2.5229410693e+03 
7.7569411693e-06 1.0000000000e+00 1.5737469786e+03 
8.8323041031e-05 5.8930208940e-01 2.4585630446e+03 
1.5589357520e-05 5.6660090897e-01 2.1617172804e+03 
4.0750522473e-05 5.4050342302e-01 2.0668665357e+03 
4.3008938719e-05 5.8291064096e-01 2.2953288775e+03 
8.2171238009e-05 5.9634950214e-01 2.4778394844e+03 
1.0393608643e-04 5.8462905274e-01 2.4966835438e+03 
4.3296389686e-06 6.7520452744e-01 2.4941118391e+03 
2.2769695213e-05 6.2629080695e-01 2.6643052313e+03 
2.9031277870e-05 5.7529602554e-01 2.1794122984e+03 
5.8167761897e-05 5.9059183229e-01 2.3463648775e+03 
9.4054528992e-06 6.6871666831e-01 2.2253096794e+03 
2.3855381134e-05 5.4287637963e-01 2.0827285331e+03 
5.6912218573e-05 5.8823963772e-01 2.3448958526e+03 
2.2069398670e-04 5.8839622831e-01 2.4209395750e+03 
4.1732835810e-05 6.1662607406e-01 2.3351095481e+03 
2.2591229309e-05 6.7205103884e-01 1.8418992020e+03 
6.2748423455e-05 6.0158608754e-01 2.3543584080e+03 
7.3819358692e-05 5.9066603374e-01 2.3630194106e+03 
1.1742155756e-04 5.9992586884e-01 2.5742096319e+03 
1.7658049265e-05 6.0576722823e-01 2.1984419112e+03 
2.0963318798e-04 5.7143826669e-01 2.5432764847e+03 
5.9538733420e-05 5.3368751773e-01 2.2071541654e+03 
6.2467804459e-05 5.9454307638e-01 2.3626022266e+03 
7.9332418719e-06 6.8029655363e-01 2.4299544063e+03 
6.3765273400e-05 5.5669212462e-01 2.0165069814e+03 
1.4061179035e-05 6.2578904367e-01 1.8859923492e+03 
3.7612415291e-05 6.2226138802e-01 2.3400876560e+03 
2.6834273055e-05 6.2914412602e-01 2.3314868001e+03 
5.4142116899e-05 5.9904899928e-01 2.3191488657e+03 
1.2137468263e-04 5.9077779945e-01 2.3385926986e+03 
2.2907367703e-05 6.3461121338e-01 2.2548744311e+03 
5.6945894625e-05 6.2070236928e-01 2.4059797465e+03 
5.2518459630e-05 6.0871719344e-01 2.4669558909e+03 
1.8891997974e-05 5.4423650261e-01 2.0780260851e+03 
5.0419972957e-05 1.0000000000e+00 1.7863065646e+03 
3.6166501237e-06 1.0000000000e+00 1.4329220906e+03 
3.0932956005e-05 5.7725331515e-01 2.2247159913e+03 
1.4468521548e-05 6.4509767866e-01 2.3153676044e+03 
1.1313388640e-04 6.2053614951e-01 2.4885474149e+03 
2.1837329874e-05 5.8824536049e-01 1.9417919655e+03 
5.2247217299e-05 6.1153438553e-01 2.3050684180e+03 
7.7241225605e-05 5.9446896238e-01 2.4195283638e+03 
2.2043389740e-05 6.4637419135e-01 2.4590260678e+03 
4.7005188217e-05 5.9979115873e-01 2.2943272326e+03 
1.0664644739e-05 6.4808536542e-01 2.2479660443e+03 
1.0226855358e-04 6.0657018739e-01 2.3160693994e+03 
1.1429059318e-04 5.8332292316e-01 2.5348726154e+03 
7.2444122906e-06 1.0000000000e+00 1.3038499503e+03 
2.3090755991e-05 6.4501821489e-01 1.8641619065e+03 
3.3526715554e-05 5.6087767712e-01 2.0074304546e+03 
1.5458768961e-04 5.7503708639e-01 2.5461515316e+03 
1.1561068244e-05 1.0000000000e+00 1.7995518741e+03 
2.6971165432e-04 5.8752676957e-01 2.4456003892e+03 
1.7095556602e-04 5.7236439763e-01 2.5208380465e+03 
1.8745753554e-04 5.9319101863e-01 2.4682950710e+03 
7.5916384043e-05 6.0405019012e-01 2.4463986961e+03 
4.2483435977e-05 5.9682546097e-01 2.3293942102e+03 
3.3439095254e-05 6.2135981962e-01 2.4263697430e+03 
6.9605653031e-06 6.6469735749e-01 2.2393475109e+03 
9.9533888020e-06 6.4456600829e-01 2.6978760452e+03 
4.0461099520e-06 1.0000000000e+00 1.1978992613e+03 
4.5974252195e-05 6.1427720265e-01 2.3703454823e+03 
8.1751518777e-05 5.9951553919e-01 2.3685810462e+03 
2.1860750725e-06 1.0000000000e+00 1.1558601610e+03 
7.8762982067e-06 1.0000000000e+00 1.4790639509e+03 
3.8787688793e-05 6.1852845455e-01 2.2898428279e+03 
5.1901987206e-05 6.0638450365e-01 2.3511962126e+03 
4.0793775543e-05 6.2692454488e-01 2.4427700209e+03 
5.7393274959e-05 6.1443249342e-01 2.3014619937e+03 
5.6633948325e-05 6.0664255561e-01 2.3277198548e+03 
6.4877605977e-05 1.0000000000e+00 3.0000000000e+02 
3.9985919930e-05 6.2476817686e-01 2.3039663876e+03 
8.9262651282e-05 5.3135216556e-01 2.1184649501e+03 
5.3130830180e-06 6.8040612549e-01 2.3454332946e+03 
3.6657206378e-05 6.1120269724e-01 2.3200619250e+03 
1.2225563477e-04 5.8731442422e-01 2.4240407433e+03 
7.0236594043e-06 1.0000000000e+00 1.7819522351e+03 
2.1209366337e-05 6.6637188741e-01 2.3842305423e+03 
2.5811664169e-04 5.6531489632e-01 2.5499548921e+03 
3.0481210137e-04 5.8848513479e-01 2.3512245877e+03 
1.2870446688e-04 5.9053284216e-01 2.3763296880e+03 
2.7966666113e-05 6.2016341342e-01 2.2981371847e+03 
1.1159764579e-05 5.5561675806e-01 2.0462511667e+03 
1.3687936814e-04 5.8549010882e-01 2.4738951010e+03 
5.0749846346e-06 5.7858341671e-01 1.9877354738e+03 
1.1827743978e-05 6.5340333679e-01 2.3091752553e+03 
1.1638474775e-05 1.0000000000e+00 1.6037114806e+03 
1.0497254234e-05 6.7317693869e-01 2.4574834492e+03 
7.9895617225e-05 5.9103186354e-01 2.3890712973e+03 
8.6652360085e-06 6.3260354110e-01 2.7880549250e+03 
3.9844924518e-05 5.3502896284e-01 2.2201206848e+03 
6.7603441926e-05 6.1258014886e-01 2.3645849166e+03 
8.6988709368e-06 1.0000000000e+00 1.7127406101e+03 
1.2809151218e-04 5.7791558668e-01 2.6587008728e+03 
2.3346604752e-05 5.6593143947e-01 1.9884208873e+03 
3.3268233526e-05 6.2774881086e-01 2.6866706982e+03 
1.0809923333e-04 5.9822526024e-01 2.4012095351e+03 
2.3450849105e-05 6.3088613749e-01 1.8791029082e+03 
4.6781837253e-05 6.1742619982e-01 2.4783586668e+03 
1.0497109403e-05 6.1758949377e-01 1.8961169456e+03 
1.3363783293e-04 6.0801536045e-01 2.4291411141e+03 
4.3643635184e-05 5.9983278523e-01 2.3292644025e+03 
4.7236110353e-05 6.2146508235e-01 2.4315750137e+03 
1.6303821722e-05 1.0000000000e+00 1.2616073278e+03 
3.0510046644e-05 6.0818038845e-01 2.2906444554e+03 
2.4427200678e-04 5.9062373037e-01 2.4631644562e+03 
7.2506204119e-06 5.6800416840e-01 2.0352041422e+03 
5.6022086989e-06 6.5799104074e-01 2.6334851688e+03 
3.7341066472e-05 6.2775329926e-01 2.3868595441e+03 
4.5164229940e-05 6.1535433741e-01 2.4765283163e+03 
1.0450555235e-04 5.8832330355e-01 2.4030768888e+03 
1.2724927616e-04 5.9619047394e-01 2.3389761591e+03 
6.4990521908e-06 1.0000000000e+00 1.5563556827e+03 
9.7822772203e-05 5.8636033844e-01 2.4727976960e+03 
3.2269427141e-05 5.3339672501e-01 2.1005578510e+03 
9.2073656649e-06 6.6530292857e-01 2.5997181675e+03 
4.0143216815e-05 6.1688597369e-01 2.3972438789e+03 
1.5712602520e-04 5.7340982215e-01 2.5119456376e+03 
4.3372698727e-06 6.7968025087e-01 2.3150796631e+03 
1.9532441258e-05 6.5464753759e-01 2.2761150298e+03 
3.7699713209e-05 6.2730634369e-01 2.4994344465e+03 
2.2495111881e-05 5.4677583176e-01 2.0477881065e+03 
1.3189424409e-04 5.9070357055e-01 2.4345510619e+03 
3.4378810722e-05 6.1022638895e-01 2.2651754413e+03 
6.0706831120e-05 6.2647288621e-01 2.3434504200e+03 
8.6106528090e-05 5.9065553043e-01 2.4109682075e+03 
4.4713397115e-05 5.4872622803e-01 2.2542765734e+03 
1.6829420780e-05 6.3723999976e-01 2.2842455971e+03 
7.9390025368e-05 5.9741550426e-01 2.3347517178e+03 
1.8882418694e-05 6.0051296299e-01 1.9196748796e+03 
4.7814580198e-05 6.1502187468e-01 2.2536444886e+03 
1.1231641862e-05 6.7290543706e-01 2.2428355244e+03 
1.6871871725e-05 6.7120421128e-01 2.2336202838e+03 
1.3930507396e-05 1.0000000000e+00 1.7212735751e+03 
2.5933867238e-05 6.2542940163e-01 2.2931378781e+03 
3.9231844236e-05 6.3702364672e-01 2.3783947137e+03 
2.5437557490e-05 5.4102280446e-01 2.1729099416e+03 
1.8077924233e-05 5.4982791951e-01 2.1239735461e+03 
4.8095536506e-05 6.0885902576e-01 2.3838713557e+03 
4.8666632921e-05 6.0350943251e-01 2.3275779237e+03 
6.4736336427e-06 6.7243454762e-01 2.4126714754e+03 
3.1328827576e-04 5.7112976864e-01 2.5478058039e+03 
4.1016899256e-05 1.0000000000e+00 1.6008835038e+03 
4.5564051230e-05 6.1306770932e-01 2.4119523700e+03 
1.5040136119e-04 5.7549172570e-01 2.6418614873e+03 
4.8900504705e-05 6.1638969486e-01 2.3307877850e+03 
6.3818846548e-06 6.7937519333e-01 2.3857152478e+03 
2.6009920691e-05 1.0000000000e+00 1.3690679767e+03 
5.6735004509e-06 1.0000000000e+00 1.1657604476e+03 
2.9382137149e-05 6.4481641609e-01 2.2835497986e+03 
1.6600790519e-04 6.0680433482e-01 2.4017633041e+03 
2.6560971478e-05 6.2467962323e-01 2.3184818684e+03 
1.9717084743e-05 6.4080527177e-01 2.4194658409e+03 
1.0078844983e-04 5.8509272920e-01 2.4646415105e+03 
2.9036016481e-05 6.0911317626e-01 2.3018465177e+03 
5.0301030200e-06 1.0000000000e+00 1.4394568095e+03 
4.1762870517e-05 6.0913433141e-01 2.3494431508e+03 
5.3279561019e-06 6.8035814919e-01 2.3185473665e+03 
3.0431905931e-05 5.3216708551e-01 2.1259110054e+03 
1.1708949824e-04 5.8453073440e-01 2.4419232396e+03 
6.8498417592e-05 5.3897704614e-01 2.2242109069e+03 
2.0632784539e-06 1.0000000000e+00 1.3755012516e+03 
1.4744976522e-05 1.0000000000e+00 1.6999852657e+03 
4.4954862294e-05 5.2988386976e-01 2.1539478122e+03 
4.3798606704e-05 5.5856475586e-01 2.0070617191e+03 
1.1278266224e-04 5.8754228341e-01 2.4480369885e+03 
6.0515052745e-06 6.7462873165e-01 2.3892284748e+03 
1.5759935139e-04 5.7221740913e-01 2.6406128939e+03 
1.9952633024e-05 6.4059311882e-01 2.3486803168e+03 
1.5074264525e-05 6.4221465921e-01 2.2926226721e+03 
3.1217487698e-05 5.7949042022e-01 1.9601222718e+03 
2.4635087245e-05 1.0000000000e+00 1.7991492087e+03 
2.2255304525e-05 5.8506966944e-01 1.9478339050e+03 
3.1372179569e-06 1.0000000000e+00 1.2484503825e+03 
1.6128506704e-05 1.0000000000e+00 1.4465387479e+03 
6.1048507084e-05 6.0471217114e-01 2.4689573192e+03 
2.6608694254e-05 6.3000173803e-01 2.3698686322e+03 
4.4731301621e-06 1.0000000000e+00 1.3051283070e+03 
6.1236980265e-06 1.0000000000e+00 1.2173862089e+03 
1.8589693419e-05 6.4103090902e-01 2.2369057753e+03 
9.7045353385e-05 5.8909092214e-01 2.4402524965e+03 
6.9851356778e-06 1.0000000000e+00 1.7679166655e+03 
6.1140930672e-05 5.7230718942e-01 1.9972034290e+03 
1.1598612982e-05 1.0000000000e+00 1.5920072196e+03 
1.9495833303e-05 6.2874603959e-01 2.2699893436e+03 
2.7002902657e-06 1.0000000000e+00 9.0402265058e+02 
1.8736206930e-04 5.8640362725e-01 2.4878636081e+03 
1.1925343310e-04 5.8026989635e-01 2.5437651196e+03 
5.4499039470e-06 1.0000000000e+00 1.3742396866e+03 
4.0368429239e-05 5.3337599141e-01 2.1698658419e+03 
9.8597780894e-05 5.5804573707e-01 2.0082671129e+03 
5.8381255319e-05 6.0404409865e-01 2.5628873755e+03 
5.2939595326e-06 1.0000000000e+00 1.1790560891e+03 
1.2842651785e-05 1.0000000000e+00 1.7736958261e+03 
1.6574106352e-05 6.4787447306e-01 2.3595716100e+03 
2.6453628262e-05 5.4249691870e-01 2.0610998495e+03 
9.4980938386e-06 6.4930993891e-01 2.6343216697e+03 
2.0545778573e-05 6.4174052475e-01 2.4019839382e+03 
1.0532294454e-04 5.9839172906e-01 2.3681716938e+03 
5.8662148235e-05 6.0614752095e-01 2.4593796216e+03 
6.3931716624e-05 6.1695245254e-01 2.2709049632e+03 
7.1826140494e-05 5.3168250444e-01 2.1320883472e+03 
1.0552915328e-04 6.0026244452e-01 2.4556069902e+03 
5.2555307130e-05 6.0077622268e-01 2.3348336925e+03 
4.4281538465e-05 5.5054595023e-01 2.0307869102e+03 
4.1487904693e-05 5.5438162652e-01 2.2527564813e+03 
2.5392642426e-05 1.0000000000e+00 1.4921754498e+03 
2.0206877926e-05 5.6688825641e-01 1.9877649942e+03 
3.5921003295e-05 5.5783395282e-01 2.0077545164e+03 
4.4580612996e-05 6.1195694997e-01 2.3364010960e+03 
2.2423948157e-05 1.0000000000e+00 1.5100195257e+03 
5.8686279981e-05 5.4607890277e-01 2.0493049604e+03 
1.0970003502e-04 6.0091352774e-01 2.3285835383e+03 
4.6475959047e-06 1.0000000000e+00 4.6191243496e+02 
1.8284363513e-05 6.5616271687e-01 2.6598568749e+03 
1.2454721887e-04 5.8807768159e-01 2.5994704579e+03 
2.1922000795e-05 5.4122328362e-01 2.0867758183e+03 
3.9403290119e-05 6.2680975654e-01 2.2695976705e+03 
5.3829551730e-05 5.5709272638e-01 2.0099074144e+03 
