# Supplementary material for: Atmospheric CO2 levels from 2.7 billion years ago inferred from micrometeorite oxidation
Source: Sci Adv. 2020 Jan 22;6(4):eaay4644. doi: 10.1126/sciadv.aay4644 (PMC6976288; doi:10.1126/sciadv.aay4644)
Supplement: Data file S1 [file aay4644_Data_file_S1.zip › co2_atmos/co2_33/args_array.dat]

Mass [kg]        Velocity [m s-1]    Theta [rad]    CO2 [wt. frac]    
8.3313451685e-08 1.1823088797e+04 1.2369745703e+00 3.3000000000e-01 
7.2815553525e-13 1.3185776587e+04 7.3147975547e-01 3.3000000000e-01 
2.6009999922e-11 1.2223156119e+04 1.2587231489e+00 3.3000000000e-01 
2.3690842462e-08 1.1995049217e+04 6.0089441350e-01 3.3000000000e-01 
1.9460163398e-08 2.0000000000e+04 4.4786429526e-01 3.3000000000e-01 
7.2664497760e-08 1.5073270819e+04 1.0972526192e+00 3.3000000000e-01 
5.5915952145e-11 1.2553137286e+04 1.1110725579e+00 3.3000000000e-01 
1.1339988633e-09 1.1313784048e+04 5.4609255962e-01 3.3000000000e-01 
2.0580488308e-09 1.1409398922e+04 7.0925784610e-01 3.3000000000e-01 
2.8919385606e-08 1.7997088401e+04 5.6357210175e-01 3.3000000000e-01 
2.1982273578e-09 1.2528824161e+04 7.8018381498e-01 3.3000000000e-01 
3.0280944888e-09 1.2310000072e+04 7.3214857095e-01 3.3000000000e-01 
1.4113686665e-07 1.1756190076e+04 7.4457435710e-01 3.3000000000e-01 
3.4445067623e-10 1.7036683951e+04 4.8485387663e-01 3.3000000000e-01 
1.3454900282e-07 1.5039686427e+04 1.1170976160e+00 3.3000000000e-01 
1.1827246805e-09 1.1707365381e+04 3.2686986318e-01 3.3000000000e-01 
2.4509528964e-09 1.9485404741e+04 6.6209820662e-01 3.3000000000e-01 
2.2023709641e-05 1.2344040898e+04 3.7683137324e-01 3.3000000000e-01 
3.9257937619e-09 1.2519564913e+04 4.2294694699e-01 3.3000000000e-01 
1.2550828640e-06 1.4054108874e+04 1.3728322105e+00 3.3000000000e-01 
1.9398775910e-09 1.1265495798e+04 9.3451633147e-01 3.3000000000e-01 
2.8123510807e-10 1.3969382583e+04 9.1095945638e-01 3.3000000000e-01 
1.5225261476e-06 1.3808992787e+04 1.2136256718e+00 3.3000000000e-01 
3.1875132187e-10 1.1500306871e+04 1.1255321687e+00 3.3000000000e-01 
1.3440693760e-09 1.2304636187e+04 4.9714191393e-01 3.3000000000e-01 
8.5166162793e-11 1.5498720192e+04 6.2616552206e-02 3.3000000000e-01 
1.7266330629e-08 1.1908609031e+04 9.3280929172e-01 3.3000000000e-01 
1.9532900256e-07 1.1661439932e+04 4.5673928314e-01 3.3000000000e-01 
1.4902810453e-10 1.2432857445e+04 1.0447615734e+00 3.3000000000e-01 
4.0403713371e-07 1.4635098252e+04 4.9253300109e-01 3.3000000000e-01 
3.4810504288e-09 1.3827737463e+04 9.4187775106e-01 3.3000000000e-01 
3.2229183808e-10 1.1433203783e+04 1.0694431595e+00 3.3000000000e-01 
6.8348549072e-11 1.4920367005e+04 1.4206640234e+00 3.3000000000e-01 
8.3047654043e-09 1.1331522652e+04 1.4036875914e+00 3.3000000000e-01 
1.6687142926e-08 1.6312668648e+04 6.2915251331e-01 3.3000000000e-01 
1.3476725186e-08 1.2081568645e+04 1.2713627484e+00 3.3000000000e-01 
1.3047156979e-06 1.2077732793e+04 1.0589238381e-01 3.3000000000e-01 
1.5607802091e-08 1.2004222425e+04 2.8228463687e-01 3.3000000000e-01 
7.2708666761e-08 1.1444572906e+04 2.7935964539e-01 3.3000000000e-01 
1.0835357807e-10 1.1227744348e+04 9.8658159877e-01 3.3000000000e-01 
9.6020253780e-10 1.4798688189e+04 5.0751113722e-01 3.3000000000e-01 
7.3146260437e-10 1.7574411737e+04 9.7345122888e-01 3.3000000000e-01 
1.8294064299e-08 1.2798418598e+04 2.2937561227e-01 3.3000000000e-01 
4.6977327652e-08 1.2688928825e+04 3.6088002442e-01 3.3000000000e-01 
9.7640359865e-09 1.3973742793e+04 1.2250654303e+00 3.3000000000e-01 
1.4825941050e-08 1.2346295490e+04 1.5373783093e+00 3.3000000000e-01 
1.1983314072e-10 2.0000000000e+04 1.3584102097e+00 3.3000000000e-01 
1.2205576985e-05 1.2028347998e+04 6.4612556898e-01 3.3000000000e-01 
6.8396617940e-08 1.1945448523e+04 9.0948595309e-01 3.3000000000e-01 
2.1117706156e-09 2.0000000000e+04 4.8661974690e-01 3.3000000000e-01 
3.1877339001e-08 1.5164476687e+04 1.2292795670e+00 3.3000000000e-01 
3.9391748774e-08 1.2586933899e+04 6.1288940788e-01 3.3000000000e-01 
9.8279923446e-09 1.4626581678e+04 1.9521322343e-01 3.3000000000e-01 
1.4002150531e-10 1.1416425830e+04 1.0183390958e+00 3.3000000000e-01 
1.5877072639e-09 1.2844307376e+04 6.1012421189e-01 3.3000000000e-01 
2.9397625611e-08 1.1755849831e+04 7.8889086709e-01 3.3000000000e-01 
5.0637882067e-07 1.1843580726e+04 2.9302557840e-01 3.3000000000e-01 
9.9167314854e-09 1.4192968512e+04 4.3297835509e-01 3.3000000000e-01 
6.5390689310e-10 1.2462459871e+04 3.7147624417e-01 3.3000000000e-01 
2.7522228141e-10 1.6305924284e+04 1.1191564940e+00 3.3000000000e-01 
2.4796984777e-10 1.9175712972e+04 2.8795514503e-01 3.3000000000e-01 
5.5395264218e-10 1.2110397570e+04 1.0103972349e+00 3.3000000000e-01 
3.9290900190e-06 1.9053978751e+04 1.3464507607e+00 3.3000000000e-01 
6.3444464827e-10 1.3026602776e+04 9.2850284267e-01 3.3000000000e-01 
7.1317655904e-09 1.2618364758e+04 1.0680870026e+00 3.3000000000e-01 
8.2880604188e-09 1.1320140249e+04 4.3677286597e-01 3.3000000000e-01 
1.1367192463e-08 1.1763440012e+04 1.2945133602e-01 3.3000000000e-01 
7.7634694759e-09 1.1598683384e+04 6.8007712005e-01 3.3000000000e-01 
2.7886899592e-07 1.2468004991e+04 4.8283340611e-01 3.3000000000e-01 
1.4543283171e-10 1.1327113812e+04 5.2467222981e-01 3.3000000000e-01 
1.5928407002e-11 1.1722442423e+04 1.1598304082e+00 3.3000000000e-01 
1.5271434761e-10 1.3720254168e+04 5.2851703528e-01 3.3000000000e-01 
1.0739318250e-09 1.2558198729e+04 2.0288668166e-01 3.3000000000e-01 
7.8048999490e-10 1.1526875057e+04 4.7458828119e-01 3.3000000000e-01 
1.3042844700e-08 1.3445338855e+04 8.6074893438e-01 3.3000000000e-01 
2.0361932700e-09 1.7869482671e+04 6.6870763020e-01 3.3000000000e-01 
6.7733113718e-08 1.2626276831e+04 4.5873928710e-01 3.3000000000e-01 
2.7646984228e-10 1.2656743815e+04 1.0231481119e+00 3.3000000000e-01 
6.0040101582e-10 2.0000000000e+04 9.9973285126e-01 3.3000000000e-01 
3.0999732341e-10 1.3159088753e+04 9.0055187452e-01 3.3000000000e-01 
4.5656444408e-09 1.3524643970e+04 1.5008977075e+00 3.3000000000e-01 
1.6188898148e-08 1.1794389722e+04 5.8896948192e-01 3.3000000000e-01 
7.3716561472e-10 1.1826989750e+04 1.0228098616e+00 3.3000000000e-01 
1.9208747778e-11 1.9768913215e+04 1.1118345402e+00 3.3000000000e-01 
3.4480571881e-09 1.2655116584e+04 1.7198196568e-01 3.3000000000e-01 
4.3265859684e-06 1.1508895621e+04 1.1915660976e+00 3.3000000000e-01 
2.9235088900e-09 2.0000000000e+04 7.3335982747e-01 3.3000000000e-01 
1.4955218783e-10 1.1482721844e+04 9.5958868249e-01 3.3000000000e-01 
2.0214629564e-05 1.1287047257e+04 8.4862875321e-01 3.3000000000e-01 
7.0702467269e-10 1.3820512315e+04 7.0662872150e-01 3.3000000000e-01 
1.4596328063e-10 1.1713407034e+04 9.9443009034e-01 3.3000000000e-01 
2.9531758158e-07 1.7261044268e+04 8.3155719948e-01 3.3000000000e-01 
3.7159056591e-08 1.1512354802e+04 6.4715483301e-01 3.3000000000e-01 
6.3202707995e-06 1.6705280767e+04 1.0917135637e+00 3.3000000000e-01 
9.1650070769e-09 1.2141227177e+04 1.1048516951e+00 3.3000000000e-01 
6.3667468612e-12 1.1756589992e+04 6.4991195984e-01 3.3000000000e-01 
1.6061240677e-09 1.4974429121e+04 5.3852312678e-01 3.3000000000e-01 
3.9174395798e-09 1.2764954489e+04 1.3232304416e+00 3.3000000000e-01 
2.4544302678e-06 1.3953719178e+04 8.5570353676e-01 3.3000000000e-01 
1.1906456601e-07 1.2304898767e+04 1.0338404581e+00 3.3000000000e-01 
1.2076902924e-07 1.2834379217e+04 7.7708590784e-01 3.3000000000e-01 
1.2379608777e-06 1.5179154040e+04 1.1362407658e+00 3.3000000000e-01 
1.0089215046e-07 1.4320627386e+04 5.8539196439e-01 3.3000000000e-01 
1.0077674215e-09 1.2596684419e+04 3.9501860956e-01 3.3000000000e-01 
1.0639944024e-09 2.0000000000e+04 6.5107687972e-01 3.3000000000e-01 
2.3075241430e-09 2.0000000000e+04 1.3284216818e+00 3.3000000000e-01 
2.8743392816e-10 2.0000000000e+04 9.7737374789e-01 3.3000000000e-01 
4.3667050966e-08 1.2372335209e+04 3.1214059833e-01 3.3000000000e-01 
1.0349098452e-10 1.2212812011e+04 3.3113371595e-01 3.3000000000e-01 
9.3021950482e-10 1.1841551969e+04 6.8502918895e-02 3.3000000000e-01 
1.4450345329e-07 1.2653934335e+04 6.0404800561e-01 3.3000000000e-01 
6.9879054849e-07 1.3470283434e+04 6.6818380923e-01 3.3000000000e-01 
2.7354095333e-06 1.3108323054e+04 1.4666233752e+00 3.3000000000e-01 
9.5140241684e-09 1.2023347315e+04 5.3074766608e-01 3.3000000000e-01 
4.4590036807e-09 1.1603786940e+04 1.2917200125e+00 3.3000000000e-01 
8.0399502825e-08 1.7587033183e+04 5.6164309736e-01 3.3000000000e-01 
3.5079310465e-08 1.1910358732e+04 4.0444280154e-01 3.3000000000e-01 
1.9844270414e-09 1.1298333383e+04 7.4761296879e-01 3.3000000000e-01 
5.7749128915e-09 1.3691161999e+04 6.7196061116e-01 3.3000000000e-01 
3.8615229317e-08 1.2333933124e+04 7.1192984054e-01 3.3000000000e-01 
2.0614554803e-09 1.7575432560e+04 7.4067768256e-01 3.3000000000e-01 
1.0981088451e-09 1.3019805228e+04 9.1658609006e-02 3.3000000000e-01 
1.2077968191e-09 1.1800865697e+04 7.5239246363e-01 3.3000000000e-01 
1.7887656170e-08 1.3257109378e+04 5.7998602191e-01 3.3000000000e-01 
7.3070130143e-10 1.1796418688e+04 9.7358645734e-01 3.3000000000e-01 
6.8757304611e-08 1.4076439296e+04 7.6206862767e-01 3.3000000000e-01 
1.5922958733e-08 1.5714284031e+04 5.3873481506e-01 3.3000000000e-01 
3.8404633674e-12 1.3203724957e+04 4.1193324740e-01 3.3000000000e-01 
2.8927744753e-08 1.3081073176e+04 8.5492324066e-01 3.3000000000e-01 
8.0540246899e-09 1.1231573691e+04 2.4791242645e-01 3.3000000000e-01 
3.2392206645e-06 1.5166107468e+04 1.2184223043e+00 3.3000000000e-01 
4.3603955277e-10 1.7747387477e+04 8.0476718666e-01 3.3000000000e-01 
9.4553228553e-13 1.1587866583e+04 9.1808723387e-01 3.3000000000e-01 
9.1904026509e-08 1.1743450505e+04 1.7440571846e-01 3.3000000000e-01 
7.5043653490e-11 2.0000000000e+04 1.4214956170e+00 3.3000000000e-01 
1.0583460203e-05 1.1926909365e+04 7.3729091581e-01 3.3000000000e-01 
4.7411461972e-09 1.3271213554e+04 8.9655123454e-01 3.3000000000e-01 
6.2230974434e-10 1.1373020315e+04 9.3424632945e-01 3.3000000000e-01 
4.4366137419e-09 1.3221542935e+04 8.7706398783e-01 3.3000000000e-01 
6.2135349351e-10 1.2006847731e+04 7.0889922667e-01 3.3000000000e-01 
4.7188960449e-08 1.1295788119e+04 1.1847208902e+00 3.3000000000e-01 
4.3099297457e-09 1.2733981566e+04 7.9817241697e-01 3.3000000000e-01 
1.9560669913e-06 1.3390951067e+04 9.8790028818e-01 3.3000000000e-01 
9.4263962881e-10 1.2995238257e+04 1.2014450057e+00 3.3000000000e-01 
5.6834384612e-10 1.2664877557e+04 7.8189009572e-01 3.3000000000e-01 
3.3817672741e-10 1.9541611135e+04 1.1852497082e+00 3.3000000000e-01 
1.6116330577e-08 1.1579848992e+04 3.5147456983e-01 3.3000000000e-01 
4.1284862418e-11 2.0000000000e+04 2.4187637110e-01 3.3000000000e-01 
1.5651695461e-09 1.8840611324e+04 1.0527128480e+00 3.3000000000e-01 
6.0234720707e-08 1.5405978401e+04 9.9664117548e-01 3.3000000000e-01 
6.3712982677e-10 1.4043711839e+04 4.9419931547e-01 3.3000000000e-01 
1.5771033708e-09 1.3344704447e+04 2.6225542530e-01 3.3000000000e-01 
1.2658946608e-05 1.4474614727e+04 1.0383510055e+00 3.3000000000e-01 
4.8947823876e-09 1.1410096214e+04 5.6638425881e-01 3.3000000000e-01 
4.2073600891e-12 1.2932634728e+04 1.0359757143e+00 3.3000000000e-01 
1.3965718242e-06 1.2274838757e+04 1.2144768101e+00 3.3000000000e-01 
3.7816059312e-07 1.1708478424e+04 6.7296539569e-01 3.3000000000e-01 
2.3516176043e-08 1.4323490564e+04 1.3156954053e+00 3.3000000000e-01 
7.4735398516e-10 1.9684803176e+04 8.0198144235e-01 3.3000000000e-01 
5.2789278079e-10 1.1445687231e+04 8.1400116994e-01 3.3000000000e-01 
7.5358007350e-11 1.1938405510e+04 6.4692493152e-01 3.3000000000e-01 
2.7407536641e-08 1.2073375023e+04 3.6959635328e-01 3.3000000000e-01 
2.9050113834e-11 1.9423098427e+04 5.6799916536e-01 3.3000000000e-01 
1.6520403590e-09 1.1365634728e+04 3.8548112817e-01 3.3000000000e-01 
2.7113042166e-08 1.6354008668e+04 8.2270868649e-01 3.3000000000e-01 
1.2188442361e-08 1.4613818126e+04 8.8046536102e-01 3.3000000000e-01 
2.5487444078e-07 2.0000000000e+04 6.9979804579e-01 3.3000000000e-01 
8.3961551926e-12 1.2149208379e+04 1.4811774514e+00 3.3000000000e-01 
6.2415626158e-09 1.1375994478e+04 8.8199215776e-01 3.3000000000e-01 
9.3833988250e-12 1.2161996702e+04 4.9229139527e-01 3.3000000000e-01 
5.4916757028e-10 1.1226834435e+04 1.0500056008e+00 3.3000000000e-01 
1.1943662778e-05 1.7470734773e+04 8.4631785621e-01 3.3000000000e-01 
9.7833087291e-08 1.7197424563e+04 6.8158329693e-01 3.3000000000e-01 
5.5854767727e-07 1.1408248987e+04 5.0817422422e-01 3.3000000000e-01 
2.0835679794e-10 1.3333054403e+04 6.6164785054e-01 3.3000000000e-01 
9.7783620433e-09 1.2087342309e+04 4.4730711559e-01 3.3000000000e-01 
2.2522253297e-07 1.2294148148e+04 8.2600928314e-01 3.3000000000e-01 
6.8053647816e-11 1.1579281858e+04 1.2132531330e+00 3.3000000000e-01 
4.4035884055e-09 1.3204136912e+04 9.2803046997e-01 3.3000000000e-01 
1.6448117542e-10 1.1731080340e+04 3.4410886363e-01 3.3000000000e-01 
3.4580603882e-09 1.2229922086e+04 8.3426265073e-01 3.3000000000e-01 
6.7983488962e-10 1.4078055823e+04 7.5357379955e-01 3.3000000000e-01 
2.3473231904e-10 1.4134998696e+04 7.5228935114e-01 3.3000000000e-01 
7.9213189595e-07 1.2630467292e+04 1.4787740884e+00 3.3000000000e-01 
2.4071912015e-07 1.4659754801e+04 9.8199999659e-01 3.3000000000e-01 
7.9573305818e-08 1.3318232784e+04 1.0655627416e+00 3.3000000000e-01 
2.7665456805e-09 1.2612022268e+04 1.5571773380e-01 3.3000000000e-01 
1.2775996051e-10 1.4612724052e+04 9.8945950189e-01 3.3000000000e-01 
1.3224531089e-08 1.1841096761e+04 2.9756275871e-01 3.3000000000e-01 
2.5443964549e-08 1.2488883018e+04 4.7960330516e-01 3.3000000000e-01 
3.4468273666e-09 1.2254165690e+04 1.3199649408e+00 3.3000000000e-01 
1.6240874462e-09 1.3320691664e+04 1.1662766038e+00 3.3000000000e-01 
5.6604811455e-08 1.4762293816e+04 1.1596318862e+00 3.3000000000e-01 
3.9181892372e-08 1.5206768100e+04 9.0034718660e-01 3.3000000000e-01 
1.0455063085e-08 1.4523195261e+04 5.1011385264e-01 3.3000000000e-01 
1.2751455475e-07 1.1645915859e+04 9.8096701540e-01 3.3000000000e-01 
8.2035777258e-07 1.3968888946e+04 1.3000217079e+00 3.3000000000e-01 
3.9810456986e-09 1.5326564360e+04 7.0954265571e-01 3.3000000000e-01 
5.8293184352e-08 1.1417927779e+04 1.0671163416e+00 3.3000000000e-01 
1.1278712473e-11 1.1231319199e+04 9.0576461762e-01 3.3000000000e-01 
2.5838375510e-07 1.2460035361e+04 4.3673135840e-01 3.3000000000e-01 
1.2100756891e-08 1.4370094992e+04 7.6195692952e-01 3.3000000000e-01 
1.6939477175e-10 1.2238662040e+04 7.0917863122e-01 3.3000000000e-01 
3.6392917653e-11 1.5374769190e+04 1.2886212398e+00 3.3000000000e-01 
4.3574284690e-09 1.7760648900e+04 1.3479454005e+00 3.3000000000e-01 
9.1829454454e-07 2.0000000000e+04 1.0358834536e+00 3.3000000000e-01 
1.2066045455e-09 1.3719180049e+04 6.6192159254e-01 3.3000000000e-01 
1.1877384124e-09 1.1296308566e+04 7.0574629565e-01 3.3000000000e-01 
2.9853802055e-10 1.1351884703e+04 1.7230015282e-01 3.3000000000e-01 
2.9969265002e-08 1.9641518433e+04 8.7346397689e-01 3.3000000000e-01 
3.5891779193e-09 1.4218063504e+04 1.2045819220e+00 3.3000000000e-01 
3.2522395760e-09 1.2143648861e+04 9.3327391590e-01 3.3000000000e-01 
1.8666204325e-10 1.1573783510e+04 6.5436537672e-01 3.3000000000e-01 
1.1359700023e-10 1.1622561225e+04 1.1045657202e+00 3.3000000000e-01 
8.1365901251e-11 1.4149469685e+04 9.4243140193e-01 3.3000000000e-01 
1.3520897113e-09 2.0000000000e+04 1.2672081062e+00 3.3000000000e-01 
5.5278583999e-08 1.3363798268e+04 8.5751300232e-01 3.3000000000e-01 
4.8721470895e-09 1.2435296034e+04 8.1178237544e-01 3.3000000000e-01 
1.5152460350e-11 1.5669757249e+04 6.5042924831e-01 3.3000000000e-01 
2.4091933090e-07 1.4148749049e+04 1.2467684456e+00 3.3000000000e-01 
1.1427267217e-08 1.5897222650e+04 3.5283184291e-01 3.3000000000e-01 
8.9269557342e-10 1.5337600905e+04 1.1313358067e+00 3.3000000000e-01 
2.4008054656e-09 1.3208810805e+04 8.2090419046e-01 3.3000000000e-01 
1.3173468770e-12 1.9485901102e+04 2.9173870967e-01 3.3000000000e-01 
2.5481862416e-05 1.2629053162e+04 6.2985393817e-01 3.3000000000e-01 
4.4431245482e-07 1.1546076931e+04 1.4070588488e+00 3.3000000000e-01 
3.9687836045e-08 1.1305750890e+04 9.8402651557e-01 3.3000000000e-01 
1.2297809030e-11 1.5166720773e+04 1.9526196139e-01 3.3000000000e-01 
2.1213055622e-10 1.2492684041e+04 6.8208767935e-01 3.3000000000e-01 
4.4204596818e-10 1.1635195688e+04 1.4503033667e+00 3.3000000000e-01 
1.6647443267e-09 1.2175964480e+04 8.9689246416e-01 3.3000000000e-01 
1.4309191383e-10 1.3195591813e+04 4.0608435023e-01 3.3000000000e-01 
1.2498703369e-09 1.3544015416e+04 9.0308968638e-01 3.3000000000e-01 
1.7632141937e-06 2.0000000000e+04 1.3955147091e+00 3.3000000000e-01 
2.9476486238e-10 1.3630050946e+04 1.0504561947e+00 3.3000000000e-01 
2.7640327863e-10 1.2925277900e+04 9.7810164912e-01 3.3000000000e-01 
5.5043899054e-07 2.0000000000e+04 3.7499708015e-01 3.3000000000e-01 
2.1730683073e-07 1.2356072061e+04 4.9620558073e-01 3.3000000000e-01 
3.5903041062e-10 1.3706747812e+04 8.4176556517e-01 3.3000000000e-01 
1.3180063381e-07 1.2503433504e+04 8.6115245376e-01 3.3000000000e-01 
8.7492040685e-11 1.4846490949e+04 6.6182631127e-01 3.3000000000e-01 
2.7912488054e-10 1.3639163841e+04 9.5922929754e-01 3.3000000000e-01 
1.7049111133e-06 1.5570944978e+04 5.3810735733e-01 3.3000000000e-01 
8.9266575567e-09 1.2988914872e+04 5.9859972137e-01 3.3000000000e-01 
2.8844457707e-09 1.1723570582e+04 4.7525205489e-01 3.3000000000e-01 
1.2885464787e-07 1.2050273725e+04 4.6509964325e-01 3.3000000000e-01 
7.0512962688e-09 1.6420149725e+04 1.3608451729e-01 3.3000000000e-01 
4.8670731693e-09 1.2819265606e+04 9.2132205870e-01 3.3000000000e-01 
3.2681847925e-08 1.2315311335e+04 3.4866168202e-01 3.3000000000e-01 
1.4212897036e-08 1.1865510173e+04 5.5370962902e-01 3.3000000000e-01 
4.3645733411e-09 1.4598920888e+04 3.8309719873e-01 3.3000000000e-01 
4.4573086921e-09 2.0000000000e+04 7.7495469748e-02 3.3000000000e-01 
7.9249283795e-11 1.2359861592e+04 9.3892173919e-01 3.3000000000e-01 
2.0269683097e-11 1.2033063491e+04 1.4519865314e+00 3.3000000000e-01 
3.7137089584e-08 1.1692638921e+04 4.0802950144e-01 3.3000000000e-01 
5.7378919280e-09 1.4635796868e+04 7.2128824468e-01 3.3000000000e-01 
1.2031027383e-09 2.0000000000e+04 1.0523780256e+00 3.3000000000e-01 
4.6831871122e-10 1.3076639423e+04 7.0011308259e-01 3.3000000000e-01 
1.5375696020e-07 1.5109315046e+04 1.0543690030e+00 3.3000000000e-01 
4.0031487320e-08 1.1974174672e+04 1.2836827235e+00 3.3000000000e-01 
7.0206672266e-11 1.1316241210e+04 5.7093959006e-01 3.3000000000e-01 
7.9737617101e-12 1.1956357718e+04 1.2284842834e+00 3.3000000000e-01 
1.1222862876e-07 1.4749378257e+04 6.3588062181e-01 3.3000000000e-01 
5.3405050336e-09 2.0000000000e+04 6.9435095442e-01 3.3000000000e-01 
1.2164683776e-07 1.1665366159e+04 4.6739674374e-01 3.3000000000e-01 
1.7276964620e-06 2.0000000000e+04 9.8496856672e-01 3.3000000000e-01 
6.4513921451e-08 1.2253367904e+04 7.0543913964e-01 3.3000000000e-01 
1.0550378011e-10 1.1266089750e+04 8.6412618568e-01 3.3000000000e-01 
2.4053067512e-07 1.1704360115e+04 2.0383439683e-01 3.3000000000e-01 
5.3908198161e-08 1.4201724194e+04 7.7901083702e-01 3.3000000000e-01 
1.0727677915e-06 1.3134765395e+04 1.0063758884e+00 3.3000000000e-01 
8.9697870389e-09 1.1760706949e+04 5.0907358463e-01 3.3000000000e-01 
4.9580331125e-08 1.5155830399e+04 3.2121793333e-01 3.3000000000e-01 
3.1144259793e-11 1.2458314090e+04 1.0836860029e+00 3.3000000000e-01 
1.3541001397e-09 1.2868578435e+04 1.0834748208e+00 3.3000000000e-01 
1.5709647976e-06 1.3438486299e+04 4.9033925601e-01 3.3000000000e-01 
1.2000978369e-10 2.0000000000e+04 4.5293579010e-01 3.3000000000e-01 
7.3994748898e-10 1.2274048113e+04 5.4373662581e-01 3.3000000000e-01 
4.6496065087e-08 1.4517739184e+04 3.9645399385e-01 3.3000000000e-01 
4.8187751653e-08 1.4239105016e+04 4.2820862370e-01 3.3000000000e-01 
2.7732765800e-09 1.1852855976e+04 6.1544243885e-01 3.3000000000e-01 
1.0190198261e-07 1.1379470087e+04 1.0422652933e+00 3.3000000000e-01 
1.4682129711e-08 1.1227314866e+04 1.4705281735e-01 3.3000000000e-01 
1.0177946352e-08 1.1439664553e+04 8.1920909455e-01 3.3000000000e-01 
4.5070546850e-09 1.3149639533e+04 2.8489599840e-01 3.3000000000e-01 
9.8132546565e-07 1.2005773037e+04 1.3504747972e+00 3.3000000000e-01 
2.1946191861e-09 1.3049126371e+04 1.0697365112e+00 3.3000000000e-01 
7.9903852416e-11 1.3751585621e+04 6.6073604441e-01 3.3000000000e-01 
1.2739205273e-09 1.1603512302e+04 6.6929945649e-01 3.3000000000e-01 
7.4083470598e-06 1.2338440948e+04 7.8806655274e-01 3.3000000000e-01 
9.8300855247e-07 1.8462169681e+04 1.4634454635e+00 3.3000000000e-01 
1.5897611442e-07 1.6429508034e+04 5.4013325294e-01 3.3000000000e-01 
5.8050691346e-11 1.7142338538e+04 8.2243125885e-01 3.3000000000e-01 
1.8992295881e-09 1.1923693611e+04 7.6603325858e-01 3.3000000000e-01 
3.2009759964e-07 1.1274452525e+04 1.0639699139e+00 3.3000000000e-01 
1.0856722526e-08 1.4312693938e+04 5.1355464400e-01 3.3000000000e-01 
2.4336145186e-10 1.2865848276e+04 5.2936552300e-01 3.3000000000e-01 
4.0471734036e-12 1.7245084660e+04 2.6011808977e-01 3.3000000000e-01 
3.6428141543e-10 1.2900889019e+04 1.0195115509e+00 3.3000000000e-01 
9.1495987427e-09 1.2990989876e+04 4.7988369281e-01 3.3000000000e-01 
8.2554238758e-10 1.1791497878e+04 4.3657809323e-01 3.3000000000e-01 
3.0903211106e-10 1.4300031159e+04 1.2223926200e+00 3.3000000000e-01 
7.1745873003e-07 1.1692327265e+04 8.3811765697e-01 3.3000000000e-01 
2.0155264695e-09 1.2082290535e+04 7.5935865684e-01 3.3000000000e-01 
1.0355251400e-09 1.2368438676e+04 1.2898742445e+00 3.3000000000e-01 
6.8481982467e-10 1.4693314501e+04 2.9877171558e-01 3.3000000000e-01 
2.1659706101e-09 1.9038920408e+04 1.5193000017e-01 3.3000000000e-01 
7.0926673304e-09 1.7030313985e+04 1.3857372150e+00 3.3000000000e-01 
1.4831467924e-09 1.4746284777e+04 6.7883584216e-01 3.3000000000e-01 
2.1752307798e-09 1.1263979774e+04 2.5191067984e-01 3.3000000000e-01 
3.9657422964e-09 1.5659307726e+04 2.9682989104e-01 3.3000000000e-01 
7.5167743437e-07 1.2155982073e+04 9.6903340309e-01 3.3000000000e-01 
1.0593354432e-09 1.9077810652e+04 9.5172426071e-01 3.3000000000e-01 
5.6397094485e-09 1.1596589963e+04 6.8008458876e-01 3.3000000000e-01 
4.1653637240e-10 1.1282790496e+04 9.6911210985e-01 3.3000000000e-01 
4.2242274135e-08 1.9273925276e+04 5.9823023121e-01 3.3000000000e-01 
1.3858525874e-11 1.1992452596e+04 1.1668443893e+00 3.3000000000e-01 
1.6867933743e-07 2.0000000000e+04 9.5072835305e-01 3.3000000000e-01 
3.6111731749e-08 1.2556226592e+04 8.7345839109e-01 3.3000000000e-01 
2.2302543537e-09 1.1208783056e+04 8.2498511941e-01 3.3000000000e-01 
1.3657584750e-05 1.1514259608e+04 2.5451759443e-01 3.3000000000e-01 
4.4887897900e-08 1.1540128120e+04 9.3559311607e-01 3.3000000000e-01 
6.9523560415e-10 1.2126477359e+04 3.6855544574e-01 3.3000000000e-01 
1.9672729349e-10 1.2261108396e+04 7.7174358139e-01 3.3000000000e-01 
1.3942288585e-09 1.4723650941e+04 5.5899500458e-01 3.3000000000e-01 
8.1596099121e-12 1.1650081927e+04 6.5363464203e-01 3.3000000000e-01 
4.4394771251e-06 1.2276999187e+04 1.1789162146e+00 3.3000000000e-01 
6.1067301569e-09 1.1386855338e+04 1.1513834522e+00 3.3000000000e-01 
2.7029772936e-12 1.7157115650e+04 3.2021661811e-01 3.3000000000e-01 
1.4662918484e-10 1.2532482293e+04 1.0711148714e+00 3.3000000000e-01 
2.2871442943e-11 1.6999097997e+04 8.4651765956e-01 3.3000000000e-01 
1.1015698144e-06 1.5078547286e+04 6.0014126292e-01 3.3000000000e-01 
6.0287162015e-09 1.1936638706e+04 1.8858829959e-01 3.3000000000e-01 
2.0269917571e-09 1.4893577260e+04 5.7196378469e-01 3.3000000000e-01 
1.3741690054e-08 2.0000000000e+04 1.1831472448e+00 3.3000000000e-01 
6.8075745951e-10 1.4721243786e+04 1.2982420650e+00 3.3000000000e-01 
3.9648606484e-09 1.1696564951e+04 7.6396237398e-01 3.3000000000e-01 
1.0236021759e-09 1.1931392061e+04 9.4802139346e-01 3.3000000000e-01 
5.1874825755e-10 1.2073628040e+04 6.6003652962e-01 3.3000000000e-01 
2.7172790743e-08 1.1771036623e+04 1.4936947322e+00 3.3000000000e-01 
2.1935578752e-06 1.8048806301e+04 1.4664372654e+00 3.3000000000e-01 
9.7366803834e-13 1.2960969002e+04 6.9551836977e-01 3.3000000000e-01 
1.1342771688e-09 2.0000000000e+04 7.6519167759e-01 3.3000000000e-01 
1.5118557016e-10 1.2627353981e+04 1.8837902416e-01 3.3000000000e-01 
2.8817351133e-11 1.2895912036e+04 1.3132634982e+00 3.3000000000e-01 
2.0206777360e-08 1.1259302759e+04 8.8641364310e-01 3.3000000000e-01 
2.5137328261e-08 1.3043522328e+04 8.6640621816e-01 3.3000000000e-01 
1.7615721686e-05 1.1694511658e+04 4.7583455683e-01 3.3000000000e-01 
2.7909475710e-10 1.2030291236e+04 3.8452075994e-01 3.3000000000e-01 
6.3966040577e-10 1.5430689900e+04 9.6763514956e-01 3.3000000000e-01 
4.0916987017e-09 1.2324647032e+04 7.7973095282e-01 3.3000000000e-01 
4.1490271655e-10 1.7918339182e+04 1.2951190787e+00 3.3000000000e-01 
6.5452984282e-08 1.1588791729e+04 1.3169667831e+00 3.3000000000e-01 
4.6304851254e-07 1.6845732061e+04 6.8191273347e-01 3.3000000000e-01 
1.7330924338e-05 1.2906851979e+04 1.1438183312e+00 3.3000000000e-01 
2.7319140773e-11 1.3773225813e+04 6.1975850220e-01 3.3000000000e-01 
7.0428672026e-12 1.5401670646e+04 2.2137166767e-01 3.3000000000e-01 
6.2817855761e-09 1.3937741884e+04 5.8173434536e-01 3.3000000000e-01 
3.2056690543e-09 1.1241034251e+04 1.1015178276e+00 3.3000000000e-01 
2.5178399441e-07 1.5419310461e+04 1.3504946808e+00 3.3000000000e-01 
6.7985114534e-08 1.2667819231e+04 2.9604524903e-01 3.3000000000e-01 
7.2063227340e-11 1.6342735163e+04 1.1833798749e+00 3.3000000000e-01 
1.3398910576e-11 1.7811870932e+04 5.7636527210e-01 3.3000000000e-01 
8.9345113861e-13 1.3408449918e+04 8.1094650973e-01 3.3000000000e-01 
2.6584589060e-09 1.2365308874e+04 1.2137382148e+00 3.3000000000e-01 
4.4876934070e-10 1.7958283554e+04 1.0177829489e+00 3.3000000000e-01 
1.6628498861e-10 1.1992028619e+04 4.5396453275e-01 3.3000000000e-01 
2.8870774589e-09 1.1567896290e+04 6.3652455028e-01 3.3000000000e-01 
4.0029635234e-07 1.2174287595e+04 2.6660698297e-01 3.3000000000e-01 
1.1087581265e-09 1.6477359867e+04 7.2984884063e-01 3.3000000000e-01 
1.1767799564e-08 1.5637070173e+04 5.9367939647e-01 3.3000000000e-01 
9.2673241546e-10 1.3439783741e+04 9.4648160684e-01 3.3000000000e-01 
5.2291054425e-10 1.4888001704e+04 2.5999779964e-01 3.3000000000e-01 
1.7953396873e-09 1.1616662523e+04 1.2672765758e+00 3.3000000000e-01 
2.8906004565e-07 1.1676980531e+04 1.0122308119e+00 3.3000000000e-01 
7.1737799368e-10 1.1629699218e+04 7.6775979376e-01 3.3000000000e-01 
3.9818586229e-12 1.2673624103e+04 4.5612346777e-01 3.3000000000e-01 
1.1980407849e-08 1.1954624284e+04 9.7623455137e-02 3.3000000000e-01 
1.3175667323e-08 1.5765430254e+04 1.4123938324e+00 3.3000000000e-01 
4.6968691130e-09 1.1389599735e+04 7.3220191302e-01 3.3000000000e-01 
5.5104715135e-09 1.1464624101e+04 3.3098789110e-01 3.3000000000e-01 
1.4027461252e-08 1.1578289846e+04 6.7112679075e-01 3.3000000000e-01 
2.8796618708e-06 1.4182636074e+04 4.9192598397e-01 3.3000000000e-01 
9.8757244637e-10 1.3237643627e+04 1.2052070275e+00 3.3000000000e-01 
2.4380273817e-08 1.4755154278e+04 8.7596276852e-01 3.3000000000e-01 
3.3435927161e-11 1.7477594956e+04 5.5721176967e-01 3.3000000000e-01 
9.3313624073e-09 1.8569339207e+04 7.4654389325e-01 3.3000000000e-01 
1.2852553916e-10 1.1568594326e+04 5.3592644392e-01 3.3000000000e-01 
2.4855642767e-08 1.3607468419e+04 3.1661171452e-01 3.3000000000e-01 
1.4058696483e-11 1.2490527264e+04 6.5020198501e-01 3.3000000000e-01 
1.1774437513e-07 1.3044192312e+04 8.4409201701e-01 3.3000000000e-01 
1.6178209797e-06 1.1620824350e+04 1.0975780445e+00 3.3000000000e-01 
1.2261529995e-07 1.4926604329e+04 1.0474409734e+00 3.3000000000e-01 
3.1675360437e-10 1.3209065064e+04 2.6593806801e-01 3.3000000000e-01 
1.4113984770e-09 1.3926676282e+04 7.9679731757e-01 3.3000000000e-01 
1.0143316183e-10 1.2210852137e+04 8.1587128976e-01 3.3000000000e-01 
2.0525528727e-09 1.2264706502e+04 7.9194215650e-01 3.3000000000e-01 
5.2746755798e-09 1.7925595021e+04 6.2169595482e-01 3.3000000000e-01 
7.7327037012e-10 1.1267793113e+04 3.8089436374e-01 3.3000000000e-01 
3.0323983698e-11 1.2917218042e+04 6.8232348261e-01 3.3000000000e-01 
2.3468117750e-08 1.8938218508e+04 1.0322190828e+00 3.3000000000e-01 
1.2543890243e-07 1.1414180571e+04 1.1723881800e+00 3.3000000000e-01 
4.5728988818e-08 1.1253882955e+04 4.9603775959e-01 3.3000000000e-01 
7.2563286955e-09 1.2385694876e+04 1.2106566376e+00 3.3000000000e-01 
3.0788571936e-07 1.6802718276e+04 4.2300455544e-01 3.3000000000e-01 
2.1010480200e-10 1.1370212668e+04 7.4674710160e-01 3.3000000000e-01 
2.8930387627e-12 2.0000000000e+04 1.2902259749e+00 3.3000000000e-01 
4.8289024758e-11 1.1944429756e+04 1.3016601028e+00 3.3000000000e-01 
5.1069395875e-11 1.2511205672e+04 6.7074375848e-01 3.3000000000e-01 
2.3167053157e-11 1.2494336195e+04 3.2030366529e-01 3.3000000000e-01 
7.7299718673e-09 1.7078082922e+04 1.1961302772e+00 3.3000000000e-01 
8.5203926459e-11 1.9463955740e+04 1.3785296384e+00 3.3000000000e-01 
9.3056352687e-09 1.2872621440e+04 9.3950767491e-01 3.3000000000e-01 
4.7321475600e-12 1.3167289217e+04 8.7097050649e-01 3.3000000000e-01 
4.0121741084e-07 1.2314487947e+04 4.3208701094e-01 3.3000000000e-01 
4.5666878336e-09 1.1381228032e+04 1.0272282607e+00 3.3000000000e-01 
8.9614902830e-12 1.4312203981e+04 1.4248799700e+00 3.3000000000e-01 
5.3835536109e-08 1.1626147154e+04 8.0318525533e-01 3.3000000000e-01 
1.2552596489e-07 1.1709761659e+04 9.4281139579e-01 3.3000000000e-01 
5.9652989776e-09 1.1481617733e+04 8.8563998003e-01 3.3000000000e-01 
3.9507396942e-12 1.8254065119e+04 8.4223564021e-01 3.3000000000e-01 
1.4764961962e-10 1.3249476903e+04 3.9807928394e-01 3.3000000000e-01 
1.9556807596e-09 1.2195202593e+04 7.5827201948e-01 3.3000000000e-01 
9.4589719259e-10 1.4994736473e+04 1.1040905082e+00 3.3000000000e-01 
3.1821535155e-08 2.0000000000e+04 1.3521427897e+00 3.3000000000e-01 
1.3130906028e-08 1.5226061136e+04 6.6568683890e-01 3.3000000000e-01 
4.1632128448e-09 1.4082594036e+04 1.3371890358e+00 3.3000000000e-01 
1.4496131104e-10 1.3017107411e+04 8.8553685319e-01 3.3000000000e-01 
6.6076214610e-11 1.5923752357e+04 1.3242534363e+00 3.3000000000e-01 
9.8342257225e-12 1.2082144664e+04 1.0607267733e+00 3.3000000000e-01 
1.0096103740e-07 1.1779819914e+04 2.5422301426e-01 3.3000000000e-01 
1.7519308313e-07 1.2506945008e+04 7.1072984510e-01 3.3000000000e-01 
2.1182009888e-10 1.7216954334e+04 1.0546015756e+00 3.3000000000e-01 
4.9064594205e-10 1.2617882530e+04 4.3760143370e-01 3.3000000000e-01 
9.5029172451e-08 1.9249368744e+04 1.2834427071e+00 3.3000000000e-01 
2.8477085384e-09 1.1582138997e+04 1.0670128685e+00 3.3000000000e-01 
6.2987852226e-11 1.1406891363e+04 1.1616250580e+00 3.3000000000e-01 
1.5206902339e-10 1.3534905082e+04 1.0273218934e+00 3.3000000000e-01 
8.2048758863e-08 1.3147171495e+04 7.9504716260e-02 3.3000000000e-01 
1.7159008721e-10 2.0000000000e+04 1.2534295731e-01 3.3000000000e-01 
3.2168722869e-08 1.2828695982e+04 8.0156653093e-01 3.3000000000e-01 
6.4291985835e-10 1.6634587714e+04 1.1717374883e+00 3.3000000000e-01 
3.4926215326e-11 1.3259435790e+04 7.9573035134e-01 3.3000000000e-01 
3.0168323620e-08 1.1615551251e+04 3.3439009939e-01 3.3000000000e-01 
3.1651213600e-10 1.1765695697e+04 1.1560252109e+00 3.3000000000e-01 
9.6981887195e-10 1.7147076190e+04 7.0617656343e-01 3.3000000000e-01 
2.1488383395e-07 1.3604054500e+04 7.7029565028e-01 3.3000000000e-01 
1.3851145089e-09 1.2343799157e+04 9.1342576750e-01 3.3000000000e-01 
6.2833403006e-08 1.2720637786e+04 1.1835227972e+00 3.3000000000e-01 
1.0107863037e-06 2.0000000000e+04 3.7056839651e-01 3.3000000000e-01 
8.8548057718e-10 1.5853951346e+04 1.2349894511e+00 3.3000000000e-01 
3.3150470436e-08 1.5311740345e+04 3.9084013759e-01 3.3000000000e-01 
1.2168396573e-07 1.1579859005e+04 1.3674830169e+00 3.3000000000e-01 
2.7898573933e-10 1.5532273266e+04 8.9607129779e-01 3.3000000000e-01 
2.9786055746e-09 1.2206698591e+04 9.1362802115e-01 3.3000000000e-01 
5.0540845590e-08 1.5500075057e+04 8.9807012870e-01 3.3000000000e-01 
5.4509811690e-12 1.2764670529e+04 1.0354637444e+00 3.3000000000e-01 
2.4393003057e-10 1.1551352107e+04 1.3113950578e+00 3.3000000000e-01 
1.3272252711e-09 1.2740958377e+04 5.5845803105e-01 3.3000000000e-01 
1.5896538249e-09 1.1282967744e+04 1.4820202569e+00 3.3000000000e-01 
2.6724159051e-07 1.1978854084e+04 3.9086851401e-01 3.3000000000e-01 
1.9235929129e-11 1.2050940566e+04 9.2488215985e-01 3.3000000000e-01 
5.2112927530e-12 1.4926363402e+04 1.0562412732e+00 3.3000000000e-01 
7.2807472909e-09 1.3106108447e+04 4.0767197857e-01 3.3000000000e-01 
9.4362198643e-11 1.3655351384e+04 5.4055901811e-01 3.3000000000e-01 
2.3968264199e-09 1.1861728878e+04 6.1669218796e-01 3.3000000000e-01 
8.2322661344e-07 1.1946995949e+04 9.6014207599e-01 3.3000000000e-01 
8.9463555322e-10 1.1945864697e+04 5.9725390989e-01 3.3000000000e-01 
7.2982154617e-08 1.1831268409e+04 4.1094154327e-01 3.3000000000e-01 
1.3834012297e-06 1.2787403290e+04 1.2863823158e+00 3.3000000000e-01 
8.0419212938e-09 1.7360328759e+04 9.0618368299e-01 3.3000000000e-01 
2.8364880738e-06 1.1274786881e+04 4.5818344404e-01 3.3000000000e-01 
6.4258126863e-09 1.2508764734e+04 4.2142593923e-01 3.3000000000e-01 
1.0342235769e-08 1.2631515799e+04 1.0178610445e+00 3.3000000000e-01 
2.6484673950e-10 1.6075818699e+04 6.3081217596e-01 3.3000000000e-01 
1.5814089983e-05 1.4709884586e+04 4.4347254025e-01 3.3000000000e-01 
5.4567614591e-11 2.0000000000e+04 4.2280802612e-01 3.3000000000e-01 
5.1007310036e-10 2.0000000000e+04 4.4936336181e-01 3.3000000000e-01 
4.3680698410e-12 1.1416541236e+04 1.4550156408e+00 3.3000000000e-01 
2.7075763732e-12 1.1853962181e+04 1.1014316980e+00 3.3000000000e-01 
2.8750500573e-08 1.7519884257e+04 4.9468882122e-01 3.3000000000e-01 
2.7565166857e-08 2.0000000000e+04 1.4878258319e+00 3.3000000000e-01 
1.8388070992e-10 1.2338737993e+04 7.0522109573e-01 3.3000000000e-01 
2.3130880934e-07 2.0000000000e+04 6.9529463680e-01 3.3000000000e-01 
3.3992241078e-08 1.1450568378e+04 6.7976512795e-01 3.3000000000e-01 
2.8779216092e-09 1.1399512059e+04 1.1273037348e+00 3.3000000000e-01 
4.3678362293e-13 1.5399227247e+04 3.0446288682e-01 3.3000000000e-01 
5.8992508499e-08 1.2997416096e+04 4.1977925463e-01 3.3000000000e-01 
1.4877240383e-08 1.1383714237e+04 1.0155367517e+00 3.3000000000e-01 
4.8699606012e-09 1.1706919288e+04 3.4262440877e-01 3.3000000000e-01 
1.8719443662e-10 1.2411680256e+04 9.7215630797e-01 3.3000000000e-01 
2.1877309312e-10 1.4872290669e+04 1.2902709220e+00 3.3000000000e-01 
9.8590437144e-09 1.2100111835e+04 1.1741713130e+00 3.3000000000e-01 
3.4528812439e-09 1.1340022809e+04 1.2133106734e+00 3.3000000000e-01 
1.1074954156e-08 1.1935810559e+04 6.1229215746e-01 3.3000000000e-01 
2.4452235574e-08 1.5757421113e+04 9.9959346225e-01 3.3000000000e-01 
1.0817999513e-09 1.2408215797e+04 1.2035547475e+00 3.3000000000e-01 
5.0797003882e-11 1.2554360368e+04 8.5762918341e-01 3.3000000000e-01 
5.4635911531e-11 2.0000000000e+04 7.2259081751e-01 3.3000000000e-01 
2.5623554361e-09 1.4300776952e+04 9.1623517317e-01 3.3000000000e-01 
