# Supplementary material for: Atmospheric CO2 levels from 2.7 billion years ago inferred from micrometeorite oxidation
Source: Sci Adv. 2020 Jan 22;6(4):eaay4644. doi: 10.1126/sciadv.aay4644 (PMC6976288; doi:10.1126/sciadv.aay4644)
Supplement: Data file S1 [file aay4644_Data_file_S1.zip › co2_atmos/co2_33/clean_results.dat]

Radius [m]       Fe Area [frac]    Max Temp [k]    
1.3975248778e-04 5.6801194817e-01 2.3338893137e+03 
2.9175066079e-06 1.0000000000e+00 1.2463431331e+03 
9.6083870830e-06 1.0000000000e+00 1.2568259706e+03 
6.6697182133e-05 5.7326567375e-01 2.3787333325e+03 
4.7532948287e-06 6.5367645279e-01 2.5040247591e+03 
5.0746921998e-05 6.1101892433e-01 2.3770267208e+03 
1.2393538350e-05 1.0000000000e+00 1.5379169984e+03 
3.6678253914e-05 5.0435270456e-01 2.1214894869e+03 
4.4500469253e-05 5.0105657747e-01 2.1658451753e+03 
1.1045544892e-05 6.3680803435e-01 2.4401987445e+03 
4.3263565838e-05 5.4630852268e-01 2.2717133248e+03 
4.7100834243e-05 5.7122210537e-01 2.3072733511e+03 
1.0131445808e-04 5.6748475327e-01 2.4286872649e+03 
1.1800470889e-05 6.2790562504e-01 2.2807646285e+03 
5.6488346462e-05 6.0940482326e-01 2.3937853010e+03 
3.6447416795e-05 5.0927568413e-01 2.2180825386e+03 
6.3680917099e-06 6.5516678740e-01 2.3540792765e+03 
2.3036994409e-04 5.2293986368e-01 2.6767646336e+03 
4.2436159100e-05 5.8054508774e-01 2.3346872350e+03 
2.0468981464e-04 6.0158113406e-01 2.3413950253e+03 
4.3852409682e-05 5.2718531849e-01 2.0299496640e+03 
2.2892781413e-05 5.2518715958e-01 2.0587700675e+03 
1.3102444084e-04 5.8992122312e-01 2.4416352454e+03 
2.2084917942e-05 1.0000000000e+00 1.6559094875e+03 
3.6887173023e-05 5.4020160320e-01 2.2701298552e+03 
1.4107438170e-05 5.9766963517e-01 2.2497357260e+03 
7.6352211007e-05 5.7145143324e-01 2.3466460107e+03 
1.0035400515e-04 5.6214502551e-01 2.4638402714e+03 
1.7061829203e-05 1.0000000000e+00 1.7129029643e+03 
4.8236130005e-05 5.8922188081e-01 2.5155639630e+03 
4.1764350114e-05 5.9421636729e-01 2.3041678635e+03 
2.2115179246e-05 1.0000000000e+00 1.6979873271e+03 
1.3259105188e-05 1.0000000000e+00 1.0249668210e+03 
6.5632251431e-05 1.0000000000e+00 1.5503026362e+03 
1.9478096964e-05 6.2332149395e-01 2.4007776865e+03 
8.3615147710e-05 5.1842080688e-01 2.0640408820e+03 
1.2620118227e-04 5.5022450680e-01 2.5570039129e+03 
5.7425405141e-05 5.7335308141e-01 2.3806021023e+03 
8.5411330034e-05 5.6338434426e-01 2.4326055841e+03 
1.5443129583e-05 1.0000000000e+00 1.5912701605e+03 
2.2149860465e-05 6.0634548157e-01 2.2982003991e+03 
1.6402238471e-05 6.2976098728e-01 2.2615092774e+03 
4.8243722947e-05 5.8258777255e-01 2.3940849935e+03 
5.8774820883e-05 5.7866690012e-01 2.4226246580e+03 
6.8256198350e-05 5.8847447797e-01 2.2821235873e+03 
7.9667014039e-05 1.0000000000e+00 3.0000000000e+02 
1.5583264513e-05 1.0000000000e+00 1.7337962332e+03 
2.2863728899e-04 5.3273632497e-01 2.6248113473e+03 
9.3804250116e-05 5.7206351174e-01 2.3833967152e+03 
4.7190541277e-06 6.5936530551e-01 2.3653158105e+03 
5.9864819557e-05 6.1208410024e-01 2.3119475760e+03 
6.3070653893e-05 5.7962679301e-01 2.4004104686e+03 
2.6888033603e-05 6.0541023928e-01 2.3888929290e+03 
1.6808327726e-05 1.0000000000e+00 1.6231341704e+03 
3.6855224769e-05 5.8056826434e-01 2.3143231745e+03 
7.9036866270e-05 5.7041187220e-01 2.3675686849e+03 
1.1211438210e-04 5.5663409131e-01 2.5109248444e+03 
3.2006522342e-05 6.0071634288e-01 2.3771003685e+03 
2.9727015677e-05 5.1814701324e-01 2.2147057639e+03 
2.2405933163e-05 5.3068333511e-01 2.1002157719e+03 
5.9450204964e-06 6.4885506014e-01 2.2934121305e+03 
2.8289228053e-05 5.9841376681e-01 1.8945351375e+03 
4.0183204195e-05 6.4698486233e-01 2.5073074104e+03 
3.0104985594e-05 5.1918339851e-01 2.0717660370e+03 
6.3909959450e-05 5.4943066505e-01 2.2725380879e+03 
6.0989981540e-05 5.6313458779e-01 2.3598245919e+03 
5.6534699290e-05 5.7025952318e-01 2.3712566007e+03 
6.1528779135e-05 5.6616848510e-01 2.3480692002e+03 
8.7064803564e-05 5.6913961622e-01 2.4827293875e+03 
1.7722151758e-05 6.7225691197e-01 1.8317798063e+03 
8.1594518278e-06 1.0000000000e+00 1.2688481583e+03 
1.8631791616e-05 5.1800586882e-01 2.1021009147e+03 
3.3047226314e-05 5.7606013254e-01 2.3094702705e+03 
3.2377573183e-05 5.0656338355e-01 2.1121490174e+03 
4.9842993246e-05 5.9337398494e-01 2.3449569504e+03 
1.0829023234e-05 6.4009293072e-01 2.3354966044e+03 
6.4844345023e-05 5.7726242264e-01 2.4305341318e+03 
2.2041159606e-05 6.5413399250e-01 1.8429734862e+03 
8.9065145558e-06 6.5255861951e-01 2.2666206432e+03 
2.3652463130e-05 5.4250827452e-01 1.9961136579e+03 
5.3798703850e-05 1.0000000000e+00 3.0000000000e+02 
6.5153415437e-05 5.7077278304e-01 2.3649686502e+03 
3.1129459060e-05 5.9814784528e-01 1.8942557408e+03 
9.1980675903e-06 5.6994222424e-01 1.9415691959e+03 
3.8713940527e-05 5.8259371848e-01 2.3372515840e+03 
2.8225113898e-04 5.5828515847e-01 2.4726445154e+03 
5.6646937659e-06 6.5988955358e-01 2.3578493218e+03 
1.7144306295e-05 1.0000000000e+00 1.6764217374e+03 
3.3667195619e-04 5.2550000393e-01 2.6134278058e+03 
2.8889478527e-05 5.8472130098e-01 2.2747769152e+03 
1.7004814182e-05 1.0000000000e+00 1.6743607579e+03 
2.1560191004e-05 6.2245583174e-01 2.5150372863e+03 
8.1522261941e-05 5.6681744014e-01 2.3874858866e+03 
5.1706953855e-05 6.0551805898e-01 2.6198757612e+03 
7.1611796437e-05 5.1697849716e-01 2.2256910949e+03 
6.0100887454e-06 1.0000000000e+00 1.4252120627e+03 
2.2469626505e-05 6.0998598331e-01 2.3147720545e+03 
5.3383457394e-05 6.5094393975e-01 1.8454261526e+03 
9.6004177515e-05 5.7579028367e-01 2.5463117152e+03 
1.0433224992e-04 5.7686349276e-01 2.3849908527e+03 
7.6095389281e-05 5.7998235641e-01 2.4275783722e+03 
7.3722908474e-05 6.0211733875e-01 2.4705664195e+03 
4.4293813216e-05 5.9491524975e-01 2.4519060324e+03 
3.3087191387e-05 5.5638234022e-01 2.2823573989e+03 
5.4040002785e-06 6.5872361002e-01 2.3294880749e+03 
2.8745403212e-05 6.3926465315e-01 2.2050468735e+03 
8.9429014271e-06 6.4901989988e-01 2.2446089387e+03 
6.2479283619e-05 5.7526732683e-01 2.4191521165e+03 
1.6270983853e-05 5.7853262145e-01 1.9228421113e+03 
3.3552338374e-05 5.1179846573e-01 2.2225813559e+03 
7.6320891375e-05 5.7545194775e-01 2.4493617728e+03 
8.1339547486e-05 5.7632308553e-01 2.5132411640e+03 
4.5353614290e-04 1.0000000000e+00 3.3710564795e+02 
5.5774810485e-05 5.7389322709e-01 2.3523989322e+03 
5.2250960638e-05 1.0000000000e+00 1.8046313365e+03 
1.4092693679e-05 6.2864035645e-01 2.5442059810e+03 
6.8701562876e-05 5.7094276258e-01 2.4038148072e+03 
4.4163749910e-05 5.0313458425e-01 2.1322426669e+03 
3.7660441027e-05 5.9609260631e-01 2.3386105323e+03 
6.9794494155e-05 5.7673155884e-01 2.3892262102e+03 
1.2575118347e-05 6.3715406427e-01 2.3270193496e+03 
3.0265685472e-05 5.8514317598e-01 2.3196928768e+03 
3.7378446389e-05 5.0718767072e-01 2.1200469074e+03 
4.6690459182e-05 5.8838911462e-01 2.3809122606e+03 
3.1234744207e-05 5.7729592603e-01 1.9252592314e+03 
4.9092502356e-05 5.9544042825e-01 2.4196374465e+03 
2.2440602519e-05 6.1676099352e-01 2.4004978851e+03 
5.0749365401e-06 1.0000000000e+00 1.5423067238e+03 
6.0432102063e-05 5.8662581553e-01 2.3698692348e+03 
5.9810224496e-05 5.6190648480e-01 2.3632522081e+03 
9.7272023030e-05 6.0146823703e-01 2.4799191872e+03 
1.2547031817e-05 6.3269623857e-01 2.2679150469e+03 
3.1829506057e-06 1.0000000000e+00 1.0932061817e+03 
8.1937472138e-05 5.6590724170e-01 2.4464398003e+03 
1.3678624491e-05 1.0000000000e+00 1.0897631561e+03 
2.3296520933e-04 5.3587188191e-01 2.6067531241e+03 
4.6771103570e-05 5.8915468127e-01 2.3160883068e+03 
2.9297001367e-05 6.1341200587e-01 1.8782442851e+03 
4.6125953986e-05 5.8832257758e-01 2.3165887283e+03 
2.9992706669e-05 5.1801395412e-01 2.0639434062e+03 
1.2264850795e-04 5.1760040521e-01 2.2700449911e+03 
4.7952222886e-05 5.8218347056e-01 2.3260766018e+03 
1.1918324210e-04 5.7595154266e-01 2.5085268662e+03 
3.3584574951e-05 6.1399337416e-01 1.8777288569e+03 
2.9020598513e-05 5.1423781991e-01 2.0941701101e+03 
1.7014675882e-05 6.3197289108e-01 2.2110867432e+03 
6.4148349944e-05 5.6773178213e-01 2.3762829841e+03 
5.0783705738e-06 6.4771402553e-01 2.2378851286e+03 
1.3309784521e-05 6.4445456440e-01 2.2820689890e+03 
3.9501794591e-05 6.1389345777e-01 2.3934860915e+03 
2.4949107935e-05 5.9405798604e-01 2.2969447026e+03 
3.0303436042e-05 5.9080740435e-01 2.3154013393e+03 
1.2455328250e-04 5.7460683900e-01 2.5862801268e+03 
5.5809742151e-05 5.5194001112e-01 2.3214395980e+03 
5.2352670587e-06 1.0000000000e+00 1.2961925188e+03 
1.9586762745e-04 5.7327501646e-01 2.4264681054e+03 
1.1946147069e-04 5.6121140179e-01 2.4732974617e+03 
9.1898785060e-05 5.9082834900e-01 2.2708056079e+03 
7.0875218925e-06 6.5374418573e-01 2.3002966890e+03 
2.8054707580e-05 5.7561440674e-01 1.9269082006e+03 
1.3504546161e-05 1.0000000000e+00 1.7665710265e+03 
6.2948876594e-05 5.7357334487e-01 2.3979285030e+03 
7.1441502007e-06 6.3312689674e-01 2.2119505287e+03 
4.0935048046e-05 5.0345395041e-01 2.2134374584e+03 
2.2918528463e-05 6.2410656641e-01 2.3989618695e+03 
3.7323920006e-05 6.0709889660e-01 2.3493318365e+03 
6.4362331308e-06 6.4343419543e-01 2.5995390479e+03 
6.5912017125e-06 1.0000000000e+00 3.1170238178e+02 
6.3275763272e-05 5.0849197278e-01 2.2369687252e+03 
6.8352335287e-06 1.0000000000e+00 1.5524794029e+03 
2.6249844586e-05 1.0000000000e+00 1.7601345384e+03 
3.5111259876e-05 5.9726658748e-01 2.7441763749e+03 
1.7647604086e-05 6.2554512778e-01 2.5235208924e+03 
1.3307747275e-04 5.5354944948e-01 2.4999117971e+03 
2.0751481567e-05 5.2148760963e-01 2.0665949135e+03 
5.3989359361e-05 5.7484035914e-01 2.3585016420e+03 
9.9951391360e-05 5.7205736261e-01 2.4402854784e+03 
1.3239680146e-05 1.0000000000e+00 1.3765681824e+03 
4.8128913900e-05 5.8697341859e-01 2.3139512884e+03 
1.9035387088e-05 5.7162448856e-01 1.9334662962e+03 
5.0408962069e-05 5.4262488431e-01 2.2764624510e+03 
2.8275313463e-05 5.8866040117e-01 2.2759802418e+03 
2.1358209364e-05 5.2015435362e-01 2.1304104704e+03 
3.0005689938e-04 1.0000000000e+00 3.0000000000e+02 
5.7812220527e-05 6.0015425615e-01 2.4397230218e+03 
7.9266803326e-05 5.8958283643e-01 2.3730241023e+03 
3.7754832670e-05 5.8204671033e-01 2.3298203780e+03 
1.7468835273e-05 5.6555936860e-01 1.9460944883e+03 
5.8076768330e-05 5.7158797924e-01 2.3731516873e+03 
5.7737732147e-05 5.7868893772e-01 2.3930884564e+03 
4.8149310592e-05 1.0000000000e+00 1.7785427151e+03 
4.1164477474e-05 5.2809003841e-01 2.0368352679e+03 
5.9895352295e-05 6.0884869353e-01 2.3501583554e+03 
3.6307970764e-05 6.1143495586e-01 2.3920802336e+03 
3.0164757087e-05 6.0457516150e-01 2.3775204656e+03 
1.1741289559e-04 5.6831858426e-01 2.3920309265e+03 
1.4109205476e-04 5.9718701733e-01 2.3831003195e+03 
2.4308397307e-05 6.1483762296e-01 2.3354720011e+03 
1.1516557036e-04 5.6433860135e-01 2.3588583013e+03 
7.2725219299e-06 1.0000000000e+00 1.3511786797e+03 
8.5149495546e-05 5.6878388386e-01 2.4824291232e+03 
3.6362127938e-05 6.0355641946e-01 2.3607984491e+03 
1.9076163322e-05 5.9513783180e-01 1.8993921019e+03 
1.0743744861e-05 1.0000000000e+00 1.4728309064e+03 
5.2694908878e-05 6.0523334528e-01 2.2055333370e+03 
9.9412018848e-06 6.4366509974e-01 2.6062664221e+03 
3.0871012149e-05 5.9181491150e-01 2.3049153461e+03 
3.7299677875e-05 5.1367432322e-01 2.0751870824e+03 
2.3433265310e-05 5.3999316425e-01 1.9950634305e+03 
7.6356924137e-06 6.5323203260e-01 2.4927817706e+03 
5.1911478223e-05 5.3489146696e-01 2.1942419906e+03 
5.1008692451e-05 5.1250593918e-01 2.2084040922e+03 
1.9487207478e-05 6.3297917180e-01 1.8574221187e+03 
1.5695943195e-05 1.0000000000e+00 1.5505289366e+03 
1.4779395413e-05 6.2307232061e-01 1.8672036003e+03 
1.9839300214e-05 6.4361118831e-01 2.2204108041e+03 
6.1693467825e-05 5.8927194089e-01 2.3944570908e+03 
5.2057399568e-05 5.7710613936e-01 2.3303367193e+03 
8.4838192523e-06 6.0016583990e-01 1.8927602605e+03 
9.9595572513e-05 6.0129031196e-01 2.3667128367e+03 
1.9221433582e-05 6.1864290152e-01 2.4002094311e+03 
3.2481591508e-05 5.4347113175e-01 2.1818712727e+03 
4.0835174748e-05 5.8562136535e-01 2.3107036115e+03 
3.7288388031e-06 6.0492343892e-01 1.8871676620e+03 
2.2689610350e-04 5.2999062639e-01 2.6665529332e+03 
2.6856354141e-04 5.1246356975e-01 2.0821455102e+03 
1.0252856205e-04 5.6306008347e-01 2.3593650947e+03 
7.9586990014e-06 5.8336815922e-01 1.9158811436e+03 
2.0813387222e-05 5.5251701076e-01 1.9702219012e+03 
2.4703600846e-05 1.0000000000e+00 7.8642348019e+02 
4.1443534033e-05 5.0708541129e-01 2.1384493646e+03 
1.8316793014e-05 5.2104708497e-01 2.0663513888e+03 
3.5998489148e-05 5.4641845748e-01 2.2383173406e+03 
6.2714248059e-05 6.6303528716e-01 2.3288942451e+03 
2.3050831780e-05 5.7476860609e-01 1.9292922005e+03 
2.2460364037e-05 5.9179834745e-01 1.9027792971e+03 
6.0470575068e-06 6.3392333670e-01 2.6549976031e+03 
8.6050573902e-05 5.6999991368e-01 2.4709921094e+03 
2.4760781456e-05 5.1734655983e-01 2.1078412079e+03 
8.8371033757e-05 5.7668274062e-01 2.4177376856e+03 
1.5432184217e-05 5.2380104692e-01 2.0865874506e+03 
2.2824413664e-05 5.4322987441e-01 1.9914837103e+03 
4.5421868938e-05 5.8905902028e-01 2.5828580001e+03 
4.5606319440e-05 5.8647300901e-01 2.3537049968e+03 
4.6854138040e-05 5.5337997177e-01 2.3094929091e+03 
8.4302584078e-05 5.6901900494e-01 2.4502824423e+03 
1.4961960734e-05 6.2462890827e-01 2.3932582598e+03 
5.2186571309e-05 5.8098666819e-01 2.3200897137e+03 
6.0835387965e-05 5.7579018766e-01 2.4069774068e+03 
6.2069743186e-05 5.7167073125e-01 2.3635152080e+03 
2.5731629856e-05 6.0657410869e-01 2.3542987838e+03 
4.1630377617e-06 6.5750264285e-01 2.4676236789e+03 
1.3851044211e-05 1.0000000000e+00 1.6909933486e+03 
8.8420595707e-06 1.0000000000e+00 6.2460458634e+02 
7.3068938224e-05 5.6845397878e-01 2.4041945345e+03 
3.0475702373e-05 6.0760809262e-01 2.3413823108e+03 
9.5728297377e-06 6.5447591967e-01 2.2806716608e+03 
2.6977737703e-05 5.1343570327e-01 2.1449171821e+03 
5.1489558111e-05 6.0836426487e-01 2.4133068598e+03 
1.1867334303e-04 5.0740554790e-01 2.1866652619e+03 
1.3289137543e-05 1.0000000000e+00 1.7149839918e+03 
6.4787642202e-06 1.0000000000e+00 1.1402971406e+03 
4.0227240028e-05 5.9900340150e-01 2.4554886836e+03 
5.4303037698e-06 6.5881630743e-01 2.4040352896e+03 
9.2012477024e-05 5.6528859012e-01 2.4451233956e+03 
9.9103204221e-06 6.3789435714e-01 2.6512506455e+03 
7.7099183128e-05 5.7489377236e-01 2.4075400705e+03 
1.5276994971e-05 1.0000000000e+00 1.6590843999e+03 
9.9438177125e-05 5.5955308011e-01 2.4827374762e+03 
4.6286529039e-05 5.9750876699e-01 2.4101267529e+03 
1.1722661450e-04 5.7742912818e-01 2.4783268684e+03 
5.7911253918e-05 5.6972126461e-01 2.3538000235e+03 
2.8605612338e-05 6.0458630521e-01 2.4482663609e+03 
1.0201058003e-05 1.0000000000e+00 1.4754669384e+03 
3.8781835785e-05 5.2451023665e-01 2.0491948043e+03 
9.1238662598e-05 5.6654080124e-01 2.5621600403e+03 
5.1979203328e-06 6.5296225516e-01 2.2668495760e+03 
3.1402120441e-05 5.0860110318e-01 2.1746778965e+03 
3.5205351451e-05 5.9839504826e-01 2.4368180228e+03 
3.8791717971e-05 5.9579361558e-01 2.4338756049e+03 
4.6859947480e-05 5.3956386212e-01 2.2855283994e+03 
1.2556450183e-04 5.6474271586e-01 2.3713789060e+03 
6.6226410068e-05 5.6310788634e-01 2.3760358169e+03 
7.0459775007e-05 5.6205961261e-01 2.3337992735e+03 
3.6507825320e-05 5.8881825339e-01 2.3473940907e+03 
2.7041084958e-04 5.7263774543e-01 2.3460607250e+03 
4.5094265718e-05 5.1338331592e-01 2.1517827480e+03 
1.4998586193e-05 5.5500622642e-01 1.9656100759e+03 
3.8034558200e-05 5.0390726580e-01 2.1358417551e+03 
1.9336263772e-04 5.4635186900e-01 2.5883490159e+03 
3.2244591724e-04 1.0000000000e+00 3.8680885752e+02 
2.3066006691e-05 6.1323422633e-01 2.5333704145e+03 
1.3028226487e-05 5.5057561897e-01 2.1538120019e+03 
4.2923525252e-05 5.0712472663e-01 2.1922324997e+03 
1.6069161224e-04 5.6302071436e-01 2.4072235029e+03 
3.2167942290e-05 6.0233053808e-01 2.3768700348e+03 
2.1871308751e-05 5.1760429511e-01 2.0808678610e+03 
5.4717994908e-06 5.8774717263e-01 1.9091450354e+03 
2.4669952638e-05 5.8637512467e-01 1.9106321684e+03 
4.3846492816e-05 5.8639387729e-01 2.3619477653e+03 
3.2767236776e-05 5.0447592390e-01 2.1596263169e+03 
2.1302683367e-05 1.0000000000e+00 1.7963320153e+03 
1.4532732030e-04 5.5979287528e-01 2.4792476023e+03 
4.3330272063e-05 5.1469811384e-01 2.2210452554e+03 
3.2625898393e-05 1.0000000000e+00 1.6899931994e+03 
2.0598606175e-05 6.0456002563e-01 2.2952421720e+03 
5.8930279660e-06 6.5047374509e-01 2.3718103031e+03 
6.6544226418e-05 5.4307398862e-01 2.0238907930e+03 
2.5446491266e-05 6.0637625192e-01 2.3001963634e+03 
4.4268723105e-05 5.1172642695e-01 2.2562636241e+03 
1.8484144214e-05 6.1827267426e-01 2.3629242117e+03 
1.4021846660e-04 5.6829951041e-01 2.4640245463e+03 
1.0404710322e-05 6.4759517689e-01 2.2882320656e+03 
5.7972692447e-05 5.6404198073e-01 2.3275737882e+03 
2.3846863266e-05 1.0000000000e+00 1.7823985734e+03 
7.1257395869e-06 6.4647319513e-01 2.5409986078e+03 
7.7894934607e-06 1.0000000000e+00 1.2663972734e+03 
7.8435725361e-06 6.5037029085e-01 2.5492750571e+03 
7.1779959813e-05 5.8027147061e-01 2.3708522951e+03 
4.6015186028e-05 5.0693597975e-01 2.1031619334e+03 
2.5878654014e-04 5.1802470324e-01 2.6513259881e+03 
9.6955260196e-05 5.6715558693e-01 2.3620588434e+03 
3.0698471219e-05 5.0884142690e-01 2.1866382312e+03 
2.0043518377e-05 5.9629416671e-01 1.8978617089e+03 
2.3842528325e-05 6.0697216964e-01 2.3068538585e+03 
6.5280686071e-06 1.0000000000e+00 1.4457603742e+03 
2.2879638953e-04 5.6612987052e-01 2.4833858248e+03 
6.4273435790e-05 5.2574140756e-01 2.0338181776e+03 
4.6250861576e-06 6.8200843017e-01 1.8294153928e+03 
1.6989050514e-05 1.0000000000e+00 1.6998975057e+03 
9.8329909712e-06 5.5332916339e-01 1.9786914204e+03 
5.0992181830e-05 5.8826165828e-01 2.5535536616e+03 
4.9251167295e-05 5.7246318627e-01 2.3498589579e+03 
2.3772498491e-05 6.0982199059e-01 2.3200375215e+03 
1.2265163376e-05 6.5884925947e-01 2.3324414728e+03 
2.9210509520e-05 6.9981098029e-01 1.8238553118e+03 
5.3504934120e-05 5.2477869255e-01 2.2655850565e+03 
3.5340234861e-05 5.3597741143e-01 2.0063978942e+03 
2.8233345408e-05 5.1856460018e-01 2.0633662124e+03 
9.7495042215e-05 1.0000000000e+00 3.0000000000e+02 
4.2136081887e-04 1.0000000000e+00 3.5792655646e+02 
3.2142036235e-06 1.0000000000e+00 1.2770413297e+03 
6.0420849830e-06 6.5817436458e-01 2.3210984333e+03 
1.8688351533e-05 5.2526232948e-01 2.0430622448e+03 
9.9423422884e-06 1.0000000000e+00 1.2313985743e+03 
8.5656054622e-05 5.6130161127e-01 2.3552329874e+03 
6.0276946547e-05 5.8665960929e-01 2.3634197484e+03 
2.6763986089e-04 5.2003861561e-01 2.6527444840e+03 
2.2953509298e-05 5.2518028519e-01 2.0393122820e+03 
2.6327019033e-05 6.0165840570e-01 2.2656398835e+03 
5.0669272633e-05 5.7481091899e-01 2.3258097661e+03 
2.5791501345e-05 5.4538175993e-01 2.0107799858e+03 
1.4120156746e-04 5.0339569003e-01 2.1466681067e+03 
2.4333671688e-05 6.1321608720e-01 2.5706858712e+03 
2.4032279543e-04 5.6103021140e-01 2.5557999095e+03 
9.9631051158e-06 7.1703958823e-01 1.8207032841e+03 
6.4716109622e-06 6.4631257331e-01 1.8482250242e+03 
3.4253159306e-05 5.9893431134e-01 2.3503628120e+03 
5.1557514562e-05 5.5090527024e-01 1.9726100963e+03 
1.0772524864e-04 6.1535469959e-01 2.3178351485e+03 
6.2065311478e-05 5.7679882324e-01 2.4385327123e+03 
1.2977419210e-05 1.0000000000e+00 1.8008417590e+03 
8.1566532453e-06 5.3855865623e-01 2.0790757655e+03 
3.1233967392e-06 1.0000000000e+00 1.2576281788e+03 
4.8197252269e-05 5.6450266155e-01 1.9467046815e+03 
1.6091850866e-05 6.2864583168e-01 2.2398519214e+03 
1.9136094511e-05 5.6513622310e-01 1.9447505352e+03 
4.8493736626e-05 5.1729789372e-01 2.2534427604e+03 
9.7432186814e-05 5.6161211707e-01 2.5050494880e+03 
1.6699092182e-05 6.2380729935e-01 2.2986420461e+03 
2.2873948786e-05 6.1634273760e-01 2.3853896884e+03 
3.3679423222e-05 5.1735710273e-01 2.1586072527e+03 
1.9072724244e-05 6.0614745411e-01 2.2890746582e+03 
3.9084151326e-05 1.0000000000e+00 1.7293895785e+03 
1.3776921997e-04 5.6734111588e-01 2.4161490448e+03 
3.1432377669e-05 5.3208068243e-01 2.0158479916e+03 
5.1386191572e-06 1.0000000000e+00 1.4928675381e+03 
5.4581950062e-05 5.7295937529e-01 2.3747858620e+03 
7.5453926521e-05 1.0000000000e+00 1.7275009812e+03 
5.6893771825e-05 5.1757375144e-01 2.2652120594e+03 
5.4056601086e-05 5.6445674417e-01 2.3541692780e+03 
6.8439495599e-05 5.6718115128e-01 2.3577713025e+03 
8.1004587469e-05 5.6927773837e-01 2.5959287256e+03 
3.4338025150e-05 5.9145793539e-01 1.9037954720e+03 
3.8498046959e-05 6.0732378248e-01 2.3748774506e+03 
1.0478858995e-05 5.9145119092e-01 2.2023144235e+03 
9.5636446251e-06 6.4529690008e-01 2.3879776065e+03 
1.7074366104e-05 6.5855678964e-01 1.8394844043e+03 
4.1289503822e-05 5.9078613686e-01 2.4092885906e+03 
7.8154727189e-06 1.0000000000e+00 1.5954887807e+03 
7.4491508725e-05 5.8325714736e-01 2.4201233666e+03 
2.0583205060e-04 5.6167930653e-01 2.4625241006e+03 
5.2506011140e-05 6.0713957611e-01 2.4051498696e+03 
2.3239596092e-05 5.2524760359e-01 2.2059405954e+03 
3.2723449685e-05 5.9271918047e-01 2.2998733274e+03 
1.4890785418e-05 1.0000000000e+00 1.7708393582e+03 
4.3359421903e-05 5.1993982562e-01 2.2297161966e+03 
1.0610992991e-05 6.4024919972e-01 2.3738124406e+03 
3.2329557880e-05 5.0791487525e-01 2.0974669426e+03 
1.0010433370e-05 1.0000000000e+00 1.7288838916e+03 
1.2288293470e-05 6.4964509750e-01 2.3820577332e+03 
1.4776464915e-04 5.6476024151e-01 2.3595609269e+03 
8.5475479919e-05 5.6256707402e-01 2.4041061884e+03 
6.7881600547e-05 5.1177577830e-01 2.1018304054e+03 
2.1202787122e-05 6.1205617515e-01 2.5960764801e+03 
1.8877262038e-05 1.0000000000e+00 1.8063052662e+03 
4.6204200468e-06 1.0000000000e+00 1.3889337372e+03 
1.1809188404e-05 1.0000000000e+00 1.2460091154e+03 
1.1853042860e-05 1.0000000000e+00 1.7637382399e+03 
9.1483200001e-06 1.0000000000e+00 1.7356460971e+03 
3.0808687811e-05 6.2943629575e-01 2.2882106061e+03 
1.4244198742e-05 1.0000000000e+00 1.5531449431e+03 
5.7653651680e-05 5.8516967625e-01 2.3234800401e+03 
5.4440571359e-06 1.0000000000e+00 1.4221678764e+03 
9.6222412080e-05 5.6413893518e-01 2.4988941729e+03 
5.8397651785e-05 5.0709463411e-01 2.1048967226e+03 
6.7359346166e-06 1.0000000000e+00 8.2699513870e+02 
9.0828464536e-05 5.6809815025e-01 2.3861159351e+03 
1.1224291760e-04 5.6865155740e-01 2.3981630384e+03 
6.2151513087e-05 5.1139201983e-01 2.2411075342e+03 
4.9259501264e-06 1.0000000000e+00 1.7862657241e+03 
1.8495243804e-05 5.1909559750e-01 2.0784585141e+03 
4.2704018647e-05 5.1881549762e-01 2.2296990592e+03 
3.3131454262e-05 5.4182712049e-01 2.1877683568e+03 
3.0771122259e-05 6.5524715397e-01 2.2728695995e+03 
2.7162338463e-05 6.1248910500e-01 2.3799858303e+03 
5.5755413946e-05 5.7095289602e-01 1.9365560734e+03 
1.7984580043e-05 6.1493154973e-01 1.8765864775e+03 
1.3102509839e-05 1.0000000000e+00 1.5131941169e+03 
6.9478116280e-06 1.0000000000e+00 1.3176650571e+03 
8.3261350484e-05 5.6619547350e-01 2.4482719629e+03 
8.5545905552e-05 5.7406389418e-01 2.4457291720e+03 
1.9493230563e-05 5.8398088301e-01 2.1982056462e+03 
2.7278628351e-05 5.1256873358e-01 2.1781091765e+03 
2.2786860405e-05 6.5293695747e-01 2.3548119831e+03 
4.9807527833e-05 5.2812984142e-01 2.0272131110e+03 
1.2902421345e-05 1.0000000000e+00 1.4056580350e+03 
1.8013184044e-05 6.5815454512e-01 1.8401494413e+03 
5.4896645438e-05 5.8070806819e-01 2.4544129044e+03 
4.5237963044e-06 6.5579726755e-01 2.2895429339e+03 
6.3089116537e-05 5.8347067589e-01 2.3778136597e+03 
2.8483317117e-05 5.7134590435e-01 2.1961080279e+03 
1.0477655620e-05 1.0000000000e+00 1.7349258834e+03 
7.0746861666e-05 5.6747586072e-01 2.3993308572e+03 
2.2033659290e-05 1.0000000000e+00 1.6525482467e+03 
1.3567878579e-05 6.3122423953e-01 2.3011851342e+03 
6.6989158547e-05 5.8548988928e-01 2.4563607830e+03 
3.9027301745e-05 5.0932899198e-01 2.1206220242e+03 
1.0359986306e-04 5.8376584420e-01 2.3319648721e+03 
6.5043732347e-06 6.2900075244e-01 2.6838292895e+03 
3.3235082278e-05 5.2815177690e-01 2.0862915598e+03 
2.6289371978e-05 6.0808466302e-01 2.4321215429e+03 
1.7435266499e-04 5.1023312890e-01 2.0934745000e+03 
2.1601578232e-05 5.6629116883e-01 2.2137020610e+03 
4.9400252696e-05 5.1495658741e-01 2.2145523037e+03 
3.4069074815e-05 6.1373962298e-01 2.4040558041e+03 
5.7072381870e-06 1.0000000000e+00 1.3149103430e+03 
2.0261801832e-05 1.0000000000e+00 1.3918859457e+03 
3.5732205719e-05 5.7585765774e-01 2.2986440653e+03 
3.7847625407e-05 1.0000000000e+00 3.1712314298e+02 
9.6768110410e-05 5.6309704680e-01 2.4820595264e+03 
8.6873376203e-06 1.0000000000e+00 1.4817174618e+03 
5.6213363444e-06 1.0000000000e+00 1.4534579107e+03 
4.0461047495e-05 5.8814801598e-01 2.3587954541e+03 
1.5921660961e-05 5.3421252758e-01 2.0201088961e+03 
4.5088318656e-05 5.2916966212e-01 2.2668897516e+03 
1.4970976492e-04 5.6502743927e-01 2.4676907837e+03 
3.3681705161e-05 5.0576402298e-01 2.1493269903e+03 
7.9574448281e-05 5.6836647083e-01 2.4299808993e+03 
1.9814098745e-04 5.8214932568e-01 2.3998307852e+03 
1.6707629667e-05 6.3528161963e-01 2.3534748732e+03 
1.9402823709e-04 5.3663715583e-01 2.5685439666e+03 
4.5812129426e-05 5.8025677456e-01 2.3490011196e+03 
6.5751161276e-05 5.8034885024e-01 2.3268281119e+03 
1.6121028534e-05 6.1367556671e-01 2.2620581261e+03 
9.6867036278e-05 5.5596816421e-01 2.6831765783e+03 
5.3832721883e-06 6.4845756630e-01 2.2407860042e+03 
4.8120607985e-06 6.5779529931e-01 2.3174774513e+03 
5.3011200746e-06 1.0000000000e+00 5.7231477997e+02 
4.5199261602e-06 1.0000000000e+00 1.1242769647e+03 
1.2714065479e-05 6.3200563018e-01 2.4408088081e+03 
9.7962078720e-05 1.0000000000e+00 3.6379501374e+02 
1.9709922253e-05 5.7746549024e-01 1.9237284162e+03 
6.3529024465e-06 6.4363016541e-01 2.6091362460e+03 
8.2347008831e-05 5.6598495769e-01 2.3811012843e+03 
4.9584479994e-05 5.6137290818e-01 1.9505068519e+03 
2.4601929352e-06 1.0000000000e+00 1.4331916221e+03 
5.6849556350e-05 5.8167866217e-01 2.4308068473e+03 
8.3216328883e-05 5.2132235730e-01 2.2736616240e+03 
5.0702963634e-05 5.6821623256e-01 2.3513520962e+03 
1.8182814057e-05 1.0000000000e+00 1.7891945220e+03 
1.9397179653e-05 1.0000000000e+00 1.6838979888e+03 
7.4740940505e-05 5.0650221191e-01 2.1614090569e+03 
5.1785989259e-05 6.1891571588e-01 1.8719416328e+03 
5.9853695042e-05 5.7232157738e-01 2.3514726120e+03 
3.2762255885e-05 6.1905787024e-01 2.3644108849e+03 
3.4619131319e-05 6.6618965134e-01 1.8348110322e+03 
1.1938657348e-05 1.0000000000e+00 1.6928741046e+03 
6.8924299537e-06 6.4292016799e-01 2.2198709000e+03 
3.5658491726e-05 5.9934580716e-01 2.2942783083e+03 
