# Supplementary material for: Atmospheric CO2 levels from 2.7 billion years ago inferred from micrometeorite oxidation
Source: Sci Adv. 2020 Jan 22;6(4):eaay4644. doi: 10.1126/sciadv.aay4644 (PMC6976288; doi:10.1126/sciadv.aay4644)
Supplement: Data file S1 [file aay4644_Data_file_S1.zip › co2_atmos/co2_36/args_array.dat]

Mass [kg]        Velocity [m s-1]    Theta [rad]    CO2 [wt. frac]    
1.1182402573e-08 1.1962385358e+04 9.1524343068e-01 3.6000000000e-01 
4.8684472432e-06 1.6408276186e+04 1.2121647270e-01 3.6000000000e-01 
9.8096801594e-12 1.4096669786e+04 5.9325887160e-01 3.6000000000e-01 
1.6378334406e-06 1.3678096946e+04 5.1253262814e-01 3.6000000000e-01 
4.2605682133e-09 1.7213971008e+04 4.6902948763e-01 3.6000000000e-01 
6.1590967473e-10 1.4515013300e+04 6.6576155896e-01 3.6000000000e-01 
3.3711752369e-10 1.4096617898e+04 1.2385595971e+00 3.6000000000e-01 
2.2767823294e-09 1.1602548377e+04 9.4875452662e-01 3.6000000000e-01 
2.1920750300e-08 1.1495361603e+04 8.2306472197e-01 3.6000000000e-01 
1.3834725617e-07 1.2237058155e+04 1.5117765753e+00 3.6000000000e-01 
2.4480765803e-10 1.1232169708e+04 7.0007567748e-01 3.6000000000e-01 
2.8770362976e-08 1.1887091646e+04 3.5959346247e-01 3.6000000000e-01 
4.1884115883e-10 1.2992261578e+04 1.3313723168e+00 3.6000000000e-01 
2.9294710406e-11 1.2768262411e+04 5.3757080587e-01 3.6000000000e-01 
2.8683737015e-11 1.3100642794e+04 6.9684131545e-01 3.6000000000e-01 
9.8127365915e-11 1.7133063757e+04 7.2307107003e-01 3.6000000000e-01 
8.0792330001e-08 1.3447946414e+04 1.3215302044e-01 3.6000000000e-01 
1.3228930772e-08 1.7386931544e+04 7.9579103018e-01 3.6000000000e-01 
3.2874873985e-08 1.2256906214e+04 9.8701347210e-01 3.6000000000e-01 
1.7147433173e-09 1.1488832178e+04 6.9266560368e-01 3.6000000000e-01 
1.7259879898e-09 1.1292015846e+04 3.9198245670e-01 3.6000000000e-01 
1.8353223487e-09 1.4150580937e+04 8.6958308928e-01 3.6000000000e-01 
1.1231749989e-09 1.3311352462e+04 6.9246383850e-01 3.6000000000e-01 
4.2720850573e-09 1.4000148237e+04 1.4919982944e+00 3.6000000000e-01 
1.1184361352e-11 2.0000000000e+04 1.0872038312e+00 3.6000000000e-01 
1.3324264341e-10 1.2815855930e+04 1.0887336392e+00 3.6000000000e-01 
6.8324219386e-09 1.1678164868e+04 6.6178868210e-01 3.6000000000e-01 
4.6969750668e-09 1.4007873861e+04 4.5527474775e-01 3.6000000000e-01 
4.8535435339e-10 1.6476410088e+04 1.3871613743e+00 3.6000000000e-01 
2.1292695882e-08 1.4199085618e+04 8.3657079913e-01 3.6000000000e-01 
5.3108854351e-10 1.1667741158e+04 1.1007970742e+00 3.6000000000e-01 
7.4913627111e-12 1.1611728361e+04 5.9014474190e-01 3.6000000000e-01 
5.8102644817e-11 1.5701462467e+04 5.5129927003e-01 3.6000000000e-01 
7.1936554837e-09 1.9058234018e+04 4.0054490445e-01 3.6000000000e-01 
2.8771365170e-12 1.4401681670e+04 1.4313024019e+00 3.6000000000e-01 
2.9236256318e-08 1.7353930943e+04 1.0460090708e+00 3.6000000000e-01 
8.7563137563e-07 1.1557386163e+04 1.2582481062e+00 3.6000000000e-01 
2.4616104789e-08 1.4835017193e+04 1.2502997317e+00 3.6000000000e-01 
8.5770598583e-11 2.0000000000e+04 1.0397641401e+00 3.6000000000e-01 
1.8901046136e-07 1.5155643629e+04 8.7747699422e-01 3.6000000000e-01 
4.1246140545e-06 1.1563898228e+04 1.0336189793e+00 3.6000000000e-01 
1.8746243649e-09 1.1315857720e+04 1.0189226970e+00 3.6000000000e-01 
1.2278431024e-06 1.2226644928e+04 1.2009126677e+00 3.6000000000e-01 
8.0050764212e-11 1.5161728510e+04 5.1997759218e-01 3.6000000000e-01 
6.4970398199e-09 2.0000000000e+04 1.1300103559e+00 3.6000000000e-01 
8.8184248752e-09 1.8834375844e+04 7.7843529725e-01 3.6000000000e-01 
2.4591463445e-07 1.1577472907e+04 4.5100105734e-01 3.6000000000e-01 
3.0638303014e-11 1.1775881016e+04 5.8059614952e-01 3.6000000000e-01 
6.9462936195e-09 1.3227375800e+04 9.8776697093e-01 3.6000000000e-01 
9.1062983168e-11 1.3843164293e+04 8.5584485779e-01 3.6000000000e-01 
2.4091566291e-07 1.4499672126e+04 1.2867234418e+00 3.6000000000e-01 
4.5851772508e-06 1.2792479184e+04 1.2527225820e+00 3.6000000000e-01 
5.6265499047e-07 1.1843251585e+04 1.3325476829e+00 3.6000000000e-01 
4.7335676464e-10 1.2587178826e+04 2.2795424848e-01 3.6000000000e-01 
4.7299761730e-08 1.3276027299e+04 9.0346368546e-01 3.6000000000e-01 
6.0056990836e-11 1.3334268154e+04 6.7735567804e-01 3.6000000000e-01 
7.4159756190e-11 1.1216190962e+04 9.4444895552e-01 3.6000000000e-01 
3.0353419666e-09 1.1285340937e+04 1.2065923874e+00 3.6000000000e-01 
4.3855274871e-10 1.4920810764e+04 1.0798216107e+00 3.6000000000e-01 
3.9448417044e-09 1.1333785877e+04 1.4950150964e-01 3.6000000000e-01 
6.0373767702e-08 1.4870131966e+04 5.7195362260e-01 3.6000000000e-01 
1.0847502035e-09 2.0000000000e+04 1.0215629744e+00 3.6000000000e-01 
2.7942845132e-10 2.0000000000e+04 1.3063811429e+00 3.6000000000e-01 
1.5482285670e-09 1.4717256507e+04 4.1451576246e-01 3.6000000000e-01 
1.8139739306e-07 1.2616323537e+04 2.6886353195e-01 3.6000000000e-01 
3.5650456694e-08 1.6923640015e+04 7.5036406667e-01 3.6000000000e-01 
1.3898021726e-05 1.4112710779e+04 9.2585870545e-01 3.6000000000e-01 
5.4438482418e-11 1.1949163784e+04 9.9032214321e-01 3.6000000000e-01 
1.4626306488e-11 1.5485833581e+04 6.1660070209e-01 3.6000000000e-01 
3.0178163573e-08 1.1228733805e+04 8.3633073841e-01 3.6000000000e-01 
1.8742731185e-06 1.2703755782e+04 2.2971669908e-01 3.6000000000e-01 
7.9124931033e-06 1.3494789620e+04 7.3543608667e-01 3.6000000000e-01 
4.1322067744e-09 1.3567552127e+04 5.4030517762e-01 3.6000000000e-01 
1.8568368971e-08 1.3677087980e+04 4.3346842393e-01 3.6000000000e-01 
2.2183959678e-10 1.3837237500e+04 1.4679098959e+00 3.6000000000e-01 
5.2865727236e-10 1.2258115661e+04 1.7901681825e-01 3.6000000000e-01 
1.2938377313e-12 1.2358563527e+04 1.1572931249e+00 3.6000000000e-01 
1.1736230026e-05 1.1361352449e+04 8.0680377733e-01 3.6000000000e-01 
6.6197022924e-11 1.3823908071e+04 3.7814570378e-01 3.6000000000e-01 
9.6739057543e-09 1.1233642774e+04 1.3433335448e+00 3.6000000000e-01 
2.3706839747e-08 1.4376056087e+04 1.6162321576e-01 3.6000000000e-01 
5.9277899342e-08 2.0000000000e+04 5.5410868284e-01 3.6000000000e-01 
1.5284303471e-08 1.5672578489e+04 8.7401727105e-01 3.6000000000e-01 
5.8313726315e-11 1.6761982892e+04 8.7216973449e-01 3.6000000000e-01 
1.5768483719e-08 1.4380167024e+04 5.7599162769e-01 3.6000000000e-01 
3.2629023227e-11 1.2841211730e+04 8.7739291272e-01 3.6000000000e-01 
1.6585094617e-06 1.2623028728e+04 6.0986771526e-01 3.6000000000e-01 
1.9318579282e-10 1.4198868746e+04 7.7601080369e-01 3.6000000000e-01 
3.5515834091e-09 1.1393715408e+04 9.6685569504e-01 3.6000000000e-01 
2.2877667835e-11 1.1386916355e+04 4.9978302573e-01 3.6000000000e-01 
1.8936728037e-09 1.3042295584e+04 8.4565092285e-01 3.6000000000e-01 
1.9794195509e-10 1.4592396247e+04 4.0876435843e-01 3.6000000000e-01 
1.0300760528e-05 1.2710449337e+04 1.2136837027e+00 3.6000000000e-01 
2.2046399740e-08 1.1426250555e+04 9.9321456450e-01 3.6000000000e-01 
4.1110393880e-08 1.3168303288e+04 3.9998054647e-01 3.6000000000e-01 
2.6196153522e-07 1.6749790786e+04 1.2631910057e+00 3.6000000000e-01 
5.0198188598e-10 1.1756114469e+04 6.3439539307e-01 3.6000000000e-01 
1.5687126535e-06 1.3406903154e+04 6.1375952360e-01 3.6000000000e-01 
5.4928482149e-10 1.2423394764e+04 3.2094890574e-01 3.6000000000e-01 
6.9639591313e-08 1.1204156488e+04 3.0737507979e-01 3.6000000000e-01 
6.9121602451e-11 1.2453316367e+04 7.0348662626e-01 3.6000000000e-01 
6.9129731360e-11 1.8749274044e+04 1.2509500792e+00 3.6000000000e-01 
3.2968539858e-07 1.1502749649e+04 7.8440783933e-01 3.6000000000e-01 
1.4932971721e-09 1.4317947796e+04 9.0132130477e-01 3.6000000000e-01 
2.8428106636e-09 1.1860021005e+04 2.7562696222e-01 3.6000000000e-01 
1.2388687636e-08 2.0000000000e+04 9.3658833516e-01 3.6000000000e-01 
1.3013747890e-10 1.4568301689e+04 3.3273420053e-01 3.6000000000e-01 
2.1693095806e-09 1.2934556447e+04 1.3808483547e+00 3.6000000000e-01 
3.8361476088e-09 1.2001765791e+04 6.1383152344e-01 3.6000000000e-01 
1.6555388868e-11 1.3307614211e+04 9.4044522555e-01 3.6000000000e-01 
1.3768998631e-07 1.1506805294e+04 4.4698760380e-01 3.6000000000e-01 
6.9027998776e-08 2.0000000000e+04 1.1165051383e+00 3.6000000000e-01 
3.5180408990e-11 1.4457619516e+04 3.7338095842e-01 3.6000000000e-01 
9.9592625170e-10 1.2765092865e+04 5.7687928048e-01 3.6000000000e-01 
1.4956564536e-05 1.1449517240e+04 1.3847196819e-01 3.6000000000e-01 
9.1928205413e-11 1.5334819383e+04 7.5128009085e-01 3.6000000000e-01 
1.4045124517e-11 1.5175702614e+04 3.2692540412e-01 3.6000000000e-01 
8.7860917094e-09 1.3863584392e+04 6.7769540036e-01 3.6000000000e-01 
2.8871110282e-08 1.2630635262e+04 6.0576067640e-01 3.6000000000e-01 
3.6639560529e-10 1.3546791260e+04 8.2831769411e-01 3.6000000000e-01 
3.1553372474e-08 1.1525716664e+04 1.1199895172e+00 3.6000000000e-01 
2.4899916278e-10 1.1258089010e+04 9.5552581777e-01 3.6000000000e-01 
2.1453076084e-10 1.1894717236e+04 1.1784701925e+00 3.6000000000e-01 
2.6427147857e-11 1.3641112269e+04 7.0428760969e-01 3.6000000000e-01 
3.6912724628e-08 1.2840573022e+04 7.9117841914e-01 3.6000000000e-01 
2.3561835321e-11 1.2268108270e+04 7.7894214252e-01 3.6000000000e-01 
3.4808333428e-09 1.4234119375e+04 5.5117279286e-01 3.6000000000e-01 
3.6471022945e-08 1.2396823682e+04 8.6135419802e-01 3.6000000000e-01 
2.6812075023e-11 1.2779178650e+04 8.0258196401e-01 3.6000000000e-01 
3.5638168735e-08 1.5650086904e+04 9.5935044674e-01 3.6000000000e-01 
1.4889279192e-11 1.9629491389e+04 8.6055572580e-01 3.6000000000e-01 
5.1262669033e-09 2.0000000000e+04 9.2024433623e-01 3.6000000000e-01 
2.5934797117e-09 1.1494139332e+04 8.8231209156e-01 3.6000000000e-01 
8.2742404447e-07 1.6758406952e+04 1.2092608965e+00 3.6000000000e-01 
8.1593813557e-07 1.3892094750e+04 7.9932067905e-01 3.6000000000e-01 
1.4424909338e-10 1.1552344096e+04 7.2395765321e-01 3.6000000000e-01 
4.6559841534e-12 1.2466626503e+04 4.1916269361e-01 3.6000000000e-01 
7.1814860446e-09 1.5874454214e+04 9.3440745980e-01 3.6000000000e-01 
2.6648145957e-06 1.3790717555e+04 5.7942162493e-01 3.6000000000e-01 
4.0155344556e-11 1.3297510296e+04 5.2674444334e-01 3.6000000000e-01 
2.3813868854e-08 1.1995685908e+04 3.8839727505e-01 3.6000000000e-01 
2.2173349641e-08 2.0000000000e+04 8.4879996903e-01 3.6000000000e-01 
1.1236660346e-09 1.1738526401e+04 1.4134592405e+00 3.6000000000e-01 
5.4631930645e-11 1.1561456266e+04 1.0804161386e+00 3.6000000000e-01 
1.0054926115e-08 1.1948523840e+04 1.0014218802e+00 3.6000000000e-01 
3.7510407192e-08 1.2065173893e+04 2.9595429283e-01 3.6000000000e-01 
3.1696153155e-09 1.2188963732e+04 1.5485224521e+00 3.6000000000e-01 
1.4107015792e-07 1.3836776778e+04 1.2835878804e+00 3.6000000000e-01 
1.7481830474e-09 1.1205027563e+04 8.3982903189e-01 3.6000000000e-01 
2.5824916780e-08 1.7951831712e+04 1.0502912794e+00 3.6000000000e-01 
6.6059835220e-08 1.1936683232e+04 7.3886961708e-01 3.6000000000e-01 
1.1493805599e-09 1.3970910058e+04 4.9380681895e-02 3.6000000000e-01 
7.8116744557e-08 2.0000000000e+04 5.0222028871e-01 3.6000000000e-01 
1.1937097532e-07 1.2704418226e+04 1.2818606630e+00 3.6000000000e-01 
3.0501867743e-13 1.1329225249e+04 9.5097936487e-01 3.6000000000e-01 
4.2066978934e-08 1.2711339859e+04 7.2068951856e-01 3.6000000000e-01 
1.6448742184e-07 1.1266616626e+04 6.3561960918e-01 3.6000000000e-01 
2.8142229566e-07 1.1392596583e+04 1.2096141798e+00 3.6000000000e-01 
7.8475422760e-08 1.2615025852e+04 4.6089363877e-01 3.6000000000e-01 
1.8032593017e-09 1.4203790522e+04 9.8942844416e-01 3.6000000000e-01 
7.2047444310e-11 1.2971512707e+04 2.2781170449e-01 3.6000000000e-01 
8.1112944190e-09 1.5011971720e+04 1.2043270968e+00 3.6000000000e-01 
1.7272676806e-08 1.2040119071e+04 9.8157519108e-01 3.6000000000e-01 
9.8463283911e-08 1.2684112189e+04 9.4151999516e-01 3.6000000000e-01 
2.0596805355e-10 1.3751189017e+04 6.2477299876e-01 3.6000000000e-01 
2.5621628444e-08 1.4337864598e+04 7.1189080197e-01 3.6000000000e-01 
2.7860107414e-11 1.2271643176e+04 1.0090744763e+00 3.6000000000e-01 
4.7485301700e-07 1.2202831058e+04 3.9265232215e-01 3.6000000000e-01 
1.8810499260e-07 1.4292754208e+04 7.4888058560e-01 3.6000000000e-01 
4.1307222256e-07 1.2695816553e+04 8.6741494699e-01 3.6000000000e-01 
3.2262580182e-13 2.0000000000e+04 1.1481720346e+00 3.6000000000e-01 
6.5348974521e-09 1.3654875391e+04 2.8731085838e-01 3.6000000000e-01 
1.8419095373e-10 1.1981604310e+04 1.1540561345e+00 3.6000000000e-01 
1.0523339440e-06 1.1423177195e+04 3.8001478769e-01 3.6000000000e-01 
1.5143604112e-09 1.8179384323e+04 9.5349755915e-01 3.6000000000e-01 
6.9235675960e-10 1.1352334948e+04 1.0301541113e-01 3.6000000000e-01 
3.4522462514e-10 1.3853444378e+04 1.3812104892e+00 3.6000000000e-01 
9.6917342096e-06 1.8177186369e+04 1.1307458317e+00 3.6000000000e-01 
4.6028166452e-10 1.9043584983e+04 8.0323768314e-01 3.6000000000e-01 
3.6311717171e-10 1.4332368915e+04 5.3246081574e-01 3.6000000000e-01 
1.9148964049e-06 1.2982289802e+04 1.3213606603e+00 3.6000000000e-01 
1.0808880493e-09 2.0000000000e+04 6.9647694604e-01 3.6000000000e-01 
5.8977973437e-10 1.2200212649e+04 5.6265493927e-01 3.6000000000e-01 
3.3817121245e-09 1.2133067455e+04 1.1881695757e+00 3.6000000000e-01 
1.8974938034e-08 1.7115713743e+04 1.1401253209e+00 3.6000000000e-01 
1.2343274760e-10 1.2639225188e+04 2.5926288690e-01 3.6000000000e-01 
4.1124832114e-09 1.1668546333e+04 3.3480882449e-01 3.6000000000e-01 
3.4926909712e-07 1.2811976913e+04 6.4772694665e-01 3.6000000000e-01 
6.1112249602e-11 1.2633285971e+04 1.1988950835e+00 3.6000000000e-01 
2.3246790144e-11 1.4990451377e+04 9.5063255608e-01 3.6000000000e-01 
3.7936659080e-10 1.2952669872e+04 1.2369663349e+00 3.6000000000e-01 
2.5123564173e-09 1.8781416220e+04 6.0721019611e-01 3.6000000000e-01 
5.8518395673e-07 1.1852937545e+04 5.3426058196e-01 3.6000000000e-01 
4.1335650040e-10 1.2703067468e+04 9.6442020655e-01 3.6000000000e-01 
1.3707947515e-07 1.8095634199e+04 9.3912058706e-01 3.6000000000e-01 
1.1915395888e-06 1.2632755433e+04 1.2196076991e+00 3.6000000000e-01 
3.9151888548e-10 1.3480949164e+04 9.1597000972e-01 3.6000000000e-01 
3.4449817666e-11 1.1254466408e+04 1.2459960705e+00 3.6000000000e-01 
3.6578681443e-07 1.3968594974e+04 1.0175540545e+00 3.6000000000e-01 
1.2966283245e-09 1.2665655441e+04 8.3193763246e-01 3.6000000000e-01 
3.8442647322e-11 1.1402397606e+04 1.0029694153e+00 3.6000000000e-01 
2.4749478267e-09 2.0000000000e+04 8.9669616671e-01 3.6000000000e-01 
1.9273855829e-10 1.3352873218e+04 3.5663172190e-01 3.6000000000e-01 
5.0968014283e-06 1.4567094580e+04 7.4141642708e-01 3.6000000000e-01 
2.2813113422e-09 1.1355039045e+04 3.1989023514e-01 3.6000000000e-01 
6.2065385381e-09 2.0000000000e+04 4.1421897750e-01 3.6000000000e-01 
5.4233094687e-10 1.1294843375e+04 3.5950041250e-01 3.6000000000e-01 
2.8108654606e-05 1.1957838584e+04 6.5651459880e-01 3.6000000000e-01 
2.4484965644e-09 1.8070664242e+04 3.0890069795e-01 3.6000000000e-01 
4.3174005060e-12 1.1832615623e+04 2.2476338013e-01 3.6000000000e-01 
2.9151334613e-08 1.1257242354e+04 1.0345218504e+00 3.6000000000e-01 
9.7433382217e-10 1.2156911388e+04 8.9270966540e-01 3.6000000000e-01 
2.5504564853e-13 1.7043926465e+04 6.4617249246e-01 3.6000000000e-01 
3.4335930656e-11 1.1794490270e+04 1.0805000860e+00 3.6000000000e-01 
4.5808187353e-10 1.5035739688e+04 1.2772415197e+00 3.6000000000e-01 
2.0389949415e-10 1.3817227304e+04 8.9299983041e-01 3.6000000000e-01 
2.5281479685e-08 1.1258778035e+04 5.4572875372e-01 3.6000000000e-01 
3.2510749191e-09 1.2349633717e+04 4.6121876187e-01 3.6000000000e-01 
1.0108078215e-08 1.3161543969e+04 9.8486518332e-01 3.6000000000e-01 
1.9359291534e-07 1.1227390373e+04 7.5512586182e-01 3.6000000000e-01 
2.3101100952e-11 1.6758867783e+04 6.6869217199e-01 3.6000000000e-01 
1.1652440236e-10 2.0000000000e+04 1.0750984074e+00 3.6000000000e-01 
1.3626499380e-08 2.0000000000e+04 1.0794432893e+00 3.6000000000e-01 
1.4379436036e-10 1.3086822130e+04 6.1129643098e-01 3.6000000000e-01 
6.3869766745e-11 1.2451708831e+04 1.0678155412e+00 3.6000000000e-01 
9.0387971417e-09 1.2062037258e+04 9.0879387168e-01 3.6000000000e-01 
3.7006721352e-10 1.7036514218e+04 1.0930333579e+00 3.6000000000e-01 
1.2880179928e-05 1.2556693929e+04 1.2235179096e+00 3.6000000000e-01 
1.4042650459e-10 2.0000000000e+04 7.6275033530e-01 3.6000000000e-01 
8.6714416324e-06 1.7662720526e+04 3.1939678416e-01 3.6000000000e-01 
1.5491737952e-08 1.1726950057e+04 6.0195507069e-01 3.6000000000e-01 
1.7137912818e-10 1.2734885947e+04 8.6766812822e-01 3.6000000000e-01 
3.0171203109e-12 1.1362644018e+04 2.9686370547e-01 3.6000000000e-01 
1.9568828394e-06 1.1728893670e+04 1.3493431896e+00 3.6000000000e-01 
2.6333530195e-07 1.4289692303e+04 8.2661212401e-01 3.6000000000e-01 
4.3185864821e-09 1.1660912272e+04 8.6650058182e-01 3.6000000000e-01 
4.5458037515e-10 1.3715568422e+04 3.6730294784e-01 3.6000000000e-01 
1.0692655920e-08 2.0000000000e+04 9.1670665075e-01 3.6000000000e-01 
3.2844816691e-08 1.8593967283e+04 9.0367901058e-01 3.6000000000e-01 
1.0703512343e-10 2.0000000000e+04 1.0038989792e-01 3.6000000000e-01 
1.4412584148e-09 1.5663236704e+04 6.7991662806e-01 3.6000000000e-01 
5.2945217075e-08 1.2091889759e+04 1.0418432595e+00 3.6000000000e-01 
7.1559126584e-10 1.1829156652e+04 3.0081653433e-01 3.6000000000e-01 
7.8675305018e-08 1.2890488887e+04 1.5001822233e+00 3.6000000000e-01 
3.3637111028e-06 1.4557246893e+04 1.3075580290e+00 3.6000000000e-01 
1.6813915679e-08 2.0000000000e+04 1.0387965148e+00 3.6000000000e-01 
7.5971559485e-07 1.1910993361e+04 1.0541592663e+00 3.6000000000e-01 
4.6733645522e-07 1.6720666313e+04 3.4043223912e-01 3.6000000000e-01 
1.1115343346e-10 1.4621025984e+04 6.1574347641e-01 3.6000000000e-01 
2.4887745165e-05 1.3245009263e+04 7.9448643187e-01 3.6000000000e-01 
6.8008975355e-08 1.1504791981e+04 2.0509249907e-01 3.6000000000e-01 
3.6221345219e-09 1.8765599376e+04 8.0588403862e-01 3.6000000000e-01 
7.0927198897e-10 1.2403877084e+04 1.2187953262e+00 3.6000000000e-01 
4.8773615964e-08 1.4522772192e+04 1.0513879010e+00 3.6000000000e-01 
2.5875358303e-10 1.3440696822e+04 5.7046830502e-01 3.6000000000e-01 
2.3050981924e-05 1.9470999433e+04 6.5932185116e-01 3.6000000000e-01 
2.8887246842e-07 1.3263034528e+04 1.1012014439e+00 3.6000000000e-01 
3.3716590745e-11 1.5520228750e+04 1.0461561427e+00 3.6000000000e-01 
2.7539453481e-10 1.4641611057e+04 1.1629166874e+00 3.6000000000e-01 
7.6958370437e-11 2.0000000000e+04 1.3014893322e+00 3.6000000000e-01 
1.5267211569e-07 1.2087194081e+04 1.4068723768e+00 3.6000000000e-01 
1.1285413752e-09 1.5060487866e+04 1.1323824398e+00 3.6000000000e-01 
8.1984190834e-10 1.2767079846e+04 3.8576745548e-01 3.6000000000e-01 
9.3922064748e-06 1.1954612670e+04 1.0527253919e+00 3.6000000000e-01 
1.6961593406e-08 2.0000000000e+04 6.5180861660e-01 3.6000000000e-01 
1.8198295738e-06 1.1419116038e+04 8.2986668175e-01 3.6000000000e-01 
3.6089924122e-10 1.1657739644e+04 7.4058926402e-01 3.6000000000e-01 
1.3350056131e-10 1.2390465246e+04 1.2447679183e+00 3.6000000000e-01 
1.6692416590e-09 1.7849536898e+04 1.1507954337e+00 3.6000000000e-01 
7.8640384324e-10 1.1755213298e+04 8.8711371095e-01 3.6000000000e-01 
3.3099909811e-08 1.1971922827e+04 1.0995209307e+00 3.6000000000e-01 
6.6401942216e-07 2.0000000000e+04 1.1872653130e+00 3.6000000000e-01 
8.8125817426e-11 1.5768638695e+04 6.2722879997e-01 3.6000000000e-01 
1.8191192969e-10 1.4066353823e+04 1.1121771000e+00 3.6000000000e-01 
1.2027835319e-09 1.3239255993e+04 9.5351706871e-01 3.6000000000e-01 
8.7599135883e-08 1.6687386240e+04 5.7223051836e-01 3.6000000000e-01 
9.1996967816e-10 1.8622602420e+04 6.0070394900e-01 3.6000000000e-01 
1.0209103652e-08 1.1852278938e+04 6.4895321767e-01 3.6000000000e-01 
2.1643819026e-08 1.3315366671e+04 2.9369888354e-01 3.6000000000e-01 
1.4916269256e-10 1.2225965864e+04 1.5869668401e-01 3.6000000000e-01 
7.0483712642e-09 2.0000000000e+04 1.7573580936e-01 3.6000000000e-01 
7.9094537723e-09 1.1983279550e+04 6.5920796401e-01 3.6000000000e-01 
6.9597387654e-09 1.2803872797e+04 1.0569041273e+00 3.6000000000e-01 
2.0428401023e-07 1.5115730821e+04 3.0174384976e-01 3.6000000000e-01 
3.6055129159e-08 1.8785728992e+04 6.1295908514e-01 3.6000000000e-01 
1.6224888576e-08 1.1668281634e+04 7.2818154871e-01 3.6000000000e-01 
4.5536121687e-09 1.3950776292e+04 1.1526097201e+00 3.6000000000e-01 
5.0033556431e-06 2.0000000000e+04 7.3805469377e-01 3.6000000000e-01 
1.8525752220e-10 1.2964792404e+04 8.8310475767e-01 3.6000000000e-01 
3.4498626543e-09 1.2026307059e+04 1.0593688139e+00 3.6000000000e-01 
9.0335608997e-09 1.1503838387e+04 1.1853645133e+00 3.6000000000e-01 
1.2568297671e-07 1.4091848594e+04 9.8454299593e-01 3.6000000000e-01 
2.0756643031e-07 1.1998059751e+04 1.0864021879e+00 3.6000000000e-01 
2.1011274070e-10 1.8391474995e+04 4.5537704144e-01 3.6000000000e-01 
7.5571115567e-09 1.2623572501e+04 2.9265772282e-01 3.6000000000e-01 
1.9425666054e-09 1.2918030841e+04 1.0239147745e+00 3.6000000000e-01 
5.9285410650e-09 1.1617899965e+04 7.3362677977e-01 3.6000000000e-01 
3.3547471595e-11 1.3973203655e+04 6.6941154492e-01 3.6000000000e-01 
3.1680389202e-09 1.1657260399e+04 7.8033922993e-01 3.6000000000e-01 
1.0468601050e-10 1.9080898461e+04 4.3724328108e-01 3.6000000000e-01 
7.6483443445e-09 1.3982599208e+04 1.1770052555e+00 3.6000000000e-01 
8.2175693527e-07 1.3559072314e+04 1.9722118192e-01 3.6000000000e-01 
4.4512231397e-06 1.4230491838e+04 5.0896300396e-01 3.6000000000e-01 
8.4114609329e-10 1.3996872240e+04 1.1798584160e+00 3.6000000000e-01 
4.2122285532e-11 1.4797537036e+04 1.1131440613e+00 3.6000000000e-01 
4.4337263712e-08 1.1255787339e+04 1.3493641703e+00 3.6000000000e-01 
1.4101914464e-11 1.1437676667e+04 1.0165288660e+00 3.6000000000e-01 
3.5672127181e-09 1.3593737836e+04 8.5511503306e-01 3.6000000000e-01 
5.5180161736e-10 1.2763183375e+04 4.0058050191e-01 3.6000000000e-01 
1.2738940559e-07 1.1738681557e+04 1.0046810739e+00 3.6000000000e-01 
1.7293321833e-10 1.8384785924e+04 9.6448307682e-01 3.6000000000e-01 
2.0963522109e-09 1.7019316170e+04 8.5604697028e-01 3.6000000000e-01 
2.8247321141e-10 1.1593558286e+04 1.2684984706e+00 3.6000000000e-01 
7.8853228139e-06 1.1553445992e+04 8.4070118865e-01 3.6000000000e-01 
9.9378934822e-10 1.6471716344e+04 1.1368524564e+00 3.6000000000e-01 
9.2639044664e-11 1.1338006694e+04 9.4414346109e-01 3.6000000000e-01 
2.0129928703e-11 1.5620868818e+04 3.6803467436e-01 3.6000000000e-01 
2.2620615511e-09 1.4717955303e+04 1.4432428496e+00 3.6000000000e-01 
9.8534253140e-06 1.7813512791e+04 5.6392690196e-01 3.6000000000e-01 
8.8121323699e-09 1.1217702346e+04 1.3208625195e+00 3.6000000000e-01 
2.1926271674e-07 1.3371986209e+04 1.3363545390e+00 3.6000000000e-01 
3.2816779696e-07 1.4318701206e+04 7.4593254021e-01 3.6000000000e-01 
4.0741761758e-09 1.6488884495e+04 6.8876293337e-01 3.6000000000e-01 
7.4114164776e-09 1.8050372549e+04 9.1137765293e-01 3.6000000000e-01 
7.9793359320e-11 1.1695334472e+04 1.3742387606e+00 3.6000000000e-01 
1.4443612913e-08 1.4464862253e+04 1.1493318357e+00 3.6000000000e-01 
2.8857057641e-10 1.2126154791e+04 1.3012101839e+00 3.6000000000e-01 
1.3258556267e-08 1.2469925412e+04 5.5810389130e-01 3.6000000000e-01 
3.2488195649e-10 1.2380148158e+04 1.3073181104e+00 3.6000000000e-01 
3.9575302662e-11 1.3216943440e+04 1.4407202636e-01 3.6000000000e-01 
4.0055454969e-09 2.0000000000e+04 4.5322798039e-01 3.6000000000e-01 
3.2195102753e-06 1.1207788647e+04 1.1949737767e+00 3.6000000000e-01 
1.4814851141e-11 1.1899349481e+04 1.3181477482e+00 3.6000000000e-01 
1.0305635220e-08 1.9748545400e+04 3.7711858473e-01 3.6000000000e-01 
1.0302262365e-08 1.2106968851e+04 8.9823770394e-01 3.6000000000e-01 
1.4014247087e-10 1.2692995444e+04 7.6929052257e-01 3.6000000000e-01 
6.6121047823e-10 1.3908259140e+04 5.3485623703e-01 3.6000000000e-01 
3.6822217278e-09 1.2136086165e+04 1.3238052327e+00 3.6000000000e-01 
7.6387785301e-08 1.1772166562e+04 1.3279747221e+00 3.6000000000e-01 
1.4917044824e-09 1.5320102751e+04 7.4531550500e-01 3.6000000000e-01 
1.6538278957e-10 1.2304705495e+04 3.6594038490e-01 3.6000000000e-01 
1.2034177606e-08 1.6025854911e+04 2.8564112593e-01 3.6000000000e-01 
4.0544920243e-11 1.7222668151e+04 8.1013645407e-01 3.6000000000e-01 
4.4881885654e-11 1.8190529652e+04 4.6277302451e-01 3.6000000000e-01 
7.5070990158e-07 1.1280434446e+04 8.5861157469e-01 3.6000000000e-01 
2.8345197820e-07 1.6075241000e+04 1.2956999409e+00 3.6000000000e-01 
3.0491796617e-07 1.5680298621e+04 8.6450232333e-01 3.6000000000e-01 
8.5096967550e-07 1.6591679654e+04 8.1546381235e-01 3.6000000000e-01 
3.0696397896e-08 1.4250208368e+04 2.8236160730e-01 3.6000000000e-01 
1.1039053636e-09 1.1560806983e+04 1.2970975551e+00 3.6000000000e-01 
2.4158356580e-05 2.0000000000e+04 6.8884139998e-01 3.6000000000e-01 
1.1797441868e-07 1.5008122048e+04 5.6989082588e-01 3.6000000000e-01 
9.2971760551e-13 1.4582691807e+04 5.5861233369e-01 3.6000000000e-01 
5.6376593097e-09 1.3281623753e+04 4.1271120503e-01 3.6000000000e-01 
5.8808016548e-09 1.3899057479e+04 1.0846117961e+00 3.6000000000e-01 
4.0595199106e-10 1.2040496290e+04 9.1073442338e-01 3.6000000000e-01 
2.8686360443e-08 1.3461274650e+04 9.5508359910e-01 3.6000000000e-01 
4.9713433209e-11 1.2911023249e+04 1.2707693140e+00 3.6000000000e-01 
2.5420613655e-12 1.2422819481e+04 1.3757778560e+00 3.6000000000e-01 
8.1890116594e-11 2.0000000000e+04 2.6565956477e-01 3.6000000000e-01 
2.9284025405e-06 1.2621134458e+04 7.5079532955e-01 3.6000000000e-01 
2.4729932697e-06 1.4894530673e+04 8.5239610417e-01 3.6000000000e-01 
2.7779837279e-09 1.3045200337e+04 1.2252190245e+00 3.6000000000e-01 
1.3838088341e-08 1.5591579937e+04 6.4952437401e-01 3.6000000000e-01 
4.7630704187e-07 1.1954459618e+04 9.8518519040e-01 3.6000000000e-01 
1.9622597037e-07 2.0000000000e+04 7.1875445972e-01 3.6000000000e-01 
2.6569584891e-09 1.4044575062e+04 1.0032481879e+00 3.6000000000e-01 
2.0749048211e-05 1.2119575642e+04 1.1726529825e+00 3.6000000000e-01 
3.1045292509e-06 1.1531373250e+04 3.7126228885e-01 3.6000000000e-01 
1.6790872953e-10 1.1900089569e+04 7.9048208003e-01 3.6000000000e-01 
2.5552937969e-07 1.2430362670e+04 4.4218857798e-01 3.6000000000e-01 
1.5144382286e-08 1.1204273846e+04 6.7782595320e-01 3.6000000000e-01 
8.4026133155e-10 1.8695736868e+04 1.1452357829e+00 3.6000000000e-01 
2.2973125653e-10 1.3564046525e+04 6.9148799364e-01 3.6000000000e-01 
1.5214084805e-09 1.3359290708e+04 1.3477761691e+00 3.6000000000e-01 
1.4462806360e-07 1.2822386300e+04 6.4322820008e-01 3.6000000000e-01 
2.3797715595e-11 1.1316479509e+04 3.5123649825e-01 3.6000000000e-01 
5.4570198344e-09 1.2818798238e+04 9.8427799244e-01 3.6000000000e-01 
1.0701644693e-11 1.1661906301e+04 1.3769719626e+00 3.6000000000e-01 
1.3621375954e-09 1.2231606507e+04 8.8198848459e-01 3.6000000000e-01 
1.2727705332e-10 1.2774306391e+04 8.1723256537e-01 3.6000000000e-01 
2.8240774315e-09 1.4757044603e+04 2.8013987737e-01 3.6000000000e-01 
2.5884955594e-10 2.0000000000e+04 8.1514116765e-01 3.6000000000e-01 
7.1820410639e-06 1.4426365235e+04 8.1514762960e-01 3.6000000000e-01 
1.4835710153e-08 1.5567209278e+04 9.0119256737e-01 3.6000000000e-01 
5.1860463335e-08 1.4882219698e+04 1.0299771588e+00 3.6000000000e-01 
8.5477452845e-08 1.2678776797e+04 8.6551456138e-01 3.6000000000e-01 
6.8666812903e-09 1.7586635135e+04 5.1643842409e-01 3.6000000000e-01 
4.2442736637e-08 1.9867403034e+04 1.2612513935e+00 3.6000000000e-01 
3.8814968265e-09 1.7066433465e+04 3.6628955673e-01 3.6000000000e-01 
2.6877827461e-08 1.1939055081e+04 3.4018497497e-01 3.6000000000e-01 
1.1244826932e-08 1.4109305846e+04 3.7458514697e-01 3.6000000000e-01 
2.2056732645e-10 2.0000000000e+04 8.8869994009e-01 3.6000000000e-01 
1.8323658602e-09 1.1424729280e+04 1.3903311113e+00 3.6000000000e-01 
4.3836995952e-08 1.2206360836e+04 1.4560353993e+00 3.6000000000e-01 
8.2785725366e-10 1.1512403091e+04 1.3514400754e+00 3.6000000000e-01 
3.8036353503e-09 1.8513056117e+04 7.3210141166e-01 3.6000000000e-01 
2.3824475629e-06 1.8112130501e+04 8.4412911268e-01 3.6000000000e-01 
3.7966527331e-10 1.2557102448e+04 1.0701970163e+00 3.6000000000e-01 
1.0918312638e-06 1.2197279006e+04 2.0592057351e-01 3.6000000000e-01 
1.0772943311e-09 1.2161109966e+04 2.8945333868e-01 3.6000000000e-01 
7.8114265176e-11 1.4551949767e+04 6.8362277740e-01 3.6000000000e-01 
4.1220630076e-06 1.1501074013e+04 5.1971335167e-01 3.6000000000e-01 
1.1403531508e-09 2.0000000000e+04 7.8317702704e-01 3.6000000000e-01 
1.9244128956e-10 1.6822450062e+04 6.8445241280e-01 3.6000000000e-01 
1.8405261636e-10 2.0000000000e+04 3.3433124820e-01 3.6000000000e-01 
3.1230468239e-08 2.0000000000e+04 8.0441597744e-01 3.6000000000e-01 
6.8469018653e-09 1.3393244932e+04 6.6400449519e-01 3.6000000000e-01 
5.4779674815e-08 1.8230561144e+04 8.6704429032e-01 3.6000000000e-01 
4.0382727533e-08 1.1603542248e+04 1.0119265280e+00 3.6000000000e-01 
1.1193949114e-06 1.3954508478e+04 1.2698406530e+00 3.6000000000e-01 
9.4889637558e-12 1.5944347354e+04 1.0519175888e+00 3.6000000000e-01 
3.4498637150e-08 1.4649595233e+04 1.0400794463e+00 3.6000000000e-01 
1.0817166258e-08 1.1618199386e+04 2.2231581603e-01 3.6000000000e-01 
6.2778513852e-11 1.1955609484e+04 6.5166556522e-01 3.6000000000e-01 
3.7136982690e-11 2.0000000000e+04 1.0487333622e+00 3.6000000000e-01 
6.0921253670e-07 1.2206408147e+04 9.2915959740e-01 3.6000000000e-01 
4.7675111824e-07 1.4331835527e+04 8.7227743662e-01 3.6000000000e-01 
5.5719210173e-07 1.4896511856e+04 1.0446039204e+00 3.6000000000e-01 
2.9297819981e-08 1.3426680067e+04 8.7897460671e-01 3.6000000000e-01 
8.3460667681e-11 1.2321001210e+04 2.2221640853e-01 3.6000000000e-01 
2.6070177553e-09 1.3036567932e+04 8.5850243004e-01 3.6000000000e-01 
6.8564454486e-09 1.1872581683e+04 8.9257978116e-01 3.6000000000e-01 
6.9313927520e-07 1.1534829746e+04 1.0589726018e+00 3.6000000000e-01 
1.2196747240e-08 1.4594764466e+04 1.3175695507e+00 3.6000000000e-01 
1.1973159537e-12 1.6745525992e+04 1.1080638774e+00 3.6000000000e-01 
1.8550470373e-07 1.4011471664e+04 8.4206109272e-01 3.6000000000e-01 
1.6305065293e-07 1.7706850575e+04 9.1899948570e-01 3.6000000000e-01 
1.4964440087e-08 2.0000000000e+04 6.0862666038e-01 3.6000000000e-01 
9.5850788086e-08 1.5605982162e+04 1.4434745017e+00 3.6000000000e-01 
7.8206440225e-08 1.3096145480e+04 9.1700674434e-02 3.6000000000e-01 
7.9869724474e-11 1.1612850032e+04 6.7247716883e-01 3.6000000000e-01 
6.0492820300e-10 1.3975571334e+04 1.0905796732e+00 3.6000000000e-01 
2.0156633963e-09 1.5225326976e+04 7.6251967072e-01 3.6000000000e-01 
5.0457726559e-08 1.1262167465e+04 1.2674396944e+00 3.6000000000e-01 
1.3853036102e-10 1.2726666180e+04 8.8028351644e-01 3.6000000000e-01 
4.3039219873e-11 1.5713934015e+04 1.0079935043e+00 3.6000000000e-01 
9.4612653480e-10 1.4174739852e+04 7.9563921251e-02 3.6000000000e-01 
3.0820995753e-07 1.5169807253e+04 6.8755618287e-01 3.6000000000e-01 
4.1749186852e-07 1.1926985397e+04 9.5587335807e-01 3.6000000000e-01 
1.1144463665e-06 1.3389121357e+04 8.7984026852e-01 3.6000000000e-01 
1.0412330975e-06 1.4270957215e+04 1.6791836903e-01 3.6000000000e-01 
1.2688876674e-09 1.2011472187e+04 1.2411260949e+00 3.6000000000e-01 
4.6153249952e-11 1.2298412512e+04 2.1531750485e-01 3.6000000000e-01 
3.4415584892e-08 1.2616608265e+04 9.3523567161e-01 3.6000000000e-01 
8.6613815000e-10 1.1306335552e+04 7.5949036299e-01 3.6000000000e-01 
9.8269245609e-09 1.1716696986e+04 8.3490198851e-01 3.6000000000e-01 
5.7246572932e-08 1.2447927956e+04 1.8360700176e-01 3.6000000000e-01 
1.0358363117e-08 1.1914751133e+04 1.0673485664e+00 3.6000000000e-01 
3.0671646132e-09 1.5895075972e+04 8.3433964306e-01 3.6000000000e-01 
7.2375311938e-09 1.1569621828e+04 9.4106716248e-01 3.6000000000e-01 
9.5936343328e-10 1.1213940021e+04 9.9823869643e-01 3.6000000000e-01 
7.4120382886e-09 1.5925026465e+04 6.0466393811e-01 3.6000000000e-01 
5.0767112009e-08 1.3035433326e+04 1.0568824539e+00 3.6000000000e-01 
8.2061480852e-12 2.0000000000e+04 7.7381328986e-01 3.6000000000e-01 
1.9245082977e-10 1.2880878387e+04 7.0520565672e-01 3.6000000000e-01 
9.9693353643e-08 1.8795373861e+04 5.1121626089e-01 3.6000000000e-01 
5.3403447859e-11 1.2239221854e+04 6.4882536337e-01 3.6000000000e-01 
2.3883692832e-05 1.3854255736e+04 1.5054838167e+00 3.6000000000e-01 
1.8742080549e-05 1.3788736193e+04 3.9354899280e-01 3.6000000000e-01 
2.7425893639e-06 2.0000000000e+04 1.2360247741e+00 3.6000000000e-01 
5.4447013010e-06 1.1846580537e+04 9.4192241751e-01 3.6000000000e-01 
1.7014666956e-08 1.4574242504e+04 6.5407398597e-01 3.6000000000e-01 
7.5046701747e-10 1.1515715502e+04 5.1752558816e-01 3.6000000000e-01 
1.8457533495e-10 1.2652311592e+04 1.0686597932e+00 3.6000000000e-01 
4.9058873881e-06 1.2534708216e+04 2.2218107245e-01 3.6000000000e-01 
1.6206289900e-08 1.3846980230e+04 5.1918927279e-01 3.6000000000e-01 
6.5179990528e-10 1.2431789609e+04 8.4267308624e-01 3.6000000000e-01 
1.0658164715e-07 1.2617525021e+04 5.3082525604e-01 3.6000000000e-01 
2.6861015411e-08 1.6596787051e+04 9.3505799076e-01 3.6000000000e-01 
2.8610292673e-09 1.2046434781e+04 6.5370895422e-01 3.6000000000e-01 
3.7699519208e-09 1.1327771618e+04 9.4172467294e-01 3.6000000000e-01 
3.8044107790e-09 1.3002384108e+04 1.2410047340e+00 3.6000000000e-01 
1.8579662837e-09 1.2288072739e+04 6.4201393215e-01 3.6000000000e-01 
4.0952780966e-10 1.3162633667e+04 1.1488280331e+00 3.6000000000e-01 
2.5041387904e-05 1.1960306874e+04 7.5832796816e-01 3.6000000000e-01 
1.1046599268e-11 1.5713086930e+04 9.7284583381e-01 3.6000000000e-01 
3.2262190988e-09 2.0000000000e+04 4.3596918947e-01 3.6000000000e-01 
1.5338863870e-09 2.0000000000e+04 1.1193395127e+00 3.6000000000e-01 
1.9856413937e-09 1.3013088415e+04 1.1871811750e+00 3.6000000000e-01 
5.5671967291e-11 1.1251628216e+04 7.4152340865e-01 3.6000000000e-01 
9.7530150091e-12 1.1292987581e+04 3.2225317784e-01 3.6000000000e-01 
2.6747997752e-06 1.3066856857e+04 9.7689388766e-01 3.6000000000e-01 
7.2068118006e-08 1.1866991941e+04 7.7277348927e-01 3.6000000000e-01 
3.2736215772e-09 1.3364953051e+04 8.5470780580e-01 3.6000000000e-01 
1.7625850166e-10 1.1852166268e+04 1.3965052922e+00 3.6000000000e-01 
8.1741178565e-11 1.4277696514e+04 9.8030543326e-01 3.6000000000e-01 
1.6701713902e-07 1.4329735629e+04 3.0802133330e-01 3.6000000000e-01 
7.1972530406e-09 1.1594920864e+04 6.8242691738e-01 3.6000000000e-01 
6.0779604781e-08 2.0000000000e+04 6.1410123230e-01 3.6000000000e-01 
7.9916139179e-09 1.2316395071e+04 1.1118671809e+00 3.6000000000e-01 
2.9308730414e-07 1.2032709964e+04 6.5423706520e-01 3.6000000000e-01 
6.3688458948e-08 1.5760144610e+04 3.5851303026e-01 3.6000000000e-01 
2.4957279368e-07 1.1402186480e+04 1.4433466914e-01 3.6000000000e-01 
2.4713127067e-07 2.0000000000e+04 2.2302806060e-01 3.6000000000e-01 
3.9916647442e-11 1.2192164329e+04 5.8978647661e-01 3.6000000000e-01 
8.9238278089e-07 1.4189703086e+04 7.4139365370e-01 3.6000000000e-01 
2.1832853799e-12 1.7899297855e+04 1.0307267331e+00 3.6000000000e-01 
2.7350439965e-06 1.4985999141e+04 3.1228052575e-01 3.6000000000e-01 
2.1374149420e-08 1.3700382359e+04 1.0682273457e+00 3.6000000000e-01 
