# Supplementary material for: Atmospheric CO2 levels from 2.7 billion years ago inferred from micrometeorite oxidation
Source: Sci Adv. 2020 Jan 22;6(4):eaay4644. doi: 10.1126/sciadv.aay4644 (PMC6976288; doi:10.1126/sciadv.aay4644)
Supplement: Data file S1 [file aay4644_Data_file_S1.zip › co2_atmos/co2_36/clean_results.dat]

Radius [m]       Fe Area [frac]    Max Temp [k]    
7.0680914814e-05 5.4597224161e-01 2.3478968549e+03 
3.8854983388e-05 5.5928712035e-01 2.7408531158e+03 
6.8802668201e-06 1.0000000000e+00 1.7058572991e+03 
8.7415598604e-05 5.4400178920e-01 2.5728412031e+03 
1.2485240889e-05 6.1172848945e-01 2.3773011134e+03 
2.5036412474e-05 5.7375587757e-01 2.3004513396e+03 
2.2116863975e-05 1.0000000000e+00 1.7699554007e+03 
4.6685608523e-05 4.8737936498e-01 2.0850029436e+03 
8.2188701317e-05 5.4045470176e-01 2.3715685351e+03 
1.6772377694e-04 1.0000000000e+00 3.0000000000e+02 
2.1279621760e-05 6.4060044539e-01 1.8403913058e+03 
6.7566439857e-05 5.4603136161e-01 2.4085491488e+03 
2.4249009526e-05 1.0000000000e+00 1.5350794682e+03 
9.8637953577e-06 1.0000000000e+00 1.7520475528e+03 
9.8180691693e-06 1.0000000000e+00 1.7328807725e+03 
1.3575597412e-05 5.9006102724e-01 2.2539164387e+03 
5.1465105648e-05 5.5963622537e-01 2.4641518371e+03 
1.5517646599e-05 6.1321694975e-01 2.3916348053e+03 
8.4245931329e-05 5.5176910478e-01 2.3589050184e+03 
4.2302193655e-05 4.7594476161e-01 2.1550027147e+03 
4.2034930563e-05 4.7326034775e-01 2.2088072133e+03 
3.4839794751e-05 5.7201657537e-01 2.3092034547e+03 
3.3963266810e-05 5.4977197886e-01 2.2931411146e+03 
5.2620028689e-05 1.0000000000e+00 3.0000000000e+02 
7.6568894802e-06 5.7935313521e-01 1.8944499162e+03 
1.6452524352e-05 1.0000000000e+00 1.6981693221e+03 
6.0043480581e-05 5.4140663567e-01 2.3567377479e+03 
3.1676162760e-05 5.7621459456e-01 2.3573150431e+03 
2.5432677883e-05 1.0000000000e+00 1.5828636424e+03 
4.3793992946e-05 5.7833514225e-01 2.3791545231e+03 
2.5930408195e-05 1.0000000000e+00 1.7606912227e+03 
6.3447228112e-06 1.0000000000e+00 1.4489966528e+03 
1.3379667425e-05 5.0394743544e-01 2.1390123550e+03 
6.5942418702e-06 6.2788053147e-01 2.4415143201e+03 
4.6123749693e-06 1.0000000000e+00 7.1864078994e+02 
2.2137509417e-05 6.1321796953e-01 2.3813236396e+03 
2.3496909007e-04 5.4170517809e-01 2.3990168287e+03 
6.8812351523e-05 5.8299719628e-01 2.3018061837e+03 
1.1449082937e-05 6.1026428809e-01 2.2178723769e+03 
4.4750427478e-05 5.8092191787e-01 2.4592736973e+03 
2.4354242387e-04 5.2682859450e-01 2.5240397568e+03 
4.3402725172e-05 5.3030493397e-01 1.9722789334e+03 
1.9390393813e-04 5.4837901582e-01 2.4356214560e+03 
1.4902094016e-05 5.0163465416e-01 2.1469766705e+03 
1.1003748847e-05 6.3735951588e-01 2.3271672290e+03 
9.1726125765e-06 6.2718088550e-01 2.3901050868e+03 
1.0915161665e-04 5.3414999625e-01 2.4824332792e+03 
1.0117511920e-05 1.0000000000e+00 1.6509969006e+03 
5.4953809117e-05 5.6367721021e-01 2.3278419963e+03 
1.5598837967e-05 5.7088115075e-01 1.9056053787e+03 
1.0388093789e-04 5.8278441522e-01 2.3597656918e+03 
2.2826009150e-04 5.5178781950e-01 2.4683997807e+03 
2.4386504874e-04 5.4494525685e-01 2.3614931051e+03 
2.7054386129e-05 4.8676892302e-01 2.2012425955e+03 
6.5260094242e-05 5.6480222713e-01 2.3910201645e+03 
1.3459138608e-05 5.9934208104e-01 1.8742060888e+03 
1.3614577939e-05 1.0000000000e+00 1.5658429771e+03 
4.9612297468e-05 6.1785243857e-01 1.8557850865e+03 
2.6625163666e-05 4.9853285685e-01 2.0879455830e+03 
5.1738689203e-05 5.3220962160e-01 2.3444803533e+03 
3.5388620901e-05 5.7900756136e-01 2.4466183847e+03 
9.2333059142e-06 6.3327292074e-01 2.2889698550e+03 
2.2477056156e-05 5.2145795080e-01 2.0649035290e+03 
2.3286279900e-05 5.8425686269e-01 2.3270585470e+03 
7.5772581067e-05 5.4757807290e-01 2.4862549147e+03 
1.8807054144e-05 6.0609674815e-01 2.4285663493e+03 
1.3671785758e-04 5.3953906604e-01 2.6198744410e+03 
1.2279637918e-05 1.0000000000e+00 1.5694717160e+03 
8.4061734682e-06 5.9051672788e-01 1.8829958429e+03 
9.2212393107e-05 5.3707447993e-01 2.3779838387e+03 
1.1672478637e-04 5.2825187278e-01 2.5847879807e+03 
1.3734438669e-04 5.3137873140e-01 2.6185946419e+03 
3.5851269639e-05 5.7074084142e-01 2.3451894876e+03 
4.0847996961e-05 5.6857309758e-01 2.4031171755e+03 
1.9631378928e-05 1.0000000000e+00 3.7729634834e+02 
2.8277442432e-05 4.8138185464e-01 2.1851843252e+03 
3.5337112037e-06 1.0000000000e+00 1.0369317633e+03 
2.9136257433e-04 5.0411929963e-01 2.6066676895e+03 
1.4252101498e-05 5.1120331088e-01 2.0200839607e+03 
6.8231758075e-05 1.0000000000e+00 1.7664825899e+03 
3.2890794203e-05 5.7509783843e-01 2.4264931107e+03 
5.4128776197e-06 6.2948082677e-01 2.5729296621e+03 
2.8788488022e-05 5.9581473805e-01 2.3738355863e+03 
1.3460462038e-05 5.0739172451e-01 2.0938323191e+03 
3.4602197501e-05 5.7866020725e-01 2.3942823087e+03 
1.0327378563e-05 1.0000000000e+00 1.6494530405e+03 
1.2435330712e-04 5.3394275783e-01 2.5561326028e+03 
2.0300380854e-05 4.9508817743e-01 2.0968335187e+03 
5.4148277498e-05 4.8092109705e-01 2.1121694472e+03 
9.1953366273e-06 1.0000000000e+00 1.5928634345e+03 
4.1198897231e-05 5.2634997802e-01 2.2746702078e+03 
1.9225706779e-05 5.4357249977e-01 2.2508871037e+03 
2.5396329216e-04 5.4257434498e-01 2.5165239786e+03 
9.1980617417e-05 5.3092733399e-01 2.3396766615e+03 
5.2141582794e-05 5.6077479917e-01 2.4286786486e+03 
5.0545816992e-05 6.0692073689e-01 2.3891749974e+03 
2.8135652278e-05 5.0511834108e-01 2.0291735461e+03 
9.6980965100e-05 5.4329608242e-01 2.5599182587e+03 
2.8542540221e-05 4.8370208314e-01 2.1931693210e+03 
9.1780613681e-05 5.3578690125e-01 2.4390044191e+03 
1.3050182593e-05 1.0000000000e+00 1.7869852870e+03 
1.4017287746e-05 5.9493753809e-01 1.8755670867e+03 
1.3074269470e-04 5.3613103708e-01 2.4646270277e+03 
3.3854558147e-05 5.7207085210e-01 2.3030443373e+03 
4.5245802831e-05 5.4408198580e-01 2.3482786546e+03 
7.3305626990e-06 6.3792224118e-01 2.3890623959e+03 
1.7229540452e-05 5.1203420612e-01 2.2032283186e+03 
4.1916661682e-05 1.0000000000e+00 1.5929265131e+03 
5.0359444106e-05 5.4561712292e-01 2.3402349790e+03 
8.2569732464e-06 1.0000000000e+00 1.5634226961e+03 
9.9435779797e-05 5.3697240356e-01 2.4600093976e+03 
1.0291651824e-05 6.3668273945e-01 2.4591819796e+03 
1.1499546763e-05 5.2485905706e-01 1.9876302275e+03 
3.3747164024e-05 5.0951690476e-01 2.2583271787e+03 
2.7343776624e-04 4.8688365364e-01 2.6685882277e+03 
1.5755179169e-05 4.9941977066e-01 2.1029487326e+03 
8.3780691157e-06 5.6083348028e-01 1.9196268203e+03 
3.8905522219e-05 5.7449157230e-01 2.3626270468e+03 
6.0530861169e-05 5.5633770743e-01 2.3998210987e+03 
2.5184723652e-05 4.9184428720e-01 2.1008768621e+03 
1.0599677421e-04 5.0802624618e-01 2.3044595026e+03 
2.0255609395e-05 1.0000000000e+00 1.7216959290e+03 
1.9389710110e-05 1.0000000000e+00 1.5890845159e+03 
9.4842830689e-06 1.0000000000e+00 1.7664013323e+03 
6.5161646081e-05 5.5923792335e-01 2.3928144998e+03 
9.2835187242e-06 1.0000000000e+00 1.5972899909e+03 
2.9997294610e-05 5.7922243775e-01 2.3433441138e+03 
7.5579985949e-05 5.5359402848e-01 2.3811736079e+03 
9.6718727414e-06 1.0000000000e+00 1.6524601728e+03 
3.4130509952e-05 5.9434614989e-01 2.3908543934e+03 
8.3845130500e-06 5.2457473621e-01 2.1032853099e+03 
7.2292686479e-06 6.3941589936e-01 2.3599317204e+03 
4.8690145888e-05 4.7826711341e-01 2.1297789307e+03 
4.8153529985e-05 6.0100709032e-01 2.4528299998e+03 
7.9363914644e-05 5.5805795764e-01 2.5161209502e+03 
1.6721322254e-05 1.0000000000e+00 1.7865827680e+03 
5.4134145817e-06 1.0000000000e+00 1.5026550371e+03 
2.7292826936e-05 5.9760807827e-01 2.3412874471e+03 
9.4556376046e-05 5.4247985718e-01 2.5897412417e+03 
1.1707864692e-05 6.1664732829e-01 1.8582635742e+03 
6.4184309613e-05 5.4808062127e-01 2.4014555624e+03 
6.5745666241e-06 6.3615389486e-01 2.4351289903e+03 
3.3714410536e-05 1.0000000000e+00 1.2820527501e+03 
1.2303236889e-05 1.0000000000e+00 1.4696742023e+03 
7.2363351409e-05 5.1197730580e-01 2.2930007503e+03 
6.6959727007e-05 5.4761306537e-01 2.4216702122e+03 
4.7636513612e-05 1.0000000000e+00 3.0000000000e+02 
1.1411539672e-04 5.7481501057e-01 2.3391523152e+03 
4.2771554991e-05 4.9384278426e-01 2.0601868728e+03 
1.8218868450e-05 6.1910627304e-01 2.3804116171e+03 
8.6612627632e-05 5.4651438298e-01 2.4125531576e+03 
2.5386026966e-05 5.7522432471e-01 2.3209661548e+03 
5.3758018894e-06 6.2670496591e-01 2.5832509611e+03 
1.4146821418e-04 5.5798663033e-01 2.3411512508e+03 
2.1829641060e-06 1.0000000000e+00 9.4796604519e+02 
6.6095171139e-05 5.5677405011e-01 2.4037964710e+03 
1.1462453593e-04 5.3524110412e-01 2.4519272992e+03 
1.8387100641e-04 5.3975255823e-01 2.3769265791e+03 
6.8064370987e-05 5.5195796835e-01 2.4451513980e+03 
3.8511538137e-05 5.6728782428e-01 2.2945569390e+03 
1.4605384563e-05 5.3359299923e-01 1.9662525268e+03 
5.3449692999e-05 5.8122993983e-01 2.2947852524e+03 
7.8797516210e-05 5.4772700170e-01 2.3544921373e+03 
8.7050975234e-05 5.5667479385e-01 2.4064083927e+03 
2.0711275321e-05 4.9129880091e-01 2.1206645725e+03 
3.9747453067e-05 5.7725730773e-01 2.3999856330e+03 
9.8281803738e-06 1.0000000000e+00 1.4993053819e+03 
1.0383862533e-04 5.3651281128e-01 2.5161504740e+03 
5.3904599172e-05 5.6985483083e-01 2.4675410388e+03 
1.0415795310e-04 5.5005517143e-01 2.4703950560e+03 
2.2241599978e-06 1.0000000000e+00 1.2917597654e+03 
3.4597884845e-05 5.7064548108e-01 2.3728638697e+03 
1.8423286094e-05 1.0000000000e+00 1.6024893767e+03 
1.5082032411e-04 5.2061676331e-01 2.5433772006e+03 
1.3802479900e-05 6.1835255616e-01 2.3006751125e+03 
3.1384516053e-05 4.7919670147e-01 2.1212478559e+03 
2.2747784829e-05 1.0000000000e+00 1.4132891176e+03 
3.3066037473e-05 5.9493934860e-01 2.6684255918e+03 
8.9724256672e-06 6.2446266197e-01 2.2855510305e+03 
2.2946493986e-05 5.6714983125e-01 2.2834894729e+03 
2.2374745059e-04 5.6033595411e-01 2.4019713341e+03 
5.7725750300e-06 6.3793392965e-01 2.3315885358e+03 
2.9625127963e-05 4.8211458759e-01 2.1266186266e+03 
5.2906787839e-05 5.2172221900e-01 1.9900169379e+03 
2.7883087152e-05 6.1070378364e-01 2.3429877895e+03 
1.7562383834e-05 5.1545253976e-01 2.0062067208e+03 
5.0425352515e-05 5.4184241510e-01 2.3583449921e+03 
8.8282357568e-05 5.4915728771e-01 2.4903712284e+03 
1.2771376115e-05 1.0000000000e+00 1.4678139099e+03 
9.1041827144e-06 1.0000000000e+00 1.7443696924e+03 
2.3329952207e-05 1.0000000000e+00 1.6905856930e+03 
7.9354627334e-06 6.2711188683e-01 2.3605904903e+03 
1.2263544687e-04 5.3257159599e-01 2.5132615465e+03 
2.6077264411e-05 5.4337299295e-01 1.9487884637e+03 
1.6464219127e-05 6.1435560356e-01 2.5104859092e+03 
1.7934093100e-04 5.5373001353e-01 2.4305633422e+03 
2.5810929547e-05 5.0056818090e-01 2.0546209703e+03 
1.0551958764e-05 1.0000000000e+00 1.2334958796e+03 
7.9809007717e-05 5.6804304525e-01 2.4502514259e+03 
3.7947102471e-05 4.8604270002e-01 2.1900780374e+03 
1.0943336791e-05 1.0000000000e+00 1.4644092862e+03 
7.1370417898e-06 6.3813611841e-01 2.3374170971e+03 
2.0254521017e-05 4.8848126588e-01 2.1352107701e+03 
8.7535190784e-05 5.4833121654e-01 2.6081414700e+03 
4.5256231957e-05 4.8459938703e-01 2.2641476610e+03 
4.6587039139e-06 6.3652652711e-01 2.4734373582e+03 
2.8938705183e-05 4.9631243257e-01 2.0526170670e+03 
2.9247788920e-04 4.9422588105e-01 2.6705889231e+03 
8.6969582045e-06 6.1984035102e-01 2.3713010835e+03 
5.2798221268e-06 1.0000000000e+00 1.4614944671e+03 
1.0212096322e-04 5.1650668987e-01 2.3298699886e+03 
3.5109900111e-05 4.9604899238e-01 2.0591906081e+03 
2.0564275633e-06 1.0000000000e+00 1.3907485025e+03 
1.0539491051e-05 1.0000000000e+00 1.4329734530e+03 
2.5996171782e-05 6.5002154221e-01 1.8351641666e+03 
2.0719302141e-05 5.1657024921e-01 2.0036029577e+03 
7.9273419912e-05 5.3809709866e-01 2.3903403638e+03 
4.3935643882e-05 5.5328010290e-01 2.3488610553e+03 
5.8424886735e-05 5.6475621152e-01 2.3324132665e+03 
1.2476018924e-04 5.3538837360e-01 2.4462865893e+03 
9.9486603046e-06 5.1113836564e-01 2.0450254922e+03 
1.2192984642e-05 6.1168859912e-01 2.2170096069e+03 
9.4983525290e-06 6.3901901487e-01 2.3651396604e+03 
1.8459421950e-05 5.1737908838e-01 2.0018495203e+03 
1.2947553621e-05 1.0000000000e+00 1.5826357437e+03 
6.6649676389e-05 5.4715082263e-01 2.3415995642e+03 
2.3147673110e-05 5.8111595467e-01 2.2316826416e+03 
2.8067123022e-04 5.3967599603e-01 2.5206790668e+03 
6.9278589906e-06 6.2880503361e-01 2.2549286056e+03 
2.6511683332e-05 5.6694750851e-01 2.7883346473e+03 
6.7222352980e-05 5.4462472926e-01 2.3723502748e+03 
1.9158093458e-05 5.9169212480e-01 1.8804108971e+03 
4.6859058122e-06 1.0000000000e+00 1.3665105080e+03 
3.2565164032e-04 5.4398756152e-01 2.3789805565e+03 
5.9370039626e-05 5.6914537392e-01 2.4709054377e+03 
5.6552577865e-05 4.8049749747e-01 2.2275493116e+03 
2.4967227094e-05 5.5950302909e-01 2.2900399550e+03 
7.1239973167e-06 6.3814880464e-01 2.3868179910e+03 
1.1989462913e-05 6.2287202084e-01 2.4195647247e+03 
4.7482502946e-06 6.3219709214e-01 2.2798433964e+03 
2.0704377485e-05 5.9380295575e-01 2.3144880324e+03 
9.8871080997e-05 5.5007784181e-01 2.3642058073e+03 
3.1497159550e-05 4.7756302537e-01 2.1657375029e+03 
1.3895811964e-04 1.0000000000e+00 3.0000000000e+02 
1.5108241606e-04 5.7617826432e-01 2.4407032809e+03 
8.7046308085e-06 6.3831726113e-01 2.3814463003e+03 
1.6330056402e-04 5.4254031026e-01 2.4554577531e+03 
2.3279495518e-05 5.8452318929e-01 2.6304821886e+03 
1.6801505129e-05 4.9560784365e-01 2.1175493362e+03 
1.9698130765e-04 5.1736105729e-01 2.6602267625e+03 
8.4129513963e-05 5.3908774219e-01 2.4429016289e+03 
9.5220428131e-06 6.2711401871e-01 2.3544478071e+03 
2.8566777234e-05 1.0000000000e+00 1.7492590291e+03 
5.4464659066e-05 5.8196205714e-01 2.3766788682e+03 
2.2316955193e-05 4.8896083391e-01 2.1391451136e+03 
1.5329432638e-05 5.7837405592e-01 2.8308853980e+03 
1.0300271444e-04 5.6315168125e-01 2.4183566676e+03 
1.0226340243e-05 1.0000000000e+00 1.7698594206e+03 
2.2506291665e-05 5.7579844608e-01 1.8998292564e+03 
1.4415024268e-05 6.0927548909e-01 1.8629513906e+03 
1.8783073171e-04 5.3299311661e-01 1.9684807575e+03 
3.5439617728e-05 5.1291942507e-01 2.1898887622e+03 
3.1339172015e-05 5.1864480096e-01 2.2731947470e+03 
2.6391425607e-04 5.2463602395e-01 2.5564279560e+03 
5.4517436381e-06 6.3552523670e-01 2.4841132332e+03 
1.9115140301e-04 5.2468628686e-01 2.5255081847e+03 
2.4871817353e-05 5.5465636406e-01 1.9296206380e+03 
1.6569929429e-05 1.0000000000e+00 1.4913993450e+03 
2.2488823639e-05 6.0935597901e-01 2.2618974225e+03 
3.2533108619e-05 5.2383365742e-01 1.9831166225e+03 
9.9129987104e-05 5.4672695374e-01 2.3541408950e+03 
1.3196644946e-05 6.3020754866e-01 2.5591195679e+03 
1.5088893288e-05 5.1850719530e-01 2.1832773571e+03 
1.9186157427e-05 6.4205580433e-01 1.8409981628e+03 
3.7026749287e-05 4.8927784038e-01 2.1710769211e+03 
2.0262998502e-05 5.9704276779e-01 2.4762446221e+03 
8.2873943997e-06 6.2485970106e-01 2.3248337996e+03 
6.2108474388e-05 5.4557350515e-01 2.3639075948e+03 
4.4582463359e-05 5.6353996597e-01 2.4111379083e+03 
1.8700708982e-05 5.1910975551e-01 1.9973144136e+03 
4.3460108451e-06 6.3622107718e-01 2.4897958040e+03 
5.8220373342e-05 5.4740408098e-01 2.3594756931e+03 
6.2895444250e-05 5.3702604583e-01 2.2954271432e+03 
3.6090089928e-05 5.7330644856e-01 2.5098756587e+03 
8.7822400106e-06 6.2206109971e-01 2.4570363425e+03 
7.2038209639e-05 5.4320340792e-01 2.3686368615e+03 
5.4755066132e-05 5.3930174993e-01 2.2633233573e+03 
9.5324761840e-06 5.9942396887e-01 2.7407568119e+03 
1.9794779859e-05 5.6904116194e-01 1.9072740727e+03 
5.3478730103e-05 4.8312942942e-01 2.1133634334e+03 
7.3912949105e-05 4.9235785700e-01 2.0655519194e+03 
6.4141357154e-05 5.7269771116e-01 2.4188770113e+03 
1.3197274961e-04 5.4781616538e-01 2.4014405347e+03 
8.2438988025e-06 6.1871656177e-01 2.2819782792e+03 
4.5459351855e-05 5.5710186160e-01 2.3700732011e+03 
4.3691496469e-05 4.8547897851e-01 2.1571833597e+03 
6.0069481966e-05 5.1993133244e-01 2.3174552441e+03 
1.0990605693e-05 6.2361005539e-01 1.8532591846e+03 
5.1057310614e-05 4.7982732217e-01 2.2246478099e+03 
6.8950191329e-06 6.2069466758e-01 2.2633266091e+03 
6.1602830171e-05 5.6671536135e-01 2.3026175410e+03 
7.5461732599e-05 5.4523098324e-01 2.5578030734e+03 
8.9397009461e-05 5.4008103034e-01 2.6227783732e+03 
3.3172108903e-05 5.2354735174e-01 1.9880533249e+03 
1.1198976947e-05 1.0000000000e+00 1.6866351028e+03 
1.2458482503e-04 5.3067229702e-01 1.9707853323e+03 
7.8347674125e-06 1.0000000000e+00 1.3368372353e+03 
4.1744742494e-05 5.6924749721e-01 2.3227234517e+03 
2.8265172437e-05 4.9243552407e-01 2.2171889962e+03 
1.1955436474e-04 5.4453617830e-01 2.3986981755e+03 
1.3817041040e-05 6.0379813110e-01 2.2393271461e+03 
1.7002407493e-05 6.0792980069e-01 2.3175358546e+03 
2.1273724952e-05 1.0000000000e+00 1.4836038964e+03 
2.5495515950e-04 5.1243158771e-01 2.5856252970e+03 
2.9562403615e-05 5.8656122340e-01 2.2633592573e+03 
1.4652317165e-05 1.0000000000e+00 1.6072315642e+03 
9.5379105112e-06 5.1768501413e-01 2.0103390665e+03 
4.2570222774e-05 1.0000000000e+00 6.8213048817e+02 
2.6769773690e-05 5.7119776419e-01 2.7726361548e+03 
6.5713283969e-05 1.0000000000e+00 1.7999419014e+03 
1.6036608649e-04 5.6692349059e-01 2.3274024187e+03 
5.8150824901e-05 5.6679003388e-01 2.4894933203e+03 
1.7631349812e-05 6.0464289915e-01 2.3547728483e+03 
1.3781795675e-05 6.2002948126e-01 2.3610427710e+03 
1.3961326263e-05 1.0000000000e+00 1.1382806648e+03 
5.6721411756e-05 5.8032767994e-01 2.3134113732e+03 
2.1425726955e-05 1.0000000000e+00 1.4793271616e+03 
5.4873727882e-05 5.5516745311e-01 2.3751487849e+03 
2.2286405626e-05 1.0000000000e+00 1.5042757032e+03 
1.1833905167e-05 5.6826265672e-01 1.9094726524e+03 
4.7261006143e-06 6.3802455984e-01 2.4472899828e+03 
2.9367433812e-04 5.3135993886e-01 2.4685064163e+03 
7.9647144445e-06 1.0000000000e+00 1.0860314265e+03 
5.1086694201e-06 6.3277505282e-01 2.4916119524e+03 
6.7195909019e-05 5.4878612869e-01 2.3508969494e+03 
1.7987112134e-05 5.7896089648e-01 1.8950190790e+03 
2.6694214932e-05 5.6695024989e-01 2.3072737902e+03 
4.9332864964e-05 1.0000000000e+00 1.7685787668e+03 
1.4954473219e-04 4.7749555684e-01 2.1618389031e+03 
2.3723037408e-05 5.8936336509e-01 2.3074791336e+03 
1.9352721322e-05 5.1925547683e-01 1.9963966385e+03 
1.8664216039e-05 5.9689854558e-01 2.4124801717e+03 
1.1853926094e-05 5.1051890979e-01 2.1092913192e+03 
8.9744440090e-06 6.0169019390e-01 2.2425286746e+03 
1.6762230471e-04 5.3013533932e-01 2.4850783979e+03 
7.0343300846e-05 6.0110007593e-01 2.3710289048e+03 
3.9719055511e-05 5.8393115506e-01 2.4834749093e+03 
3.2066918948e-05 5.8627008457e-01 2.5387787219e+03 
3.5927317008e-05 5.7352915294e-01 2.4317550755e+03 
3.3462501886e-05 1.0000000000e+00 1.6109617689e+03 
1.2101787460e-05 5.8253479523e-01 2.8340115470e+03 
3.7078983777e-05 5.7796826723e-01 2.4725541099e+03 
3.1647614056e-06 1.0000000000e+00 1.4281690827e+03 
3.8323167856e-05 5.6637053575e-01 2.3604425224e+03 
5.2587281357e-05 5.6963671921e-01 2.3138021527e+03 
2.5725766881e-05 5.7046639857e-01 1.9063591474e+03 
6.0789708903e-05 5.6834063171e-01 2.3678531037e+03 
1.1923886335e-05 1.0000000000e+00 1.3693558212e+03 
4.4258816206e-06 1.0000000000e+00 8.3990764776e+02 
5.0117387901e-06 6.3091224551e-01 2.2674628682e+03 
1.4636249992e-04 5.3173561916e-01 2.5653612775e+03 
7.1578756204e-05 5.6191061961e-01 2.5635030198e+03 
4.9555751163e-05 5.1496578565e-01 2.0088346203e+03 
2.4808201250e-05 5.9341214088e-01 2.3936094391e+03 
1.4050047746e-04 5.4333216308e-01 2.4518648949e+03 
6.5136057624e-06 6.2463306474e-01 2.6025566163e+03 
4.2155666927e-05 5.6868160092e-01 2.3063995290e+03 
3.2923371201e-04 5.2698613840e-01 2.5566071300e+03 
1.8599905081e-04 5.1117136199e-01 2.5899499283e+03 
1.8584401943e-05 6.6925550272e-01 1.8270170934e+03 
8.7518042104e-05 5.4381711175e-01 2.4907203381e+03 
7.6050743417e-05 5.3582271599e-01 2.3753444677e+03 
1.8129324365e-05 6.1306758429e-01 2.2452064817e+03 
2.1571252792e-05 4.9245485046e-01 2.0936042334e+03 
3.7041049780e-05 1.0000000000e+00 1.6945131912e+03 
7.5495343841e-05 5.5339140927e-01 2.4565308995e+03 
9.3121402438e-06 1.0000000000e+00 1.6173067846e+03 
5.6984131966e-05 5.5438980792e-01 2.3147304496e+03 
7.1464105067e-06 1.0000000000e+00 9.2975560477e+02 
3.9168977771e-05 4.8273573186e-01 2.1223703593e+03 
1.7268515866e-05 6.0567234658e-01 1.8675813341e+03 
2.3525334686e-05 5.8570547146e-01 2.3524919939e+03 
7.1119975774e-06 6.3102011673e-01 2.2703331199e+03 
1.0152483315e-04 5.4603705112e-01 2.6118773693e+03 
3.0399307939e-05 5.9490996725e-01 2.3683868763e+03 
4.8249334156e-05 5.8591597045e-01 2.3855540397e+03 
8.0765561513e-05 5.5565201633e-01 2.4120500021e+03 
1.1602852456e-05 6.1474071753e-01 2.3940904548e+03 
1.7204327396e-05 6.3814971863e-01 2.3473000102e+03 
1.2519518400e-05 6.1011854722e-01 2.3778202639e+03 
6.5750845782e-05 5.4689856649e-01 2.4071670592e+03 
3.3454309399e-05 5.7533014938e-01 2.3918226254e+03 
7.9996407034e-06 6.2903767762e-01 2.2554807430e+03 
3.9680621025e-05 1.0000000000e+00 1.4286984525e+03 
1.1434522814e-04 1.0000000000e+00 5.7416729236e+02 
3.0446603875e-05 1.0000000000e+00 1.4551779862e+03 
9.6342476453e-06 6.2477541303e-01 2.3622423032e+03 
2.0980952404e-05 5.9364656720e-01 2.6799999259e+03 
2.4592168192e-05 6.4077657221e-01 1.8398464923e+03 
1.2044935972e-04 5.2759994827e-01 2.5581658181e+03 
3.4909818974e-05 4.9894575137e-01 2.2599657045e+03 
1.5039705370e-05 5.0869815684e-01 2.0324383959e+03 
2.0476809783e-04 5.1010640617e-01 2.5926564209e+03 
6.3216297706e-06 6.3718585786e-01 2.3249020723e+03 
1.4322133034e-05 5.9578220149e-01 2.2638967945e+03 
4.9012385419e-06 6.3400093236e-01 2.2926471401e+03 
6.3201379991e-06 6.3449457035e-01 2.4629535214e+03 
4.2061208277e-05 5.6868361091e-01 2.3519056119e+03 
1.3546419068e-05 6.1816553047e-01 2.4405657101e+03 
1.0139083093e-04 5.4236851660e-01 2.3678245946e+03 
1.3848650822e-04 5.7146297418e-01 2.4171744864e+03 
6.8440298693e-06 1.0000000000e+00 1.6160744679e+03 
4.9932057426e-05 5.8392843855e-01 2.3678671693e+03 
5.9456317902e-05 5.4355190308e-01 2.3773133752e+03 
1.2752655328e-05 1.0000000000e+00 1.7436906275e+03 
1.1162075575e-05 5.4195246150e-01 2.1361789835e+03 
1.3228614966e-04 5.4412620906e-01 2.4726716162e+03 
6.6129730821e-05 5.6712356268e-01 2.4878461625e+03 
6.5652459431e-05 5.7715330783e-01 2.4679438007e+03 
5.7696177440e-05 5.6767858752e-01 2.3791219795e+03 
1.5217962671e-05 5.6286090026e-01 1.9173325544e+03 
4.4572855887e-05 5.5624228311e-01 2.3088031053e+03 
6.3603756668e-05 5.1283333154e-01 2.2975983136e+03 
1.7689047789e-04 5.3904551129e-01 2.4488710390e+03 
7.8366704240e-05 5.1131660945e-01 2.1982824780e+03 
3.4434938153e-06 1.0000000000e+00 1.3295619833e+03 
6.1892193845e-05 5.6823376410e-01 2.4536257626e+03 
1.8912798732e-05 6.0973674361e-01 2.5046423840e+03 
5.2727259801e-06 6.3563331849e-01 2.4872322403e+03 
1.4841222619e-04 1.0000000000e+00 6.4465244550e+02 
5.6460171613e-05 5.5578030069e-01 2.4608163770e+03 
1.3842081455e-05 1.0000000000e+00 1.7337165483e+03 
2.9798023748e-05 5.0682256394e-01 2.0351010233e+03 
2.5167100649e-05 5.8878193146e-01 2.3150413625e+03 
1.3059633101e-04 4.7293959806e-01 2.1665724494e+03 
1.7581000839e-05 6.3850060371e-01 1.8428111575e+03 
1.1957505872e-05 6.1235856209e-01 1.8606653117e+03 
2.3764160245e-05 5.7655710904e-01 2.3155237356e+03 
4.2514820229e-05 5.7527036984e-01 2.5005519159e+03 
1.3527767613e-04 5.4333999630e-01 2.4518764747e+03 
1.0229029402e-04 5.5262140830e-01 2.5132289558e+03 
6.2590002662e-05 5.5113415537e-01 2.5750373418e+03 
3.4650122219e-05 1.0000000000e+00 1.7596919606e+03 
1.2095912648e-05 6.6343650269e-01 1.8292858637e+03 
7.5084116838e-05 5.5691927174e-01 2.3709071093e+03 
3.3708100515e-05 5.1328390912e-01 2.0063806603e+03 
6.8733175247e-05 5.4167857040e-01 2.3491830623e+03 
6.4341873440e-05 5.5009334543e-01 2.4428759025e+03 
7.4911706654e-05 4.8948874939e-01 2.2476560447e+03 
2.3124343170e-05 5.9729436995e-01 2.3259620442e+03 
6.6797963093e-05 4.8331011458e-01 2.2457606047e+03 
3.4054242966e-05 5.9357901439e-01 1.8786570954e+03 
2.0685112453e-05 5.9804717136e-01 2.3778481935e+03 
8.0759277869e-05 5.6285943827e-01 2.3664453170e+03 
6.9157110243e-06 5.2157474571e-01 2.0770071900e+03 
2.0323901873e-05 5.2274988621e-01 1.9893226141e+03 
9.0370048497e-06 6.1643789742e-01 2.5878952485e+03 
1.2064425823e-05 1.0000000000e+00 1.7509704875e+03 
9.3390982126e-04 1.0000000000e+00 3.0000000000e+02 
1.4138589440e-04 5.1618438336e-01 2.6932863305e+03 
1.6570707674e-05 6.2613739925e-01 2.5916756799e+03 
2.2649747018e-04 5.2334766117e-01 2.5559475531e+03 
3.4284298231e-05 5.8163610290e-01 2.3926281681e+03 
3.2251291064e-05 4.8544231877e-01 2.0940739626e+03 
1.8247084799e-05 1.0000000000e+00 1.7434028495e+03 
1.5212989375e-04 5.1587669856e-01 2.6256517486e+03 
3.9360845014e-05 5.7158248973e-01 2.3950867364e+03 
3.0679979511e-05 4.9728535645e-01 2.0574799843e+03 
7.2987889539e-05 5.5122428815e-01 2.4522066424e+03 
2.4172990931e-05 6.0528868116e-01 2.3920302633e+03 
4.7347334640e-05 5.1842775373e-01 2.2978055590e+03 
5.5196928539e-05 4.7798472225e-01 2.1284704898e+03 
5.5101170109e-05 5.0829146521e-01 2.0262107367e+03 
4.1509585208e-05 5.0749731677e-01 2.2723273875e+03 
2.5089339878e-05 6.5336056073e-01 1.8352854358e+03 
2.9075052602e-04 4.9968432144e-01 2.6528928133e+03 
7.1669301610e-06 1.0000000000e+00 1.6807124997e+03 
4.6896047507e-06 6.3801763344e-01 2.3889691223e+03 
1.1466495803e-05 6.3229207652e-01 2.2801973433e+03 
4.4317170598e-05 5.1467200222e-01 2.0079751078e+03 
1.2359624670e-05 1.0000000000e+00 1.6247445925e+03 
6.9268343793e-06 1.0000000000e+00 1.5035040250e+03 
1.4097876545e-04 5.4471110892e-01 2.5294464747e+03 
9.0829001985e-05 5.4543066968e-01 2.4116933004e+03 
4.3237654247e-05 5.6534682394e-01 2.3239041597e+03 
1.8182534653e-05 1.0000000000e+00 1.1618498672e+03 
1.4790504758e-05 6.2226103650e-01 1.8529260103e+03 
4.5192140938e-05 5.6595039548e-01 2.4946672489e+03 
6.1934960238e-05 5.4006616381e-01 2.3534156121e+03 
5.6080883583e-06 6.2962229842e-01 2.5699280315e+03 
6.9170572157e-05 4.8739650516e-01 2.2188982824e+03 
1.0606791173e-04 5.4111666720e-01 2.4774806490e+03 
2.4986921908e-05 5.8669346563e-01 2.4685422462e+03 
1.0993991849e-04 5.3028765012e-01 2.4930561273e+03 
5.4795460051e-06 6.1735319338e-01 2.6474368087e+03 
1.0987144008e-05 1.0000000000e+00 1.7246617011e+03 
7.1345143944e-05 5.5896367698e-01 2.5295600339e+03 
4.2009630319e-06 1.0000000000e+00 1.5513333271e+03 
5.9967718653e-05 5.5147203437e-01 2.6198558047e+03 
6.2500500010e-05 5.7275320606e-01 2.3396235597e+03 
