# Supplementary material for: Atmospheric CO2 levels from 2.7 billion years ago inferred from micrometeorite oxidation
Source: Sci Adv. 2020 Jan 22;6(4):eaay4644. doi: 10.1126/sciadv.aay4644 (PMC6976288; doi:10.1126/sciadv.aay4644)
Supplement: Data file S1 [file aay4644_Data_file_S1.zip › co2_atmos/co2_39/args_array.dat]

Mass [kg]        Velocity [m s-1]    Theta [rad]    CO2 [wt. frac]    
3.5958134804e-09 1.1701589565e+04 5.2290816251e-01 3.9000000000e-01 
3.6648806960e-10 1.2931952520e+04 6.1214040121e-01 3.9000000000e-01 
1.8855002544e-08 1.2919116474e+04 8.6793701220e-01 3.9000000000e-01 
1.6611431607e-07 1.1863748974e+04 1.1073038733e+00 3.9000000000e-01 
2.2607138616e-10 1.1895418132e+04 1.2804805289e+00 3.9000000000e-01 
2.7590853078e-11 1.2412936225e+04 6.9900138601e-01 3.9000000000e-01 
1.9723310680e-07 1.6286309892e+04 4.5577122826e-01 3.9000000000e-01 
2.6788728858e-10 1.3645083317e+04 8.1281619273e-01 3.9000000000e-01 
4.1029238396e-10 1.2251551071e+04 5.5179953003e-01 3.9000000000e-01 
6.5121306255e-07 1.1250732460e+04 1.0290195449e+00 3.9000000000e-01 
4.0134653743e-09 1.6414558024e+04 8.4694385978e-02 3.9000000000e-01 
4.9240617660e-10 1.1998211940e+04 1.3452623548e+00 3.9000000000e-01 
8.0538477048e-09 1.5688430337e+04 1.2209980269e+00 3.9000000000e-01 
3.3011067564e-11 1.8588132164e+04 8.6795344871e-01 3.9000000000e-01 
1.1040482828e-09 1.3225653204e+04 9.1529744208e-01 3.9000000000e-01 
5.3998778561e-11 1.2067652897e+04 6.5201824413e-01 3.9000000000e-01 
2.7917017820e-08 1.2607403429e+04 1.1209675302e+00 3.9000000000e-01 
2.4843654568e-07 1.1284795851e+04 1.1927054526e+00 3.9000000000e-01 
5.6019097843e-08 1.2421295559e+04 9.1481461027e-01 3.9000000000e-01 
1.7841150284e-10 1.6250859525e+04 1.0094929527e+00 3.9000000000e-01 
6.5177085050e-10 1.7786990375e+04 4.2346249734e-01 3.9000000000e-01 
6.6572522589e-10 1.1958225629e+04 3.3715278692e-01 3.9000000000e-01 
1.0917248844e-09 1.5419372581e+04 9.6176093402e-01 3.9000000000e-01 
1.1184399954e-12 1.3914326149e+04 1.1505995057e+00 3.9000000000e-01 
6.8235273507e-09 1.5089707183e+04 1.3076661500e+00 3.9000000000e-01 
2.8899086508e-09 1.7642405036e+04 1.2699557325e-01 3.9000000000e-01 
4.3157615247e-10 1.2064133852e+04 3.2045420001e-01 3.9000000000e-01 
1.2346413176e-06 2.0000000000e+04 9.3288904780e-01 3.9000000000e-01 
4.4138620071e-09 1.2793855661e+04 9.9685962454e-01 3.9000000000e-01 
1.2455864187e-05 1.4523557086e+04 9.9644913642e-01 3.9000000000e-01 
7.3314814666e-10 1.2209075320e+04 8.4043456184e-01 3.9000000000e-01 
1.0946452739e-06 1.2329677093e+04 6.5827572875e-01 3.9000000000e-01 
5.3760044939e-10 1.4116138973e+04 3.9403284696e-01 3.9000000000e-01 
3.2379481715e-08 1.4852390936e+04 7.3197417240e-01 3.9000000000e-01 
6.9959682969e-08 1.1492624033e+04 1.0670690590e+00 3.9000000000e-01 
8.9528826660e-09 1.3907395453e+04 1.2648979697e+00 3.9000000000e-01 
4.5379770311e-06 1.8805069818e+04 7.3278738646e-01 3.9000000000e-01 
6.0988484577e-09 1.2156360543e+04 1.3747406911e+00 3.9000000000e-01 
3.5599501040e-07 1.3558830075e+04 1.1428164114e+00 3.9000000000e-01 
1.1549304119e-06 1.5915947814e+04 1.5264186581e-01 3.9000000000e-01 
5.6045818507e-09 1.1777185205e+04 6.7613526365e-01 3.9000000000e-01 
4.0648868193e-08 1.1390281989e+04 8.7956926913e-01 3.9000000000e-01 
1.4745694465e-06 1.3029870119e+04 1.4333662414e+00 3.9000000000e-01 
3.1890957668e-12 1.3651180712e+04 3.3525723530e-01 3.9000000000e-01 
1.0573500584e-07 1.3990295840e+04 1.1712278197e+00 3.9000000000e-01 
2.0954524278e-09 1.1214535734e+04 1.1051606526e+00 3.9000000000e-01 
9.3573945130e-11 1.1647814320e+04 6.1991618656e-01 3.9000000000e-01 
6.5016988673e-08 1.2252986377e+04 7.3505404620e-02 3.9000000000e-01 
2.5966930280e-07 1.7344969212e+04 9.0676526569e-01 3.9000000000e-01 
6.0112568245e-10 1.6630727557e+04 4.9235273933e-01 3.9000000000e-01 
5.8690056078e-13 1.3741816234e+04 5.9484827639e-01 3.9000000000e-01 
7.4786682961e-06 1.5937878660e+04 6.8706689692e-01 3.9000000000e-01 
1.7406274098e-08 2.0000000000e+04 4.2338747015e-01 3.9000000000e-01 
1.8608503310e-09 1.1937606194e+04 8.5800726066e-01 3.9000000000e-01 
1.5279397501e-07 1.2507544328e+04 6.9035322767e-01 3.9000000000e-01 
1.6101619878e-10 1.2467381080e+04 9.7998058669e-01 3.9000000000e-01 
1.7438337433e-09 2.0000000000e+04 5.0340558396e-01 3.9000000000e-01 
3.1868624173e-07 1.2060655871e+04 1.0215032561e+00 3.9000000000e-01 
1.1965438546e-07 1.4179373308e+04 1.3282157356e+00 3.9000000000e-01 
4.4673212013e-10 1.5985602048e+04 5.4416877871e-01 3.9000000000e-01 
3.6213861285e-09 1.2383368493e+04 2.1400884701e-01 3.9000000000e-01 
5.2476307151e-08 1.1367633084e+04 2.3574399478e-01 3.9000000000e-01 
3.8037385026e-08 1.4232856328e+04 6.0915682993e-01 3.9000000000e-01 
2.2957258372e-05 1.1254132432e+04 9.8575171232e-01 3.9000000000e-01 
4.4791594802e-10 1.2136395681e+04 9.6338858974e-01 3.9000000000e-01 
3.9198399012e-07 1.1678213481e+04 6.9123056893e-01 3.9000000000e-01 
1.9088394152e-10 1.2348197527e+04 1.2447614235e+00 3.9000000000e-01 
7.8346162285e-09 1.4104495551e+04 3.4419452477e-01 3.9000000000e-01 
6.3297889266e-10 1.4955127088e+04 6.9332166583e-01 3.9000000000e-01 
4.8653126100e-08 1.2084503064e+04 8.1446810548e-01 3.9000000000e-01 
4.9195983549e-09 1.2005787851e+04 1.3105611709e+00 3.9000000000e-01 
2.0912902839e-07 1.6700266543e+04 3.7186595289e-01 3.9000000000e-01 
1.5301714161e-08 1.1836337319e+04 8.2642363788e-01 3.9000000000e-01 
1.0060105601e-08 1.6128706317e+04 4.4573276977e-01 3.9000000000e-01 
1.0160356032e-07 1.6371785025e+04 7.1409113122e-01 3.9000000000e-01 
1.8279389412e-08 1.3065390764e+04 5.8353661354e-01 3.9000000000e-01 
1.2097672142e-08 1.1636461188e+04 8.3991750410e-01 3.9000000000e-01 
5.7727041096e-09 1.2575653469e+04 1.4134125183e+00 3.9000000000e-01 
1.5695215904e-08 1.2847053312e+04 5.8019015612e-01 3.9000000000e-01 
8.6332717318e-11 1.1343000061e+04 4.9854157114e-01 3.9000000000e-01 
4.8314722170e-11 1.1565542414e+04 6.8250330439e-01 3.9000000000e-01 
2.7714990938e-08 1.2816515663e+04 4.2502652777e-01 3.9000000000e-01 
1.1525601709e-10 1.2652705691e+04 7.5877960568e-01 3.9000000000e-01 
2.1643541604e-11 2.0000000000e+04 4.2664101589e-01 3.9000000000e-01 
1.3831137652e-07 2.0000000000e+04 4.4351836474e-01 3.9000000000e-01 
9.5964911191e-11 1.9220313304e+04 7.4611644742e-01 3.9000000000e-01 
3.9325357736e-13 1.1902251774e+04 5.9680845888e-01 3.9000000000e-01 
1.8289996787e-07 1.3634753786e+04 6.8842316476e-01 3.9000000000e-01 
1.7172492802e-09 1.2979332724e+04 1.4455796996e+00 3.9000000000e-01 
1.3744589429e-08 1.2746713009e+04 8.6305766239e-01 3.9000000000e-01 
3.5914964799e-09 1.1554580219e+04 7.5685709846e-01 3.9000000000e-01 
1.1274981553e-09 1.8207101625e+04 5.3912381598e-01 3.9000000000e-01 
5.2820814420e-10 1.1636511449e+04 7.0364388002e-01 3.9000000000e-01 
1.6360892934e-11 1.3164522209e+04 9.9001780144e-01 3.9000000000e-01 
3.0359927586e-10 2.0000000000e+04 5.2752019582e-01 3.9000000000e-01 
3.7839611239e-08 1.2824476410e+04 1.2254598890e+00 3.9000000000e-01 
8.4231744134e-10 1.1473784866e+04 4.3781714183e-01 3.9000000000e-01 
1.4069800492e-08 1.2759123327e+04 1.2200218889e+00 3.9000000000e-01 
2.5610409901e-10 1.2680874417e+04 3.5663194533e-01 3.9000000000e-01 
1.0807760729e-07 1.6825059254e+04 7.1920229012e-01 3.9000000000e-01 
7.7710570467e-06 1.2241189691e+04 1.0734537391e+00 3.9000000000e-01 
2.0164197942e-09 2.0000000000e+04 9.7698662248e-01 3.9000000000e-01 
1.2534590970e-10 1.9719808080e+04 5.8444561524e-01 3.9000000000e-01 
3.0711753952e-09 1.6799065839e+04 3.5894156719e-01 3.9000000000e-01 
1.0247959189e-09 1.1623712126e+04 3.5210837177e-01 3.9000000000e-01 
7.9903682683e-10 1.2205725758e+04 3.3601478046e-01 3.9000000000e-01 
1.4497712819e-08 1.1892926500e+04 5.0604155192e-02 3.9000000000e-01 
1.6066689142e-05 1.1264037552e+04 9.0981511301e-01 3.9000000000e-01 
1.7907759554e-05 1.3886379194e+04 9.3918551059e-01 3.9000000000e-01 
4.4664611023e-12 1.5737959893e+04 5.8686898057e-01 3.9000000000e-01 
1.6333219375e-08 2.0000000000e+04 8.7475753741e-01 3.9000000000e-01 
4.4341864457e-09 1.1646547814e+04 2.7280223098e-01 3.9000000000e-01 
3.8605819448e-08 1.2519164429e+04 8.9848086826e-01 3.9000000000e-01 
1.6036939719e-06 1.2870561140e+04 7.9561211763e-01 3.9000000000e-01 
6.2354683437e-09 1.2542963058e+04 7.1581103743e-01 3.9000000000e-01 
6.9731668913e-10 2.0000000000e+04 4.3552800007e-01 3.9000000000e-01 
2.0758128340e-05 1.2089870325e+04 1.1140158201e+00 3.9000000000e-01 
3.4658448334e-10 1.1395211108e+04 1.1461434966e+00 3.9000000000e-01 
3.6010796728e-08 1.9263336791e+04 1.3230257471e+00 3.9000000000e-01 
1.2861236382e-08 1.3050655612e+04 3.6946402099e-01 3.9000000000e-01 
6.2036303322e-10 1.9273483995e+04 8.6149570555e-01 3.9000000000e-01 
1.1381564219e-08 1.3829976830e+04 1.1514341953e+00 3.9000000000e-01 
7.1721769452e-09 1.6577426027e+04 4.4224685922e-01 3.9000000000e-01 
2.8117062356e-10 1.3116014807e+04 7.5514848491e-01 3.9000000000e-01 
7.8699749164e-08 1.4641081063e+04 7.1453627026e-01 3.9000000000e-01 
5.5020750083e-10 1.1806209338e+04 7.2792295569e-01 3.9000000000e-01 
2.1199725259e-08 1.1441642812e+04 3.5615643816e-01 3.9000000000e-01 
4.9583718333e-07 1.2574363266e+04 7.8733221631e-01 3.9000000000e-01 
1.0386952373e-08 2.0000000000e+04 2.8094138180e-01 3.9000000000e-01 
2.3856079534e-12 1.7705401737e+04 1.0543059212e+00 3.9000000000e-01 
5.3764031175e-09 1.4755087926e+04 2.5803247393e-01 3.9000000000e-01 
1.6887518847e-08 1.1750920631e+04 3.8902667110e-01 3.9000000000e-01 
2.2926694802e-10 1.2874730080e+04 1.0753701133e+00 3.9000000000e-01 
5.2416459612e-09 1.3891618648e+04 6.7438524177e-01 3.9000000000e-01 
1.1604811406e-08 1.2760086147e+04 6.0491423438e-01 3.9000000000e-01 
7.6780468837e-07 1.2258116862e+04 9.8375998337e-01 3.9000000000e-01 
3.3991629718e-10 2.0000000000e+04 9.2898110948e-01 3.9000000000e-01 
7.6521585567e-10 1.1457523525e+04 1.1382446647e+00 3.9000000000e-01 
3.9057459049e-10 1.3543395170e+04 1.0342770965e+00 3.9000000000e-01 
3.8259099427e-07 1.1281660363e+04 1.0479913318e+00 3.9000000000e-01 
3.2936137930e-10 2.0000000000e+04 7.2437034913e-01 3.9000000000e-01 
1.4298010775e-07 1.7970078799e+04 3.1086630288e-01 3.9000000000e-01 
2.3030219891e-08 1.3553095829e+04 3.0722395317e-01 3.9000000000e-01 
5.4035983351e-12 1.3559860634e+04 4.2777936018e-01 3.9000000000e-01 
1.8819145332e-09 1.3133047324e+04 6.9295313817e-01 3.9000000000e-01 
1.0387010758e-08 1.2904468573e+04 1.0140928400e+00 3.9000000000e-01 
2.4366999301e-07 1.3422512529e+04 1.2219795099e+00 3.9000000000e-01 
1.5124394560e-10 1.1603645830e+04 1.1976461028e+00 3.9000000000e-01 
8.0178210718e-08 1.1244856726e+04 9.3707859532e-01 3.9000000000e-01 
3.6637205566e-12 1.2586283612e+04 1.0883172055e+00 3.9000000000e-01 
2.0730825965e-05 1.2473038008e+04 1.2065598630e+00 3.9000000000e-01 
3.1920918616e-06 1.1486482744e+04 9.6295704038e-01 3.9000000000e-01 
1.0025285220e-07 1.4492677333e+04 8.3908426452e-01 3.9000000000e-01 
4.3152033940e-08 1.2022801793e+04 1.2145472487e+00 3.9000000000e-01 
3.1436781795e-09 1.1532636524e+04 1.4110207385e+00 3.9000000000e-01 
3.7736066930e-11 1.1721448960e+04 8.5042851617e-01 3.9000000000e-01 
9.2977370607e-11 1.6048802718e+04 3.4041635177e-01 3.9000000000e-01 
3.5946076632e-08 1.1231652633e+04 1.0014131262e-01 3.9000000000e-01 
4.8435969400e-10 1.3618028359e+04 7.7847196569e-01 3.9000000000e-01 
1.5658505077e-08 1.4133448869e+04 6.8147677968e-01 3.9000000000e-01 
1.5339538777e-09 1.2685886770e+04 8.1860671920e-01 3.9000000000e-01 
4.1571021622e-06 2.0000000000e+04 6.8487663605e-01 3.9000000000e-01 
1.0756576893e-10 1.3650856982e+04 4.0658700830e-01 3.9000000000e-01 
4.0659198494e-07 1.4822963479e+04 9.5104383540e-01 3.9000000000e-01 
3.5195941331e-10 1.3184837129e+04 1.1623045424e+00 3.9000000000e-01 
2.0682068450e-08 1.4469148487e+04 5.8611548579e-01 3.9000000000e-01 
6.6528086877e-11 1.4897582007e+04 5.1023816162e-01 3.9000000000e-01 
4.9577423841e-09 1.2415542727e+04 4.5022377775e-01 3.9000000000e-01 
6.3827852145e-08 1.1613030249e+04 8.1776287564e-01 3.9000000000e-01 
6.0705908996e-10 1.1578119280e+04 7.6771186509e-01 3.9000000000e-01 
2.4807163262e-10 1.1330729487e+04 1.0437063083e+00 3.9000000000e-01 
1.1198124732e-07 1.4043100660e+04 1.1409488050e+00 3.9000000000e-01 
4.8259859614e-11 2.0000000000e+04 9.5721192106e-01 3.9000000000e-01 
9.6572948187e-11 1.6102569133e+04 2.7385829767e-01 3.9000000000e-01 
1.7969534254e-11 1.4222236364e+04 1.0101930421e+00 3.9000000000e-01 
1.3690649145e-10 2.0000000000e+04 9.5684659636e-01 3.9000000000e-01 
5.9583761724e-09 1.2478373826e+04 6.2701598693e-01 3.9000000000e-01 
1.3042348256e-08 1.4439765959e+04 3.5536582063e-01 3.9000000000e-01 
6.8530092155e-09 1.3026760826e+04 1.0010099194e+00 3.9000000000e-01 
1.0886270388e-09 1.9534238064e+04 7.4222383144e-01 3.9000000000e-01 
5.5402126894e-10 1.2211869510e+04 1.5989740671e-01 3.9000000000e-01 
4.6127346097e-08 1.6281007265e+04 7.1460508899e-01 3.9000000000e-01 
8.2840253715e-12 1.3848219843e+04 9.2840208774e-01 3.9000000000e-01 
4.7040678738e-11 1.1799211894e+04 6.3098983566e-01 3.9000000000e-01 
1.1934782912e-11 2.0000000000e+04 2.5689362253e-01 3.9000000000e-01 
2.1283521811e-07 1.2079147974e+04 8.4103315337e-01 3.9000000000e-01 
5.1654372468e-07 1.1215993757e+04 1.4956905255e+00 3.9000000000e-01 
1.7629374516e-08 1.1210447409e+04 6.6755457540e-01 3.9000000000e-01 
3.5502781759e-10 1.2891614436e+04 9.1219219610e-01 3.9000000000e-01 
9.2694626957e-07 1.5713341821e+04 5.7077276808e-01 3.9000000000e-01 
3.4089958522e-08 1.7327223369e+04 7.8995116809e-01 3.9000000000e-01 
8.3844803304e-08 1.5206250523e+04 1.0514982138e+00 3.9000000000e-01 
4.9859375594e-09 1.2537596399e+04 1.5228829332e-01 3.9000000000e-01 
3.4401562198e-08 1.1226919375e+04 6.3839728571e-01 3.9000000000e-01 
2.5225779649e-06 1.1377424581e+04 5.4543069215e-01 3.9000000000e-01 
3.0738261939e-10 1.3014847239e+04 8.4442201276e-01 3.9000000000e-01 
7.1893742155e-06 1.5290143106e+04 1.2185349319e+00 3.9000000000e-01 
1.0533407066e-08 1.6502303037e+04 3.6542269729e-01 3.9000000000e-01 
1.9592377399e-09 1.1512536076e+04 1.1033344915e+00 3.9000000000e-01 
2.8427434760e-07 1.1470058877e+04 3.4414171853e-01 3.9000000000e-01 
1.3535252245e-08 1.1762985838e+04 3.9410373385e-01 3.9000000000e-01 
2.5961490334e-09 1.1632565616e+04 6.5233052724e-01 3.9000000000e-01 
2.0913727546e-09 2.0000000000e+04 9.5216971142e-01 3.9000000000e-01 
6.1061418898e-09 1.4496361290e+04 1.0611699252e+00 3.9000000000e-01 
2.2536465840e-09 1.1424068054e+04 3.8436277524e-01 3.9000000000e-01 
1.3371806712e-08 1.2746398005e+04 4.4449890737e-01 3.9000000000e-01 
1.7005028455e-05 1.1270988416e+04 4.3862293876e-01 3.9000000000e-01 
4.3576229328e-10 1.2226353182e+04 9.7911715964e-01 3.9000000000e-01 
2.7760553123e-09 1.1547334478e+04 2.3241577625e-01 3.9000000000e-01 
5.5290483012e-11 1.2674435123e+04 2.4426962779e-01 3.9000000000e-01 
2.0662187536e-09 1.2110889824e+04 3.7788701137e-01 3.9000000000e-01 
1.8295469852e-07 1.3926104587e+04 9.0154004007e-01 3.9000000000e-01 
2.8583589839e-08 1.9583631412e+04 6.0616166281e-01 3.9000000000e-01 
1.6109015027e-09 1.2674105676e+04 1.0855164303e+00 3.9000000000e-01 
5.1484627904e-10 1.1262723326e+04 2.8804980523e-01 3.9000000000e-01 
6.8894472217e-09 1.8935014339e+04 1.3369567362e+00 3.9000000000e-01 
2.0370398661e-09 1.1500506080e+04 2.9661339514e-01 3.9000000000e-01 
2.6230103865e-08 1.5123961281e+04 9.3199577895e-01 3.9000000000e-01 
2.7301838002e-09 1.7402435392e+04 8.0998529747e-01 3.9000000000e-01 
2.3040462210e-10 1.2173806103e+04 1.3606882353e+00 3.9000000000e-01 
1.0971533726e-05 1.2750772873e+04 4.3799093494e-01 3.9000000000e-01 
1.0707917195e-10 1.2800802419e+04 2.1520834718e-01 3.9000000000e-01 
5.8627121996e-08 1.2837879581e+04 7.1097840774e-01 3.9000000000e-01 
1.0081257432e-09 1.2071206967e+04 7.3684001831e-01 3.9000000000e-01 
1.2561861803e-09 1.5849203979e+04 9.3088803752e-01 3.9000000000e-01 
1.5647895742e-10 1.1669169651e+04 5.7531011522e-01 3.9000000000e-01 
8.9161735566e-10 1.3799517961e+04 5.5082342108e-01 3.9000000000e-01 
2.2825863060e-08 1.2013991125e+04 1.3131499021e+00 3.9000000000e-01 
7.0290270742e-09 1.1433220845e+04 7.0757782001e-01 3.9000000000e-01 
3.9542623213e-08 1.9550934422e+04 3.2590563322e-01 3.9000000000e-01 
8.2244629800e-09 1.1243377465e+04 9.1038925465e-01 3.9000000000e-01 
1.5902117716e-10 1.1875313284e+04 1.1646114343e+00 3.9000000000e-01 
2.1243807331e-08 1.2649870532e+04 6.3250414137e-01 3.9000000000e-01 
2.0737894999e-09 1.1605461099e+04 1.9668308579e-01 3.9000000000e-01 
2.3053864920e-09 1.6245260162e+04 1.3142760743e+00 3.9000000000e-01 
5.9576023987e-09 1.3879195989e+04 7.0901811037e-01 3.9000000000e-01 
2.3115035686e-08 1.5766169286e+04 9.0747158739e-01 3.9000000000e-01 
6.2334104499e-08 1.1218390961e+04 1.2517327217e+00 3.9000000000e-01 
9.2186199397e-10 1.2820791527e+04 1.3892606593e+00 3.9000000000e-01 
3.8502051193e-10 1.3942236921e+04 3.9017965020e-01 3.9000000000e-01 
1.2609035477e-08 1.3489389712e+04 1.8122646325e-01 3.9000000000e-01 
3.4326455137e-09 1.1482663805e+04 1.1209017223e+00 3.9000000000e-01 
3.2357852861e-08 1.1384561984e+04 4.9243909766e-01 3.9000000000e-01 
7.4597110790e-11 1.2127665266e+04 1.3491995483e+00 3.9000000000e-01 
1.5673724794e-09 1.1661365915e+04 6.3222069127e-01 3.9000000000e-01 
4.7581575035e-08 1.1855004131e+04 1.4312369522e+00 3.9000000000e-01 
9.4715894595e-08 1.1290758491e+04 2.0072778266e-01 3.9000000000e-01 
3.5967674693e-11 1.4564252566e+04 7.4917353339e-01 3.9000000000e-01 
1.1460701976e-09 1.2513673392e+04 2.4565503975e-01 3.9000000000e-01 
2.8775668082e-10 1.6962025325e+04 5.4091656010e-01 3.9000000000e-01 
1.3502170466e-08 1.2442285506e+04 1.0885204572e+00 3.9000000000e-01 
1.5971165874e-06 1.2013497338e+04 6.4477610020e-01 3.9000000000e-01 
5.7786066746e-10 1.4512499939e+04 4.9679876466e-01 3.9000000000e-01 
3.2261954007e-08 1.1380392010e+04 1.4326813563e+00 3.9000000000e-01 
1.8221171058e-10 1.7278608170e+04 8.2998019621e-01 3.9000000000e-01 
1.5986463897e-10 1.7537539404e+04 6.0143806159e-01 3.9000000000e-01 
2.0393351806e-05 1.2631956767e+04 9.7796128156e-01 3.9000000000e-01 
4.6520848699e-10 1.1670146207e+04 3.9714945945e-01 3.9000000000e-01 
2.8980753448e-10 1.1844653964e+04 1.2677615368e+00 3.9000000000e-01 
1.8489772923e-07 1.1782318232e+04 6.2492371593e-01 3.9000000000e-01 
2.6647081832e-08 2.0000000000e+04 3.0265305298e-01 3.9000000000e-01 
4.3577909774e-07 2.0000000000e+04 3.2069657339e-01 3.9000000000e-01 
9.0905121261e-11 1.1763381789e+04 6.4587408267e-01 3.9000000000e-01 
2.5204838634e-10 1.1970834685e+04 9.0761123127e-01 3.9000000000e-01 
5.8291452908e-12 2.0000000000e+04 6.3665918840e-01 3.9000000000e-01 
1.8461552894e-10 1.3259762220e+04 9.7420924459e-01 3.9000000000e-01 
1.2633544340e-08 1.3949203383e+04 8.0095987969e-01 3.9000000000e-01 
9.2494220772e-10 1.3763174182e+04 1.3919192576e+00 3.9000000000e-01 
2.5654210951e-07 1.1306592429e+04 8.0801201116e-01 3.9000000000e-01 
1.9932091272e-08 1.5134606534e+04 1.0169082223e+00 3.9000000000e-01 
1.4290892264e-09 1.2074054320e+04 1.2926598007e+00 3.9000000000e-01 
1.1627574544e-08 2.0000000000e+04 1.1977035255e+00 3.9000000000e-01 
1.9483466933e-08 2.0000000000e+04 7.2254741823e-01 3.9000000000e-01 
1.0801387405e-11 1.5523827066e+04 4.3888629510e-01 3.9000000000e-01 
1.4187631454e-08 1.2099023711e+04 5.2941831391e-01 3.9000000000e-01 
6.9138885231e-06 1.4434295166e+04 7.7789888766e-01 3.9000000000e-01 
5.9903855620e-09 2.0000000000e+04 1.0366448938e+00 3.9000000000e-01 
2.7988366103e-07 1.1701336792e+04 9.7119339196e-01 3.9000000000e-01 
7.2075067329e-08 1.8493382832e+04 7.3042775425e-01 3.9000000000e-01 
1.0691092120e-08 2.0000000000e+04 7.5938054263e-01 3.9000000000e-01 
8.0673053829e-07 1.2726438329e+04 6.4256674879e-01 3.9000000000e-01 
3.6557698118e-07 1.4714320775e+04 4.9965388126e-01 3.9000000000e-01 
3.2987830066e-09 1.1956220492e+04 9.7920801120e-01 3.9000000000e-01 
1.6713970317e-06 1.3392107265e+04 8.2980097460e-01 3.9000000000e-01 
2.8714116720e-07 2.0000000000e+04 7.3730786513e-01 3.9000000000e-01 
3.0099444063e-08 1.2406446425e+04 3.0567846632e-01 3.9000000000e-01 
1.4285076429e-09 1.2142893184e+04 1.3078115885e+00 3.9000000000e-01 
5.8643633113e-10 1.4289589297e+04 1.6229375046e-01 3.9000000000e-01 
1.0356015449e-10 1.2996457964e+04 4.4991896111e-01 3.9000000000e-01 
1.1754635991e-08 1.2506639454e+04 4.3589372699e-01 3.9000000000e-01 
1.8507069932e-09 1.2939061997e+04 6.0309460316e-01 3.9000000000e-01 
1.5289187106e-07 1.4179578955e+04 1.4712976068e+00 3.9000000000e-01 
6.8066320623e-12 2.0000000000e+04 1.1920539543e+00 3.9000000000e-01 
7.7837481522e-12 1.4288917929e+04 7.7186052305e-01 3.9000000000e-01 
1.0666811290e-08 1.4684929397e+04 9.7015133374e-01 3.9000000000e-01 
5.3662106006e-08 1.9810429165e+04 1.2945838789e+00 3.9000000000e-01 
5.3387576836e-10 1.2992237519e+04 2.3173335649e-01 3.9000000000e-01 
1.1015485147e-08 2.0000000000e+04 1.2869302357e+00 3.9000000000e-01 
2.6507752304e-10 1.2167585805e+04 1.0861440636e+00 3.9000000000e-01 
5.1648179290e-10 2.0000000000e+04 1.4921804457e-01 3.9000000000e-01 
2.0889817732e-08 1.1524149163e+04 6.4225912208e-01 3.9000000000e-01 
1.9506635029e-07 1.7617143490e+04 2.4518585239e-01 3.9000000000e-01 
9.6461835765e-09 1.1454518774e+04 3.8500254654e-01 3.9000000000e-01 
6.1426793657e-10 1.5479173572e+04 1.1398284342e+00 3.9000000000e-01 
3.9514808291e-11 1.2044775913e+04 8.8432927407e-01 3.9000000000e-01 
5.0268134142e-11 2.0000000000e+04 1.0051598144e+00 3.9000000000e-01 
3.1137366779e-13 1.6093302587e+04 1.1684098410e+00 3.9000000000e-01 
5.3540382614e-07 1.2026110240e+04 6.9443361608e-01 3.9000000000e-01 
2.9783617674e-09 1.4841369207e+04 4.7951867076e-01 3.9000000000e-01 
4.8851112838e-06 1.2451611675e+04 9.9855651748e-01 3.9000000000e-01 
5.0422249216e-10 1.6839482993e+04 4.5576866033e-01 3.9000000000e-01 
7.1321582866e-09 1.1449243569e+04 8.2044285785e-01 3.9000000000e-01 
1.0713641743e-10 1.1510981830e+04 1.0603236500e+00 3.9000000000e-01 
1.0733890305e-12 1.3071069047e+04 1.3445591296e-01 3.9000000000e-01 
4.7442074243e-08 1.4712735632e+04 5.3447174849e-01 3.9000000000e-01 
3.6774319096e-10 1.6317561390e+04 1.0183288603e+00 3.9000000000e-01 
2.0745025046e-08 1.1898414199e+04 1.2710236142e+00 3.9000000000e-01 
1.2350603110e-08 1.1218088931e+04 6.0133460276e-01 3.9000000000e-01 
6.5438086701e-10 1.1493836062e+04 5.8286884109e-01 3.9000000000e-01 
3.9495438811e-08 1.1492839325e+04 5.8109412338e-01 3.9000000000e-01 
2.4691171568e-09 1.2757662654e+04 3.4719739776e-01 3.9000000000e-01 
2.5159890093e-08 2.0000000000e+04 4.1416770747e-01 3.9000000000e-01 
4.6760794063e-08 1.1303997154e+04 6.6808339989e-01 3.9000000000e-01 
5.5779151869e-10 1.8067882414e+04 3.0233021442e-01 3.9000000000e-01 
2.3155909548e-08 1.1252127925e+04 4.2158461355e-01 3.9000000000e-01 
8.2816160525e-10 1.1384821232e+04 4.4132909372e-01 3.9000000000e-01 
9.4884006779e-08 1.5491350099e+04 5.4248418574e-01 3.9000000000e-01 
4.0879193403e-09 1.1460986170e+04 1.0323706967e+00 3.9000000000e-01 
4.8523716732e-10 1.1435351609e+04 9.8900054611e-01 3.9000000000e-01 
7.3129058178e-07 2.0000000000e+04 5.9450752968e-01 3.9000000000e-01 
8.8360813800e-11 1.3044021407e+04 6.2520311366e-01 3.9000000000e-01 
2.6541487498e-09 1.1308171640e+04 7.2023230146e-01 3.9000000000e-01 
1.3549551922e-08 2.0000000000e+04 6.9315531815e-01 3.9000000000e-01 
2.2415019509e-09 2.0000000000e+04 6.7798055567e-01 3.9000000000e-01 
3.7402534350e-08 1.3139298872e+04 3.7375302297e-01 3.9000000000e-01 
1.1285077289e-08 1.1466198451e+04 8.5477484199e-01 3.9000000000e-01 
1.3950855684e-10 1.4426398930e+04 1.7525501094e-01 3.9000000000e-01 
1.0915990869e-07 1.1844107153e+04 6.6290200024e-01 3.9000000000e-01 
6.3959001965e-07 1.2163580823e+04 1.1687529047e+00 3.9000000000e-01 
1.3753520094e-07 1.1236464394e+04 1.3427951106e+00 3.9000000000e-01 
1.1514111584e-09 1.8349928844e+04 1.4785340886e+00 3.9000000000e-01 
1.4627204341e-09 1.1677896024e+04 6.0061888059e-01 3.9000000000e-01 
1.6520268539e-08 1.1200549830e+04 3.4177821361e-01 3.9000000000e-01 
4.3216586224e-11 1.5339560000e+04 1.0657819527e+00 3.9000000000e-01 
5.7344920466e-12 1.7227743292e+04 9.8413888082e-01 3.9000000000e-01 
1.0607820602e-07 1.1556942032e+04 8.0350648577e-01 3.9000000000e-01 
3.6955251084e-10 1.1439738598e+04 5.4353691246e-01 3.9000000000e-01 
8.0796807513e-06 1.2130935782e+04 9.5956676561e-01 3.9000000000e-01 
8.5273610884e-11 1.2278890285e+04 7.6788147776e-01 3.9000000000e-01 
9.9659550716e-09 1.3788767680e+04 5.6797756768e-01 3.9000000000e-01 
1.2898423780e-08 1.1727292611e+04 3.6184134366e-01 3.9000000000e-01 
1.7491092615e-11 1.2203783879e+04 1.0024838315e+00 3.9000000000e-01 
2.4813114932e-05 1.1280424691e+04 6.2935651257e-01 3.9000000000e-01 
3.5118499331e-10 1.3778871782e+04 9.5043599005e-01 3.9000000000e-01 
3.8203433291e-08 1.1391823463e+04 9.7526570897e-01 3.9000000000e-01 
7.1052504847e-11 1.4241379701e+04 3.1433684466e-01 3.9000000000e-01 
1.5269820626e-09 1.1310120805e+04 1.0436446973e+00 3.9000000000e-01 
3.5342023130e-10 1.4183154041e+04 1.2608571762e+00 3.9000000000e-01 
1.2298178901e-06 1.2775541439e+04 6.5709504204e-01 3.9000000000e-01 
1.3050481220e-09 1.1567715416e+04 1.3218372193e-01 3.9000000000e-01 
1.2485829151e-07 1.4063095667e+04 6.5316425171e-01 3.9000000000e-01 
8.2574284410e-08 1.1794223259e+04 1.0559877075e+00 3.9000000000e-01 
3.4413555759e-07 1.2437906683e+04 5.1538478921e-01 3.9000000000e-01 
6.3687684023e-09 1.6887328817e+04 3.0684747696e-01 3.9000000000e-01 
3.4621386983e-06 1.2283913132e+04 1.1880214851e+00 3.9000000000e-01 
6.9944668428e-08 1.2133278132e+04 8.6735290242e-01 3.9000000000e-01 
7.5174761058e-09 1.2219827757e+04 4.1180225244e-01 3.9000000000e-01 
1.0391079725e-09 1.2173752798e+04 9.6962170155e-01 3.9000000000e-01 
3.3244952302e-10 1.2628787787e+04 7.2970959831e-01 3.9000000000e-01 
1.8886556790e-09 1.2787313800e+04 1.1935865963e+00 3.9000000000e-01 
1.1658338134e-09 1.2318904492e+04 7.4300266059e-01 3.9000000000e-01 
2.1936381907e-09 1.1657668720e+04 8.1342302146e-01 3.9000000000e-01 
2.0307421572e-08 1.1555165730e+04 5.3703033738e-01 3.9000000000e-01 
1.1812730098e-08 1.2279049211e+04 4.2981165198e-01 3.9000000000e-01 
7.7291093748e-09 1.5271668103e+04 2.1522421738e-01 3.9000000000e-01 
5.1971357975e-09 1.6701815002e+04 1.0445915378e+00 3.9000000000e-01 
1.2055814605e-09 1.1637031605e+04 6.3316611815e-01 3.9000000000e-01 
4.2559856940e-11 1.4855124054e+04 1.0234661512e+00 3.9000000000e-01 
7.1343568975e-09 1.1726736328e+04 9.5525673542e-01 3.9000000000e-01 
2.6052797382e-11 1.1561067299e+04 8.9744418003e-01 3.9000000000e-01 
2.4490195987e-08 1.5109121047e+04 3.9382004009e-01 3.9000000000e-01 
1.4476430912e-10 1.1206504596e+04 5.7927039596e-01 3.9000000000e-01 
7.7852384903e-09 1.1583916999e+04 1.4845271840e+00 3.9000000000e-01 
4.4193550451e-08 1.2438589476e+04 5.9099680260e-01 3.9000000000e-01 
2.4812568284e-07 1.1507484567e+04 4.7948441943e-01 3.9000000000e-01 
2.0289793837e-10 1.2237457723e+04 2.2903964568e-01 3.9000000000e-01 
5.4624916647e-08 1.3270577025e+04 9.9888956233e-01 3.9000000000e-01 
1.8609025408e-08 1.1527100914e+04 7.7928409798e-01 3.9000000000e-01 
1.0241165797e-07 1.3704661414e+04 5.7996465554e-01 3.9000000000e-01 
3.5285599069e-07 1.5916734753e+04 1.5359532015e+00 3.9000000000e-01 
1.5333066731e-09 1.1209478755e+04 1.0525692092e+00 3.9000000000e-01 
1.2061265545e-08 1.1256318229e+04 9.7019202170e-01 3.9000000000e-01 
7.7141767261e-10 1.1934483058e+04 1.2565732602e+00 3.9000000000e-01 
3.2745893436e-08 1.5839174673e+04 1.2065269588e+00 3.9000000000e-01 
2.9086751724e-08 1.2746167649e+04 1.4966568055e-01 3.9000000000e-01 
6.4040988796e-09 1.4483850132e+04 6.6197128867e-01 3.9000000000e-01 
2.8113918966e-07 1.1317815015e+04 6.5801532542e-01 3.9000000000e-01 
4.0593000282e-07 2.0000000000e+04 8.9678861832e-01 3.9000000000e-01 
1.3499442430e-05 1.1284552788e+04 3.2555975875e-01 3.9000000000e-01 
5.4293997606e-08 2.0000000000e+04 1.3041143575e+00 3.9000000000e-01 
1.9942180735e-07 1.3638829808e+04 6.3580889253e-01 3.9000000000e-01 
1.0944885635e-07 2.0000000000e+04 7.3976195712e-01 3.9000000000e-01 
2.6241271401e-09 1.1351762293e+04 8.0988267706e-01 3.9000000000e-01 
2.0611042961e-07 1.1357251576e+04 1.1465035359e-01 3.9000000000e-01 
1.3935055530e-08 1.2847511708e+04 1.3464894262e+00 3.9000000000e-01 
6.4547710075e-10 1.4505315254e+04 9.5298583392e-01 3.9000000000e-01 
1.1780072217e-12 1.3073573262e+04 1.3660465075e+00 3.9000000000e-01 
8.9214597742e-12 1.1646739781e+04 8.0760615840e-01 3.9000000000e-01 
3.0233274982e-08 1.1269178532e+04 9.5493078050e-01 3.9000000000e-01 
3.7174075052e-08 1.2063095773e+04 4.6853935242e-01 3.9000000000e-01 
1.8953137712e-10 1.1326740722e+04 7.0356616269e-01 3.9000000000e-01 
6.7702776768e-11 2.0000000000e+04 6.0064900060e-01 3.9000000000e-01 
8.0352069473e-10 1.4981267296e+04 3.6426177575e-01 3.9000000000e-01 
1.4405106329e-06 1.3344337438e+04 5.5188841032e-01 3.9000000000e-01 
2.0168360614e-12 1.1380036711e+04 1.4434752629e-01 3.9000000000e-01 
2.6308626429e-07 2.0000000000e+04 7.8292089674e-01 3.9000000000e-01 
7.5334242801e-12 1.1384010384e+04 8.0800795898e-01 3.9000000000e-01 
1.1842718155e-09 1.1266418535e+04 7.0416813224e-01 3.9000000000e-01 
5.8336939106e-10 2.0000000000e+04 3.1826781340e-01 3.9000000000e-01 
1.5906801512e-09 1.6122414662e+04 1.1735071979e+00 3.9000000000e-01 
2.9545309698e-09 1.3936194869e+04 1.1353843679e+00 3.9000000000e-01 
4.5169720123e-06 1.2172341679e+04 7.9559298652e-01 3.9000000000e-01 
3.6311427095e-11 1.7151557158e+04 4.7348723251e-01 3.9000000000e-01 
1.2285477631e-09 1.1875081825e+04 4.9812996910e-01 3.9000000000e-01 
8.4743186746e-09 1.3282126019e+04 1.4086098425e+00 3.9000000000e-01 
7.3147047593e-10 1.2446403665e+04 8.2259761171e-01 3.9000000000e-01 
5.5121323338e-08 1.4994371901e+04 9.8568632067e-01 3.9000000000e-01 
1.4097705955e-07 1.1751906166e+04 6.0937653582e-01 3.9000000000e-01 
3.4636605858e-08 1.3674256352e+04 1.4228850260e+00 3.9000000000e-01 
1.3655633703e-08 1.1461511137e+04 1.1961509188e+00 3.9000000000e-01 
5.0807073614e-07 1.2488056948e+04 7.2492807385e-01 3.9000000000e-01 
1.7514747378e-09 1.3761983296e+04 1.4723404101e+00 3.9000000000e-01 
1.2502332699e-06 1.3814156034e+04 8.7620509845e-01 3.9000000000e-01 
2.2787917990e-07 1.1636319154e+04 9.5566047768e-01 3.9000000000e-01 
9.0166514228e-12 1.1445151391e+04 9.4918676627e-01 3.9000000000e-01 
1.2051151112e-10 1.1595051219e+04 7.2283106993e-01 3.9000000000e-01 
1.3431322337e-12 1.2482908678e+04 9.8811598389e-01 3.9000000000e-01 
1.9644680540e-10 1.5997322005e+04 1.8092795059e-01 3.9000000000e-01 
6.4680389188e-09 1.3180456821e+04 8.5844824812e-01 3.9000000000e-01 
8.2618691835e-10 1.4605249705e+04 9.7943666705e-01 3.9000000000e-01 
1.4861693757e-12 1.5589143909e+04 4.8636526315e-01 3.9000000000e-01 
3.4116524145e-07 1.1635211601e+04 3.0798585574e-01 3.9000000000e-01 
1.4211344535e-10 1.1249135488e+04 5.1052171859e-01 3.9000000000e-01 
1.5430789834e-08 1.5024823969e+04 1.3449237362e+00 3.9000000000e-01 
6.2319841983e-09 1.2350978672e+04 9.8921956622e-01 3.9000000000e-01 
7.4355133713e-10 1.4534735029e+04 1.3053327202e+00 3.9000000000e-01 
6.4053218193e-09 1.1263969798e+04 8.7103691326e-01 3.9000000000e-01 
7.6730097233e-11 1.2458377284e+04 8.4042405531e-01 3.9000000000e-01 
7.9694938572e-09 1.3601930283e+04 7.2628993033e-01 3.9000000000e-01 
1.1504998012e-08 1.2305801100e+04 1.2539866273e+00 3.9000000000e-01 
1.7403536652e-11 1.3993206250e+04 9.0102560581e-01 3.9000000000e-01 
3.7435719775e-09 1.4749686799e+04 1.0744443083e+00 3.9000000000e-01 
3.2345729274e-07 1.4938212385e+04 7.9189318860e-01 3.9000000000e-01 
2.4157937700e-11 1.1224602578e+04 1.0674674412e+00 3.9000000000e-01 
3.2624784628e-09 1.8280968686e+04 9.4775600362e-01 3.9000000000e-01 
2.9270694411e-08 1.3111133559e+04 7.3411127989e-01 3.9000000000e-01 
4.7354465373e-11 1.3253490776e+04 5.5045930684e-01 3.9000000000e-01 
2.2455051231e-09 1.3790565826e+04 1.0215555320e+00 3.9000000000e-01 
2.6983728216e-07 1.6202270195e+04 1.2237461821e+00 3.9000000000e-01 
1.0171474988e-07 1.1577842146e+04 6.5917226063e-01 3.9000000000e-01 
4.8574104757e-09 1.2664140950e+04 5.8966179482e-01 3.9000000000e-01 
3.6866698991e-10 1.3053744797e+04 1.0190308654e+00 3.9000000000e-01 
4.9289006345e-07 1.1931903879e+04 9.1919833026e-01 3.9000000000e-01 
3.1304082016e-06 1.1874817476e+04 1.2750118055e+00 3.9000000000e-01 
2.0721447317e-10 1.7993401012e+04 5.8274539211e-01 3.9000000000e-01 
1.7952329161e-10 1.6849246682e+04 8.2923166891e-01 3.9000000000e-01 
8.0233670812e-11 1.4649212238e+04 6.8347634922e-01 3.9000000000e-01 
5.2785973144e-10 1.1733201601e+04 4.3173612167e-01 3.9000000000e-01 
1.7939137470e-08 1.5946756826e+04 1.0476366742e+00 3.9000000000e-01 
3.6444502745e-08 2.0000000000e+04 8.6982693173e-01 3.9000000000e-01 
1.2043279535e-08 1.1423423895e+04 1.1300532796e+00 3.9000000000e-01 
3.5728354933e-10 1.1863312457e+04 5.4842009233e-01 3.9000000000e-01 
7.2419338765e-13 1.5658944463e+04 4.7838236189e-01 3.9000000000e-01 
5.7546288259e-10 2.0000000000e+04 9.0640700883e-01 3.9000000000e-01 
3.3981191247e-08 1.3754290619e+04 1.2994597071e+00 3.9000000000e-01 
7.6346721838e-10 1.7579590424e+04 3.3965301899e-01 3.9000000000e-01 
5.7463514332e-09 1.5158613436e+04 7.5485162561e-01 3.9000000000e-01 
3.7758615602e-09 1.2191755543e+04 1.2964593640e+00 3.9000000000e-01 
4.2778705890e-11 1.6292490524e+04 7.2367821267e-01 3.9000000000e-01 
5.2016523986e-09 1.3307052383e+04 2.3438058231e-01 3.9000000000e-01 
1.7513248747e-08 1.1752259239e+04 8.0059473603e-01 3.9000000000e-01 
3.1819029528e-09 1.1661809726e+04 1.1138310021e+00 3.9000000000e-01 
8.4803602517e-08 2.0000000000e+04 9.0200718278e-01 3.9000000000e-01 
8.4784603098e-09 1.1744411035e+04 8.7926593775e-01 3.9000000000e-01 
2.0000683426e-05 1.2338593233e+04 1.1010293845e+00 3.9000000000e-01 
9.2931123697e-08 1.5016467345e+04 6.8358293499e-01 3.9000000000e-01 
9.9553958432e-09 1.1359090689e+04 1.1056018070e+00 3.9000000000e-01 
1.6542246306e-08 1.1841018760e+04 6.3940750275e-01 3.9000000000e-01 
1.3112471920e-09 1.1745522315e+04 3.3393125226e-01 3.9000000000e-01 
1.4499637512e-09 1.1964328223e+04 2.7455005836e-01 3.9000000000e-01 
6.8389399828e-08 1.3658686475e+04 1.1898262359e+00 3.9000000000e-01 
7.1659995975e-10 1.7642393358e+04 8.8886147763e-01 3.9000000000e-01 
2.2080138926e-09 1.1478128368e+04 7.1774913290e-01 3.9000000000e-01 
1.3136673257e-08 1.7019826115e+04 2.9284097436e-01 3.9000000000e-01 
1.0930273452e-08 1.3781181020e+04 5.5435849718e-01 3.9000000000e-01 
5.1794261592e-10 2.0000000000e+04 5.0180552883e-01 3.9000000000e-01 
1.1433669351e-05 1.2766709815e+04 3.8666434599e-01 3.9000000000e-01 
2.0680037301e-08 1.5611218100e+04 7.5384017193e-01 3.9000000000e-01 
3.4302756135e-09 1.6809079613e+04 4.0104429977e-01 3.9000000000e-01 
2.4818390406e-07 1.2161999957e+04 2.7833312667e-01 3.9000000000e-01 
