# Supplementary material for: Atmospheric CO2 levels from 2.7 billion years ago inferred from micrometeorite oxidation
Source: Sci Adv. 2020 Jan 22;6(4):eaay4644. doi: 10.1126/sciadv.aay4644 (PMC6976288; doi:10.1126/sciadv.aay4644)
Supplement: Data file S1 [file aay4644_Data_file_S1.zip › co2_atmos/co2_39/clean_results.dat]

Radius [m]       Fe Area [frac]    Max Temp [k]    
5.1178846982e-05 4.9119004038e-01 2.3222921157e+03 
2.5417176125e-05 4.6163643841e-01 2.1224610596e+03 
6.2218324734e-05 5.3834071418e-01 2.3708079552e+03 
1.3669906089e-04 5.2196790711e-01 2.3978737039e+03 
1.9752565955e-05 1.0000000000e+00 1.4639565236e+03 
9.7613801809e-06 1.0000000000e+00 1.6626795238e+03 
2.5345954590e-05 5.6483161222e-01 2.5177526574e+03 
2.2912220248e-05 4.7366859484e-01 2.0713755496e+03 
2.6532524769e-05 4.6638582994e-01 2.0820649582e+03 
1.8605299976e-04 5.1029934994e-01 2.4607902214e+03 
1.4917008852e-05 5.8252873798e-01 2.3875397547e+03 
2.5605577081e-05 1.0000000000e+00 1.4440708629e+03 
4.9108639819e-05 5.6687476921e-01 2.2950858610e+03 
1.0884443873e-05 5.0556565323e-01 2.1505266666e+03 
3.6241830841e-05 4.6282462517e-01 2.1804097412e+03 
1.2139791652e-05 1.0000000000e+00 1.7348039231e+03 
8.9545880499e-05 5.3280906176e-01 2.3556070360e+03 
1.8277663455e-04 5.1328108869e-01 2.3900653936e+03 
8.5029493767e-05 5.3036801107e-01 2.3981013710e+03 
1.9606533784e-05 4.8009478838e-01 2.1287527394e+03 
9.8475764253e-06 5.9476317606e-01 2.3246648126e+03 
3.1015438247e-05 4.5230744282e-01 2.1648013883e+03 
2.8604611923e-05 5.6046540478e-01 2.2981715024e+03 
3.3662161156e-06 1.0000000000e+00 1.1193452325e+03 
6.5398539728e-05 4.8221210696e-01 2.1820362190e+03 
9.9335447410e-06 5.9453421353e-01 2.3843478136e+03 
2.6966103244e-05 4.5855439514e-01 2.1164297759e+03 
9.4585473143e-06 5.9670489872e-01 2.6546340477e+03 
5.5395309708e-05 4.8888791331e-01 2.2764353501e+03 
1.2348382669e-04 5.2503348594e-01 2.6113456361e+03 
3.2168608104e-05 4.7645572022e-01 2.0506644422e+03 
1.2863667758e-04 5.1072712591e-01 2.5407797306e+03 
2.4389757085e-05 5.4738125353e-01 2.3189123397e+03 
3.6394850448e-05 5.6051143528e-01 2.4175811916e+03 
1.2195669128e-04 5.1624586035e-01 2.3830172528e+03 
7.1831099313e-05 4.7416328700e-01 2.2009336622e+03 
1.6486168206e-05 5.6920868843e-01 2.7372153709e+03 
5.8904903879e-05 1.0000000000e+00 1.6950749729e+03 
1.0572692858e-04 5.4326029206e-01 2.4255248723e+03 
3.6368692579e-05 5.4576546099e-01 2.6688746717e+03 
5.8190380718e-05 5.1294473203e-01 2.3448061388e+03 
9.8503225774e-05 5.1503218638e-01 2.3883166908e+03 
3.6907190455e-04 1.0000000000e+00 1.5018597221e+03 
4.7680611965e-06 1.0000000000e+00 1.5672569622e+03 
8.3971528511e-05 5.5312219922e-01 2.3791434940e+03 
4.4719588347e-05 5.5511032583e-01 1.9026923943e+03 
1.4507407001e-05 1.0000000000e+00 1.7734583476e+03 
7.0035793797e-05 5.2347119163e-01 2.4570911244e+03 
2.2892110368e-05 5.8224780918e-01 2.5273868946e+03 
1.4066409655e-05 5.8085892545e-01 2.3116419297e+03 
2.7151259677e-06 1.0000000000e+00 1.2988476820e+03 
5.7437380414e-05 5.3467322004e-01 2.6589809497e+03 
4.9045203945e-06 6.1357582457e-01 2.5210888179e+03 
4.3803795698e-05 4.5347214742e-01 2.1472979204e+03 
8.6244692734e-05 5.2631670827e-01 2.4606724919e+03 
1.7361498501e-05 1.0000000000e+00 1.7702065823e+03 
5.0139466463e-06 6.1930823500e-01 2.3680105914e+03 
1.3397260762e-04 5.2282541185e-01 2.4396403404e+03 
1.2451729927e-04 5.5382732554e-01 2.3229934358e+03 
1.6832563684e-05 5.7143175570e-01 2.2955276150e+03 
4.3213709136e-05 5.2975452020e-01 2.3630796008e+03 
8.4765495139e-05 5.1388963393e-01 2.4415640616e+03 
4.1814545817e-05 5.5111895512e-01 2.4294929373e+03 
3.8381944337e-04 4.7723987664e-01 2.6137577340e+03 
2.6675381290e-05 5.5936317106e-01 1.8986156387e+03 
1.2691500634e-04 5.1064631571e-01 2.4920555238e+03 
1.8662146749e-05 1.0000000000e+00 1.5339326964e+03 
3.2484658285e-05 5.5365903348e-01 2.3883191617e+03 
2.3830901324e-05 5.5686305158e-01 2.3054555427e+03 
8.4325747272e-05 5.2524747187e-01 2.4041061080e+03 
5.7756642415e-05 6.4136856020e-01 1.8319485880e+03 
2.1498167980e-05 5.6837771336e-01 2.5281199082e+03 
7.3836041256e-05 5.2108678377e-01 2.3748423865e+03 
1.8992072919e-05 5.7777612806e-01 2.4069118442e+03 
2.5271757053e-05 5.7288505171e-01 2.4728634846e+03 
5.1343288357e-05 5.3907914563e-01 2.3975570627e+03 
7.3920312230e-05 5.1617195703e-01 2.3637738849e+03 
5.8152970901e-05 1.0000000000e+00 1.5085588856e+03 
5.2943350277e-05 5.3646764816e-01 2.3911205498e+03 
1.4159447047e-05 1.0000000000e+00 1.7623343894e+03 
1.1773125289e-05 1.0000000000e+00 1.6592448423e+03 
5.5322216486e-05 5.3432851213e-01 2.4194975495e+03 
1.6792529656e-05 5.8943890892e-01 1.8663367216e+03 
6.0917632114e-06 5.9573218171e-01 2.2293122586e+03 
5.6104918171e-06 6.0238318006e-01 2.6196743072e+03 
8.7746827771e-06 5.9465939545e-01 2.2464825352e+03 
2.3759027613e-06 1.0000000000e+00 1.1237325540e+03 
6.4760562368e-05 5.3849623212e-01 2.4753683190e+03 
3.8834307448e-05 1.0000000000e+00 7.5667749612e+02 
6.1610558620e-05 5.3551234253e-01 2.3599853809e+03 
5.3595821237e-05 4.5210858208e-01 2.2375333345e+03 
9.2702702557e-06 6.0022455684e-01 2.3395081691e+03 
2.8737556139e-05 4.9766999797e-01 1.9967030054e+03 
8.2288417462e-06 1.0000000000e+00 1.5181582581e+03 
5.4405123640e-06 6.1465188733e-01 2.3059331487e+03 
1.0537341438e-04 5.3327023463e-01 2.3417306572e+03 
3.3775858583e-05 4.5505513598e-01 2.1226989678e+03 
8.3877137768e-05 4.6477518364e-01 2.2220644665e+03 
2.2615350974e-05 4.6366157676e-01 2.1039623157e+03 
2.1787685301e-05 5.7790949510e-01 2.4782298484e+03 
2.4214626716e-04 5.0647983198e-01 2.5546593963e+03 
8.4046892384e-06 6.1662564714e-01 2.3237999444e+03 
6.4759618907e-06 6.0631011274e-01 2.2712347163e+03 
1.3697793760e-05 5.8618860701e-01 2.3744598934e+03 
3.5769897990e-05 4.4935659844e-01 2.1837102239e+03 
3.2470802751e-05 4.5765702239e-01 2.2176286883e+03 
5.9359965882e-05 5.2246510199e-01 2.4012112341e+03 
3.4052723623e-04 4.7776369228e-01 2.6129190088e+03 
1.5993043511e-04 5.1031952020e-01 2.6343782671e+03 
5.2621038579e-06 1.0000000000e+00 1.7286170709e+03 
6.9069028806e-06 6.1692467631e-01 2.4133233622e+03 
5.1812569580e-05 5.1700817870e-01 2.3713175007e+03 
7.7549622589e-05 5.3191993691e-01 2.3882549882e+03 
1.2498957395e-04 5.1653875505e-01 2.5445084288e+03 
5.2460368254e-05 5.3255595007e-01 2.3581463652e+03 
4.9525484517e-06 6.1837621333e-01 2.3396281375e+03 
3.2148180364e-04 4.9725269062e-01 2.5839459378e+03 
2.2727215299e-05 1.0000000000e+00 1.6367765203e+03 
3.0647493702e-05 6.0915585039e-01 2.3092651859e+03 
4.5913196028e-05 5.3906127066e-01 2.3971454973e+03 
9.1716792367e-06 6.0672880534e-01 2.2962778835e+03 
6.5065262783e-05 5.4692336997e-01 2.3267407542e+03 
1.6003882421e-05 5.8342822955e-01 2.3984526136e+03 
2.3314012162e-05 4.7893548168e-01 2.0497686974e+03 
4.2940052679e-05 5.5409579513e-01 2.4495007815e+03 
2.9177794127e-05 4.9039857822e-01 2.0132400988e+03 
7.2155706694e-05 5.1599117944e-01 2.4052039091e+03 
1.0867117505e-04 5.2247852616e-01 2.4963621214e+03 
4.5955586094e-06 6.1510289447e-01 2.5100515664e+03 
4.3286775143e-06 1.0000000000e+00 1.5325496989e+03 
2.5562222005e-05 5.6285028048e-01 2.3826157820e+03 
6.5308471945e-05 5.2073528202e-01 2.3975792302e+03 
1.9437899885e-05 1.0000000000e+00 1.7860019385e+03 
3.7060834707e-05 5.5242770020e-01 2.3541246312e+03 
5.2223587332e-05 5.3552837078e-01 2.3788011065e+03 
1.4406718955e-04 5.2098747526e-01 2.4814374802e+03 
8.5158559316e-06 6.0974831351e-01 2.2709137491e+03 
2.9328554370e-05 1.0000000000e+00 1.7545822795e+03 
2.5845708175e-05 5.0853544070e-01 1.9742799381e+03 
1.6997940457e-04 5.1275351799e-01 2.4376828313e+03 
6.4399403646e-06 6.1289677848e-01 2.2936531397e+03 
1.2499034759e-05 5.8412553427e-01 2.6100790108e+03 
4.3154564011e-05 5.4314675068e-01 2.4229692420e+03 
5.6772945590e-06 1.0000000000e+00 1.6173292889e+03 
3.8771707565e-05 5.3638062331e-01 2.3351366959e+03 
6.4844685259e-05 5.3646309776e-01 2.3464269854e+03 
1.1884453816e-04 5.4421409461e-01 2.3881697596e+03 
1.7273870697e-05 1.0000000000e+00 1.4960078484e+03 
1.1879527571e-04 5.1291628306e-01 2.4003903469e+03 
4.9993277854e-06 1.0000000000e+00 1.2179456502e+03 
3.1511887007e-04 5.0927537746e-01 2.5553015198e+03 
2.2984821786e-04 5.0006273320e-01 2.5369145713e+03 
5.0097459178e-05 5.5326105560e-01 2.4431555044e+03 
1.1821242463e-04 4.8548191990e-01 2.3000963642e+03 
4.7504115192e-05 1.0000000000e+00 1.4045014457e+03 
1.0867013056e-05 1.0000000000e+00 1.5749344336e+03 
1.4050959045e-05 5.5889926134e-01 2.2757161209e+03 
8.0724290919e-05 5.1268664106e-01 2.4296263564e+03 
2.7519358374e-05 4.6498934869e-01 2.1716324609e+03 
3.9765334224e-05 5.5372597081e-01 2.3919100950e+03 
4.0104825156e-05 4.6394043092e-01 2.2218792582e+03 
9.2209524525e-06 5.7826614330e-01 2.7412255839e+03 
1.6905574288e-05 4.7377637909e-01 2.0700481027e+03 
5.9915244518e-05 5.5324150615e-01 2.4806126548e+03 
2.2371353158e-05 1.0000000000e+00 1.7914812068e+03 
3.5769345163e-05 5.5627932870e-01 2.4116187636e+03 
1.4306690695e-05 4.7358367464e-01 2.0959679590e+03 
4.7133569747e-05 5.3063804742e-01 2.3621078086e+03 
9.8350535974e-05 5.1848793841e-01 2.4105770043e+03 
3.0054060482e-05 5.0381048135e-01 1.9836673084e+03 
2.0301086063e-05 1.0000000000e+00 1.6723700887e+03 
7.9305540289e-05 5.5249740755e-01 2.3895325990e+03 
1.0339740826e-05 5.8464747843e-01 2.2245791518e+03 
1.3689835341e-05 5.6174050126e-01 2.2822504021e+03 
8.4756256703e-06 1.0000000000e+00 1.6052476982e+03 
9.5602894871e-06 6.0082005459e-01 2.2363118941e+03 
5.0753464024e-05 5.3112948252e-01 2.3602462545e+03 
3.1567820591e-05 5.5597005605e-01 2.4080238120e+03 
5.8887333059e-05 5.3591147030e-01 2.3401758285e+03 
7.1939177889e-06 6.1361777763e-01 2.3298317164e+03 
2.8991653905e-05 4.5426073582e-01 2.1871996461e+03 
2.3878910155e-05 5.7611085075e-01 2.4429004074e+03 
6.5582456187e-06 1.0000000000e+00 1.5214542687e+03 
1.1641638409e-05 1.0000000000e+00 1.6960993257e+03 
5.9051218390e-06 5.8896849422e-01 2.2296690011e+03 
1.0975365753e-04 5.2192811908e-01 2.4538872211e+03 
2.6019971318e-04 1.0000000000e+00 3.0000000000e+02 
7.9323421693e-05 5.1200255320e-01 2.3891698145e+03 
2.5066942288e-05 5.0728005209e-01 1.9794786612e+03 
4.0794638626e-05 5.4941728891e-01 2.5821104193e+03 
1.7188880006e-05 5.8930144924e-01 2.4314203948e+03 
4.8542786701e-05 5.6637851437e-01 2.4079386909e+03 
4.3648138396e-05 5.3234305611e-01 2.3681535318e+03 
8.8549047020e-05 5.1267804713e-01 2.4040981972e+03 
1.9400421941e-04 4.8870669719e-01 2.5781643316e+03 
2.3974180784e-05 4.9272665507e-01 2.0092539731e+03 
1.0975205409e-04 5.5093884876e-01 2.5260533044e+03 
1.6487377352e-05 5.8146383976e-01 2.4150061388e+03 
4.3997149097e-05 5.3527411872e-01 1.9301563031e+03 
1.1539209053e-04 5.0652836557e-01 2.5022185670e+03 
6.2795475882e-05 5.2119345609e-01 2.3899711015e+03 
4.8017297938e-05 4.5367889347e-01 2.2398292790e+03 
8.0325567389e-06 6.1702588930e-01 2.3290246957e+03 
4.6022938027e-05 5.5667272738e-01 2.3164854850e+03 
4.5579938344e-05 4.5475229964e-01 2.2603451567e+03 
5.0713441770e-05 5.3485819055e-01 2.3928604297e+03 
3.0957963655e-04 4.6021220706e-01 2.6698155276e+03 
2.6399159023e-05 5.6306398186e-01 1.8941798073e+03 
4.7250202326e-05 4.8357519573e-01 2.3182972303e+03 
1.3261071610e-05 5.6299439068e-01 1.8922142305e+03 
4.2119226195e-05 5.0567914630e-01 2.3237260787e+03 
6.7403898250e-05 5.4563313160e-01 2.4519991731e+03 
6.4856873226e-06 6.0904110734e-01 2.5092830853e+03 
4.1772052038e-05 4.7750638520e-01 2.0503471845e+03 
2.8661705050e-05 4.7463798890e-01 2.0510076638e+03 
3.9592597972e-05 5.9201047787e-01 2.2426888580e+03 
4.3870385849e-05 4.5868382266e-01 2.2681990007e+03 
3.8412418481e-05 5.6680213253e-01 2.3876943178e+03 
1.4940243122e-05 5.9180508227e-01 2.3413652336e+03 
1.9880672127e-05 1.0000000000e+00 1.3249213826e+03 
1.7921909872e-04 4.8555158594e-01 2.6632997327e+03 
1.6870017278e-05 4.9374707144e-01 2.0066898954e+03 
6.8386620020e-05 5.3411648083e-01 2.4259186617e+03 
3.5742279701e-05 4.5659074582e-01 2.1298189442e+03 
2.5230716031e-05 5.6924649480e-01 2.2925243026e+03 
1.8623145962e-05 5.8822873501e-01 1.8667850301e+03 
2.9053178768e-05 5.4466213241e-01 2.3238598830e+03 
1.0125068056e-04 4.7669744902e-01 2.0478414396e+03 
6.4205622033e-05 4.8510235989e-01 2.3269232901e+03 
5.9238951601e-06 6.0540985653e-01 2.5540434747e+03 
7.0815594963e-05 4.4813002936e-01 2.2417043892e+03 
1.7555351965e-05 1.0000000000e+00 1.5631424946e+03 
5.9309553972e-05 5.3317215309e-01 2.3962605606e+03 
4.3541634127e-05 4.7005739921e-01 2.2916532232e+03 
4.6315393115e-05 4.7970005875e-01 2.0991724000e+03 
3.8470633322e-05 5.5213527893e-01 2.3553545986e+03 
3.0653624650e-05 5.7442442936e-01 2.3913237879e+03 
1.4026313455e-04 4.4513646667e-01 2.2129279907e+03 
3.1558350772e-05 1.0000000000e+00 1.4387460389e+03 
2.3902792624e-05 5.2424304558e-01 2.2841170694e+03 
3.9616436547e-05 5.4403614877e-01 2.4051487959e+03 
5.3597569110e-05 5.0008777036e-01 1.9916838177e+03 
8.1096295526e-05 5.1507166332e-01 2.4129924016e+03 
1.3651431245e-05 1.0000000000e+00 1.2185426721e+03 
4.1215080158e-05 4.4933406210e-01 2.1824849580e+03 
1.1744181176e-04 1.0000000000e+00 1.5431459921e+03 
9.5924157178e-05 5.1057006778e-01 2.4637235619e+03 
1.1439755317e-05 5.6907944171e-01 1.8860545290e+03 
3.4743228921e-05 5.0447144897e-01 2.3077787787e+03 
1.2971492407e-05 5.8123131529e-01 2.2862615294e+03 
7.8510656413e-05 5.1163361830e-01 2.3177798479e+03 
1.5127140100e-04 5.0307908114e-01 2.5555283001e+03 
2.3472196129e-05 5.5310216867e-01 2.3152481777e+03 
1.0321310012e-04 1.0000000000e+00 1.4918221800e+03 
1.5151001289e-05 5.7393348063e-01 2.2673089564e+03 
1.1605386783e-05 5.8271355782e-01 2.2662746728e+03 
2.5044856004e-04 4.9577897100e-01 2.6210898647e+03 
2.7704777678e-05 4.6950355034e-01 2.0678462217e+03 
2.1453429679e-05 1.0000000000e+00 1.5103767723e+03 
1.0493641714e-04 5.1624514043e-01 2.4700679324e+03 
4.7944005715e-06 6.1107940895e-01 2.5458963796e+03 
6.0652309018e-06 5.9282889861e-01 2.6759640083e+03 
1.4363278219e-05 1.0000000000e+00 1.7734580156e+03 
2.1457402256e-05 6.3977198790e-01 1.8327610030e+03 
6.2187566132e-06 4.9611224468e-01 2.0817196525e+03 
1.9714081325e-05 5.7627016030e-01 1.8804618456e+03 
4.3771037857e-05 5.5266056368e-01 2.3718781810e+03 
3.1588095098e-05 1.0000000000e+00 1.4829540140e+03 
1.3477280626e-04 5.1120721635e-01 2.4608827556e+03 
4.1081916584e-05 5.6797680725e-01 2.3643687041e+03 
3.6302305681e-05 1.0000000000e+00 1.7002143346e+03 
1.3604646493e-05 6.1780615577e-01 2.3329473681e+03 
5.9204720991e-06 6.1571792320e-01 2.4873217133e+03 
7.6549990293e-06 5.6728191207e-01 1.8889166867e+03 
6.0937382768e-05 5.2583511573e-01 2.3862943265e+03 
1.0086024925e-04 5.2140405479e-01 2.6231582280e+03 
9.0497246550e-06 6.1891346402e-01 2.3505278561e+03 
1.3731951936e-04 5.1784330201e-01 2.4425423261e+03 
1.1397702900e-05 5.9684064917e-01 2.4750723362e+03 
6.0582312972e-06 6.1764186974e-01 2.4393096073e+03 
1.0759941250e-04 5.1741113585e-01 2.5325925629e+03 
4.8302070187e-05 5.4387106071e-01 2.5264940525e+03 
5.2923232261e-05 4.5251501836e-01 2.1593282220e+03 
1.0936086230e-04 5.2330038919e-01 2.5455524605e+03 
6.9652520678e-06 6.0200835646e-01 2.6261828623e+03 
6.0642842868e-05 5.2869741508e-01 2.4248494883e+03 
3.6354684037e-05 1.0000000000e+00 1.6784726263e+03 
2.2682377917e-05 5.5298061184e-01 2.3208333447e+03 
1.6636860332e-05 5.0382351508e-01 1.9863422562e+03 
5.2532525590e-05 5.3164323844e-01 2.3875016178e+03 
3.8529702651e-05 5.3416277456e-01 2.3398837800e+03 
1.7340671672e-04 1.0000000000e+00 3.4181696003e+02 
6.0684551080e-06 1.0000000000e+00 1.6825883711e+03 
6.4076360157e-06 1.0000000000e+00 1.6262850687e+03 
4.1316153522e-05 5.6259450039e-01 2.3484935267e+03 
2.1217511340e-05 6.1747119832e-01 2.3434146245e+03 
2.7614951544e-05 4.8236596781e-01 2.2587887320e+03 
2.0397092429e-05 6.1337644711e-01 2.2946712445e+03 
2.0636183879e-05 1.0000000000e+00 1.7315986897e+03 
4.5392095591e-06 6.1795125949e-01 2.3385186029e+03 
7.6319011736e-05 5.1712007816e-01 2.3880863438e+03 
1.4709080971e-05 5.7755146190e-01 2.6233921053e+03 
6.2881105540e-05 5.1578000367e-01 2.3842725139e+03 
2.9763564454e-05 4.7515836222e-01 2.1275608289e+03 
1.1030347170e-05 1.0000000000e+00 1.5961758362e+03 
1.1315182073e-05 5.8047846348e-01 2.2183197953e+03 
2.1980204965e-06 1.0000000000e+00 1.0791242737e+03 
1.2311524529e-04 5.1301846277e-01 2.5061550606e+03 
2.5054015521e-05 5.6426202805e-01 2.3542944793e+03 
1.9662018957e-04 5.0972637190e-01 2.5540084200e+03 
1.2988977095e-05 5.8345592720e-01 2.3088357722e+03 
6.5991729357e-05 4.6546821118e-01 2.2886520065e+03 
1.5389804662e-05 1.0000000000e+00 1.5672066417e+03 
3.3202470943e-06 1.0000000000e+00 1.3954798779e+03 
3.6224619880e-05 5.5550347198e-01 2.4464034170e+03 
2.3530651042e-05 5.3385419407e-01 2.2354873681e+03 
9.8167605416e-05 4.5994696672e-01 2.1057921540e+03 
7.2485521125e-05 5.1082894498e-01 2.3852861550e+03 
3.1033923441e-05 4.7446078320e-01 2.0519133753e+03 
8.4155131005e-05 5.1672078256e-01 2.4148848785e+03 
3.8600536733e-05 5.3559319880e-01 2.3530040824e+03 
4.9612315907e-06 6.1177775350e-01 2.5368936871e+03 
9.3100868006e-05 5.1398393890e-01 2.4130350230e+03 
8.6394442844e-06 5.9809442976e-01 2.3256733150e+03 
7.7240056505e-05 5.1329348034e-01 2.4041724769e+03 
3.3615107133e-05 4.5767591322e-01 2.1087427039e+03 
3.1075122088e-05 5.6135707815e-01 2.4775424425e+03 
5.7221060388e-05 4.6223950195e-01 2.0933207925e+03 
2.4958477038e-05 1.0000000000e+00 1.8046991278e+03 
7.0531484375e-06 5.9228355080e-01 2.6820869298e+03 
1.5603540338e-05 5.4181676694e-01 1.9183721858e+03 
4.9244558474e-05 4.4648934069e-01 2.1826163572e+03 
5.7302547439e-06 6.1627224128e-01 2.4726723668e+03 
5.6794788790e-06 6.1967780597e-01 2.3640317941e+03 
5.2555205070e-05 5.3688908491e-01 2.4346000641e+03 
7.4821681160e-05 4.9020015603e-01 2.3325091179e+03 
1.7719182134e-05 4.8606526295e-01 2.2164401957e+03 
9.5339360704e-05 5.1935759213e-01 2.4472092836e+03 
1.7202424061e-04 5.2472402872e-01 2.4308180199e+03 
1.8450258005e-04 4.4916889105e-01 2.1483701517e+03 
3.3989746706e-05 1.0000000000e+00 3.7736651913e+02 
4.0251381403e-05 4.4985496253e-01 2.1844047352e+03 
7.2301014249e-05 5.1253261461e-01 2.3945679869e+03 
1.1098436115e-05 1.0000000000e+00 1.7744741740e+03 
5.7470915316e-06 1.0000000000e+00 1.6864090410e+03 
1.0806096431e-04 5.1672006375e-01 2.4302221309e+03 
2.5431409426e-05 5.0970254611e-01 1.9728327308e+03 
2.3422270885e-04 4.9865254656e-01 2.5807812741e+03 
1.4041624601e-05 1.0000000000e+00 1.7744428277e+03 
3.9081943002e-05 5.4944172495e-01 2.3829699139e+03 
6.2352247403e-05 5.2080836043e-01 2.3894559282e+03 
8.4172456720e-06 1.0000000000e+00 1.4368453956e+03 
3.4929213515e-04 4.5976017366e-01 2.6712840784e+03 
2.5065025334e-05 4.8129792577e-01 2.0462816253e+03 
1.0347047131e-04 5.1393687476e-01 2.3832801885e+03 
1.4683302465e-05 4.7285943581e-01 2.0835325465e+03 
4.0425215245e-05 5.4088564141e-01 1.9210280886e+03 
2.2567268205e-05 1.0000000000e+00 1.7494991544e+03 
1.1572420124e-04 5.1482657009e-01 2.5488412977e+03 
3.8315832370e-05 4.5157136647e-01 2.2313349236e+03 
5.2956382643e-05 5.4480566873e-01 2.4673823407e+03 
1.1705085376e-04 5.2156818622e-01 2.3842882109e+03 
9.5757802716e-05 5.1832836938e-01 2.5065962767e+03 
1.3759340753e-05 5.8708661973e-01 2.4023072379e+03 
2.2953956030e-04 5.1960082667e-01 2.4890221359e+03 
9.1293318271e-05 5.2567383067e-01 2.4105252627e+03 
5.1935077256e-05 5.2748243956e-01 2.3719453134e+03 
3.6065995972e-05 4.8736885782e-01 2.0206153671e+03 
2.4669277742e-05 4.8349091881e-01 2.0326471845e+03 
4.3694091171e-05 5.1296626271e-01 1.9681317024e+03 
3.7209861122e-05 4.5474918653e-01 2.1765915550e+03 
4.6263624290e-05 4.5116129585e-01 2.1590877834e+03 
7.2908198935e-05 5.1785723965e-01 2.3948793656e+03 
5.5301416052e-05 5.2839303996e-01 2.3866481159e+03 
2.2705654504e-05 5.6802508901e-01 2.3998497798e+03 
2.5392718596e-05 5.8333357109e-01 2.3244762508e+03 
3.7977598944e-05 4.5260815892e-01 2.1424740690e+03 
1.1078963721e-05 1.0000000000e+00 1.7668194192e+03 
6.6862565859e-05 4.5806637431e-01 2.2520134479e+03 
9.6115716133e-06 1.0000000000e+00 1.4894018860e+03 
2.8210618452e-05 5.6178788375e-01 2.4336465279e+03 
1.6730025819e-05 1.0000000000e+00 1.7935907284e+03 
6.4272978167e-05 1.0000000000e+00 3.0000000000e+02 
6.8872111318e-05 5.2926217578e-01 2.4235799503e+03 
1.1416290094e-04 5.0876674805e-01 2.4900985001e+03 
2.0945066147e-05 4.8159563339e-01 2.0362959014e+03 
7.3987751047e-05 5.4179143531e-01 2.3896813102e+03 
7.9115157160e-05 5.1617512836e-01 2.3814596145e+03 
5.5489933227e-05 5.4093575562e-01 2.4635353420e+03 
2.2915901594e-04 1.0000000000e+00 3.0000000000e+02 
4.0301380942e-05 5.5489476564e-01 1.9027716233e+03 
7.9942376300e-05 4.5151472633e-01 2.2591428525e+03 
2.9631950388e-05 1.0000000000e+00 1.6649128666e+03 
4.9571005836e-05 5.7511595209e-01 2.3407661192e+03 
5.4258721800e-05 5.3276662668e-01 2.4297808891e+03 
3.2358716222e-05 5.5998576741e-01 2.3654974361e+03 
1.2878077168e-04 5.0829128722e-01 2.4802396706e+03 
8.2085179277e-06 6.0319109813e-01 2.6130685772e+03 
2.8769008534e-04 4.6186929737e-01 2.6657122876e+03 
2.1137908909e-05 6.1867449878e-01 2.3392756715e+03 
6.4144878027e-05 5.3742344007e-01 2.4836643215e+03 
6.4818498630e-06 6.0812981605e-01 2.5818446169e+03 
4.9262693464e-05 4.4988553541e-01 2.1497002664e+03 
1.0895112489e-04 5.0647386869e-01 2.4953432610e+03 
8.5102936449e-05 5.1111892669e-01 1.9722537935e+03 
2.9658633518e-05 4.8280164536e-01 2.2056295464e+03 
3.4249463103e-06 1.0000000000e+00 8.2308126569e+02 
6.7256019224e-06 1.0000000000e+00 1.4026721418e+03 
9.9804378867e-05 5.1065820722e-01 2.3768758254e+03 
7.0697274892e-05 5.2406381828e-01 2.4229601098e+03 
1.8253617695e-05 1.0000000000e+00 1.8037523607e+03 
6.3306025394e-06 6.0557499675e-01 2.2505723128e+03 
2.0755648040e-05 5.6317472212e-01 2.3172803451e+03 
9.7529976380e-05 5.1828914819e-01 2.5694866861e+03 
4.0972330477e-06 1.0000000000e+00 1.3331844720e+03 
7.1490244237e-06 6.0323358568e-01 2.6162917980e+03 
6.3571358478e-06 1.0000000000e+00 1.3586450633e+03 
3.7874593658e-05 4.6802290832e-01 2.0701272129e+03 
4.7319988373e-06 6.1803087401e-01 2.3384247052e+03 
3.6087533393e-05 5.6005036349e-01 2.2750218708e+03 
4.9226191730e-05 4.8052425219e-01 2.2183632873e+03 
1.8963259339e-04 4.9879324741e-01 2.5831122647e+03 
1.0990124162e-05 5.2380729257e-01 2.2090151577e+03 
3.7697844549e-05 4.5235841240e-01 2.2096214488e+03 
6.5932888209e-05 1.0000000000e+00 1.6293231563e+03 
3.2141120202e-05 4.6646652268e-01 2.0865447659e+03 
4.5626563956e-05 5.6433729335e-01 2.4041120028e+03 
1.0014182611e-04 5.1686816409e-01 2.4608770040e+03 
1.0545276226e-04 1.0000000000e+00 1.6159098228e+03 
8.5534609920e-05 4.5868242789e-01 2.1065829590e+03 
1.0874817981e-04 5.1982563281e-01 2.5039871482e+03 
3.9090606572e-05 1.0000000000e+00 3.5460130094e+02 
9.3300777758e-05 5.3269329817e-01 2.5296794845e+03 
1.3299532911e-04 5.1717878604e-01 2.4372899325e+03 
6.7496782843e-06 1.0000000000e+00 1.3222136979e+03 
1.5800226532e-05 1.0000000000e+00 1.7682881855e+03 
3.5780301011e-06 1.0000000000e+00 1.1591307183e+03 
1.4264744331e-05 5.6844059294e-01 2.2898837575e+03 
5.0321952742e-05 5.4191902933e-01 2.3438955893e+03 
3.1689005930e-05 4.9766495479e-01 2.2323247145e+03 
3.6937401712e-06 1.0000000000e+00 1.5861350301e+03 
1.1407115903e-04 5.0689263834e-01 2.5120138564e+03 
1.7600760697e-05 6.6592566352e-01 1.8224270041e+03 
8.5586962313e-05 4.8467419642e-01 2.1895711375e+03 
6.2427985809e-05 4.8157973590e-01 2.2813919000e+03 
2.8540492524e-05 1.0000000000e+00 1.7945092281e+03 
6.5349941527e-05 4.4709728436e-01 2.2312560734e+03 
1.3616161180e-05 1.0000000000e+00 1.7463498020e+03 
4.3056825248e-05 5.4836038785e-01 2.3617153212e+03 
8.0556407048e-05 4.6433147387e-01 2.0939323841e+03 
8.3692580235e-06 1.0000000000e+00 1.6517647186e+03 
4.2413448294e-05 5.5615187294e-01 2.3102132288e+03 
4.9840878163e-05 5.5160112125e-01 2.4957620801e+03 
9.3745868216e-06 1.0000000000e+00 1.3487842013e+03 
1.3590271270e-05 6.0072580986e-01 2.3343533669e+03 
5.8172288347e-05 5.3916641364e-01 2.4015030285e+03 
1.2492622836e-05 5.8496414493e-01 1.8716543156e+03 
4.3798631646e-05 5.0359428844e-01 2.2653068628e+03 
5.4807485388e-05 5.7899525305e-01 2.4091173645e+03 
1.0023276858e-04 5.1639006152e-01 2.4435094285e+03 
4.6662406412e-05 5.3454767887e-01 2.3568248540e+03 
2.5161950736e-05 5.3600147772e-01 1.9277037935e+03 
1.3852515229e-04 5.1785458364e-01 2.4736794543e+03 
2.8757850831e-04 5.1954322208e-01 2.4485970140e+03 
1.0180360443e-05 5.9085432034e-01 2.2784264220e+03 
1.6593020160e-05 5.6653415106e-01 2.2701956815e+03 
1.5291674160e-05 4.8247793659e-01 2.0453178095e+03 
2.8903764582e-05 4.6365151045e-01 2.0875069405e+03 
3.3828219275e-05 5.7736289236e-01 2.3603346277e+03 
6.9686557788e-06 6.1499248144e-01 2.4567417631e+03 
8.1768766837e-05 4.4934673019e-01 2.1571406596e+03 
2.5275186329e-05 4.8854442915e-01 2.0171527393e+03 
2.9110588466e-06 1.0000000000e+00 1.4907007388e+03 
7.9388065816e-06 6.1279178385e-01 2.2916666761e+03 
1.0486901826e-04 5.3956611992e-01 2.3040503319e+03 
1.0156691195e-05 5.9406284807e-01 2.3323097865e+03 
2.8335906152e-05 5.6842140701e-01 2.3578905522e+03 
5.3209287123e-05 6.2133406490e-01 1.8420190230e+03 
1.2298968296e-05 4.8067214133e-01 2.0804910134e+03 
3.7078527621e-05 5.4332189896e-01 2.3728793252e+03 
7.5759218812e-05 5.2035845134e-01 2.3782441867e+03 
5.2372424009e-05 4.9149230672e-01 2.0087496636e+03 
7.4681417049e-06 6.1211348248e-01 2.5495501535e+03 
6.8380430657e-05 4.8807581811e-01 2.3157074973e+03 
2.9390480403e-04 4.9995655894e-01 2.5879755506e+03 
3.8446381840e-05 5.5739714009e-01 2.4614774700e+03 
7.6843833435e-05 4.5081074257e-01 2.1459430920e+03 
6.8605211193e-05 5.2193040259e-01 2.3821997440e+03 
3.8282352680e-05 4.5442303440e-01 2.2333122436e+03 
3.8708142443e-05 4.7179661334e-01 2.2770626865e+03 
8.9500897930e-05 5.4915356205e-01 2.3573424418e+03 
1.4985588371e-05 5.8921720959e-01 2.2882569810e+03 
4.6294813520e-05 4.4781528503e-01 2.1790042123e+03 
1.3884381307e-05 5.8602103373e-01 2.4295287583e+03 
3.9403287917e-05 5.4895416342e-01 2.3870129017e+03 
5.2135948497e-06 6.1713659062e-01 2.3260637187e+03 
1.7889681965e-04 4.8447886672e-01 2.6686602769e+03 
2.7971831671e-05 5.7139710608e-01 2.4050296404e+03 
1.3941188611e-05 5.8656075117e-01 2.3765096802e+03 
9.2897582686e-05 5.1521419767e-01 2.5039470664e+03 
