# Supplementary material for: Atmospheric CO2 levels from 2.7 billion years ago inferred from micrometeorite oxidation
Source: Sci Adv. 2020 Jan 22;6(4):eaay4644. doi: 10.1126/sciadv.aay4644 (PMC6976288; doi:10.1126/sciadv.aay4644)
Supplement: Data file S1 [file aay4644_Data_file_S1.zip › co2_atmos/co2_42/args_array.dat]

Mass [kg]        Velocity [m s-1]    Theta [rad]    CO2 [wt. frac]    
3.8743316152e-09 2.0000000000e+04 9.3790015955e-01 4.2000000000e-01 
4.1093518670e-09 1.2720557432e+04 8.7489185742e-01 4.2000000000e-01 
1.2423788849e-07 2.0000000000e+04 6.6124871948e-01 4.2000000000e-01 
1.7049066734e-08 1.2366290313e+04 1.3077083504e+00 4.2000000000e-01 
2.6284448875e-11 1.2230638989e+04 9.0474460087e-01 4.2000000000e-01 
1.0416012889e-09 1.1694977687e+04 8.5815177456e-01 4.2000000000e-01 
2.9398539864e-06 1.1413017569e+04 3.6965792280e-01 4.2000000000e-01 
1.3663159420e-11 1.3368316616e+04 2.7402568847e-01 4.2000000000e-01 
2.7172102177e-08 1.2221692554e+04 7.1590994699e-01 4.2000000000e-01 
5.4294472026e-06 1.3412825264e+04 1.2238863194e+00 4.2000000000e-01 
1.3144559512e-10 1.5967968793e+04 1.1401440770e+00 4.2000000000e-01 
5.9073077889e-10 1.1491666548e+04 1.2933554944e+00 4.2000000000e-01 
9.3277534721e-13 1.2252911873e+04 1.3034025134e+00 4.2000000000e-01 
2.5709047041e-08 2.0000000000e+04 1.2776497697e+00 4.2000000000e-01 
8.5273315886e-09 1.5887939875e+04 2.6441916965e-01 4.2000000000e-01 
3.8984721347e-09 1.3792107491e+04 6.8416932258e-01 4.2000000000e-01 
8.7861959645e-07 1.2162891385e+04 4.8040973151e-01 4.2000000000e-01 
9.7051829971e-09 1.7073123998e+04 6.1953963645e-01 4.2000000000e-01 
2.5029049825e-08 1.1562260123e+04 4.1419499274e-01 4.2000000000e-01 
1.2701629497e-10 1.3214232326e+04 2.0156689147e-01 4.2000000000e-01 
5.6597029400e-09 1.3189306878e+04 7.9925539794e-01 4.2000000000e-01 
1.0939869618e-08 2.0000000000e+04 5.1042495534e-01 4.2000000000e-01 
8.0042889726e-09 1.2918295748e+04 3.5684840448e-01 4.2000000000e-01 
1.6742553298e-10 1.4592386450e+04 8.9317675141e-01 4.2000000000e-01 
3.7269712580e-10 1.2080249407e+04 5.9744164864e-01 4.2000000000e-01 
7.6027222892e-09 1.5130669976e+04 3.5631900930e-01 4.2000000000e-01 
2.5188269696e-10 1.4158325110e+04 9.2001825670e-01 4.2000000000e-01 
8.1559638433e-12 2.0000000000e+04 3.7961126598e-01 4.2000000000e-01 
7.7185821123e-09 1.4227324365e+04 5.1466453473e-01 4.2000000000e-01 
5.5047477025e-09 1.2244681502e+04 7.2172176206e-01 4.2000000000e-01 
5.9398622179e-12 1.2286734278e+04 1.0532376120e+00 4.2000000000e-01 
9.0410625163e-09 1.7647485224e+04 3.9038182373e-01 4.2000000000e-01 
1.2677352602e-10 1.7524518091e+04 1.2988192047e+00 4.2000000000e-01 
4.4498611959e-09 1.1543747259e+04 7.6800511273e-01 4.2000000000e-01 
2.3670399187e-08 1.1622328390e+04 1.1981630989e+00 4.2000000000e-01 
3.2752291814e-08 1.5943435988e+04 8.9221293118e-01 4.2000000000e-01 
5.8206353657e-10 1.4352992815e+04 7.2428799156e-01 4.2000000000e-01 
7.6607573935e-13 1.6524306574e+04 6.1286789784e-01 4.2000000000e-01 
2.8719351922e-09 1.1346160011e+04 6.0164099476e-01 4.2000000000e-01 
3.4196469262e-08 1.6896921443e+04 7.4567987995e-01 4.2000000000e-01 
6.5237592644e-07 1.3232909669e+04 4.9294916876e-01 4.2000000000e-01 
7.7906153458e-12 1.2316184648e+04 7.5746473011e-01 4.2000000000e-01 
3.6456772369e-07 2.0000000000e+04 6.6779201373e-01 4.2000000000e-01 
3.9615101318e-08 1.1814535204e+04 9.5093357938e-01 4.2000000000e-01 
9.6637816561e-11 1.3467058401e+04 1.2245972143e+00 4.2000000000e-01 
3.0201836556e-09 1.2110028510e+04 5.1797235195e-01 4.2000000000e-01 
6.6805541073e-10 1.1505406465e+04 7.0238239095e-01 4.2000000000e-01 
3.2570792811e-12 1.1222832766e+04 3.2965304470e-01 4.2000000000e-01 
1.9390887103e-12 1.5280055101e+04 9.7470210008e-01 4.2000000000e-01 
5.6631992623e-10 1.4155521206e+04 1.0394077532e+00 4.2000000000e-01 
6.4427932021e-08 1.3019628659e+04 7.0682086867e-01 4.2000000000e-01 
1.7166722534e-08 1.6894505105e+04 4.6286949595e-01 4.2000000000e-01 
9.8398541093e-10 1.3037476866e+04 1.0691663867e+00 4.2000000000e-01 
4.9040663688e-08 1.1480256765e+04 9.7414471689e-01 4.2000000000e-01 
3.9097535471e-12 1.1271909417e+04 4.8328246831e-02 4.2000000000e-01 
8.8059713296e-06 1.3156341909e+04 7.7561260496e-01 4.2000000000e-01 
1.4033035215e-05 1.1595976599e+04 1.2334034255e+00 4.2000000000e-01 
4.1780452492e-11 1.2637102513e+04 5.5068609865e-01 4.2000000000e-01 
3.1029840495e-11 1.3416607762e+04 1.0501265773e+00 4.2000000000e-01 
1.8670933872e-08 1.7928607066e+04 1.2770978131e+00 4.2000000000e-01 
9.2981482359e-08 1.1724728940e+04 9.1116333117e-01 4.2000000000e-01 
8.3958720710e-09 1.4365786261e+04 5.4615631779e-01 4.2000000000e-01 
8.7833178481e-08 1.3030135762e+04 7.1548305409e-01 4.2000000000e-01 
2.7452694983e-08 1.6960197397e+04 9.8184795193e-01 4.2000000000e-01 
1.1792120164e-10 1.1908915146e+04 2.6742519848e-01 4.2000000000e-01 
6.0714638552e-08 1.1770768908e+04 3.9575346122e-01 4.2000000000e-01 
1.3965627731e-09 1.5911000398e+04 7.7174456280e-01 4.2000000000e-01 
1.2065828182e-09 1.1983086009e+04 5.6919174728e-01 4.2000000000e-01 
4.1642173987e-11 1.5488619297e+04 4.7100895268e-01 4.2000000000e-01 
6.9058198568e-10 1.1513770813e+04 6.0305972252e-01 4.2000000000e-01 
8.1386997314e-09 1.1869134481e+04 6.7685981433e-01 4.2000000000e-01 
1.1151481619e-09 2.0000000000e+04 4.0537134585e-01 4.2000000000e-01 
2.0143581340e-10 1.2571214700e+04 6.9145267821e-01 4.2000000000e-01 
1.0680658359e-09 2.0000000000e+04 8.5595275883e-01 4.2000000000e-01 
1.1604178095e-11 1.3149460291e+04 8.5944342405e-01 4.2000000000e-01 
1.1681821966e-08 1.1984885585e+04 4.2691231524e-01 4.2000000000e-01 
4.7934423768e-07 1.1246423922e+04 3.5810824448e-01 4.2000000000e-01 
3.6059203486e-06 1.4571188991e+04 4.6219116425e-01 4.2000000000e-01 
2.3112988333e-10 1.3906389838e+04 9.1050405663e-01 4.2000000000e-01 
3.1558505497e-11 1.4032757456e+04 9.3858785736e-01 4.2000000000e-01 
2.7071586976e-10 1.1662942200e+04 3.4034831876e-01 4.2000000000e-01 
2.7649915434e-10 1.2211576147e+04 9.8553729734e-01 4.2000000000e-01 
6.3627636835e-09 1.2840477109e+04 4.6590374269e-01 4.2000000000e-01 
3.5636478653e-09 1.1755262451e+04 1.2874881708e+00 4.2000000000e-01 
2.9253097923e-07 1.2104022150e+04 9.1319280600e-01 4.2000000000e-01 
1.7877433046e-09 2.0000000000e+04 1.0792964337e+00 4.2000000000e-01 
9.3383633715e-10 1.2007676276e+04 1.0910631304e+00 4.2000000000e-01 
1.0969531399e-09 1.1662916709e+04 3.6277279302e-01 4.2000000000e-01 
8.7355427187e-09 1.2025348204e+04 6.0346670812e-01 4.2000000000e-01 
4.4056815980e-10 2.0000000000e+04 1.3583241893e+00 4.2000000000e-01 
1.2787456807e-10 1.5677077420e+04 1.8463385382e-01 4.2000000000e-01 
6.3723346963e-08 1.4702771082e+04 1.0569248964e+00 4.2000000000e-01 
2.5686609965e-09 1.1241738638e+04 1.1498906633e+00 4.2000000000e-01 
2.2541006773e-09 1.2235749163e+04 8.9486405321e-01 4.2000000000e-01 
9.4174647470e-07 1.1753788311e+04 1.3311789469e+00 4.2000000000e-01 
5.6410969088e-10 1.4371978116e+04 1.2220779429e+00 4.2000000000e-01 
2.6362100305e-05 1.1634771541e+04 1.1369625132e+00 4.2000000000e-01 
2.4050226851e-06 1.3744895601e+04 1.2106247196e-01 4.2000000000e-01 
2.2592498017e-09 1.2670141408e+04 5.8978911205e-01 4.2000000000e-01 
3.3411835831e-10 1.2835983903e+04 5.6770021646e-01 4.2000000000e-01 
4.0478905920e-10 1.2928261828e+04 8.4014395213e-01 4.2000000000e-01 
1.9815162909e-09 1.2455097917e+04 1.0101130813e-01 4.2000000000e-01 
1.3389499467e-05 1.2263072756e+04 1.2309211080e+00 4.2000000000e-01 
4.7761587095e-07 1.4449799965e+04 6.0462066376e-01 4.2000000000e-01 
1.3335111861e-08 1.1917503426e+04 1.2038598283e+00 4.2000000000e-01 
6.5255139363e-10 1.1773672089e+04 3.0737556730e-01 4.2000000000e-01 
2.4274703946e-07 1.7872823225e+04 1.0182615715e+00 4.2000000000e-01 
1.3674081898e-08 1.3014016504e+04 4.6819323758e-01 4.2000000000e-01 
4.4627793338e-11 1.6737853481e+04 8.8143234816e-01 4.2000000000e-01 
6.9911321636e-10 1.5366560743e+04 8.5685508905e-01 4.2000000000e-01 
4.8971048747e-07 1.1967370266e+04 4.0930866993e-01 4.2000000000e-01 
1.3113907327e-09 2.0000000000e+04 1.0648681428e+00 4.2000000000e-01 
2.9956738319e-10 2.0000000000e+04 4.5127813452e-01 4.2000000000e-01 
1.1464382548e-09 1.2975128304e+04 9.7762477856e-01 4.2000000000e-01 
2.6561353083e-08 1.2113097504e+04 3.8112621163e-01 4.2000000000e-01 
1.6296177970e-10 1.1568659611e+04 5.0272529366e-01 4.2000000000e-01 
2.0517305630e-08 2.0000000000e+04 4.6239015036e-01 4.2000000000e-01 
2.5912311552e-10 1.1242804298e+04 9.6636291556e-01 4.2000000000e-01 
1.2663929529e-07 1.3433027598e+04 8.4116302464e-01 4.2000000000e-01 
4.3579081179e-10 1.3615171841e+04 7.7428613131e-01 4.2000000000e-01 
2.1244851925e-11 1.3856856712e+04 1.3514266106e+00 4.2000000000e-01 
1.9456486313e-08 1.2815414968e+04 9.5783022597e-01 4.2000000000e-01 
7.4802211438e-08 1.4231892895e+04 7.9576291317e-01 4.2000000000e-01 
1.3703811987e-09 1.1653602647e+04 7.2152427757e-01 4.2000000000e-01 
1.0235355470e-06 1.4445647708e+04 7.1572634967e-01 4.2000000000e-01 
5.5224549386e-09 1.1248940751e+04 6.4633286881e-01 4.2000000000e-01 
1.5048483179e-12 1.2541064742e+04 1.1471639508e+00 4.2000000000e-01 
1.6360426213e-06 1.1275814464e+04 5.8078908294e-01 4.2000000000e-01 
1.9158544076e-09 1.3884734483e+04 1.2230715551e+00 4.2000000000e-01 
1.1236624709e-06 1.5718179432e+04 8.3235677717e-01 4.2000000000e-01 
2.9059116004e-08 1.1522886976e+04 3.4474224550e-01 4.2000000000e-01 
1.2992860290e-09 1.5148393694e+04 4.5278736963e-01 4.2000000000e-01 
4.5130713595e-09 1.1606493905e+04 1.3635705599e+00 4.2000000000e-01 
1.3214198600e-10 1.3965528304e+04 9.4500015531e-01 4.2000000000e-01 
4.4966019678e-09 1.4228342103e+04 9.4952341795e-01 4.2000000000e-01 
7.9612145077e-07 1.2240726127e+04 5.3549209043e-01 4.2000000000e-01 
2.2829727018e-08 1.3306265423e+04 1.0657719197e+00 4.2000000000e-01 
7.7057593095e-09 1.4083275438e+04 9.0982017714e-01 4.2000000000e-01 
1.5537929706e-07 1.1391252440e+04 1.3058623219e+00 4.2000000000e-01 
1.6828077329e-06 1.2283794055e+04 1.0506005358e+00 4.2000000000e-01 
1.0397003520e-08 2.0000000000e+04 1.1466814408e+00 4.2000000000e-01 
8.9857992558e-11 1.1386991386e+04 6.7310893201e-01 4.2000000000e-01 
1.0010989554e-07 1.1459996825e+04 1.2043217528e+00 4.2000000000e-01 
5.4664336351e-07 1.2073822406e+04 4.0306916616e-01 4.2000000000e-01 
6.7550799304e-12 1.3292821832e+04 1.1223622627e+00 4.2000000000e-01 
3.1475772934e-10 1.7314201944e+04 1.0005274939e-01 4.2000000000e-01 
6.4952719527e-10 1.4651030357e+04 3.6672616500e-01 4.2000000000e-01 
1.4093172431e-06 1.3208575127e+04 6.4587070966e-01 4.2000000000e-01 
1.3353614727e-06 1.1207346065e+04 4.6561651397e-01 4.2000000000e-01 
7.8867217166e-08 2.0000000000e+04 3.0641407865e-01 4.2000000000e-01 
7.2932281925e-10 1.1418013864e+04 5.9306954170e-01 4.2000000000e-01 
8.5133359155e-11 1.5137861907e+04 2.1364460148e-01 4.2000000000e-01 
3.9810962866e-07 1.5315670042e+04 7.5413975511e-01 4.2000000000e-01 
1.9017771188e-08 1.5911294876e+04 9.9555381929e-01 4.2000000000e-01 
2.7205100826e-08 1.6370082936e+04 8.7984408409e-02 4.2000000000e-01 
1.4973367925e-12 1.1283398859e+04 6.2985773301e-02 4.2000000000e-01 
1.3461557359e-10 2.0000000000e+04 6.1356608130e-01 4.2000000000e-01 
4.0903680974e-10 1.6416751259e+04 8.8721766125e-01 4.2000000000e-01 
3.9556897309e-09 1.1646117847e+04 1.1684897571e+00 4.2000000000e-01 
1.1664974501e-09 1.3327133034e+04 8.6562107413e-01 4.2000000000e-01 
2.4888016889e-09 1.2346813370e+04 1.3452298820e+00 4.2000000000e-01 
4.2004337448e-10 1.2149547932e+04 4.7416198920e-01 4.2000000000e-01 
1.8592470507e-08 2.0000000000e+04 1.1162977069e+00 4.2000000000e-01 
3.1436731165e-10 1.7811112889e+04 2.4190125191e-01 4.2000000000e-01 
1.2920295936e-08 1.1357247329e+04 4.2024234526e-01 4.2000000000e-01 
7.2380358454e-09 1.4556750815e+04 9.1180504101e-01 4.2000000000e-01 
3.7716481125e-08 1.2999523780e+04 7.8050297349e-01 4.2000000000e-01 
4.1557502835e-10 1.3169089125e+04 7.7864568511e-01 4.2000000000e-01 
2.6393707136e-10 1.2052664938e+04 9.7360596619e-01 4.2000000000e-01 
4.2686345763e-09 1.1504719027e+04 7.3775030270e-01 4.2000000000e-01 
4.5004782671e-11 1.1224693536e+04 9.6448288234e-01 4.2000000000e-01 
9.5663553549e-11 1.2407124647e+04 3.8309373593e-01 4.2000000000e-01 
3.8440962289e-08 1.1923055281e+04 1.4793696976e+00 4.2000000000e-01 
3.8943857704e-10 1.2122574790e+04 6.5258463620e-01 4.2000000000e-01 
7.5517852678e-08 1.1219342319e+04 1.2288422281e+00 4.2000000000e-01 
2.6346095283e-11 1.3172224488e+04 6.7871956449e-01 4.2000000000e-01 
1.9933236477e-08 1.5973802536e+04 5.7935067731e-01 4.2000000000e-01 
1.3967792805e-10 1.2966814735e+04 1.1938434408e+00 4.2000000000e-01 
1.7606943722e-09 1.3224638012e+04 9.1852071115e-01 4.2000000000e-01 
1.7685527643e-11 1.6233883750e+04 9.9516239484e-01 4.2000000000e-01 
1.1163431797e-10 1.2041120091e+04 8.0104430830e-02 4.2000000000e-01 
1.9428937223e-11 1.9794321596e+04 7.9162685574e-01 4.2000000000e-01 
2.7655689463e-06 1.1644933512e+04 8.1759100336e-01 4.2000000000e-01 
1.3408829963e-11 1.2110753743e+04 9.0019085850e-01 4.2000000000e-01 
2.5072743951e-06 1.2243680003e+04 1.3262273037e+00 4.2000000000e-01 
6.0342654656e-09 1.7540240713e+04 1.0086273513e+00 4.2000000000e-01 
7.7784906326e-09 1.6842422543e+04 4.4861749110e-01 4.2000000000e-01 
2.0963576279e-07 1.4085665803e+04 5.5504062520e-01 4.2000000000e-01 
6.6486236632e-10 1.3421445251e+04 1.0730726934e+00 4.2000000000e-01 
1.6405221939e-09 1.4199313855e+04 5.7609997925e-01 4.2000000000e-01 
3.7489235662e-11 1.2675127023e+04 5.3828834769e-01 4.2000000000e-01 
1.3456984698e-06 1.7483812449e+04 1.0250240719e+00 4.2000000000e-01 
9.4438909116e-10 1.4655459340e+04 6.3648208182e-01 4.2000000000e-01 
8.3400808809e-08 1.1714121135e+04 4.8140090428e-01 4.2000000000e-01 
1.4823273684e-08 2.0000000000e+04 1.1351860591e+00 4.2000000000e-01 
1.6219538277e-12 1.1455709480e+04 9.6744441011e-01 4.2000000000e-01 
8.5200104976e-08 1.2480374179e+04 7.4504727970e-01 4.2000000000e-01 
1.9937663482e-08 1.3783191192e+04 7.9788857239e-01 4.2000000000e-01 
1.3173810884e-08 1.1924934883e+04 8.1959924307e-01 4.2000000000e-01 
6.5632895828e-07 1.2205387887e+04 5.0383693892e-01 4.2000000000e-01 
1.9245153767e-08 1.2055005274e+04 3.8370575539e-01 4.2000000000e-01 
1.4381139686e-08 1.5588797021e+04 1.0614119948e+00 4.2000000000e-01 
1.5853279526e-10 1.5026609450e+04 3.3989369186e-01 4.2000000000e-01 
6.0383492724e-08 1.1234268081e+04 8.0036269319e-01 4.2000000000e-01 
1.5124209180e-11 1.3441887056e+04 1.0927806036e+00 4.2000000000e-01 
2.1421655317e-06 1.3565229132e+04 7.4656525863e-01 4.2000000000e-01 
5.5535584374e-10 1.5726699479e+04 7.0657040927e-01 4.2000000000e-01 
4.1842423786e-08 1.4923554676e+04 8.4836556187e-01 4.2000000000e-01 
1.1701025486e-08 1.1700673264e+04 2.5390012404e-01 4.2000000000e-01 
6.7253076184e-09 1.9571409463e+04 6.8619713537e-01 4.2000000000e-01 
6.6682650035e-11 1.3651607842e+04 1.2865085007e-01 4.2000000000e-01 
2.1628230416e-09 1.8719217501e+04 8.3240455860e-01 4.2000000000e-01 
6.1093242955e-08 1.5990895235e+04 3.0017604353e-01 4.2000000000e-01 
8.9047917596e-08 1.7734691946e+04 9.9286689773e-02 4.2000000000e-01 
3.0965557122e-10 1.1281279917e+04 5.1356347532e-01 4.2000000000e-01 
1.5161486250e-08 1.1558717426e+04 9.7612757484e-01 4.2000000000e-01 
6.8923964506e-11 1.2690208730e+04 2.3109705052e-01 4.2000000000e-01 
1.9306560188e-05 1.9768864626e+04 2.8693514753e-01 4.2000000000e-01 
2.7685264696e-07 1.1378825760e+04 8.3260223740e-01 4.2000000000e-01 
2.4977858553e-11 1.2755143014e+04 1.1341302151e+00 4.2000000000e-01 
8.3215303857e-11 1.3261439773e+04 1.1628042278e+00 4.2000000000e-01 
3.4193994597e-10 1.1311539690e+04 1.1777938973e+00 4.2000000000e-01 
3.5154727741e-08 1.3167751788e+04 1.4522679766e+00 4.2000000000e-01 
1.3778559650e-09 1.4305714498e+04 1.1101307033e+00 4.2000000000e-01 
3.7556544383e-08 1.4094306908e+04 4.1453623284e-01 4.2000000000e-01 
1.8488228841e-10 2.0000000000e+04 5.6558710030e-01 4.2000000000e-01 
1.1105485941e-09 1.2099061490e+04 6.1645475935e-01 4.2000000000e-01 
2.1352311501e-10 1.4961562717e+04 5.1966898008e-01 4.2000000000e-01 
1.0325267005e-09 1.2234812775e+04 7.1509872380e-01 4.2000000000e-01 
4.0532027043e-06 1.2772077433e+04 8.0867296881e-01 4.2000000000e-01 
2.8313590584e-09 1.1355356266e+04 3.4177949901e-01 4.2000000000e-01 
2.8215843863e-12 1.1923552418e+04 4.1614318962e-01 4.2000000000e-01 
3.5719332275e-08 1.1436621274e+04 4.1178396682e-01 4.2000000000e-01 
1.0216378480e-10 1.1446789379e+04 2.9732644549e-01 4.2000000000e-01 
1.2266710330e-09 1.2285750246e+04 3.6134963781e-01 4.2000000000e-01 
1.1470286037e-10 1.2341579712e+04 5.1033361831e-01 4.2000000000e-01 
2.7912437599e-07 1.3861830093e+04 5.9242424601e-01 4.2000000000e-01 
8.1707947160e-07 1.6190418049e+04 4.4461724314e-01 4.2000000000e-01 
1.3388298852e-06 1.2117909246e+04 8.3873872236e-01 4.2000000000e-01 
1.8361861303e-08 1.3371098110e+04 3.3272984049e-01 4.2000000000e-01 
2.9779366474e-11 2.0000000000e+04 1.3995249091e+00 4.2000000000e-01 
1.5844479545e-07 1.5147394582e+04 7.6010287113e-01 4.2000000000e-01 
1.2505177810e-11 1.2048295227e+04 9.0148455622e-01 4.2000000000e-01 
1.5851506170e-10 1.1350229886e+04 1.2797596885e+00 4.2000000000e-01 
2.7562104280e-09 2.0000000000e+04 9.1713379904e-01 4.2000000000e-01 
1.4795045690e-09 1.1778158924e+04 1.0338627283e-01 4.2000000000e-01 
8.6337993337e-10 1.6258644052e+04 2.5625590332e-01 4.2000000000e-01 
2.8402578005e-05 1.4608560815e+04 7.9938230250e-01 4.2000000000e-01 
4.6591218489e-07 1.1719726763e+04 8.9569537915e-01 4.2000000000e-01 
3.6945509514e-07 1.5362298407e+04 1.1119801098e+00 4.2000000000e-01 
2.2594987340e-09 1.4335425009e+04 7.9339277835e-01 4.2000000000e-01 
8.4292207814e-08 1.2161754323e+04 1.2393082254e+00 4.2000000000e-01 
3.3059359828e-08 1.1333152316e+04 7.8608762905e-01 4.2000000000e-01 
2.1695032281e-11 1.2090189599e+04 6.8013553117e-01 4.2000000000e-01 
2.9067822305e-08 2.0000000000e+04 7.6373524192e-01 4.2000000000e-01 
8.6329950234e-08 1.5579684422e+04 4.0670447940e-01 4.2000000000e-01 
8.1757767327e-07 2.0000000000e+04 4.3792468150e-01 4.2000000000e-01 
7.4409367403e-07 1.2454876108e+04 6.7752395807e-01 4.2000000000e-01 
3.0454818070e-09 1.5640985475e+04 1.2367382723e+00 4.2000000000e-01 
9.9870811389e-10 1.6046361980e+04 2.7109307195e-01 4.2000000000e-01 
7.6559291553e-09 1.2702089751e+04 3.5665767727e-01 4.2000000000e-01 
3.0006400219e-08 1.5746703898e+04 1.5478045584e+00 4.2000000000e-01 
4.9948972168e-09 1.2748719952e+04 5.2840950718e-01 4.2000000000e-01 
3.9059472933e-09 1.1374614571e+04 6.3844830546e-01 4.2000000000e-01 
3.8915001709e-10 1.3391496711e+04 8.2810479899e-01 4.2000000000e-01 
2.2253471981e-05 1.3604711279e+04 9.2025733893e-01 4.2000000000e-01 
3.3779129787e-08 1.2539568196e+04 1.1674471300e-01 4.2000000000e-01 
1.5613915922e-12 1.3588179439e+04 6.6607968734e-01 4.2000000000e-01 
1.1193374333e-08 1.3042267662e+04 8.7357554641e-01 4.2000000000e-01 
1.5664313214e-08 1.1545126317e+04 8.6081193041e-01 4.2000000000e-01 
1.5836066845e-09 1.2105408824e+04 1.1964214038e+00 4.2000000000e-01 
1.8607687372e-09 2.0000000000e+04 1.4761749056e+00 4.2000000000e-01 
3.6120627650e-09 1.6343086501e+04 3.8727955214e-01 4.2000000000e-01 
7.5322928205e-12 1.2441315059e+04 7.5571514240e-01 4.2000000000e-01 
3.9253340553e-09 1.2318763288e+04 1.1336095230e+00 4.2000000000e-01 
6.9429978535e-09 1.2794772811e+04 1.0045772467e+00 4.2000000000e-01 
5.5976261847e-09 1.9104830249e+04 5.8998783723e-01 4.2000000000e-01 
2.2480463958e-11 1.5506519576e+04 7.8115566421e-01 4.2000000000e-01 
2.1035692488e-07 1.2839055381e+04 8.2475657579e-01 4.2000000000e-01 
9.5543722358e-08 1.4599741623e+04 8.0269413242e-01 4.2000000000e-01 
1.5090379342e-08 1.1715781440e+04 1.1441800485e+00 4.2000000000e-01 
2.9215155801e-09 2.0000000000e+04 9.8815073925e-01 4.2000000000e-01 
7.7363687489e-08 1.5850994888e+04 7.7128084571e-01 4.2000000000e-01 
9.3171582623e-10 1.3595825905e+04 9.3571847662e-01 4.2000000000e-01 
2.1613321573e-08 1.2557961350e+04 1.1785140570e+00 4.2000000000e-01 
6.0416587067e-08 1.2063943459e+04 6.1016239585e-01 4.2000000000e-01 
3.7540371857e-09 1.9915659620e+04 1.4719554481e+00 4.2000000000e-01 
6.4475760265e-11 1.1563789034e+04 2.9672140088e-01 4.2000000000e-01 
1.1523447655e-05 1.2602855089e+04 5.6338505837e-01 4.2000000000e-01 
1.4868764115e-10 1.1730921767e+04 7.2234773626e-01 4.2000000000e-01 
5.1863308655e-09 1.1596838526e+04 1.0506879423e+00 4.2000000000e-01 
7.9814750163e-09 1.3816804910e+04 5.5210848809e-01 4.2000000000e-01 
1.9514564710e-09 1.2208944802e+04 4.8946242681e-01 4.2000000000e-01 
3.2847423614e-07 2.0000000000e+04 1.2322552597e+00 4.2000000000e-01 
4.2129807118e-09 1.2430302673e+04 2.1992164961e-01 4.2000000000e-01 
6.5471826389e-11 1.5739790654e+04 7.5069123257e-01 4.2000000000e-01 
1.9787005320e-10 1.6633886332e+04 2.1849354676e-01 4.2000000000e-01 
8.7771109795e-10 1.4042156404e+04 7.3686095621e-01 4.2000000000e-01 
5.5864801475e-08 1.4235266466e+04 1.3794469360e-01 4.2000000000e-01 
1.4133938071e-10 1.1455029544e+04 5.9242931152e-01 4.2000000000e-01 
3.4530223972e-10 1.8889863253e+04 1.0809690023e+00 4.2000000000e-01 
2.9384763714e-06 1.2848633582e+04 1.1450196963e+00 4.2000000000e-01 
3.0684591423e-11 1.2408413645e+04 9.6082954016e-01 4.2000000000e-01 
2.8962074212e-11 1.1841635042e+04 2.9478386876e-01 4.2000000000e-01 
4.5788467592e-06 1.1407793829e+04 3.8547567674e-01 4.2000000000e-01 
4.0037596845e-10 1.2924243699e+04 6.3638449872e-01 4.2000000000e-01 
1.5261146209e-08 1.6350475069e+04 7.5306761819e-01 4.2000000000e-01 
1.1768393448e-09 1.2904630472e+04 5.8377660667e-01 4.2000000000e-01 
1.0596493605e-11 2.0000000000e+04 9.3874694432e-01 4.2000000000e-01 
1.4687241111e-11 1.2643189664e+04 3.3940756632e-01 4.2000000000e-01 
1.7737430788e-07 1.3946436715e+04 1.3205967856e+00 4.2000000000e-01 
3.5669734885e-10 1.2282400300e+04 2.5797617195e-01 4.2000000000e-01 
7.2656477630e-08 2.0000000000e+04 1.1140112558e+00 4.2000000000e-01 
1.0007493328e-08 1.1832115954e+04 1.0692719401e+00 4.2000000000e-01 
7.9002463942e-10 1.1528303418e+04 5.3797071760e-01 4.2000000000e-01 
8.9426385892e-10 1.3692467860e+04 6.5595156105e-01 4.2000000000e-01 
5.9926684653e-10 2.0000000000e+04 4.9439666045e-01 4.2000000000e-01 
5.9159979634e-09 1.1615629806e+04 5.4361594984e-01 4.2000000000e-01 
1.6470422449e-08 1.2486178830e+04 8.1129766589e-01 4.2000000000e-01 
3.0400497256e-07 1.1406463974e+04 1.1036270677e+00 4.2000000000e-01 
4.3132896722e-08 1.4209227975e+04 1.0119922349e+00 4.2000000000e-01 
6.1632400357e-09 1.1659295392e+04 8.5016288303e-01 4.2000000000e-01 
5.6371283226e-11 1.6727745011e+04 9.3654775111e-01 4.2000000000e-01 
3.4583130330e-10 1.8117975803e+04 9.6273454421e-02 4.2000000000e-01 
2.3779922774e-08 1.2217106078e+04 8.4808395284e-01 4.2000000000e-01 
7.6909666356e-09 1.4384147246e+04 1.9038965614e-01 4.2000000000e-01 
7.4620024279e-11 1.2848911977e+04 9.0594753322e-01 4.2000000000e-01 
5.0760859275e-10 1.5222700085e+04 1.2867135204e+00 4.2000000000e-01 
1.2373233467e-06 1.2984557796e+04 5.9152897541e-01 4.2000000000e-01 
4.9966734850e-09 1.2121666227e+04 9.3263679652e-01 4.2000000000e-01 
1.8815081932e-08 1.4776058585e+04 3.0110912740e-01 4.2000000000e-01 
3.0604725173e-08 1.2182105010e+04 1.2712827297e+00 4.2000000000e-01 
2.2222799404e-09 1.1719615486e+04 5.1335717725e-01 4.2000000000e-01 
1.3921668164e-11 1.3000633605e+04 4.6445177017e-01 4.2000000000e-01 
1.8667202895e-09 1.1522113163e+04 9.2005513333e-02 4.2000000000e-01 
1.6026975672e-07 1.1201767026e+04 1.1047174922e+00 4.2000000000e-01 
2.6424751563e-07 1.1400617768e+04 1.3975644770e-01 4.2000000000e-01 
1.0499436426e-10 1.7907408971e+04 1.1990295109e+00 4.2000000000e-01 
8.4863519969e-08 1.5853676164e+04 1.4004798737e+00 4.2000000000e-01 
1.7856230703e-07 2.0000000000e+04 9.3061264334e-01 4.2000000000e-01 
4.2507886891e-10 1.2902863053e+04 6.2871438973e-01 4.2000000000e-01 
3.2521943784e-09 1.1485699714e+04 1.3359529913e+00 4.2000000000e-01 
7.1296189626e-10 1.8768201310e+04 8.9986762001e-01 4.2000000000e-01 
7.0045011032e-10 1.4788830169e+04 1.0935069666e+00 4.2000000000e-01 
3.0840662286e-10 1.1448643456e+04 1.1433599172e+00 4.2000000000e-01 
2.3291001823e-10 1.1354278692e+04 8.7723664332e-01 4.2000000000e-01 
3.2971525470e-06 1.3227164870e+04 1.0976368614e+00 4.2000000000e-01 
2.6958398450e-08 1.1443989388e+04 4.4534901830e-01 4.2000000000e-01 
3.2497624600e-12 1.1903844017e+04 1.0637579614e+00 4.2000000000e-01 
2.2637294201e-09 1.5533804251e+04 9.6524216303e-02 4.2000000000e-01 
7.9615635576e-06 1.1986033168e+04 8.7005560694e-01 4.2000000000e-01 
3.9852631427e-07 1.7573654942e+04 8.9056606215e-01 4.2000000000e-01 
1.2501865119e-08 1.1308649136e+04 8.0203549500e-01 4.2000000000e-01 
1.6778748512e-08 1.6284345104e+04 3.4552445708e-01 4.2000000000e-01 
1.0286318342e-07 1.2188988018e+04 3.0271324437e-01 4.2000000000e-01 
7.2813569273e-09 1.2316930363e+04 4.3016994241e-01 4.2000000000e-01 
1.0339949939e-08 1.2916810186e+04 1.0430264824e+00 4.2000000000e-01 
3.3135978555e-08 1.2015171432e+04 1.2566521893e+00 4.2000000000e-01 
1.4452390010e-06 1.1221947592e+04 5.4045637982e-01 4.2000000000e-01 
1.9857404730e-11 1.7844629412e+04 1.6016678474e-01 4.2000000000e-01 
1.5348006163e-11 1.2038020031e+04 1.0778832318e+00 4.2000000000e-01 
1.1092757333e-07 1.7559073862e+04 6.0994738095e-01 4.2000000000e-01 
3.0176830665e-09 1.2522626716e+04 1.3144068319e+00 4.2000000000e-01 
7.4120534406e-10 1.1364721516e+04 8.5910613573e-01 4.2000000000e-01 
1.0317659133e-08 1.1861410208e+04 5.9334238365e-01 4.2000000000e-01 
4.3007854755e-10 1.3834458040e+04 7.3217268562e-01 4.2000000000e-01 
2.0526471660e-06 1.3097804347e+04 7.3770827635e-01 4.2000000000e-01 
1.3077432487e-07 1.2105774949e+04 9.8202610472e-01 4.2000000000e-01 
3.1580293876e-06 1.3169803297e+04 7.3369934364e-01 4.2000000000e-01 
5.6244135480e-06 1.1721782260e+04 7.7151886274e-01 4.2000000000e-01 
3.9652286499e-07 1.1268232401e+04 8.5941797358e-01 4.2000000000e-01 
1.3745101657e-11 1.3597023703e+04 1.1057837301e+00 4.2000000000e-01 
1.9648934407e-09 1.1337053253e+04 3.9907330324e-01 4.2000000000e-01 
4.2837197169e-11 2.0000000000e+04 6.5965117377e-01 4.2000000000e-01 
3.4078798528e-10 2.0000000000e+04 1.1344736724e+00 4.2000000000e-01 
6.5695131451e-10 2.0000000000e+04 6.8251827407e-01 4.2000000000e-01 
7.5618262987e-10 1.1723611632e+04 6.7686891567e-01 4.2000000000e-01 
7.6013539571e-10 1.3928602088e+04 8.9833339051e-01 4.2000000000e-01 
3.9532299893e-10 1.1573076932e+04 1.2678584497e+00 4.2000000000e-01 
1.6554651734e-06 1.4226842892e+04 5.0563537608e-01 4.2000000000e-01 
6.9890427526e-09 1.4151411686e+04 9.8508095687e-01 4.2000000000e-01 
4.3972424718e-08 1.1802843276e+04 1.2201999562e+00 4.2000000000e-01 
4.6302403123e-08 1.4922428890e+04 9.6546315368e-01 4.2000000000e-01 
6.8834507172e-10 1.1332072007e+04 1.4875599424e+00 4.2000000000e-01 
8.5738145215e-08 1.4193187191e+04 7.5482633762e-01 4.2000000000e-01 
8.7571995857e-10 2.0000000000e+04 8.4177100459e-01 4.2000000000e-01 
3.3156824536e-06 1.3754101235e+04 2.0593326598e-01 4.2000000000e-01 
2.6839000334e-11 1.3417344802e+04 7.9494972451e-01 4.2000000000e-01 
1.0192692872e-07 1.6473101131e+04 8.7176663444e-01 4.2000000000e-01 
4.1642495972e-11 1.2377319299e+04 6.5580896108e-01 4.2000000000e-01 
8.6664059057e-08 1.4556255628e+04 5.2149755266e-01 4.2000000000e-01 
7.0862957671e-13 1.2478678684e+04 7.4017581438e-01 4.2000000000e-01 
5.9635644454e-10 1.3847391502e+04 1.0252063620e+00 4.2000000000e-01 
1.6537691134e-08 1.5773397844e+04 7.4353338393e-01 4.2000000000e-01 
5.4781178277e-10 2.0000000000e+04 7.6647833078e-01 4.2000000000e-01 
2.9767387449e-11 1.1328717255e+04 4.8099161087e-01 4.2000000000e-01 
3.0212040645e-07 1.5609752850e+04 5.9414337272e-01 4.2000000000e-01 
5.5563931453e-09 1.3198862185e+04 5.9874265393e-01 4.2000000000e-01 
8.1798720175e-08 1.3085362947e+04 6.6268811889e-01 4.2000000000e-01 
7.6042588009e-10 1.1307738939e+04 3.4064741439e-01 4.2000000000e-01 
8.7267860604e-10 1.2064681695e+04 1.1359501409e+00 4.2000000000e-01 
1.1286653710e-07 1.2221606211e+04 3.6322988748e-01 4.2000000000e-01 
3.6789312828e-13 1.3130344078e+04 8.3717899739e-01 4.2000000000e-01 
2.3991936712e-10 1.2892624473e+04 6.8899538063e-01 4.2000000000e-01 
1.3198895763e-09 1.2329153311e+04 1.0652870830e+00 4.2000000000e-01 
8.9956671459e-09 1.1665170258e+04 4.9665368163e-01 4.2000000000e-01 
1.5238814194e-05 1.1371293098e+04 5.1818316944e-01 4.2000000000e-01 
5.5854887022e-09 1.2607105279e+04 4.5816951063e-01 4.2000000000e-01 
4.6154090519e-12 1.1900342542e+04 1.1797796118e+00 4.2000000000e-01 
2.1818796574e-10 1.1957596672e+04 8.6022892444e-01 4.2000000000e-01 
3.4941025533e-10 2.0000000000e+04 5.5994713551e-01 4.2000000000e-01 
1.6733211961e-10 1.6516210906e+04 1.0407443614e+00 4.2000000000e-01 
1.2290847952e-09 1.3244810722e+04 4.1109159929e-01 4.2000000000e-01 
8.1977737821e-10 1.1873029192e+04 5.1060567561e-01 4.2000000000e-01 
1.0998982980e-06 2.0000000000e+04 1.1059932790e+00 4.2000000000e-01 
3.3448818298e-06 1.1576825926e+04 1.0467597194e+00 4.2000000000e-01 
3.2512032677e-09 1.3087236388e+04 1.0526217491e+00 4.2000000000e-01 
4.5986830130e-08 1.2345244607e+04 1.2623457305e+00 4.2000000000e-01 
6.2182833711e-09 1.3814153907e+04 1.1319581012e+00 4.2000000000e-01 
4.9700920631e-08 1.8516081243e+04 8.0633530058e-01 4.2000000000e-01 
1.9215034763e-06 1.2540020903e+04 5.8750602977e-01 4.2000000000e-01 
1.9801640193e-07 1.3947125105e+04 3.3569036060e-01 4.2000000000e-01 
2.0536667702e-08 1.2039015541e+04 2.2461037390e-01 4.2000000000e-01 
1.6495752601e-10 1.7713489009e+04 4.6738199659e-01 4.2000000000e-01 
8.5050087489e-09 1.9254091428e+04 1.6399337063e-01 4.2000000000e-01 
7.3897545064e-11 1.1570823702e+04 3.3929274144e-01 4.2000000000e-01 
1.1466867049e-09 1.1497598818e+04 8.4316855650e-01 4.2000000000e-01 
1.1957630273e-11 2.0000000000e+04 6.9303172172e-01 4.2000000000e-01 
1.0287309652e-10 1.1200696441e+04 1.0901108302e+00 4.2000000000e-01 
9.9936337413e-11 1.1351509349e+04 1.8782005159e-01 4.2000000000e-01 
2.0284940149e-06 1.2107845864e+04 1.1527580262e+00 4.2000000000e-01 
9.7761706807e-09 1.1587554535e+04 2.5256986908e-01 4.2000000000e-01 
3.2064147912e-08 1.3483567030e+04 1.4577864799e+00 4.2000000000e-01 
2.5912787373e-08 1.1600249396e+04 3.1519204836e-01 4.2000000000e-01 
3.1389823516e-09 1.4395484122e+04 4.7440497166e-01 4.2000000000e-01 
9.7580966790e-08 1.5588781301e+04 4.4425533315e-01 4.2000000000e-01 
9.0530915084e-11 1.1543923411e+04 4.3953503927e-01 4.2000000000e-01 
1.4249447324e-06 1.1577425825e+04 1.1720820300e+00 4.2000000000e-01 
1.8408352615e-07 1.6329715106e+04 8.1643217061e-01 4.2000000000e-01 
2.9853939507e-07 1.2064734821e+04 1.0792339163e+00 4.2000000000e-01 
1.7643582192e-11 1.2162062236e+04 1.1715847104e+00 4.2000000000e-01 
1.1161503495e-05 1.1549400692e+04 1.0328510329e+00 4.2000000000e-01 
1.0692974343e-08 1.1435412169e+04 5.3570881288e-01 4.2000000000e-01 
1.0586066035e-11 1.2308933832e+04 8.9231709942e-01 4.2000000000e-01 
1.8327790751e-08 1.2914758831e+04 7.5412086845e-01 4.2000000000e-01 
8.6117526473e-11 1.2931763852e+04 1.1270260041e+00 4.2000000000e-01 
5.4573054184e-07 1.3412107271e+04 5.8528506240e-01 4.2000000000e-01 
5.0270844033e-07 1.2534421227e+04 8.9875176681e-01 4.2000000000e-01 
3.5510133222e-07 1.3122415081e+04 5.4962272764e-01 4.2000000000e-01 
1.1520552477e-08 1.2640768367e+04 5.3629932061e-01 4.2000000000e-01 
2.4214992074e-09 2.0000000000e+04 1.1639900992e+00 4.2000000000e-01 
5.2900123327e-09 1.1665057311e+04 2.9032732271e-01 4.2000000000e-01 
5.2915694257e-10 1.2037733714e+04 1.0370374404e+00 4.2000000000e-01 
4.9664408849e-11 1.5572925313e+04 1.1770860695e+00 4.2000000000e-01 
3.4955553137e-09 1.9707411490e+04 2.1628509340e-01 4.2000000000e-01 
8.7010438745e-06 2.0000000000e+04 6.5651054534e-01 4.2000000000e-01 
6.9415467298e-09 1.1434304807e+04 8.2158133167e-01 4.2000000000e-01 
8.3485542017e-08 2.0000000000e+04 1.0437014070e+00 4.2000000000e-01 
4.5187608067e-06 1.1400811807e+04 3.0667965308e-01 4.2000000000e-01 
5.4766993589e-08 1.1653055210e+04 1.1743680495e+00 4.2000000000e-01 
1.3574777314e-09 1.5355995422e+04 3.9751575729e-01 4.2000000000e-01 
4.2589155804e-11 1.2226552846e+04 3.7231669665e-01 4.2000000000e-01 
1.1565779298e-09 2.0000000000e+04 4.2544617167e-01 4.2000000000e-01 
3.4139385412e-09 1.4029288376e+04 9.8722271999e-01 4.2000000000e-01 
3.0958569780e-11 1.4049003754e+04 5.0271552360e-01 4.2000000000e-01 
4.3391574955e-09 1.2301120203e+04 1.2562042538e+00 4.2000000000e-01 
1.3950854069e-10 1.1209267091e+04 8.7978717354e-01 4.2000000000e-01 
2.0426597539e-09 1.3769022172e+04 4.6185485263e-01 4.2000000000e-01 
1.0711313031e-08 1.1427148996e+04 5.0694385986e-01 4.2000000000e-01 
1.1426168684e-11 1.1761931977e+04 7.1177469567e-01 4.2000000000e-01 
1.1320008198e-07 1.7364077438e+04 9.3092998891e-01 4.2000000000e-01 
3.2400102887e-11 1.8941047954e+04 1.2705531120e+00 4.2000000000e-01 
1.2787188625e-09 1.3621842389e+04 1.2555949207e+00 4.2000000000e-01 
7.4306338488e-11 1.1616108777e+04 9.4348778727e-01 4.2000000000e-01 
2.2850986526e-08 1.9230775098e+04 4.0605223305e-01 4.2000000000e-01 
8.0525916513e-08 1.7322561237e+04 6.6001037623e-01 4.2000000000e-01 
3.1673322379e-09 1.1413769440e+04 1.2041003122e+00 4.2000000000e-01 
1.3817291794e-10 1.1416740416e+04 4.1743253197e-01 4.2000000000e-01 
2.6100818284e-10 1.3485949234e+04 9.6779715199e-01 4.2000000000e-01 
1.3394625207e-09 1.2518092843e+04 1.1077661918e+00 4.2000000000e-01 
8.8837741993e-10 1.1955848961e+04 6.7137100855e-01 4.2000000000e-01 
1.6335995847e-11 1.2419363393e+04 1.1290863086e+00 4.2000000000e-01 
6.4161790561e-09 1.4864888403e+04 1.4810743944e+00 4.2000000000e-01 
1.1264245373e-07 1.3656724930e+04 9.2139702170e-01 4.2000000000e-01 
1.3641643935e-05 1.1631149685e+04 7.0862325448e-01 4.2000000000e-01 
4.0074890231e-10 1.4540906500e+04 1.6758062258e-01 4.2000000000e-01 
6.9994967843e-07 1.3580238660e+04 5.5282363541e-01 4.2000000000e-01 
1.5478541172e-05 1.2318922038e+04 5.7630867625e-01 4.2000000000e-01 
3.8544538926e-11 1.7823055201e+04 3.0332318864e-01 4.2000000000e-01 
2.2791348271e-06 1.2312314524e+04 1.4003803519e+00 4.2000000000e-01 
3.5787136078e-09 2.0000000000e+04 5.5146398863e-01 4.2000000000e-01 
2.4667986853e-10 1.9527424434e+04 7.7646823099e-01 4.2000000000e-01 
3.4187635377e-09 1.2453200639e+04 8.1120625770e-01 4.2000000000e-01 
7.0799437915e-09 1.4020130032e+04 9.9050658388e-01 4.2000000000e-01 
6.5638089878e-07 1.3792127544e+04 5.0078122277e-01 4.2000000000e-01 
4.8149900499e-09 1.2679880001e+04 1.0215097168e+00 4.2000000000e-01 
4.7907975001e-11 1.5335175873e+04 6.9580197417e-01 4.2000000000e-01 
5.5866378688e-10 1.1765412124e+04 2.8316168790e-01 4.2000000000e-01 
2.5941709911e-09 1.3660129207e+04 1.2216528751e+00 4.2000000000e-01 
1.0383951055e-10 1.1788805180e+04 9.9111410551e-01 4.2000000000e-01 
