# Supplementary material for: Atmospheric CO2 levels from 2.7 billion years ago inferred from micrometeorite oxidation
Source: Sci Adv. 2020 Jan 22;6(4):eaay4644. doi: 10.1126/sciadv.aay4644 (PMC6976288; doi:10.1126/sciadv.aay4644)
Supplement: Data file S1 [file aay4644_Data_file_S1.zip › co2_atmos/co2_42/clean_results.dat]

Radius [m]       Fe Area [frac]    Max Temp [k]    
7.8498750389e-06 5.9995058701e-01 2.3575959817e+03 
5.2741365526e-05 4.9318823188e-01 2.3261278718e+03 
6.3198314734e-06 5.8663767466e-01 2.6077803586e+03 
9.2505691804e-05 4.5396483949e-01 2.0531961406e+03 
9.6355761301e-06 1.0000000000e+00 1.5492355448e+03 
3.6442320678e-05 4.6073990632e-01 2.0325680210e+03 
1.9693312551e-04 4.5917222198e-01 2.6056552183e+03 
7.6411434204e-06 1.0000000000e+00 1.7511187018e+03 
7.2061105049e-05 5.0442690835e-01 2.4038747630e+03 
1.9500303364e-04 5.0909361106e-01 2.5075035419e+03 
1.7876694403e-05 5.1858281887e-01 1.9286306705e+03 
2.7198591616e-05 1.0000000000e+00 1.5294958962e+03 
3.1685711967e-06 1.0000000000e+00 8.5919321078e+02 
1.9051968179e-05 5.9841097090e-01 2.3335124756e+03 
1.9583677414e-05 5.5368404558e-01 2.4132395604e+03 
3.7636202001e-05 5.2814691465e-01 2.3513284211e+03 
1.2544022284e-04 4.8360512470e-01 2.5535972523e+03 
1.5504182478e-05 5.6828641560e-01 2.4071723382e+03 
7.4591083279e-05 4.9396796219e-01 2.4184173024e+03 
1.8031145173e-05 4.4845336244e-01 2.0780547522e+03 
4.8341322460e-05 5.1876990335e-01 2.3547058554e+03 
5.1556363803e-06 5.9700889559e-01 2.4998983810e+03 
4.5080663976e-05 5.1476136264e-01 2.3893389310e+03 
1.9696628934e-05 4.5872537968e-01 2.0495689659e+03 
2.5845797947e-05 4.6149862834e-01 2.0334614922e+03 
2.4851717058e-05 5.4488592052e-01 2.4009153704e+03 
2.2589030051e-05 4.5795181181e-01 2.0524973521e+03 
6.4831676142e-06 5.4652934107e-01 2.2081428848e+03 
3.3724387441e-05 5.3394192074e-01 2.3882617647e+03 
5.5630709243e-05 5.0310073318e-01 2.3664217606e+03 
5.8730266958e-06 1.0000000000e+00 1.2772178786e+03 
1.1453568270e-05 5.7356872822e-01 2.4225650992e+03 
1.5766081730e-05 1.0000000000e+00 1.7746327245e+03 
5.7687549944e-05 4.2811826804e-01 2.2596838049e+03 
1.0251838494e-04 4.2291025735e-01 2.1987276332e+03 
3.0161487823e-05 5.5403189393e-01 2.4135385047e+03 
2.7410131331e-05 5.0615251567e-01 2.2885771552e+03 
2.9650296681e-06 1.0000000000e+00 1.5225478048e+03 
5.0405520472e-05 4.2129190899e-01 2.2350967860e+03 
1.9664215986e-05 5.6373088904e-01 2.4394569202e+03 
8.6908188171e-05 4.9905354656e-01 2.5477040135e+03 
6.4277755960e-06 1.0000000000e+00 1.4641556386e+03 
6.9569839134e-06 5.7858286873e-01 2.6492834163e+03 
9.6147411548e-05 4.9785239683e-01 2.3903453551e+03 
1.4865917051e-05 1.0000000000e+00 1.5660217813e+03 
4.7557123751e-05 4.8949346998e-01 2.3434549766e+03 
3.1377702111e-05 4.6851440057e-01 2.0150146215e+03 
4.8069929479e-06 1.0000000000e+00 1.3596194126e+03 
4.0436426530e-06 1.0000000000e+00 1.4018121875e+03 
2.9572791827e-05 4.4840579571e-01 2.0885178618e+03 
6.7329851990e-05 5.1302008133e-01 2.4390885566e+03 
1.5940201089e-05 5.6397536682e-01 2.4367414213e+03 
3.5642986663e-05 4.6380124616e-01 2.0299727989e+03 
1.0837053012e-04 4.9261001764e-01 2.3959484369e+03 
5.1086015970e-06 1.0000000000e+00 1.4069718308e+03 
1.6500249790e-04 4.7839311083e-01 2.6311829283e+03 
3.8957427611e-04 4.7987093173e-01 2.5322439792e+03 
1.1037619175e-05 1.0000000000e+00 1.7831309079e+03 
1.0176314731e-05 1.0000000000e+00 1.5843796840e+03 
3.5545522853e-05 5.7555448028e-01 2.3123269642e+03 
1.1025731807e-04 4.9605076271e-01 2.4214901900e+03 
3.3216568664e-05 5.3582584469e-01 2.3900368235e+03 
7.0701015463e-05 5.1239715029e-01 2.4495589914e+03 
2.3826331373e-05 5.6741012035e-01 2.4001595073e+03 
1.7268524367e-05 5.2955312720e-01 1.9148578913e+03 
8.2650896121e-05 4.9538081495e-01 2.4521745988e+03 
2.1734520431e-05 5.5217538564e-01 2.3215574554e+03 
3.7875729453e-05 4.2665402159e-01 2.2005575509e+03 
1.2324108489e-05 4.5282131055e-01 2.0883273297e+03 
3.1841187390e-05 4.5192621826e-01 2.0553856021e+03 
6.2490236249e-05 4.9711314145e-01 2.3802214123e+03 
4.9144862528e-06 5.9987341166e-01 2.3627248895e+03 
2.0858677408e-05 4.9451545181e-01 1.9660862906e+03 
7.2934408765e-06 5.9681163748e-01 2.3248888802e+03 
7.3366131108e-06 1.0000000000e+00 1.5453225437e+03 
5.9982125194e-05 5.0094482989e-01 2.3935672557e+03 
1.3850819121e-04 4.7573632836e-01 2.5302265648e+03 
7.8252365914e-05 4.9868769835e-01 2.6345118879e+03 
2.1942355675e-05 4.6825604832e-01 2.0200015630e+03 
1.0145463103e-05 1.0000000000e+00 1.7157170264e+03 
2.3155666941e-05 4.7766861708e-01 1.9967571633e+03 
2.2002853279e-05 6.5471643374e-01 1.8219036691e+03 
4.5674821199e-05 5.1411477646e-01 2.3765124892e+03 
4.8547022126e-05 1.0000000000e+00 1.7977364008e+03 
1.2272789587e-04 4.9843058582e-01 2.4645162369e+03 
1.0742290368e-05 5.9452923380e-01 2.3054143460e+03 
3.4208956773e-05 5.4781999867e-01 1.8911429178e+03 
3.6838253227e-05 4.2347142066e-01 2.1951539038e+03 
5.9713506060e-05 5.0095566591e-01 2.3833892779e+03 
2.6644726686e-05 5.0876338510e-01 1.9472143239e+03 
1.5263026214e-05 5.3698517345e-01 2.2972159657e+03 
5.6054727138e-05 5.3939761039e-01 2.4011134571e+03 
4.7945910172e-05 5.4907262720e-01 1.8909525341e+03 
4.6699359739e-05 4.2860722737e-01 2.1876647221e+03 
2.8033229666e-04 4.9587325167e-01 2.3905730140e+03 
2.8925694707e-05 5.3889399144e-01 1.9031222838e+03 
3.9913849377e-04 4.6576867020e-01 2.5926591070e+03 
9.1501349480e-05 4.8887732058e-01 2.6238120884e+03 
4.2272415461e-05 5.0731884270e-01 2.3459517546e+03 
2.4890594404e-05 4.3920440715e-01 2.1112118415e+03 
2.6533317332e-05 4.5925744762e-01 2.0427876546e+03 
3.9096438277e-05 5.0620650935e-01 2.3652879405e+03 
3.2223231914e-04 4.8849335186e-01 2.5344721573e+03 
5.8039884572e-05 5.1837073770e-01 2.5342500395e+03 
8.5204215400e-05 4.2967463438e-01 2.1452978960e+03 
3.1192943480e-05 4.2910171887e-01 2.1439937837e+03 
2.1573712104e-05 5.7072907106e-01 2.5045273493e+03 
4.8925229743e-05 5.1565365146e-01 2.4026624019e+03 
1.2592025542e-05 4.6623659318e-01 2.0416460189e+03 
2.5577746997e-05 5.3739213040e-01 2.3069993592e+03 
1.1610140385e-04 4.8510658625e-01 2.5328480520e+03 
1.0555705281e-05 5.9290355468e-01 2.2982705086e+03 
5.3081670500e-06 5.9597991775e-01 2.3154099102e+03 
3.7501627295e-05 4.3846703179e-01 2.1175760566e+03 
6.5997742773e-05 5.0181327301e-01 2.4244824507e+03 
1.9048621622e-05 5.5955940924e-01 1.8801387951e+03 
5.1302848856e-06 5.9385087161e-01 2.5316098681e+03 
2.0532102839e-05 1.0000000000e+00 1.7188926966e+03 
7.1848442970e-05 5.1729179803e-01 2.4509441818e+03 
2.6905413037e-05 4.3882712549e-01 2.1575922116e+03 
8.9816388398e-06 1.0000000000e+00 1.1728763605e+03 
7.0011362243e-05 5.1389933319e-01 2.3678507695e+03 
5.1569251967e-05 5.2876570854e-01 2.4432045993e+03 
4.0010827387e-05 4.3071975570e-01 2.1308179999e+03 
6.9212240818e-05 5.1464795820e-01 2.5548947367e+03 
6.1291925670e-05 4.3206280586e-01 2.2951019256e+03 
3.7162251915e-06 1.0000000000e+00 1.0712616506e+03 
1.8595384180e-04 4.6773169944e-01 2.5658062610e+03 
4.4442828371e-05 4.6169145155e-01 2.0401485487e+03 
4.8308715857e-05 5.3070891684e-01 2.5531607296e+03 
7.6201090966e-05 4.9338041990e-01 2.4266205706e+03 
2.1776541128e-05 5.4520208656e-01 2.3378403713e+03 
5.3444419685e-05 1.0000000000e+00 1.6470713647e+03 
1.7918526279e-05 5.2528824175e-01 1.9189039218e+03 
4.2332967494e-05 5.3187322326e-01 2.3344139028e+03 
1.2183352883e-04 4.8603979250e-01 2.5462726604e+03 
7.1662627377e-05 5.2134686744e-01 2.3573635699e+03 
4.4590199531e-05 5.3216618922e-01 2.3510591191e+03 
1.8882782468e-04 4.2545627054e-01 2.2616305947e+03 
1.7744191567e-04 4.9438276943e-01 2.5069312876e+03 
1.1878210057e-05 5.9922413142e-01 2.3492638379e+03 
1.4413545713e-05 1.0000000000e+00 1.7250763453e+03 
1.5389663344e-04 4.7443321191e-01 2.3555878588e+03 
1.1514513660e-04 4.8536548601e-01 2.5383106587e+03 
6.1302424918e-06 1.0000000000e+00 1.3158009142e+03 
1.0467299793e-05 5.6790069687e-01 2.3132630548e+03 
2.2500949948e-05 5.3529789985e-01 2.3242924792e+03 
1.0601133399e-04 4.9501259521e-01 2.5668379845e+03 
1.7687055734e-04 4.6709470186e-01 2.5653459224e+03 
5.2480908891e-06 5.8597838157e-01 2.6071468233e+03 
3.2434709411e-05 4.5179580205e-01 2.0550536168e+03 
1.5138293476e-05 4.6244635565e-01 2.2069248417e+03 
4.5295280609e-05 5.3188291454e-01 2.5182640720e+03 
3.2609824677e-05 5.5600173334e-01 2.3786937642e+03 
1.8420218972e-05 5.5456959896e-01 2.4616981464e+03 
3.7100186039e-06 1.0000000000e+00 1.2925140032e+03 
6.2512805132e-06 5.9007626734e-01 2.2789329851e+03 
2.0444794917e-05 5.4675290529e-01 2.2917294633e+03 
5.6487127322e-05 4.8573185326e-01 1.9793645508e+03 
3.6646880168e-05 4.4516165412e-01 2.2249347600e+03 
4.3720728971e-05 1.0000000000e+00 1.6843682257e+03 
2.6958286591e-05 4.4125870635e-01 2.0926325186e+03 
1.0787511549e-05 6.0010517782e-01 2.3771733975e+03 
9.3375303493e-06 5.7316987539e-01 2.3128745541e+03 
6.9271561532e-05 4.9042651356e-01 2.4000369508e+03 
3.9510304533e-05 5.3912514168e-01 2.3513332287e+03 
6.4985901821e-05 5.1430840418e-01 2.4129179380e+03 
2.6747739682e-05 4.4246095999e-01 2.1024964841e+03 
2.0366798512e-05 1.0000000000e+00 1.7972778034e+03 
5.6880296677e-05 4.2810801119e-01 2.2613963522e+03 
1.1532726340e-05 1.0000000000e+00 1.4910432285e+03 
1.6139495674e-05 5.2173397765e-01 1.9233610951e+03 
1.0944666533e-04 1.0000000000e+00 3.1439171765e+02 
2.6209845297e-05 4.6419481124e-01 2.0262942457e+03 
1.4840559412e-04 4.2418580457e-01 2.2679030314e+03 
9.5409837862e-06 1.0000000000e+00 1.7339529479e+03 
2.2974736915e-05 5.5397738172e-01 2.4280258825e+03 
1.6791762086e-05 1.0000000000e+00 1.6123588980e+03 
4.1729559330e-05 4.5023751940e-01 2.2427656935e+03 
8.2282458197e-06 1.0000000000e+00 1.7694847955e+03 
1.7052240434e-05 5.1198939535e-01 1.9367284664e+03 
8.8114857881e-06 5.2486880386e-01 2.1929023690e+03 
2.0313952367e-04 4.7357474103e-01 2.5643172506e+03 
7.7033788808e-06 1.0000000000e+00 1.4534098364e+03 
2.9365576127e-04 5.0362434316e-01 2.4228429056e+03 
1.9300629637e-05 5.7328362185e-01 2.3470704015e+03 
1.5140852328e-05 5.6604899741e-01 2.4089994123e+03 
5.5944926785e-05 5.1866979128e-01 2.5028769886e+03 
3.1192468399e-05 4.7354625042e-01 2.0090118599e+03 
2.9490065392e-05 5.3209625422e-01 2.3353317727e+03 
1.0662911115e-05 1.0000000000e+00 1.7753568800e+03 
3.0410818905e-05 5.5579687508e-01 2.5540318354e+03 
2.6007987514e-05 5.3469524584e-01 2.3246136896e+03 
9.0350437869e-05 4.9390365028e-01 2.4590119213e+03 
1.1381071983e-05 6.0021914808e-01 2.3647901225e+03 
3.8102248079e-06 1.0000000000e+00 1.1189794933e+03 
8.2445337416e-05 5.0509327020e-01 2.4421587596e+03 
4.9221665097e-05 5.2698583678e-01 2.3945134948e+03 
7.1822649133e-05 4.9826249899e-01 2.3815385440e+03 
1.1750785350e-04 4.8692722692e-01 2.5404066393e+03 
6.3487028284e-05 5.0151453120e-01 2.4130673445e+03 
3.8396894064e-05 5.5157416255e-01 2.3551677049e+03 
1.7860051205e-05 5.0300198549e-01 2.2691503538e+03 
1.0664754451e-04 4.8869831316e-01 2.4176691527e+03 
8.0185310421e-06 1.0000000000e+00 1.4544553776e+03 
1.0683429019e-04 4.9799369985e-01 2.5759390505e+03 
2.0511886774e-05 5.4524758878e-01 2.3052571767e+03 
4.0603292123e-05 5.4060626248e-01 2.4210166423e+03 
6.1772837391e-05 4.9631296336e-01 2.3986204745e+03 
6.7717883455e-06 5.9443415980e-01 2.4046652919e+03 
1.4514279667e-05 4.6384304398e-01 2.0332321045e+03 
1.0410446440e-05 5.8621319681e-01 2.3440708042e+03 
2.3656026980e-05 5.4564578780e-01 2.4841169362e+03 
1.2830740245e-05 5.6300875911e-01 2.5237988894e+03 
2.3970557772e-05 5.1307750813e-01 1.9347354742e+03 
8.4245431452e-05 4.5030609933e-01 2.3163347986e+03 
1.4475291466e-05 5.1900309852e-01 1.9279966471e+03 
1.2286223020e-05 5.3146242750e-01 2.8733269902e+03 
1.3858011881e-04 4.8808980251e-01 2.4702898450e+03 
9.4787788936e-06 1.0000000000e+00 1.4294361832e+03 
1.4132202519e-05 1.0000000000e+00 1.6030716089e+03 
2.2649808268e-05 1.0000000000e+00 1.5954923393e+03 
1.0623452894e-04 1.0000000000e+00 5.6930781263e+02 
3.9167652766e-05 4.4465898056e-01 2.1698748604e+03 
4.1454474757e-05 5.2599462097e-01 2.4472636872e+03 
5.8888727463e-06 5.9188393897e-01 2.2926178087e+03 
3.6910619737e-05 4.2749280626e-01 2.1889582652e+03 
1.9745214553e-05 5.0147060677e-01 2.2687869726e+03 
3.6185376126e-05 4.2957277532e-01 2.1599898856e+03 
1.5910361857e-04 4.8309641073e-01 2.5897359180e+03 
4.9149771276e-05 4.3244986832e-01 2.2864664372e+03 
4.5823343870e-06 1.0000000000e+00 1.3915387594e+03 
8.1586791711e-05 4.9218348047e-01 2.4308539572e+03 
1.6010863978e-05 6.1511601085e-01 1.8375358467e+03 
3.6802651419e-05 4.4848508094e-01 2.2785178265e+03 
1.7112201187e-05 5.2805137579e-01 1.9152670859e+03 
6.3583639312e-05 5.1477778375e-01 2.5095139782e+03 
3.3035393792e-05 5.3175716968e-01 2.6549664339e+03 
1.5533994195e-04 4.8672516045e-01 2.5346295123e+03 
4.5004978355e-05 5.1907504365e-01 2.4208323081e+03 
1.0051657396e-05 1.0000000000e+00 1.2938190697e+03 
4.2151469466e-05 5.3581669958e-01 2.4808434638e+03 
7.5265259123e-06 1.0000000000e+00 1.4381121154e+03 
1.7550305192e-05 1.0000000000e+00 1.3745054300e+03 
7.6821202778e-06 5.9910059310e-01 2.3487367575e+03 
3.9610403871e-05 4.3586996053e-01 2.2720380577e+03 
1.4874771813e-05 5.5784936377e-01 2.3381648324e+03 
1.3262197469e-04 4.8301392755e-01 2.6941939563e+03 
1.4536878751e-04 4.9068185062e-01 2.4828163945e+03 
6.0937078517e-05 5.4194924655e-01 2.4549984061e+03 
3.3601891191e-05 5.3316918901e-01 2.3317490405e+03 
1.4062204706e-04 5.0084389362e-01 2.3627688292e+03 
9.3064279551e-05 4.8994626273e-01 2.4015270515e+03 
9.0301322558e-06 1.0000000000e+00 1.6051476134e+03 
6.3439856111e-06 5.9491336516e-01 2.4982503830e+03 
2.9109346509e-05 5.4018265648e-01 2.4892249185e+03 
6.8787904788e-06 5.6819092396e-01 2.7042913899e+03 
1.1806435046e-04 4.9176199342e-01 2.5323148355e+03 
4.8187591097e-05 4.9764900789e-01 2.2476030832e+03 
1.5946792789e-05 5.5608994015e-01 2.3415275263e+03 
4.7122109598e-05 5.1133765295e-01 2.3865759097e+03 
1.0077258892e-04 1.0000000000e+00 3.0000000000e+02 
4.5909617444e-05 5.1266019705e-01 2.3666847701e+03 
5.5187546609e-05 4.2669349457e-01 2.2677812176e+03 
2.6166549341e-05 4.4481960017e-01 2.0924590585e+03 
1.8601631454e-04 4.7909362565e-01 2.6530435841e+03 
5.9612370597e-05 5.0642398404e-01 2.4425824269e+03 
3.7620258604e-06 1.0000000000e+00 1.3920045851e+03 
5.7605462686e-05 5.1792692038e-01 2.3626414000e+03 
8.1067631422e-05 4.9051302312e-01 2.3746995626e+03 
4.0443307536e-05 5.7381802674e-01 1.8661287553e+03 
3.9887356109e-05 1.0000000000e+00 4.0494473470e+02 
1.6407373991e-05 5.6086835797e-01 2.3819227531e+03 
6.3557686748e-06 1.0000000000e+00 1.4712438946e+03 
5.6757153189e-05 4.4089518803e-01 2.0943456628e+03 
6.2587633337e-05 4.9815725219e-01 2.3279951813e+03 
7.4338397065e-06 5.8997957529e-01 2.4035507396e+03 
9.8096814487e-06 5.5492406293e-01 1.8835576598e+03 
9.0668657174e-05 5.0759036629e-01 2.4682145066e+03 
4.7977154727e-05 5.3223768116e-01 2.4537757374e+03 
8.7998192753e-05 4.2378807179e-01 2.2071070268e+03 
8.6474454338e-06 5.9830388754e-01 2.3396362087e+03 
3.0854088855e-05 5.4799743967e-01 2.4589029579e+03 
3.4468273522e-05 4.3949116554e-01 2.1795507677e+03 
9.3562147158e-05 4.7128319328e-01 2.3065263112e+03 
8.1604577276e-05 5.0023701732e-01 2.4398514381e+03 
5.0400785727e-05 1.0000000000e+00 4.1790038763e+02 
1.2799440954e-05 1.0000000000e+00 1.7807443287e+03 
1.9742145179e-04 4.6077835008e-01 2.6628490117e+03 
1.6795351400e-05 1.0000000000e+00 1.8082596728e+03 
6.2375596735e-05 4.3104301830e-01 2.1284136440e+03 
3.8262911603e-05 5.2846536648e-01 2.3845958854e+03 
4.2264683761e-05 4.6213663423e-01 2.3055967230e+03 
1.5322262138e-05 5.9608452707e-01 2.4443172576e+03 
4.4692230192e-05 5.0751659658e-01 2.3742751533e+03 
1.4318604922e-05 4.5397560776e-01 2.0853368741e+03 
1.2610960079e-05 5.5621630250e-01 2.2928873017e+03 
3.0981948670e-05 5.1997114422e-01 2.3095800689e+03 
4.0136310936e-05 5.2533800944e-01 2.4716412460e+03 
1.7646698155e-05 6.4875851082e-01 1.8236761311e+03 
1.5896462698e-05 5.6787018514e-01 2.2540464493e+03 
1.8446906282e-04 5.0258955724e-01 2.5077032742e+03 
1.0144959008e-05 1.0000000000e+00 1.5539817720e+03 
9.8962310906e-06 1.0000000000e+00 1.7052027882e+03 
2.1902507300e-04 4.5365376435e-01 2.6243176030e+03 
2.6398978805e-05 4.3664112060e-01 2.1260676707e+03 
2.2088000066e-05 5.6008040927e-01 2.4060078178e+03 
3.5645240518e-05 4.6854692421e-01 2.2902115082e+03 
7.7269985351e-06 4.7822237465e-01 2.0179114642e+03 
7.8978705429e-06 1.0000000000e+00 1.6861264290e+03 
1.3529489742e-04 5.3038941921e-01 2.3448610900e+03 
2.5488084451e-05 4.3510776415e-01 2.1209822399e+03 
1.0717934522e-05 5.9729885039e-01 2.4853118481e+03 
7.6114518773e-05 4.2746981350e-01 2.2311237584e+03 
3.3351111115e-05 4.3848687955e-01 2.0961941061e+03 
3.1503655969e-05 5.0748837235e-01 2.3089040587e+03 
5.2792660365e-06 5.9771670010e-01 2.3366146052e+03 
5.9020530125e-05 4.9144247361e-01 2.3674301967e+03 
6.6083717477e-05 5.0853197220e-01 2.3791434739e+03 
1.7011306619e-04 4.9179310522e-01 2.4272065682e+03 
5.8160433564e-05 5.3337353238e-01 2.3931989923e+03 
6.3627264008e-05 4.3576495032e-01 2.2797624042e+03 
1.3609480677e-05 4.6656765574e-01 2.0419236392e+03 
8.3353478245e-06 5.7762022525e-01 2.3203565408e+03 
7.5859721903e-05 5.0418895240e-01 2.3857623695e+03 
2.9802447757e-05 5.3518248474e-01 2.4015729036e+03 
1.3480289124e-05 1.0000000000e+00 1.7471093917e+03 
2.7304891606e-05 6.0081264945e-01 1.8460099873e+03 
1.0878898124e-04 4.9218010153e-01 2.5650132440e+03 
5.9445870441e-05 4.3866806493e-01 2.2614952415e+03 
3.0174010983e-05 5.3683740155e-01 2.4325299257e+03 
1.1136382450e-04 4.2811743780e-01 2.1913293613e+03 
4.5530788004e-05 4.3307282372e-01 2.2656658114e+03 
7.7534833063e-06 1.0000000000e+00 1.6892810856e+03 
4.2925442485e-05 4.3159997897e-01 2.2744091517e+03 
1.5815922347e-04 4.8785400452e-01 2.4054504092e+03 
1.1547162345e-04 4.8111954282e-01 2.5142541034e+03 
1.6652854146e-05 4.9415916101e-01 1.9705026012e+03 
1.5205635680e-04 4.6780963609e-01 2.1731386415e+03 
8.2059315906e-06 5.8995301839e-01 2.5791942359e+03 
2.6900984561e-05 4.3585128826e-01 2.1353737431e+03 
4.7877481494e-05 1.0000000000e+00 1.6663972118e+03 
1.1416769589e-05 5.8149606302e-01 2.2991023045e+03 
3.1461500945e-05 4.4619530129e-01 2.1322162627e+03 
2.1864727277e-05 1.0000000000e+00 1.6297782229e+03 
1.9703046475e-05 1.0000000000e+00 1.7648888386e+03 
1.6044468268e-04 5.0328796633e-01 2.5279841697e+03 
7.8060017048e-05 4.9235424329e-01 2.4188097513e+03 
4.8034681890e-06 1.0000000000e+00 1.1723420501e+03 
1.8947100919e-05 5.5124417306e-01 2.3687853069e+03 
2.3769649555e-04 4.6838566580e-01 2.6033859084e+03 
2.2197965960e-05 5.6122520564e-01 2.5759842568e+03 
7.7701256290e-05 4.6258766746e-01 2.3480390429e+03 
1.8769057750e-05 5.5640612221e-01 2.4370164484e+03 
8.0310998920e-05 4.9786783374e-01 2.4777361888e+03 
5.1815711178e-05 5.0588541526e-01 2.3794425417e+03 
6.7846587700e-05 5.1184851146e-01 2.3535080336e+03 
1.1403920613e-04 4.2702654436e-01 2.2077866444e+03 
1.8190645309e-04 4.6767804750e-01 2.5635553864e+03 
8.9190998786e-06 5.1410166988e-01 2.2198506533e+03 
8.0589987478e-06 1.0000000000e+00 1.3557045804e+03 
1.6072543062e-05 5.6319104519e-01 2.5009744819e+03 
4.5834660492e-05 1.0000000000e+00 1.7960114432e+03 
3.2103489439e-05 5.0849227278e-01 1.9422431608e+03 
6.3214432289e-05 4.9830804013e-01 2.3878673655e+03 
2.6449587649e-05 4.4409986252e-01 2.1948574915e+03 
1.2200531310e-04 4.9229322799e-01 2.5721432265e+03 
1.1263383967e-04 5.0171665252e-01 2.4240514732e+03 
1.2998735667e-04 4.8880379963e-01 2.5917069309e+03 
2.2851371229e-04 4.6500578728e-01 2.6006560217e+03 
1.5433996662e-04 4.8506007371e-01 2.4796978971e+03 
7.7672121349e-06 1.0000000000e+00 1.4436878633e+03 
4.4498682746e-05 4.2073181589e-01 2.2289481940e+03 
7.1010770191e-06 5.7812448898e-01 2.2397068902e+03 
1.3980055930e-05 5.7890844693e-01 2.2398614485e+03 
6.0944229749e-06 5.9736207872e-01 2.3264812042e+03 
3.2826457429e-05 4.4727046724e-01 2.0686318919e+03 
3.1813067401e-05 4.4781048159e-01 2.2056803711e+03 
2.3790788410e-05 1.0000000000e+00 1.5262491226e+03 
7.6065741308e-05 5.0262877849e-01 2.5935619643e+03 
4.6856426893e-05 5.3197867207e-01 2.3375382172e+03 
1.2262792346e-04 4.3651968347e-01 2.2721863099e+03 
4.5670932556e-05 5.4213300583e-01 2.4080137840e+03 
2.8633417521e-05 1.0000000000e+00 3.0000000000e+02 
5.1843896723e-05 5.2707071411e-01 2.4520058689e+03 
7.2236306088e-06 5.9638397394e-01 2.3198282311e+03 
9.8249280675e-05 4.8551506503e-01 2.6363257428e+03 
9.6222939451e-06 1.0000000000e+00 1.7137750861e+03 
2.7901526047e-05 5.5577753965e-01 2.4608819996e+03 
1.1135009109e-05 1.0000000000e+00 1.7286038184e+03 
4.1893556530e-05 5.2974325631e-01 2.4750495744e+03 
2.8911951923e-06 1.0000000000e+00 1.1907810163e+03 
3.0130967649e-05 4.5028541040e-01 2.0771659176e+03 
2.6415623860e-05 5.5280840128e-01 2.4062067628e+03 
6.7247702910e-06 5.9546954279e-01 2.3122047266e+03 
1.0031411787e-05 1.0000000000e+00 1.6246610045e+03 
3.6512927604e-05 5.3485487544e-01 2.5254905967e+03 
4.3294558548e-05 5.2003410485e-01 2.3662750070e+03 
6.7251759356e-05 5.1262878108e-01 2.4522216726e+03 
3.2956586749e-05 4.3524415190e-01 2.1043286744e+03 
3.2848793234e-05 6.0183986496e-01 1.8450957499e+03 
8.1755324272e-05 4.9847447131e-01 2.4789963534e+03 
2.3236907132e-06 1.0000000000e+00 1.1248777464e+03 
2.2271751974e-05 4.6447327212e-01 2.0284124995e+03 
3.9233372477e-05 4.7699355504e-01 2.0002700794e+03 
6.2302546500e-05 4.9486671748e-01 2.3896234209e+03 
3.0145139248e-04 4.3887202260e-01 2.6690224673e+03 
4.7093044628e-05 5.1023358344e-01 2.3714340049e+03 
5.3993461056e-06 1.0000000000e+00 1.1240152368e+03 
2.0583732450e-05 6.1810510185e-01 1.8362894213e+03 
5.6590217708e-06 5.9579823460e-01 2.3142627131e+03 
1.9408040603e-05 4.5512753112e-01 2.1153738685e+03 
3.2857481692e-05 5.1635464344e-01 2.3470153655e+03 
3.3626422199e-05 4.2828830939e-01 2.1495527009e+03 
1.2009944394e-05 5.8439506556e-01 2.6180888729e+03 
2.4373842884e-04 4.8035187425e-01 2.5310727913e+03 
5.1746049542e-05 4.4179505993e-01 2.2230930995e+03 
1.2320852450e-04 4.4858550215e-01 2.2764922396e+03 
5.9821889156e-05 5.1421635407e-01 2.3109187759e+03 
1.1940094688e-05 5.7973927171e-01 2.4577599739e+03 
1.3565676918e-04 4.8240842264e-01 2.5810067442e+03 
5.4719027944e-05 5.1522477292e-01 2.5123517462e+03 
6.2753773780e-05 5.0127236886e-01 2.4203803797e+03 
1.0461636787e-05 5.6657776376e-01 2.2833300707e+03 
6.0618170703e-06 5.8866405318e-01 2.4389645949e+03 
1.3360145730e-05 1.0000000000e+00 1.7931628837e+03 
3.7638471690e-05 4.6119270669e-01 2.0301915392e+03 
7.5915266017e-06 5.1054154536e-01 2.1768492023e+03 
1.5190739885e-05 1.0000000000e+00 1.5087958561e+03 
1.5872795628e-05 6.1937934228e-01 1.8353137996e+03 
2.1285177097e-04 4.9542811588e-01 2.4872716869e+03 
6.1256326632e-05 4.9464475915e-01 2.3953184843e+03 
1.0302540995e-04 1.0000000000e+00 4.6175594986e+02 
7.3058999786e-05 4.9450704778e-01 2.4237500258e+03 
2.8823461800e-05 5.3641919820e-01 2.3614504260e+03 
2.9810992932e-05 5.3990079205e-01 2.4918270520e+03 
1.4274165730e-05 1.0000000000e+00 1.7998984937e+03 
2.3305550642e-04 4.9134763265e-01 2.4659405231e+03 
3.0028447947e-05 5.4982124186e-01 2.4890207980e+03 
1.4243304315e-04 5.0061571102e-01 2.4344982310e+03 
8.4423700979e-06 1.0000000000e+00 1.3041839626e+03 
3.1389485661e-04 4.6700684598e-01 2.5833802837e+03 
6.7796086990e-05 4.9073979222e-01 2.3939576326e+03 
7.1198270417e-06 1.0000000000e+00 1.4439004104e+03 
5.8893277060e-05 5.1445692506e-01 2.3909873328e+03 
1.4290896575e-05 1.0000000000e+00 1.6147626117e+03 
8.1678057717e-05 5.0472376657e-01 2.5347049611e+03 
1.1935235060e-04 5.0110591977e-01 2.4894920092e+03 
8.1515844921e-05 5.0413595291e-01 2.5181854928e+03 
5.3327031142e-05 5.1089465387e-01 2.3908058767e+03 
1.3402829676e-05 5.9306240057e-01 2.2953245869e+03 
5.4416557833e-05 4.9396590326e-01 2.3853418880e+03 
2.7987146878e-05 5.8211411373e-01 1.8588883351e+03 
1.1800240133e-05 1.0000000000e+00 1.7014702585e+03 
5.0625913819e-06 5.9542871160e-01 2.4080892422e+03 
1.0411020318e-05 5.4947778960e-01 2.7960800490e+03 
6.6336424531e-05 4.3241579376e-01 2.2824334178e+03 
9.3547067345e-06 5.9527470678e-01 2.5199951241e+03 
2.1689020125e-04 4.5283573459e-01 2.6275603074e+03 
1.2742432762e-04 4.6404666239e-01 2.3341450892e+03 
2.0304510299e-05 5.4793009202e-01 2.3428281977e+03 
1.1123255266e-05 1.0000000000e+00 1.7824118614e+03 
4.9583964923e-06 5.9988971311e-01 2.3630353002e+03 
4.4594625507e-05 5.2597800123e-01 2.3330328752e+03 
1.0985421066e-05 5.4169994345e-01 1.8986525388e+03 
5.7834802875e-05 5.0695553326e-01 1.9453634630e+03 
1.6749315689e-05 1.0000000000e+00 1.6819223911e+03 
3.1856112486e-05 5.2731145169e-01 2.3447289052e+03 
6.7405486779e-05 4.9075759882e-01 2.3949695809e+03 
7.3027873285e-06 1.0000000000e+00 1.4796418778e+03 
2.1881720023e-05 5.6639940883e-01 2.4621297363e+03 
1.0130408912e-05 1.0000000000e+00 1.7255445056e+03 
3.8026194197e-05 5.3958867939e-01 1.9008885219e+03 
1.3613195823e-05 1.0000000000e+00 1.6068470700e+03 
6.8174208691e-06 5.8611938638e-01 2.5227295235e+03 
1.7408687015e-05 5.6331194977e-01 2.4826128390e+03 
5.1199324374e-05 5.6160281304e-01 1.8785847366e+03 
1.7884965688e-05 5.8454023322e-01 1.8575584487e+03 
2.2688133820e-05 4.9845627463e-01 1.9581335004e+03 
3.9343450469e-05 4.8438495940e-01 1.9839356603e+03 
3.4600124711e-05 4.3336044436e-01 2.1224904863e+03 
8.2283406042e-06 1.0000000000e+00 1.3533109605e+03 
6.0260113036e-05 1.0000000000e+00 3.2746421216e+02 
7.0339330652e-05 5.2170144091e-01 2.4372513188e+03 
2.8281636875e-04 4.5032757433e-01 2.6472584133e+03 
2.1154714427e-05 5.3068975099e-01 2.3245139456e+03 
8.0436091549e-05 5.0367289567e-01 2.5486560366e+03 
2.3163516257e-04 4.5342402902e-01 2.6728067620e+03 
9.5750224994e-06 5.5292353149e-01 2.2673540147e+03 
4.0862364134e-04 5.0424950527e-01 2.3659602236e+03 
5.2374557778e-06 5.9878708454e-01 2.3955776168e+03 
8.1558678455e-06 5.8560698638e-01 2.2821975725e+03 
5.0759685421e-05 4.6728298526e-01 2.3050545258e+03 
4.8626267146e-05 5.3051041561e-01 2.3383234597e+03 
7.3362045039e-05 5.0638171635e-01 2.5514628784e+03 
5.8320906560e-05 4.4755894130e-01 2.2592253392e+03 
1.2940019333e-05 4.6966231949e-01 2.0237363027e+03 
2.9662630254e-05 4.3277863345e-01 2.1240682274e+03 
4.9227051326e-05 4.5282825201e-01 2.0657361844e+03 
1.5204450792e-05 1.0000000000e+00 1.6394067373e+03 
