# Supplementary material for: Atmospheric CO2 levels from 2.7 billion years ago inferred from micrometeorite oxidation
Source: Sci Adv. 2020 Jan 22;6(4):eaay4644. doi: 10.1126/sciadv.aay4644 (PMC6976288; doi:10.1126/sciadv.aay4644)
Supplement: Data file S1 [file aay4644_Data_file_S1.zip › co2_atmos/co2_45/args_array.dat]

Mass [kg]        Velocity [m s-1]    Theta [rad]    CO2 [wt. frac]    
5.3177220558e-09 1.9850631536e+04 1.5243276071e+00 4.5000000000e-01 
8.5272283973e-09 1.4725013327e+04 1.3488524541e+00 4.5000000000e-01 
5.4283401709e-10 1.7064272830e+04 2.2739260735e-01 4.5000000000e-01 
1.2420822861e-10 1.1389044488e+04 1.3630269711e+00 4.5000000000e-01 
9.4230662353e-12 1.1685491725e+04 1.2316007532e+00 4.5000000000e-01 
1.3407050706e-10 1.1226658978e+04 3.1460921269e-01 4.5000000000e-01 
2.2309925982e-09 1.3160477934e+04 7.4130953919e-01 4.5000000000e-01 
1.3754221046e-09 1.5072490586e+04 5.2977623122e-01 4.5000000000e-01 
9.8215134068e-06 2.0000000000e+04 6.2424738500e-01 4.5000000000e-01 
1.2512393220e-09 1.3800252931e+04 5.0428155488e-01 4.5000000000e-01 
5.3883018276e-10 1.3376601093e+04 5.7812914165e-01 4.5000000000e-01 
2.7672343009e-09 1.3838717241e+04 6.5566362512e-01 4.5000000000e-01 
2.9373289780e-07 1.1961042331e+04 1.0285647694e+00 4.5000000000e-01 
8.5268937549e-12 1.2446499966e+04 8.0776156742e-01 4.5000000000e-01 
8.2645167257e-11 1.1787364029e+04 4.3601630283e-01 4.5000000000e-01 
9.0214007907e-09 1.4239219934e+04 7.3188653343e-01 4.5000000000e-01 
1.2033662338e-08 1.7260188762e+04 7.9941971399e-01 4.5000000000e-01 
2.7740018896e-08 1.2045438292e+04 5.9336105073e-01 4.5000000000e-01 
6.0084822752e-10 1.4575629501e+04 1.1723264603e+00 4.5000000000e-01 
1.5191184824e-09 1.3141300090e+04 8.1053595144e-01 4.5000000000e-01 
4.7721433728e-10 1.9775796873e+04 1.5739550884e-01 4.5000000000e-01 
9.9121929590e-09 1.2033458336e+04 7.3884111267e-01 4.5000000000e-01 
1.7840403728e-08 1.1765568691e+04 4.3475566724e-01 4.5000000000e-01 
1.8383810130e-09 1.2481898227e+04 6.5547754666e-01 4.5000000000e-01 
1.2479912741e-05 1.2402669432e+04 9.1564222594e-01 4.5000000000e-01 
1.7011187302e-09 1.3309286409e+04 3.8105283177e-01 4.5000000000e-01 
2.3982645537e-07 1.1812749343e+04 1.2222921338e+00 4.5000000000e-01 
2.0428669395e-11 1.1556551913e+04 1.0761009219e+00 4.5000000000e-01 
1.2237328171e-11 1.1557080861e+04 8.9112201307e-01 4.5000000000e-01 
2.2692993404e-06 1.4251066649e+04 4.1662741178e-01 4.5000000000e-01 
3.9730039249e-10 1.9324194280e+04 1.3637775494e+00 4.5000000000e-01 
5.4410253847e-06 1.7803455712e+04 8.8164199872e-02 4.5000000000e-01 
1.5617709685e-07 1.1990413655e+04 5.4161364033e-01 4.5000000000e-01 
2.7280256714e-08 1.8606685034e+04 1.1377015800e+00 4.5000000000e-01 
6.4434643809e-10 1.1341172135e+04 7.1164469835e-01 4.5000000000e-01 
5.1227394669e-11 1.2612428445e+04 6.6966654098e-01 4.5000000000e-01 
1.1442702503e-08 1.4152106572e+04 7.0929880453e-01 4.5000000000e-01 
9.9096133069e-10 1.2985981893e+04 1.3405576234e+00 4.5000000000e-01 
2.0008600396e-10 1.2582721285e+04 8.9909793744e-01 4.5000000000e-01 
1.3296608746e-09 1.2578971768e+04 9.9695106086e-01 4.5000000000e-01 
4.1566625568e-08 1.1442386287e+04 1.2481879071e+00 4.5000000000e-01 
3.1048907044e-10 1.9524979674e+04 4.5437290666e-01 4.5000000000e-01 
6.4465006781e-08 1.2475475630e+04 8.2409876767e-01 4.5000000000e-01 
3.2638508612e-10 1.2724652808e+04 3.1060341454e-01 4.5000000000e-01 
5.7219068076e-09 1.7012441309e+04 3.2350022949e-01 4.5000000000e-01 
1.5233657939e-08 1.9572324886e+04 3.8386027389e-01 4.5000000000e-01 
5.4270631867e-08 2.0000000000e+04 6.4220446227e-01 4.5000000000e-01 
3.9181807964e-09 2.0000000000e+04 6.7605759065e-01 4.5000000000e-01 
2.8856647089e-07 2.0000000000e+04 1.4051189107e+00 4.5000000000e-01 
1.3263912932e-11 1.1948875501e+04 3.4489218154e-01 4.5000000000e-01 
9.4474164187e-09 1.7099624008e+04 4.4701907514e-01 4.5000000000e-01 
2.3301063850e-10 1.3969779230e+04 1.3671906724e+00 4.5000000000e-01 
2.2679391893e-08 1.5603038934e+04 1.2618959774e+00 4.5000000000e-01 
8.4132960768e-10 1.6866231999e+04 6.5825811986e-01 4.5000000000e-01 
1.4637603502e-05 1.2405672966e+04 3.3948942560e-01 4.5000000000e-01 
1.2089885590e-08 1.2452810371e+04 8.6512135604e-01 4.5000000000e-01 
8.1333238340e-09 1.4078443671e+04 9.9717008498e-01 4.5000000000e-01 
2.1600590603e-08 1.2148171914e+04 4.7643094849e-01 4.5000000000e-01 
7.9910090125e-11 1.6997170180e+04 1.0339705991e+00 4.5000000000e-01 
1.0385153118e-11 1.3612049161e+04 6.4914877503e-01 4.5000000000e-01 
1.9549952898e-10 1.1679459748e+04 4.5591664590e-01 4.5000000000e-01 
6.9509246802e-10 1.4161193141e+04 9.5194626607e-01 4.5000000000e-01 
8.4095523761e-06 1.1673430483e+04 9.6510550288e-01 4.5000000000e-01 
1.0867874234e-08 1.1248109228e+04 7.0920155084e-01 4.5000000000e-01 
1.0666452579e-10 1.2327707815e+04 1.2996239435e+00 4.5000000000e-01 
3.0628424549e-10 1.1407375184e+04 1.3493692911e+00 4.5000000000e-01 
6.5812385276e-09 1.1594357023e+04 6.7953903132e-01 4.5000000000e-01 
2.6905984986e-12 1.5878649464e+04 8.7185140815e-01 4.5000000000e-01 
1.0724932498e-06 2.0000000000e+04 3.2575256302e-01 4.5000000000e-01 
3.1792428060e-06 1.2117585722e+04 8.4793084060e-01 4.5000000000e-01 
3.0516947221e-10 1.4899416743e+04 1.1595149278e+00 4.5000000000e-01 
1.0704606448e-08 1.8281681270e+04 6.3583090161e-01 4.5000000000e-01 
2.7477088675e-10 1.3324584170e+04 6.9861128075e-01 4.5000000000e-01 
2.1109804325e-06 1.3668598404e+04 1.6454822593e-01 4.5000000000e-01 
4.7421955963e-11 2.0000000000e+04 7.0081753814e-01 4.5000000000e-01 
1.2218119394e-09 1.2323731062e+04 1.0398891611e+00 4.5000000000e-01 
4.8593082204e-09 1.1802151071e+04 1.7996072900e-01 4.5000000000e-01 
2.0215386898e-09 1.1571274663e+04 1.4228749179e+00 4.5000000000e-01 
8.5360687181e-10 1.2524558352e+04 1.0894417006e+00 4.5000000000e-01 
2.1382390061e-11 1.6149066513e+04 4.0932746277e-01 4.5000000000e-01 
2.5000083186e-05 1.5359029121e+04 1.3543424840e+00 4.5000000000e-01 
6.1338882553e-06 1.2372094810e+04 4.3254956291e-01 4.5000000000e-01 
2.3565552070e-11 1.3318637386e+04 6.3977068245e-01 4.5000000000e-01 
4.8441472447e-10 1.2552048213e+04 3.7148132740e-01 4.5000000000e-01 
1.0931610320e-05 1.3041602499e+04 5.8832455130e-01 4.5000000000e-01 
7.3426238027e-07 1.1533350881e+04 3.6054397750e-01 4.5000000000e-01 
2.8307242654e-09 1.9735081025e+04 1.1586658378e+00 4.5000000000e-01 
4.9508936990e-11 1.9621569464e+04 8.6362259676e-01 4.5000000000e-01 
9.8088891946e-09 1.1762127853e+04 4.3118199074e-01 4.5000000000e-01 
2.1625317015e-08 1.8880741371e+04 7.6281488032e-01 4.5000000000e-01 
1.5325285645e-07 2.0000000000e+04 4.1852741679e-01 4.5000000000e-01 
5.2368758672e-09 1.1485459170e+04 3.0434151566e-01 4.5000000000e-01 
9.4351826761e-08 1.1407011182e+04 4.8004777968e-01 4.5000000000e-01 
3.8417016881e-12 1.1963879727e+04 5.2994252178e-01 4.5000000000e-01 
5.1215312632e-10 1.1475192419e+04 1.3332592953e+00 4.5000000000e-01 
1.0423525186e-11 1.2403204799e+04 5.9425599210e-01 4.5000000000e-01 
2.5422675558e-09 1.2681995745e+04 1.1776194946e+00 4.5000000000e-01 
2.2332377452e-09 1.5662499930e+04 4.7172167618e-01 4.5000000000e-01 
1.6092434210e-12 1.3249948670e+04 2.1343726624e-01 4.5000000000e-01 
1.1090023470e-08 1.7051983137e+04 6.8963901627e-01 4.5000000000e-01 
6.5774504525e-08 1.5680404331e+04 5.7135836306e-01 4.5000000000e-01 
2.1215352771e-07 1.6126976582e+04 1.9677165444e-01 4.5000000000e-01 
3.2055184551e-10 1.6654171377e+04 9.1708718472e-01 4.5000000000e-01 
2.5704843197e-08 1.1709283237e+04 1.4865130734e+00 4.5000000000e-01 
7.5842282854e-09 1.1881168580e+04 1.0500622951e+00 4.5000000000e-01 
5.5016587683e-08 1.1869690739e+04 6.6186744315e-01 4.5000000000e-01 
4.3599706887e-08 1.2045965825e+04 2.9595777182e-01 4.5000000000e-01 
3.2883664502e-10 1.1236393160e+04 6.0104394019e-01 4.5000000000e-01 
3.6396433224e-09 1.4003463657e+04 3.9267346361e-01 4.5000000000e-01 
4.9997319977e-09 1.4977808725e+04 6.0723968438e-01 4.5000000000e-01 
1.5334495575e-10 1.3232103971e+04 7.5844095035e-01 4.5000000000e-01 
2.4682817040e-08 2.0000000000e+04 8.5043245103e-01 4.5000000000e-01 
8.6408512239e-10 1.1672710171e+04 9.2721762026e-01 4.5000000000e-01 
2.2394072999e-11 1.1261079478e+04 8.0352155674e-01 4.5000000000e-01 
2.3000251202e-08 1.2218302167e+04 7.6049221430e-01 4.5000000000e-01 
1.0326927721e-09 1.3292315480e+04 8.0282061714e-01 4.5000000000e-01 
2.8360819764e-11 1.3672612111e+04 4.1380822148e-01 4.5000000000e-01 
6.9123259854e-09 1.8266005587e+04 5.3692742297e-01 4.5000000000e-01 
1.0309473131e-11 1.3900951925e+04 1.2010359528e+00 4.5000000000e-01 
3.2909698960e-12 1.3253813008e+04 1.2221532154e+00 4.5000000000e-01 
1.4507444213e-06 1.3951760571e+04 9.0959791780e-01 4.5000000000e-01 
2.9677267728e-09 1.4403120237e+04 2.7900318181e-01 4.5000000000e-01 
1.4171140200e-09 1.1329523635e+04 7.5612849083e-01 4.5000000000e-01 
1.5420588343e-07 1.7669228876e+04 1.2826774586e+00 4.5000000000e-01 
2.3398036120e-11 1.4225519538e+04 1.0421057413e+00 4.5000000000e-01 
9.4702976640e-09 1.3881073392e+04 1.0798829035e+00 4.5000000000e-01 
1.8969360450e-05 1.3108566130e+04 1.3632517267e-01 4.5000000000e-01 
4.0686531280e-09 1.5616993702e+04 8.2308207445e-01 4.5000000000e-01 
6.3760220731e-09 1.3378840184e+04 1.3142835483e+00 4.5000000000e-01 
1.3482490464e-08 1.6509816493e+04 8.2159182525e-01 4.5000000000e-01 
1.0257114236e-07 1.3233379290e+04 7.2105243567e-01 4.5000000000e-01 
3.6053113697e-07 1.2231805080e+04 2.4428006491e-01 4.5000000000e-01 
4.2996674872e-07 1.3967343319e+04 1.0211647236e+00 4.5000000000e-01 
1.1745858165e-09 1.4946383512e+04 6.2000969118e-01 4.5000000000e-01 
1.5209108092e-08 1.7425891486e+04 1.4090193515e+00 4.5000000000e-01 
1.2825047590e-10 1.1289814248e+04 6.0133846000e-01 4.5000000000e-01 
8.3690241945e-11 1.6248006054e+04 1.1874074689e+00 4.5000000000e-01 
2.3892865184e-10 1.3283881968e+04 6.9662930410e-01 4.5000000000e-01 
5.9895271452e-09 1.3340673945e+04 6.4815953398e-01 4.5000000000e-01 
8.7439157508e-10 1.4061316297e+04 2.5693651391e-01 4.5000000000e-01 
2.1092018435e-09 1.1946618094e+04 3.4802565623e-01 4.5000000000e-01 
5.3249438942e-08 1.7468232403e+04 1.0508124309e+00 4.5000000000e-01 
4.2168362522e-07 1.2309565949e+04 9.4572370988e-01 4.5000000000e-01 
2.7191255181e-10 1.1823941096e+04 8.9301358324e-01 4.5000000000e-01 
1.3401279775e-07 1.1224592201e+04 1.0899666022e+00 4.5000000000e-01 
1.9861443359e-10 1.2128053935e+04 7.7159466025e-01 4.5000000000e-01 
1.0582348186e-07 1.4355602793e+04 8.3418200594e-01 4.5000000000e-01 
8.1657379485e-06 1.6271029144e+04 3.0529732844e-01 4.5000000000e-01 
6.5506154914e-07 1.3238687697e+04 3.0860320579e-01 4.5000000000e-01 
1.7542091153e-07 1.2437340146e+04 1.1409983734e+00 4.5000000000e-01 
6.4195428063e-08 1.2110855297e+04 7.8912995276e-01 4.5000000000e-01 
3.3749288307e-10 1.1265800819e+04 1.1240813899e+00 4.5000000000e-01 
5.3544807941e-09 1.6223399816e+04 9.0055186160e-01 4.5000000000e-01 
1.7723060796e-07 1.1576682818e+04 7.8815137789e-01 4.5000000000e-01 
8.5157817893e-12 1.4826458347e+04 5.4251327707e-01 4.5000000000e-01 
4.9869466829e-10 1.4402694531e+04 1.1084388035e+00 4.5000000000e-01 
1.6225037784e-08 1.2847712503e+04 4.9877902668e-01 4.5000000000e-01 
4.0474370721e-09 1.2481315823e+04 8.0389760481e-01 4.5000000000e-01 
3.9483683147e-11 1.4367916654e+04 8.5358977864e-01 4.5000000000e-01 
2.5962824094e-11 1.1515870662e+04 6.0544300520e-01 4.5000000000e-01 
1.5052874559e-09 1.2649984344e+04 1.0466385451e+00 4.5000000000e-01 
1.7238851739e-11 1.1288824851e+04 9.9476873227e-01 4.5000000000e-01 
1.6899170650e-07 1.1969236957e+04 9.0486523977e-01 4.5000000000e-01 
1.0274523254e-10 1.1928839193e+04 4.2573438083e-01 4.5000000000e-01 
6.3254040972e-07 1.6822300509e+04 4.4251133837e-01 4.5000000000e-01 
1.2530908441e-08 1.1349401036e+04 9.8196755268e-01 4.5000000000e-01 
1.4515690021e-10 1.2477842186e+04 4.1568122651e-01 4.5000000000e-01 
7.2131566873e-07 1.2115300687e+04 3.4006647065e-01 4.5000000000e-01 
5.7243016216e-12 1.2678449294e+04 4.6087179640e-01 4.5000000000e-01 
2.2504033537e-09 1.2378284036e+04 1.9761289986e-01 4.5000000000e-01 
7.6472522370e-12 2.0000000000e+04 1.3165187093e+00 4.5000000000e-01 
1.3259816566e-10 1.1788989917e+04 6.2427962332e-01 4.5000000000e-01 
3.7365581982e-09 1.2209234343e+04 8.1264677780e-01 4.5000000000e-01 
4.2574758754e-10 1.6140293625e+04 3.9563971836e-01 4.5000000000e-01 
2.0923522221e-07 1.1232669037e+04 3.8812248706e-01 4.5000000000e-01 
7.5627138326e-09 1.4806276257e+04 1.3713603306e+00 4.5000000000e-01 
8.8800426805e-12 1.2350746411e+04 8.4870098539e-01 4.5000000000e-01 
4.3720310940e-11 1.1949296130e+04 7.9921948684e-01 4.5000000000e-01 
1.4250774113e-09 1.1462999582e+04 6.6573737553e-01 4.5000000000e-01 
7.1597091440e-10 1.2624402583e+04 3.1904481586e-01 4.5000000000e-01 
3.9511578100e-06 1.1790484574e+04 8.8831648961e-01 4.5000000000e-01 
5.0125307500e-09 1.2407977039e+04 8.0689208722e-01 4.5000000000e-01 
5.0313914540e-13 1.1331660005e+04 2.1764359651e-01 4.5000000000e-01 
3.4712854274e-10 1.5679266583e+04 6.1777727362e-01 4.5000000000e-01 
6.3405041023e-11 1.2091042046e+04 3.1759557883e-01 4.5000000000e-01 
2.2492660074e-09 1.4603387923e+04 3.8905847266e-01 4.5000000000e-01 
1.7221771088e-08 1.2482822413e+04 9.6491038589e-01 4.5000000000e-01 
6.4427658511e-09 1.4970449525e+04 5.0189528045e-01 4.5000000000e-01 
1.8200725059e-05 1.1375267955e+04 5.1599589966e-01 4.5000000000e-01 
1.3133204191e-11 1.5387658709e+04 8.3171641349e-01 4.5000000000e-01 
4.5229328211e-09 2.0000000000e+04 1.1722168486e+00 4.5000000000e-01 
4.0810500190e-09 1.4214487068e+04 3.3846402688e-01 4.5000000000e-01 
1.2215489647e-08 1.7379540303e+04 4.5026227001e-01 4.5000000000e-01 
4.3878118731e-10 2.0000000000e+04 1.3449559701e+00 4.5000000000e-01 
6.1266755319e-10 1.1292471031e+04 1.0227120528e+00 4.5000000000e-01 
1.7607786596e-10 1.5237657057e+04 5.6094231260e-01 4.5000000000e-01 
4.9963215795e-09 1.1969482263e+04 1.2376824472e+00 4.5000000000e-01 
4.4333659405e-12 1.3624064434e+04 8.1223651677e-01 4.5000000000e-01 
1.7121033869e-10 1.3900750477e+04 8.2187742438e-01 4.5000000000e-01 
1.4277410842e-09 2.0000000000e+04 5.9682738102e-01 4.5000000000e-01 
1.9137207401e-07 1.1267607472e+04 9.1414235518e-01 4.5000000000e-01 
7.6112003095e-06 1.2290153280e+04 5.9179072663e-01 4.5000000000e-01 
2.5891631768e-09 2.0000000000e+04 4.9824308885e-01 4.5000000000e-01 
6.4711659032e-09 1.8613326927e+04 2.3502226011e-01 4.5000000000e-01 
6.9870502539e-08 1.9529927950e+04 5.9723502732e-01 4.5000000000e-01 
7.8868808373e-08 1.3146727604e+04 5.8234926802e-01 4.5000000000e-01 
4.3116410498e-08 1.6789787698e+04 1.0608392240e+00 4.5000000000e-01 
9.2111446534e-08 1.3054419451e+04 2.3378645327e-01 4.5000000000e-01 
1.6822560519e-10 1.4669116701e+04 3.3834792195e-01 4.5000000000e-01 
2.5977414138e-10 1.1864107949e+04 1.2167506152e+00 4.5000000000e-01 
2.9053083528e-05 2.0000000000e+04 8.1136021847e-01 4.5000000000e-01 
9.8615496240e-12 1.7094910507e+04 4.6406662061e-01 4.5000000000e-01 
1.0600195584e-08 1.1627171425e+04 1.2922789144e+00 4.5000000000e-01 
6.9711009837e-09 1.1527762708e+04 6.8705946358e-01 4.5000000000e-01 
2.4066768358e-07 1.4258422553e+04 5.9914225734e-01 4.5000000000e-01 
1.0773419076e-09 1.2277952206e+04 1.0073038756e+00 4.5000000000e-01 
1.8853457607e-08 1.3455028316e+04 1.2456534680e+00 4.5000000000e-01 
1.0301593723e-07 1.7521360816e+04 4.7110451636e-01 4.5000000000e-01 
6.6787435701e-10 2.0000000000e+04 1.1520318132e+00 4.5000000000e-01 
1.0083448250e-06 2.0000000000e+04 9.6544010897e-01 4.5000000000e-01 
2.1851504332e-09 1.1867600879e+04 1.3007175504e+00 4.5000000000e-01 
2.7450665821e-09 1.2162500381e+04 7.5055686469e-01 4.5000000000e-01 
1.6379387687e-08 1.3484213511e+04 2.4277603660e-01 4.5000000000e-01 
1.3372119116e-09 1.2753336533e+04 1.3226577447e+00 4.5000000000e-01 
7.8526833728e-10 1.2782146104e+04 1.2013964398e+00 4.5000000000e-01 
1.5518222711e-09 1.2293927613e+04 7.3184011010e-01 4.5000000000e-01 
4.1481434258e-07 1.1427785378e+04 4.3759854824e-01 4.5000000000e-01 
2.1394244426e-10 1.2222583112e+04 1.0248774229e+00 4.5000000000e-01 
1.4395076156e-09 1.5175922708e+04 9.0524275126e-01 4.5000000000e-01 
1.7397279172e-07 1.8143742778e+04 1.0568624434e+00 4.5000000000e-01 
2.4228787382e-08 1.3831753255e+04 9.8351066573e-01 4.5000000000e-01 
1.5235323568e-07 1.1919172385e+04 1.1264956574e+00 4.5000000000e-01 
1.8017610287e-09 1.4475647301e+04 1.1891636650e+00 4.5000000000e-01 
9.0137527460e-11 1.1509993469e+04 4.8705154271e-01 4.5000000000e-01 
3.8953682001e-10 1.1642316935e+04 8.1905439596e-01 4.5000000000e-01 
2.0962566622e-09 1.6849773999e+04 1.2403223095e+00 4.5000000000e-01 
5.9133072791e-11 1.3081509934e+04 7.2675785088e-01 4.5000000000e-01 
8.6001310541e-07 1.5312860830e+04 8.2462876641e-01 4.5000000000e-01 
4.5700516876e-10 1.3138092845e+04 8.7019974463e-01 4.5000000000e-01 
1.0403468173e-08 1.1846399822e+04 1.0360594037e+00 4.5000000000e-01 
4.1829420865e-10 1.3092792594e+04 1.0915252559e+00 4.5000000000e-01 
3.0103347705e-10 1.2270640320e+04 4.0669053763e-01 4.5000000000e-01 
1.4175272507e-08 1.2780850761e+04 6.7839693710e-01 4.5000000000e-01 
8.9849480217e-11 1.3473579714e+04 8.0772258031e-01 4.5000000000e-01 
3.1882142916e-06 1.3155594601e+04 9.8075354676e-01 4.5000000000e-01 
1.2340697324e-09 1.7258206980e+04 1.0243353622e+00 4.5000000000e-01 
4.7431279785e-08 1.5166443361e+04 1.0735247794e+00 4.5000000000e-01 
4.4254596935e-10 1.5206743950e+04 4.3135678091e-01 4.5000000000e-01 
9.6486450167e-11 1.1394186284e+04 1.3075906444e+00 4.5000000000e-01 
1.0906088811e-10 1.3321879814e+04 4.1662495590e-01 4.5000000000e-01 
3.6132563908e-10 1.7812340206e+04 2.9292171308e-01 4.5000000000e-01 
8.1218578715e-11 1.3134141675e+04 5.8415687665e-01 4.5000000000e-01 
3.5709089741e-10 1.1894000076e+04 5.4827852485e-01 4.5000000000e-01 
8.1569560164e-08 1.4042712212e+04 1.2647994683e+00 4.5000000000e-01 
1.0599558910e-08 1.4263441539e+04 1.1837583603e+00 4.5000000000e-01 
1.2679686492e-07 1.5031195746e+04 8.0168665050e-01 4.5000000000e-01 
2.3763335770e-05 1.2935969087e+04 9.7001146895e-01 4.5000000000e-01 
2.5824580287e-08 1.4095527896e+04 9.6708646547e-01 4.5000000000e-01 
1.6898332081e-11 1.1205559460e+04 9.0796122320e-01 4.5000000000e-01 
9.5510611388e-06 1.1234232285e+04 1.2288807474e+00 4.5000000000e-01 
2.2178578955e-09 2.0000000000e+04 9.3349172467e-01 4.5000000000e-01 
4.5846584271e-09 2.0000000000e+04 1.2067705127e+00 4.5000000000e-01 
8.0067520822e-10 1.3018553119e+04 7.7540385404e-01 4.5000000000e-01 
2.8714115583e-07 1.2230915103e+04 8.1287827716e-01 4.5000000000e-01 
4.5277918135e-11 1.1626496868e+04 6.8011368791e-01 4.5000000000e-01 
9.8448292622e-07 1.2187212442e+04 6.6517790389e-01 4.5000000000e-01 
9.0262701618e-07 1.7804922503e+04 1.4445623827e+00 4.5000000000e-01 
1.8000574794e-07 1.1332332453e+04 1.0466867549e+00 4.5000000000e-01 
1.8517209080e-11 1.9193811152e+04 2.1135383428e-01 4.5000000000e-01 
1.0020512365e-07 1.3461069749e+04 1.3693679495e+00 4.5000000000e-01 
1.3445143796e-08 1.3698727951e+04 8.0125132378e-01 4.5000000000e-01 
3.3709561825e-11 1.5507077191e+04 8.0967116381e-01 4.5000000000e-01 
9.6836475123e-11 2.0000000000e+04 9.6271477169e-01 4.5000000000e-01 
1.0131560723e-10 1.3177923955e+04 1.1837679207e+00 4.5000000000e-01 
1.3354084766e-11 1.3321312265e+04 7.2131171869e-01 4.5000000000e-01 
2.2492246428e-09 1.5777626432e+04 5.1574388221e-01 4.5000000000e-01 
3.2261521008e-07 1.3026802121e+04 9.1946830791e-01 4.5000000000e-01 
9.9974888360e-08 1.1557657851e+04 9.6857436315e-01 4.5000000000e-01 
2.9789835363e-07 1.4798955034e+04 1.2052737251e+00 4.5000000000e-01 
5.9640142464e-09 1.2749043504e+04 7.9155341362e-01 4.5000000000e-01 
1.3060933650e-10 1.9205180192e+04 9.3589329207e-01 4.5000000000e-01 
1.1617368387e-09 1.6543064125e+04 1.2483793864e+00 4.5000000000e-01 
1.3360350431e-08 1.1237959819e+04 4.0066734356e-01 4.5000000000e-01 
7.2533186310e-11 1.1849028979e+04 3.1800279962e-01 4.5000000000e-01 
1.2976299070e-10 1.7722872703e+04 1.2950290482e+00 4.5000000000e-01 
3.6898975570e-08 1.5653522496e+04 2.1546007714e-01 4.5000000000e-01 
3.1828622556e-10 1.3487339123e+04 6.3202745550e-01 4.5000000000e-01 
2.3837106456e-07 1.1355897241e+04 9.3088953102e-01 4.5000000000e-01 
1.2707627920e-10 1.2438529673e+04 5.7044056921e-01 4.5000000000e-01 
1.7038240881e-09 1.6047966444e+04 2.2625110436e-01 4.5000000000e-01 
5.8136471206e-06 1.3403880064e+04 9.6501371233e-01 4.5000000000e-01 
5.1955001939e-10 1.1745581017e+04 6.7926474425e-01 4.5000000000e-01 
5.8624886202e-10 1.3896586968e+04 5.6016744098e-01 4.5000000000e-01 
9.4004575084e-10 1.7747103621e+04 8.6048697058e-01 4.5000000000e-01 
1.1532603455e-08 1.7725285853e+04 1.2321811753e+00 4.5000000000e-01 
1.5145984310e-05 1.1483344410e+04 1.3514362351e+00 4.5000000000e-01 
6.5632657016e-09 1.3864302856e+04 3.6674143873e-01 4.5000000000e-01 
4.4517298076e-12 1.5698822644e+04 1.0303485136e+00 4.5000000000e-01 
7.0952423779e-11 1.5715454171e+04 9.1566127199e-01 4.5000000000e-01 
1.0059842172e-08 1.8380962588e+04 2.5099615545e-01 4.5000000000e-01 
4.7752672911e-07 1.2379316404e+04 1.2012751348e+00 4.5000000000e-01 
5.4945115312e-11 1.2353565149e+04 8.0993442095e-01 4.5000000000e-01 
9.6726119772e-10 1.6036164830e+04 8.1948823572e-01 4.5000000000e-01 
2.8959120477e-08 1.2352442799e+04 1.1276412711e+00 4.5000000000e-01 
5.9870477208e-08 1.1657946602e+04 1.0071233018e+00 4.5000000000e-01 
5.0939842633e-10 1.1548043993e+04 7.5041574819e-01 4.5000000000e-01 
9.0606322222e-10 1.1988671683e+04 7.2253486184e-01 4.5000000000e-01 
6.6097251661e-09 1.1261839871e+04 9.0107298397e-01 4.5000000000e-01 
4.1692375313e-07 1.4258560017e+04 5.4358340490e-01 4.5000000000e-01 
3.4684249590e-09 2.0000000000e+04 9.9366082507e-01 4.5000000000e-01 
5.4343037144e-07 2.0000000000e+04 5.5584881980e-01 4.5000000000e-01 
2.5134870267e-07 1.6440123393e+04 7.0792908860e-01 4.5000000000e-01 
1.2831367683e-08 2.0000000000e+04 7.3392536405e-01 4.5000000000e-01 
1.5226717828e-08 1.2832116121e+04 1.1156016116e+00 4.5000000000e-01 
9.5874365560e-06 1.2498818517e+04 1.0004927468e+00 4.5000000000e-01 
7.4706524295e-06 1.2713236950e+04 6.5451205017e-01 4.5000000000e-01 
3.7425398341e-06 1.1688583057e+04 3.8196689824e-01 4.5000000000e-01 
4.7458847174e-11 1.3165979924e+04 1.4250224431e+00 4.5000000000e-01 
7.5374030462e-11 1.1293024086e+04 1.0142859735e+00 4.5000000000e-01 
5.3690573925e-09 1.1260470075e+04 8.3927997126e-01 4.5000000000e-01 
8.9198946095e-09 1.3511642754e+04 9.3930795642e-01 4.5000000000e-01 
1.7768997103e-09 1.1917796717e+04 7.2827877492e-01 4.5000000000e-01 
2.9009153357e-08 1.1276381799e+04 1.0216812220e+00 4.5000000000e-01 
1.9364578601e-09 1.1423062250e+04 5.5820611601e-01 4.5000000000e-01 
3.8749954190e-12 1.1585388113e+04 4.2955782436e-01 4.5000000000e-01 
3.0451727293e-06 1.2175882945e+04 1.1062567420e+00 4.5000000000e-01 
6.5835501083e-11 1.3707288037e+04 4.9670712218e-01 4.5000000000e-01 
5.4347257860e-11 1.3878972768e+04 6.7154004385e-01 4.5000000000e-01 
2.3509974291e-09 1.2582162124e+04 2.3599815677e-01 4.5000000000e-01 
2.7928549536e-09 1.7888162432e+04 7.3907637989e-01 4.5000000000e-01 
5.2119222941e-06 2.0000000000e+04 4.6359682454e-01 4.5000000000e-01 
4.5170302879e-11 1.3215946561e+04 7.3418914174e-01 4.5000000000e-01 
1.8699756533e-08 1.5667946669e+04 5.3513384276e-01 4.5000000000e-01 
6.2092739052e-12 1.4853897661e+04 8.2050516145e-01 4.5000000000e-01 
2.1966966444e-08 1.1519325978e+04 5.5915551531e-01 4.5000000000e-01 
2.9387523192e-09 1.3133144040e+04 2.8444698628e-01 4.5000000000e-01 
8.7490332238e-11 1.4882435054e+04 3.5338797545e-01 4.5000000000e-01 
2.6286651405e-08 1.2451486758e+04 4.7854898269e-01 4.5000000000e-01 
7.0987911526e-11 1.1833625378e+04 1.0752775457e+00 4.5000000000e-01 
8.9554037726e-12 2.0000000000e+04 8.2949977377e-01 4.5000000000e-01 
3.3848566686e-09 1.4710513618e+04 3.2288985656e-01 4.5000000000e-01 
1.3298420307e-06 1.1388753528e+04 5.0651370992e-01 4.5000000000e-01 
6.5993847162e-09 1.2369966060e+04 6.3755427367e-01 4.5000000000e-01 
9.3247668590e-07 1.1773598031e+04 3.8880524556e-01 4.5000000000e-01 
8.7098118896e-09 1.1846527743e+04 1.1634552780e+00 4.5000000000e-01 
1.9717585950e-09 1.2317980103e+04 5.7506972756e-01 4.5000000000e-01 
9.9180431326e-10 1.3440539507e+04 7.5650356270e-01 4.5000000000e-01 
2.5075529300e-10 1.3600243094e+04 8.9494712200e-01 4.5000000000e-01 
3.3399019732e-11 1.1538315636e+04 2.0089091927e-01 4.5000000000e-01 
1.8020908567e-07 2.0000000000e+04 9.2522455046e-01 4.5000000000e-01 
4.1825827713e-08 1.2205948749e+04 3.1532181663e-01 4.5000000000e-01 
4.6523134033e-12 1.1891671978e+04 3.8633516367e-01 4.5000000000e-01 
2.5849547531e-06 1.1912520479e+04 5.8583124116e-01 4.5000000000e-01 
2.0863655304e-11 1.4647935737e+04 6.1300458126e-01 4.5000000000e-01 
1.7767727408e-07 1.3555154507e+04 1.2310185398e+00 4.5000000000e-01 
2.5611613756e-09 1.2230736084e+04 1.2129332011e+00 4.5000000000e-01 
5.7362054052e-08 1.2541228490e+04 1.1488172387e+00 4.5000000000e-01 
7.5736044162e-10 1.1828414400e+04 3.9216646797e-01 4.5000000000e-01 
3.0171289015e-07 1.2382749986e+04 6.2649743066e-01 4.5000000000e-01 
5.4242662987e-08 1.8040765782e+04 7.5270399095e-01 4.5000000000e-01 
2.4334535015e-08 1.1332594526e+04 4.5931195156e-01 4.5000000000e-01 
2.3410193810e-08 1.2421565846e+04 1.2308735276e+00 4.5000000000e-01 
2.0453554852e-10 1.2397310995e+04 1.0562176547e+00 4.5000000000e-01 
9.5697607383e-11 1.1529006882e+04 9.8654400878e-01 4.5000000000e-01 
4.0416066218e-10 1.2438791141e+04 1.0263573419e+00 4.5000000000e-01 
9.5558155061e-10 1.1308216864e+04 6.8786806979e-01 4.5000000000e-01 
5.6996825152e-09 1.1267189901e+04 5.1403784897e-01 4.5000000000e-01 
3.2064174355e-09 1.5335798910e+04 5.0838728100e-01 4.5000000000e-01 
4.5823042873e-11 1.6758571782e+04 4.9312915138e-01 4.5000000000e-01 
4.7716132712e-08 1.3583629908e+04 6.5777953206e-01 4.5000000000e-01 
7.1755207435e-09 1.4119978161e+04 8.3332103739e-01 4.5000000000e-01 
1.2236560083e-08 2.0000000000e+04 1.1825671911e+00 4.5000000000e-01 
8.1840551398e-11 1.2088765683e+04 1.2622640469e+00 4.5000000000e-01 
1.5426048707e-08 1.6061716864e+04 1.1646093577e+00 4.5000000000e-01 
1.6443549895e-08 1.1380278166e+04 1.2131421791e+00 4.5000000000e-01 
6.5563487794e-09 1.2499849445e+04 4.4348170120e-01 4.5000000000e-01 
6.2829643308e-11 1.3920421532e+04 1.6200498782e-01 4.5000000000e-01 
7.9983557065e-09 1.1356881577e+04 1.0593335004e+00 4.5000000000e-01 
1.3128390067e-05 1.4126305150e+04 8.4197046142e-01 4.5000000000e-01 
1.0429632131e-06 1.1893940941e+04 6.8650813816e-01 4.5000000000e-01 
1.2104282009e-05 1.1743574696e+04 1.3688706891e+00 4.5000000000e-01 
5.9043892751e-09 1.2315909655e+04 3.7897050364e-01 4.5000000000e-01 
4.6724611804e-09 1.2661480015e+04 4.8628481126e-01 4.5000000000e-01 
4.1043068800e-07 1.3382167284e+04 6.6065838549e-01 4.5000000000e-01 
1.7429278818e-10 1.2168041845e+04 2.3811058672e-01 4.5000000000e-01 
1.0838529310e-09 2.0000000000e+04 1.1928002293e+00 4.5000000000e-01 
1.0756363899e-10 1.2396526158e+04 6.8815383641e-01 4.5000000000e-01 
6.0593246825e-10 1.3634825832e+04 5.4850887089e-01 4.5000000000e-01 
1.0376349286e-07 1.4106291590e+04 6.4141439399e-01 4.5000000000e-01 
1.2513967849e-10 1.3535101762e+04 7.2578742813e-01 4.5000000000e-01 
4.6190180660e-11 1.4866267580e+04 1.0123550921e+00 4.5000000000e-01 
9.0133592152e-09 1.3858300940e+04 7.8633716515e-01 4.5000000000e-01 
3.5412418004e-09 1.1803402837e+04 9.3501316710e-01 4.5000000000e-01 
4.1091003154e-07 2.0000000000e+04 4.5737565793e-01 4.5000000000e-01 
9.5839806526e-06 1.2372896206e+04 7.6540902476e-01 4.5000000000e-01 
4.6481144594e-07 1.1812332401e+04 1.4659158400e+00 4.5000000000e-01 
9.6239485337e-10 1.4088223503e+04 3.6078938447e-01 4.5000000000e-01 
1.2855473066e-07 1.3778348905e+04 2.9938311140e-01 4.5000000000e-01 
6.1003638884e-06 1.5591066062e+04 5.8117139567e-01 4.5000000000e-01 
2.3585808869e-07 1.2750060024e+04 7.5637002184e-01 4.5000000000e-01 
3.2310790990e-10 1.2528707880e+04 7.1578983881e-01 4.5000000000e-01 
3.4016058743e-09 1.7170065719e+04 1.1608746720e+00 4.5000000000e-01 
1.7337650915e-08 1.2255906279e+04 4.3368167272e-01 4.5000000000e-01 
1.7562963960e-07 1.3338485372e+04 1.2428895371e+00 4.5000000000e-01 
3.4732632326e-12 1.3322416340e+04 9.6495255134e-01 4.5000000000e-01 
3.3240562491e-11 1.1332521330e+04 6.5677214983e-01 4.5000000000e-01 
2.2708249947e-09 1.2566507683e+04 1.1789817502e+00 4.5000000000e-01 
2.2757326951e-10 1.4356308646e+04 1.0663904873e+00 4.5000000000e-01 
9.1357037953e-12 1.1388757317e+04 2.3544790406e-01 4.5000000000e-01 
2.2849572378e-09 1.3946940295e+04 6.4267832396e-01 4.5000000000e-01 
7.6431399008e-11 1.3161897155e+04 9.6194034937e-01 4.5000000000e-01 
7.4880150512e-12 1.5363884278e+04 5.9921216863e-01 4.5000000000e-01 
1.1130195054e-09 1.6125896890e+04 1.0081974508e+00 4.5000000000e-01 
1.7593884140e-08 1.2554073482e+04 7.7990895665e-01 4.5000000000e-01 
1.9134221821e-08 1.1538374126e+04 9.7725505788e-01 4.5000000000e-01 
4.4880425866e-10 1.6674031659e+04 8.3239992885e-01 4.5000000000e-01 
5.8660816715e-07 1.1326000006e+04 7.0334717763e-01 4.5000000000e-01 
1.4407749704e-09 1.7811233831e+04 3.3383429490e-01 4.5000000000e-01 
2.1489047258e-10 1.1586447279e+04 9.2660706031e-01 4.5000000000e-01 
4.5084389520e-08 1.2299235827e+04 2.6755336098e-01 4.5000000000e-01 
2.0850925405e-09 1.6368749776e+04 8.6996177840e-01 4.5000000000e-01 
2.4389446441e-08 1.1293063747e+04 1.1676228241e+00 4.5000000000e-01 
8.9405011207e-10 1.8552055222e+04 9.4969521541e-01 4.5000000000e-01 
4.7136839077e-10 1.2093394759e+04 7.3840283485e-01 4.5000000000e-01 
1.1776500547e-08 1.2761269002e+04 8.4204717934e-01 4.5000000000e-01 
8.8667347951e-06 1.2405646025e+04 8.8236728171e-01 4.5000000000e-01 
1.9102028274e-07 1.6751465664e+04 4.1525821626e-01 4.5000000000e-01 
4.9557154452e-10 1.9955588282e+04 8.1352229310e-01 4.5000000000e-01 
6.4516563391e-09 1.1600152165e+04 3.3434563539e-01 4.5000000000e-01 
3.0646359082e-09 1.6188195204e+04 9.6596350750e-01 4.5000000000e-01 
1.0984154217e-05 1.5396964317e+04 6.5900049642e-01 4.5000000000e-01 
8.2857967415e-08 1.1653684217e+04 8.2143009942e-01 4.5000000000e-01 
1.3435469681e-09 1.1486416568e+04 7.2898628188e-01 4.5000000000e-01 
1.6156746416e-08 1.3614793832e+04 7.6532582845e-01 4.5000000000e-01 
1.0320583481e-07 1.2223553714e+04 3.7318333463e-01 4.5000000000e-01 
6.8172289806e-07 1.1816643972e+04 5.3463550040e-01 4.5000000000e-01 
6.2641547217e-09 1.6372573334e+04 4.7947468285e-01 4.5000000000e-01 
4.1525222592e-08 1.1289934210e+04 8.9918660460e-01 4.5000000000e-01 
1.5265179004e-08 1.9581963278e+04 3.5137659043e-01 4.5000000000e-01 
5.2934237580e-11 1.2607157476e+04 7.1247353027e-01 4.5000000000e-01 
3.5000205263e-08 1.1575074320e+04 3.0223543865e-01 4.5000000000e-01 
1.6179566247e-08 1.6558254646e+04 4.3189573019e-01 4.5000000000e-01 
1.9710301691e-09 1.4205889542e+04 5.3694597813e-01 4.5000000000e-01 
3.5392780692e-07 1.3962835713e+04 1.1648894264e+00 4.5000000000e-01 
7.2846451163e-11 1.1413598262e+04 1.7260974683e-01 4.5000000000e-01 
1.9799670688e-09 1.3964202846e+04 5.8925054662e-01 4.5000000000e-01 
3.3101257431e-09 1.1775415736e+04 5.8904282048e-01 4.5000000000e-01 
2.3789268751e-09 1.8968136943e+04 1.0861411298e+00 4.5000000000e-01 
6.0719977447e-11 1.2685816958e+04 1.0997415283e+00 4.5000000000e-01 
2.9485526228e-09 1.3908547626e+04 2.6640924849e-01 4.5000000000e-01 
4.7312493310e-08 1.1379218431e+04 5.2454086523e-02 4.5000000000e-01 
2.6981559504e-08 1.2618203058e+04 6.8760801864e-01 4.5000000000e-01 
1.0424731165e-08 1.9099110306e+04 1.3843589875e+00 4.5000000000e-01 
1.2454925060e-08 1.3100159107e+04 3.6522328354e-01 4.5000000000e-01 
1.2603915971e-09 2.0000000000e+04 1.3090178478e+00 4.5000000000e-01 
4.6877433264e-06 1.2999459620e+04 3.0049679918e-01 4.5000000000e-01 
4.8596321071e-10 1.5972194343e+04 3.3678585271e-01 4.5000000000e-01 
1.6461111214e-07 1.3575343495e+04 8.8635861874e-01 4.5000000000e-01 
1.7429234161e-12 1.1338761407e+04 8.1373925027e-01 4.5000000000e-01 
5.1569160488e-09 1.3107385829e+04 4.0561287539e-01 4.5000000000e-01 
4.0870044023e-10 1.3756533721e+04 3.4328277868e-01 4.5000000000e-01 
5.2556595449e-11 1.1445202330e+04 6.3746124083e-01 4.5000000000e-01 
7.0988019314e-08 1.7126733429e+04 3.9293121575e-01 4.5000000000e-01 
1.3396556061e-09 1.5822283841e+04 8.4295699410e-01 4.5000000000e-01 
2.3333624150e-11 1.1998757377e+04 1.2574675804e+00 4.5000000000e-01 
2.0594916064e-07 1.2124392639e+04 2.4638636827e-01 4.5000000000e-01 
2.4189907432e-10 1.2295714480e+04 1.3944170638e+00 4.5000000000e-01 
1.2312703103e-11 1.2578703920e+04 1.0352317347e+00 4.5000000000e-01 
7.3147839531e-10 1.1878315597e+04 1.8813688228e-01 4.5000000000e-01 
1.2861503925e-09 1.1410028925e+04 7.8828364222e-01 4.5000000000e-01 
1.1488511890e-07 1.6408131577e+04 1.2282022840e+00 4.5000000000e-01 
1.1872893809e-09 1.5806230725e+04 5.6651040298e-01 4.5000000000e-01 
2.3832728304e-09 1.5350296386e+04 3.3708812945e-01 4.5000000000e-01 
3.2326320800e-07 2.0000000000e+04 1.1871819545e+00 4.5000000000e-01 
6.5132193813e-09 1.6675900485e+04 9.9409590593e-01 4.5000000000e-01 
2.1613602637e-08 1.8419853214e+04 1.5348635497e+00 4.5000000000e-01 
1.1714101188e-09 1.9166844067e+04 6.6340002116e-01 4.5000000000e-01 
1.8231377780e-08 1.1653612010e+04 9.6574102749e-01 4.5000000000e-01 
2.1641890271e-09 1.8558045365e+04 3.9022206430e-01 4.5000000000e-01 
1.7036974541e-08 1.5251284961e+04 8.5790366692e-01 4.5000000000e-01 
3.3581554028e-12 2.0000000000e+04 5.4893861273e-01 4.5000000000e-01 
6.0054802349e-07 1.2179158859e+04 9.8568592272e-01 4.5000000000e-01 
2.8325723950e-10 1.1973507255e+04 7.4199237638e-01 4.5000000000e-01 
1.3401692557e-05 2.0000000000e+04 7.8877440807e-01 4.5000000000e-01 
1.0221863190e-06 1.2047765741e+04 7.7593452108e-01 4.5000000000e-01 
2.6621031940e-08 1.1339659018e+04 4.7924590940e-01 4.5000000000e-01 
3.8063577013e-09 1.3710945521e+04 1.9934548100e-01 4.5000000000e-01 
2.8612585993e-09 1.1798215159e+04 4.4103299617e-01 4.5000000000e-01 
2.3632349323e-11 1.7560233942e+04 7.3431490435e-01 4.5000000000e-01 
4.5457337438e-12 1.7450013403e+04 8.9734193426e-01 4.5000000000e-01 
2.6827329451e-10 1.3102934770e+04 6.4929471208e-01 4.5000000000e-01 
5.8093487326e-11 1.4480306917e+04 6.8996373882e-01 4.5000000000e-01 
1.0448120998e-08 1.3227740711e+04 1.0411130498e+00 4.5000000000e-01 
3.0052946327e-11 1.2428555411e+04 8.2651109639e-01 4.5000000000e-01 
2.6466722683e-06 1.2093411021e+04 6.2007485150e-01 4.5000000000e-01 
5.3449656324e-08 1.9724409706e+04 1.0229164635e+00 4.5000000000e-01 
7.4983807506e-08 1.1983820765e+04 1.2687736540e+00 4.5000000000e-01 
4.0347074930e-09 1.1321608692e+04 1.1734373724e+00 4.5000000000e-01 
2.1017908449e-12 1.1880857910e+04 3.6716721211e-01 4.5000000000e-01 
2.6267527077e-12 2.0000000000e+04 1.4702309219e+00 4.5000000000e-01 
