# Supplementary material for: Atmospheric CO2 levels from 2.7 billion years ago inferred from micrometeorite oxidation
Source: Sci Adv. 2020 Jan 22;6(4):eaay4644. doi: 10.1126/sciadv.aay4644 (PMC6976288; doi:10.1126/sciadv.aay4644)
Supplement: Data file S1 [file aay4644_Data_file_S1.zip › co2_atmos/co2_45/clean_results.dat]

Radius [m]       Fe Area [frac]    Max Temp [k]    
5.6603896509e-05 1.0000000000e+00 3.1467713956e+02 
7.3510826123e-05 4.3539746293e-01 2.0611787397e+03 
1.1843674275e-05 5.4620573845e-01 2.3342040032e+03 
1.6180345111e-05 1.0000000000e+00 1.1956352018e+03 
6.8496520258e-06 1.0000000000e+00 1.1365965536e+03 
1.7709910432e-05 5.8354756273e-01 1.8479473087e+03 
4.2101113803e-05 4.9054589469e-01 2.3456446102e+03 
2.3514220533e-05 5.2280254972e-01 2.3426356307e+03 
1.0694133436e-05 5.2650787639e-01 2.8215879052e+03 
3.0929178450e-05 5.0288032228e-01 2.3503034552e+03 
2.8489374872e-05 4.2076346703e-01 2.2327698066e+03 
3.5951985282e-05 5.0635063356e-01 2.3525374037e+03 
1.4141669329e-04 4.7548350778e-01 2.4525178171e+03 
6.6241258865e-06 1.0000000000e+00 1.4667212796e+03 
1.4762447688e-05 6.4244234393e-01 1.8241344870e+03 
3.8861506153e-05 5.1322326497e-01 2.3846667018e+03 
1.7226296689e-05 5.5058061541e-01 2.4045489859e+03 
7.2948078660e-05 4.7855379536e-01 2.4222518621e+03 
3.0288424780e-05 4.5779525768e-01 2.0000126430e+03 
3.9632192237e-05 4.3094639045e-01 2.2686490209e+03 
5.1291753275e-06 5.7761249097e-01 2.3447034404e+03 
6.5535922972e-05 4.7713569629e-01 2.3895670556e+03 
6.8876153191e-05 4.7405817389e-01 2.4153110221e+03 
4.2279929219e-05 4.2569909444e-01 2.2844973719e+03 
2.4184892493e-04 4.4647248179e-01 2.6264469902e+03 
3.4282383201e-05 4.9730229556e-01 2.3623543096e+03 
1.7742667441e-04 4.7437009265e-01 2.4009990755e+03 
8.8649900438e-06 1.0000000000e+00 1.3518922678e+03 
7.4728039554e-06 1.0000000000e+00 1.3972601893e+03 
8.0350880794e-05 4.7592291273e-01 2.6210426130e+03 
2.5297913974e-05 5.6449803398e-01 1.8602230853e+03 
2.3668176800e-05 5.0590902313e-01 2.8035511335e+03 
9.7641687502e-05 4.7243079426e-01 2.4885974859e+03 
1.8705096714e-05 5.6659378028e-01 2.3825148328e+03 
3.1091615032e-05 4.6411327209e-01 1.9856320676e+03 
1.1838542832e-05 1.0000000000e+00 1.7738718019e+03 
4.0300264548e-05 5.1150829751e-01 2.3940579074e+03 
3.2250141307e-05 1.0000000000e+00 1.6263658374e+03 
2.0402153069e-05 5.5518974640e-01 1.8681124922e+03 
3.9834673141e-05 4.2358884403e-01 2.0820568485e+03 
1.2524588626e-04 3.9671070950e-01 2.1878625124e+03 
6.2826712329e-06 5.7173739014e-01 2.3195533822e+03 
8.3968895777e-05 4.8409253556e-01 2.4319618738e+03 
2.4821054004e-05 4.0957500319e-01 2.1501817981e+03 
1.3738356261e-05 5.4777217128e-01 2.4107030822e+03 
5.9335409840e-06 5.7177702646e-01 2.5256370924e+03 
6.0490322079e-06 5.7197408516e-01 2.5564704014e+03 
5.8741297851e-06 5.8058061816e-01 2.3936627004e+03 
1.2155436731e-04 5.8583020770e-01 2.2400587830e+03 
7.6646364342e-06 1.0000000000e+00 1.6042388198e+03 
1.4399067391e-05 5.4825858591e-01 2.4234066263e+03 
1.9953624379e-05 1.0000000000e+00 1.4247848343e+03 
6.3214604815e-05 5.2594271653e-01 2.3223242604e+03 
1.5420286276e-05 5.4282544170e-01 2.3265312520e+03 
2.1955845878e-04 4.2454120272e-01 2.6961065896e+03 
6.6874746575e-05 4.8439872590e-01 2.3834792168e+03 
5.0065018629e-05 5.1010374061e-01 2.3487958999e+03 
6.5960192659e-05 4.7996639758e-01 2.4215475960e+03 
1.5394648727e-05 4.4517244891e-01 2.0435689045e+03 
7.0459507233e-06 1.0000000000e+00 1.6546449658e+03 
2.0644650033e-05 5.0037352849e-01 1.9292412604e+03 
3.1378070201e-05 4.1932672512e-01 2.1830112273e+03 
2.7941009196e-04 4.4378669856e-01 2.5951625692e+03 
7.4668795383e-05 4.3345131385e-01 2.3564952634e+03 
1.5379183975e-05 1.0000000000e+00 1.3726213877e+03 
2.1859592706e-05 1.0000000000e+00 1.3322431239e+03 
6.3285413226e-05 4.3584604902e-01 2.3427619798e+03 
4.5054201629e-06 1.0000000000e+00 1.5495525489e+03 
7.0456270027e-06 5.4465675541e-01 2.7306002473e+03 
1.8943633534e-04 4.5550124301e-01 2.5772571604e+03 
2.3926800281e-05 4.9149474847e-01 1.9420736343e+03 
1.0692926028e-05 5.6113165104e-01 2.4229399521e+03 
2.3496290166e-05 4.2266949903e-01 2.0907738156e+03 
9.3169011936e-05 4.6660182874e-01 2.6239996210e+03 
7.5337923643e-06 5.5844124659e-01 2.2496215741e+03 
3.8556359979e-05 4.5250078780e-01 2.0088302705e+03 
5.2535484013e-05 4.7315842115e-01 2.3941734276e+03 
4.1004412651e-05 1.0000000000e+00 1.2800181883e+03 
3.3762999762e-05 4.9568449091e-01 1.9357842671e+03 
9.9439086004e-06 4.3965355993e-01 2.0571371450e+03 
2.0229346103e-04 5.1581109476e-01 2.5014410074e+03 
1.8210792899e-04 4.3900254870e-01 2.6503531330e+03 
9.1750971795e-06 1.0000000000e+00 1.7445024831e+03 
2.8208397507e-05 4.0620613537e-01 2.1784978749e+03 
1.7394868121e-04 4.4364119655e-01 2.6696352920e+03 
1.4310899328e-04 4.5151052918e-01 2.5575811025e+03 
1.4459995374e-05 5.7232878934e-01 2.3061728161e+03 
1.0122442659e-05 5.4495841443e-01 2.2523932133e+03 
6.2175750733e-05 4.7379777552e-01 2.4013173192e+03 
9.7958117969e-06 5.6622250069e-01 2.4399990328e+03 
5.8512592174e-06 5.6281547818e-01 2.6360516991e+03 
5.7045556201e-05 4.6245399828e-01 2.3775850623e+03 
1.0119061023e-04 4.6639149516e-01 2.4711837827e+03 
5.0787396258e-06 1.0000000000e+00 1.4107398722e+03 
2.5944012509e-05 1.0000000000e+00 1.4347143072e+03 
7.0777799994e-06 1.0000000000e+00 1.5634507663e+03 
4.9251322611e-05 4.4793303416e-01 2.0196583025e+03 
2.0351655300e-05 5.3204626305e-01 2.3644345558e+03 
3.7996573483e-06 1.0000000000e+00 1.4567520423e+03 
1.6816203310e-05 5.4836371858e-01 2.4116545391e+03 
2.9353483383e-05 5.2340897775e-01 2.4759955332e+03 
2.6738130479e-05 5.1827995398e-01 2.5422910421e+03 
2.0388187608e-05 5.2428005287e-01 2.2929759195e+03 
9.5706794323e-05 1.0000000000e+00 3.0000000000e+02 
7.0394137224e-05 4.0013792200e-01 2.2136192920e+03 
8.7374546781e-05 4.7529534982e-01 2.4399407283e+03 
7.3082066411e-05 4.7649518597e-01 2.4536920004e+03 
2.4461408719e-05 5.1256287774e-01 1.9127005988e+03 
3.2129349139e-05 5.1005061380e-01 2.3757534868e+03 
2.7979882557e-05 5.2302178208e-01 2.3791550885e+03 
1.9171311338e-05 4.7326195317e-01 1.9688961632e+03 
7.0555132676e-06 5.7848254489e-01 2.4825173943e+03 
3.4121260793e-05 4.7808293560e-01 1.9615963447e+03 
9.1390328390e-06 1.0000000000e+00 1.4842605153e+03 
7.3135811800e-05 4.8147985669e-01 2.4025432230e+03 
3.5404599241e-05 4.2002776938e-01 2.2336293957e+03 
1.0614298695e-05 5.5643239624e-01 1.8687277952e+03 
9.9357215577e-06 5.6138570817e-01 2.4146665477e+03 
7.0579285344e-06 1.0000000000e+00 1.3338109447e+03 
4.8236863568e-06 1.0000000000e+00 1.1314242557e+03 
9.7367706105e-05 4.8911549421e-01 2.5460131851e+03 
2.7617617438e-05 5.1566085817e-01 2.3747685636e+03 
4.0853107859e-05 4.2088314834e-01 2.0815900306e+03 
4.2128429073e-05 5.5596705469e-01 2.3854798277e+03 
9.2507341973e-06 1.0000000000e+00 1.6184050521e+03 
5.8929150010e-05 5.0514693613e-01 2.3499805490e+03 
1.8491966748e-04 4.2808038639e-01 2.7217125787e+03 
2.6824900319e-05 5.3083245141e-01 2.3560454288e+03 
6.6647601891e-05 4.5971409387e-01 1.9959938989e+03 
2.2467490585e-05 5.4232630406e-01 2.4015549131e+03 
7.0019284992e-05 4.9227709990e-01 2.4635356667e+03 
1.0119921802e-04 4.6610005699e-01 2.5370200373e+03 
8.7067566714e-05 5.0037034279e-01 2.4778195994e+03 
2.5069362961e-05 5.1905127832e-01 2.3315340753e+03 
8.5336117306e-05 5.7498508692e-01 1.8633598332e+03 
1.6103404824e-05 1.0000000000e+00 1.7821211596e+03 
1.4611569760e-05 6.5607132065e-01 1.8224805478e+03 
2.2425455884e-05 4.3064203878e-01 2.0660416188e+03 
4.4111537882e-05 5.0017831561e-01 2.3739903422e+03 
2.6257118722e-05 5.0733131464e-01 2.3466128863e+03 
4.3913898778e-05 4.2746403826e-01 2.3121956880e+03 
2.3730327498e-05 5.5251571517e-01 2.4194602865e+03 
1.2918184641e-04 4.7735610860e-01 2.4823234247e+03 
2.2223092762e-05 6.0691199470e-01 1.8350995833e+03 
1.5289878825e-04 4.6437340588e-01 2.4141748860e+03 
2.0459622577e-05 5.4085126237e-01 1.8829603237e+03 
5.4517768482e-05 5.0764410295e-01 2.4586550247e+03 
4.9135131691e-05 4.8462162217e-01 2.7852580254e+03 
8.5455454501e-05 4.7419788363e-01 2.5655369897e+03 
1.3105553256e-04 4.8490413252e-01 2.4117412833e+03 
8.9819192006e-05 4.7899972597e-01 2.4341073748e+03 
2.2524960666e-05 1.0000000000e+00 1.6411989230e+03 
2.4942089133e-05 5.3807295003e-01 2.3591695627e+03 
1.2137594701e-04 4.6889626539e-01 2.4690266040e+03 
6.4926768905e-06 1.0000000000e+00 1.7600825510e+03 
2.8542689626e-05 4.4532829522e-01 2.0282442899e+03 
5.3764968132e-05 4.9073305259e-01 2.4138574574e+03 
5.3162319748e-05 4.5681881853e-01 2.3298494340e+03 
1.1583310579e-05 6.1906840662e-01 1.8303125402e+03 
9.5905218786e-06 1.0000000000e+00 1.5962415262e+03 
4.1506790359e-05 4.2737455800e-01 2.0697122606e+03 
8.3772208632e-06 1.0000000000e+00 1.3600116542e+03 
1.1697970465e-04 4.7559500525e-01 2.4533681779e+03 
1.6369938312e-05 5.5132106321e-01 1.8720686028e+03 
2.5498196307e-05 5.1920405444e-01 2.5821787911e+03 
8.2304973345e-05 3.9808611687e-01 2.2659199515e+03 
1.8886496049e-05 4.6477729432e-01 1.9853628638e+03 
1.2137999762e-04 4.5912273665e-01 2.5613069408e+03 
5.7975023446e-06 1.0000000000e+00 1.5408243004e+03 
4.1528238602e-05 4.8203914883e-01 2.3727093846e+03 
6.3864011486e-06 1.0000000000e+00 1.4658229159e+03 
1.7575452129e-05 5.9286686225e-01 1.8426877097e+03 
5.3620391696e-05 4.2240763672e-01 2.2899047593e+03 
1.5791592361e-05 5.3238273532e-01 2.3171277935e+03 
1.2040947468e-04 4.5823646527e-01 2.5050962769e+03 
6.9933565143e-05 4.8371987862e-01 1.9558741976e+03 
6.7147154772e-06 1.0000000000e+00 1.4458331527e+03 
1.1394367777e-05 1.0000000000e+00 1.6410258003e+03 
4.0906390277e-05 4.0639482327e-01 2.1326012794e+03 
3.1398411812e-05 4.1479179161e-01 2.2485930108e+03 
2.2121254840e-04 4.5033777615e-01 2.5780340433e+03 
5.6296795876e-05 4.7069359769e-01 2.3477723465e+03 
2.5792915545e-06 1.0000000000e+00 1.1649189921e+03 
1.9414579409e-05 5.2084823233e-01 2.3152205215e+03 
1.3706449963e-05 5.9950185693e-01 1.8398096718e+03 
2.6218270869e-05 5.1846916968e-01 2.3631519666e+03 
7.5563820250e-05 4.8504609911e-01 2.3826192486e+03 
2.7383945700e-05 5.2280347703e-01 2.3941768336e+03 
3.2043572565e-04 4.1002211562e-01 2.6865693968e+03 
7.4899744488e-06 1.0000000000e+00 1.7610811864e+03 
1.3615659511e-05 5.7719273526e-01 2.3192192137e+03 
3.0413068984e-05 5.1269995853e-01 2.3826562319e+03 
1.3366323244e-05 5.5069047942e-01 2.4341003746e+03 
2.6923675277e-05 4.6207542602e-01 2.0062116353e+03 
2.7028427660e-05 1.0000000000e+00 1.7981527423e+03 
1.8848470436e-05 4.6397457065e-01 2.2551527104e+03 
6.1199488269e-05 4.7982317331e-01 1.9591978008e+03 
5.3261294598e-06 1.0000000000e+00 1.4771970790e+03 
2.0004590053e-05 4.4622008505e-01 2.0234093962e+03 
5.6148235951e-06 5.8145793433e-01 2.3648420301e+03 
1.4151620290e-04 4.6555399298e-01 2.4543364577e+03 
2.0180714898e-04 4.3858060547e-01 2.6469458042e+03 
5.1928569133e-06 5.8056919862e-01 2.3920848206e+03 
7.8446385525e-06 5.6419844573e-01 2.4281566556e+03 
7.2403395945e-06 5.6594680920e-01 2.5635540296e+03 
6.4919394106e-05 4.9060740457e-01 2.4654235144e+03 
2.9659539537e-05 5.4580490143e-01 2.4059954035e+03 
6.2950687325e-05 4.8611270903e-01 2.4880760823e+03 
1.8868974349e-05 4.4595013355e-01 2.2449325067e+03 
2.0674234469e-05 1.0000000000e+00 1.5678214790e+03 
1.4046709583e-05 5.1988360209e-01 2.8520533631e+03 
7.6554529116e-06 4.6019145283e-01 2.0002930492e+03 
7.8298636243e-05 4.9429772804e-01 1.9368037136e+03 
6.4735237571e-05 4.3187029440e-01 2.3404995204e+03 
5.6112254169e-05 4.9850835099e-01 2.5129964311e+03 
3.6982957586e-05 4.5164098806e-01 2.0103878270e+03 
8.9874923165e-05 4.5144023203e-01 2.2903979128e+03 
1.5557111359e-05 5.4143204865e-01 2.5133561311e+03 
1.4376053623e-05 5.6558711915e-01 2.2622453358e+03 
9.9966310126e-06 5.5970611853e-01 2.6491801772e+03 
4.1745723444e-05 1.0000000000e+00 1.7229581536e+03 
4.8936991183e-05 4.1396103198e-01 2.2706673444e+03 
4.3120478578e-05 4.9903649789e-01 2.4280716715e+03 
3.5510794874e-05 1.0000000000e+00 1.6911551053e+03 
3.1456168825e-05 6.2137860308e-01 1.8290928027e+03 
4.1282503353e-05 4.0487468974e-01 2.2162787046e+03 
1.3252528968e-04 4.5641243006e-01 2.5300234044e+03 
1.9149315620e-05 1.0000000000e+00 1.7550127465e+03 
3.0141603512e-05 5.1780370276e-01 2.3248271913e+03 
2.0465203830e-05 5.5691765991e-01 2.4949381242e+03 
5.9253660671e-05 5.0727165907e-01 2.3841620001e+03 
1.4117401528e-04 4.7693439041e-01 2.4085947377e+03 
4.3526380588e-05 4.2080329119e-01 2.1357023134e+03 
1.4295768501e-05 1.0000000000e+00 1.7870787058e+03 
2.5790029478e-05 5.2196939810e-01 1.9027545736e+03 
3.9860894703e-05 5.2205669055e-01 2.2821851868e+03 
1.3237617265e-05 6.2959212715e-01 1.8265829453e+03 
5.4174697652e-05 5.0622687548e-01 2.5464868857e+03 
2.7852158364e-05 4.2992755423e-01 2.0665426421e+03 
7.6971270895e-05 4.0566927295e-01 2.2608630619e+03 
2.6248454497e-05 5.3508042399e-01 1.8887309773e+03 
2.4300925659e-05 4.2610958466e-01 2.0712884173e+03 
5.7423818151e-05 4.9028974690e-01 2.3966509528e+03 
1.5732093437e-05 5.3195585031e-01 1.8912525393e+03 
1.5072428955e-04 4.7382805137e-01 2.5606150408e+03 
2.1337789957e-05 5.4270589981e-01 2.2971893971e+03 
4.9743463848e-05 5.2505040268e-01 2.3971418532e+03 
2.0055514282e-05 5.1835705358e-01 2.3248747601e+03 
1.4873921967e-05 1.0000000000e+00 1.2764603002e+03 
1.7242878995e-05 4.4192741237e-01 2.0344557713e+03 
9.6843641312e-06 5.5385857317e-01 2.3224290560e+03 
1.5383287180e-05 5.0006684775e-01 1.9273931324e+03 
2.5638140587e-05 4.4725475298e-01 2.0193050784e+03 
1.0300737588e-04 5.0972324144e-01 2.3551602903e+03 
6.5266237806e-05 5.0633415917e-01 2.3384221775e+03 
4.4429462114e-05 5.1500137122e-01 2.4738345695e+03 
2.4403400650e-04 4.4834978202e-01 2.6482616970e+03 
5.4881263811e-05 5.1074472138e-01 2.3902786616e+03 
8.3215387838e-06 1.0000000000e+00 1.3975274588e+03 
3.9933344685e-04 4.5390363623e-01 2.5262311890e+03 
8.1269306672e-06 5.7948651423e-01 2.3439537549e+03 
1.5379232648e-05 5.7555568393e-01 2.3087420936e+03 
3.3206657186e-05 4.0932395859e-01 2.1826557258e+03 
1.1375259407e-04 4.7549399337e-01 2.4866742215e+03 
1.1521568923e-05 1.0000000000e+00 1.6573593925e+03 
1.3633576711e-04 4.6241934376e-01 2.5515892311e+03 
3.1340594205e-04 1.0000000000e+00 5.6666265041e+02 
1.5193603653e-04 4.6712835222e-01 2.4286921237e+03 
7.1689896003e-06 5.4238256925e-01 2.2596246420e+03 
1.6273703994e-04 4.2182602926e-01 2.2276374786e+03 
4.8928081569e-05 5.0535662572e-01 2.3881698924e+03 
1.1449349071e-05 4.9773866618e-01 1.9311346352e+03 
1.0434151981e-05 5.5516615545e-01 2.2495633852e+03 
1.5092232852e-05 1.0000000000e+00 1.5992561825e+03 
7.6695305794e-06 1.0000000000e+00 1.6387581324e+03 
2.0106653222e-05 5.3306424203e-01 2.3627121665e+03 
9.9996589664e-05 4.8705764218e-01 2.4797270352e+03 
1.2270893578e-04 4.7075359155e-01 2.4233462227e+03 
8.4464970397e-05 5.1839644747e-01 2.4234137159e+03 
5.4077303095e-05 4.8939260915e-01 2.3745631865e+03 
1.1821852066e-05 5.4899159518e-01 2.2603502668e+03 
3.6805536441e-05 4.3619454558e-01 2.1600596160e+03 
7.2284978247e-05 4.6425170416e-01 2.4123431108e+03 
1.4272696277e-05 6.1359749721e-01 1.8326495494e+03 
1.5703472709e-05 1.0000000000e+00 1.7985924866e+03 
2.5024234465e-05 5.2340905346e-01 2.4717162350e+03 
2.4487407415e-05 4.1391946973e-01 2.1526790552e+03 
1.4594974672e-04 4.6622806069e-01 2.4600172861e+03 
1.7851069159e-05 5.0353068766e-01 1.9241764131e+03 
1.6660597960e-05 5.3651637328e-01 2.3666622283e+03 
1.5556624613e-04 4.7088320148e-01 2.5908938991e+03 
2.9043327933e-05 4.4929919396e-01 2.0151512189e+03 
2.7815586239e-05 4.6982175107e-01 2.2977116814e+03 
1.4706531093e-05 5.5165104989e-01 2.3139205987e+03 
3.1984623585e-05 5.5243153350e-01 2.3201115600e+03 
5.2533249043e-04 4.6516698273e-01 2.4773863607e+03 
3.5452090452e-05 5.0708636500e-01 2.3955170764e+03 
5.3319249559e-06 1.0000000000e+00 1.5067220182e+03 
1.4833610908e-05 4.5628781582e-01 2.0051707911e+03 
8.7422612909e-06 5.6098106194e-01 2.4417187727e+03 
1.6961760529e-04 4.8314356415e-01 2.4288465553e+03 
1.2243216387e-05 1.0000000000e+00 1.7063158308e+03 
2.2047627618e-05 5.2995512759e-01 2.3128797211e+03 
9.8779154059e-05 4.8077489435e-01 2.3672604974e+03 
1.1319290842e-04 4.7244870166e-01 2.4039679333e+03 
2.8612545003e-05 4.7864909092e-01 1.9600573662e+03 
3.5125841338e-05 4.1411910141e-01 2.1085382915e+03 
6.7556505361e-05 3.9294121136e-01 2.2180007714e+03 
6.0239786451e-05 4.9414287584e-01 2.5396307894e+03 
8.8739831448e-06 5.8008889522e-01 2.3494012492e+03 
6.9909703026e-06 5.5407226785e-01 2.6820385869e+03 
2.8625560652e-05 5.2641826300e-01 2.5199204674e+03 
6.1942618755e-06 5.7847852276e-01 2.4773624878e+03 
8.0715166935e-05 4.8545268975e-01 2.3462917141e+03 
2.3200700530e-04 4.5509273597e-01 2.5989692496e+03 
1.7944098888e-04 4.4662993062e-01 2.6426504086e+03 
1.9672705042e-04 4.3509217781e-01 2.6263054000e+03 
1.1741137616e-05 1.0000000000e+00 9.2846393094e+02 
1.3692625045e-05 1.0000000000e+00 1.5319160982e+03 
6.2992555543e-05 3.9295965622e-01 2.2207633959e+03 
5.4226240438e-05 5.0238977803e-01 2.3602528780e+03 
4.3572548684e-05 4.0090923307e-01 2.1941421272e+03 
1.0501302608e-04 4.2165199131e-01 2.3368427813e+03 
4.4946203339e-05 3.9579730067e-01 2.2022990963e+03 
5.0934409599e-06 1.0000000000e+00 1.3985248014e+03 
2.1864742666e-04 4.6763163259e-01 2.5244711722e+03 
1.4474974834e-05 4.6781144715e-01 1.9794856093e+03 
1.3388208629e-05 5.1202828724e-01 1.9136247737e+03 
4.0425677131e-05 4.8685900429e-01 2.3762639964e+03 
1.2587274879e-05 5.5795364157e-01 2.3644120225e+03 
9.1598856473e-06 5.3039397412e-01 2.8034412738e+03 
1.1289005010e-05 1.0000000000e+00 1.7897887825e+03 
2.5146108292e-05 5.2912049519e-01 2.4333260351e+03 
5.9435476010e-06 1.0000000000e+00 1.6187643815e+03 
7.7756398261e-05 4.6993781423e-01 2.4135766274e+03 
3.7504958490e-05 4.9687109409e-01 2.3686080154e+03 
1.5706610670e-05 4.2394368907e-01 2.1687521834e+03 
6.3371054707e-05 4.8398813915e-01 2.4295757182e+03 
1.3421099452e-05 1.0000000000e+00 1.5334989509e+03 
7.3291263584e-06 4.4924882188e-01 2.0604623218e+03 
2.6066920118e-05 5.1974805444e-01 2.3794936804e+03 
1.7289430329e-04 4.4602490074e-01 2.5725304632e+03 
5.4950725520e-05 4.8364960111e-01 2.3850324584e+03 
1.4163769418e-04 4.5259955869e-01 2.5674161462e+03 
7.4693221270e-05 4.0998335854e-01 2.1240291507e+03 
4.3020755105e-05 4.2893971532e-01 2.2984363703e+03 
3.4329909714e-05 4.3392364603e-01 2.2622650688e+03 
2.2701937061e-05 4.5215365267e-01 2.0108100749e+03 
1.0383000730e-05 1.0000000000e+00 1.7028223330e+03 
8.3305770409e-06 5.7061913079e-01 2.5866871635e+03 
6.9979628934e-05 4.7930883601e-01 2.4521293483e+03 
5.4130196189e-06 1.0000000000e+00 1.4565536224e+03 
1.7624577223e-04 4.4661878366e-01 2.5973602736e+03 
9.5414308353e-06 5.6418891276e-01 1.8619757950e+03 
1.1692839301e-04 5.0243767645e-01 2.3912074447e+03 
4.8596561537e-05 5.0289000364e-01 1.9259850715e+03 
1.0908455067e-04 4.8632417252e-01 2.3823469637e+03 
3.3010002184e-05 4.0341984065e-01 2.1572174139e+03 
1.0184237028e-04 4.7385215137e-01 2.5091162075e+03 
1.3996710677e-05 5.5456169862e-01 2.4690750591e+03 
8.0138770180e-05 4.6718355179e-01 2.4221881996e+03 
1.0100362218e-04 4.1001585904e-01 2.2401350886e+03 
1.8892607429e-05 1.0000000000e+00 1.7423888599e+03 
1.4811749949e-05 1.0000000000e+00 1.6056176867e+03 
2.5805152014e-05 5.5344245765e-01 1.8705689418e+03 
3.5746486104e-05 4.3347954827e-01 2.0485420390e+03 
6.1238069550e-05 4.1911972634e-01 2.3326017473e+03 
2.3267668438e-05 5.2793782512e-01 2.3725839507e+03 
1.2211315034e-05 4.5542813730e-01 2.2067809160e+03 
5.5087921167e-05 4.9880835207e-01 2.4439437993e+03 
4.1927184856e-05 5.1168638485e-01 2.3660460179e+03 
1.3489648497e-05 5.8002719088e-01 2.3493963373e+03 
1.4079314890e-05 1.0000000000e+00 1.3802590860e+03 
4.2032852225e-05 5.3477723750e-01 2.3434937650e+03 
9.2521845077e-05 4.1477113173e-01 2.1001422421e+03 
5.0108942610e-05 4.8591194769e-01 2.3850996473e+03 
1.4335333297e-05 4.3799379331e-01 2.0485027679e+03 
7.2651289904e-05 4.0119683936e-01 2.1530902006e+03 
1.3685523220e-04 4.6508568845e-01 2.6547061078e+03 
1.5051626448e-04 4.5878639348e-01 2.5500095922e+03 
5.0815469870e-04 4.7110851404e-01 2.4533323055e+03 
5.0483832993e-05 4.8270720905e-01 2.3890621152e+03 
4.6564526310e-05 4.8832942128e-01 2.3787042028e+03 
8.1943986303e-05 4.8543751840e-01 2.5235116731e+03 
2.0139482500e-05 4.5445970669e-01 2.0041817493e+03 
1.5992733683e-05 5.6667954879e-01 2.2665643434e+03 
1.6503648173e-05 5.7100257360e-01 1.8564517128e+03 
2.8665557994e-05 4.4914024833e-01 2.2812623301e+03 
5.2639326429e-05 5.0201170237e-01 2.4763697699e+03 
1.7947211396e-05 4.6550050298e-01 1.9832193826e+03 
1.1317746199e-05 1.0000000000e+00 1.7871514353e+03 
4.4352882774e-05 5.0785676382e-01 2.3773723225e+03 
5.5043757291e-05 4.0118422172e-01 2.1774993680e+03 
6.5255653706e-06 5.5520012657e-01 2.6799294448e+03 
2.1713776162e-04 4.4230539592e-01 2.6379045048e+03 
2.5120602699e-04 1.0000000000e+00 4.0557951601e+02 
2.6988682239e-05 5.0774545459e-01 2.3458428597e+03 
5.4386235937e-05 4.9373264534e-01 2.5031277930e+03 
6.3210997715e-05 4.8529975166e-01 2.7042747695e+03 
9.3053951576e-05 4.8214862811e-01 2.4883209408e+03 
2.4779196624e-05 4.4648978379e-01 2.0216323352e+03 
2.9522124531e-05 5.4198219159e-01 2.3003810839e+03 
6.1408615555e-05 4.8220848370e-01 2.4167590298e+03 
1.2619357401e-04 4.9966445289e-01 2.3856792446e+03 
4.9110754751e-06 1.0000000000e+00 1.3446587065e+03 
1.0414562803e-05 1.0000000000e+00 1.5949108519e+03 
4.7268931391e-05 4.6226399089e-01 1.9884848187e+03 
2.1724156783e-05 4.8973208381e-01 1.9438893913e+03 
6.7770909776e-06 1.0000000000e+00 1.5141719754e+03 
3.4099358602e-05 5.0767840057e-01 2.3497064012e+03 
1.3581697701e-05 1.0000000000e+00 1.7464618280e+03 
6.1968659567e-06 1.0000000000e+00 1.7692014441e+03 
2.7257536362e-05 5.2617241508e-01 2.3079142231e+03 
6.5798720657e-05 4.8671249505e-01 2.3933344037e+03 
9.0570242966e-05 4.3270274666e-01 2.3411083183e+03 
1.8605494463e-05 5.3304409510e-01 2.2979220537e+03 
1.5639473517e-04 4.5643623818e-01 2.5223628964e+03 
1.0020568691e-05 5.5682630911e-01 2.3676974670e+03 
1.9206291418e-05 1.0000000000e+00 1.7523382008e+03 
6.8723280588e-05 4.7991903953e-01 2.4568287676e+03 
2.2078379983e-05 5.3760212900e-01 2.3330866642e+03 
1.0477697854e-04 3.9458445707e-01 2.1978049662e+03 
1.3322536233e-05 5.5928339238e-01 2.3043791855e+03 
2.8109994632e-05 4.4779584186e-01 2.0173626664e+03 
6.1525879544e-05 4.9009413783e-01 2.3776949140e+03 
2.2068548215e-04 4.4865838622e-01 2.6172872796e+03 
2.1933645215e-05 5.2779780029e-01 2.5342923885e+03 
7.4291240137e-06 5.7483876856e-01 2.3088203067e+03 
5.8455886039e-05 4.6973240984e-01 2.3970109860e+03 
2.6478484711e-05 5.3498732189e-01 2.3315501587e+03 
7.8473644931e-05 4.7693967008e-01 2.6819953392e+03 
1.0603291711e-04 4.7191952159e-01 2.4377786295e+03 
4.0134673369e-05 4.1396986741e-01 2.1042034877e+03 
4.9988135952e-05 5.0296542201e-01 2.3975501829e+03 
8.2100804737e-05 4.7591806554e-01 2.4834795496e+03 
1.3504996143e-04 4.5884257054e-01 2.5456659153e+03 
1.7872820381e-05 5.4053391105e-01 2.4028237321e+03 
1.0566770878e-04 4.6519757331e-01 2.4102908003e+03 
5.8450927939e-06 5.7189448762e-01 2.5282666360e+03 
1.1993747584e-05 1.0000000000e+00 1.7630854156e+03 
7.8703095443e-05 4.7046037671e-01 2.4440565631e+03 
1.7901526644e-05 5.3984391912e-01 2.4397565224e+03 
3.0091067362e-05 5.1194443155e-01 2.3496940361e+03 
1.0166261061e-04 5.0476758631e-01 2.4371348206e+03 
1.3305153830e-05 1.0000000000e+00 1.7921022947e+03 
3.2570067827e-05 5.0787540286e-01 2.3493401961e+03 
5.1495649358e-05 4.1838690175e-01 2.3033716598e+03 
1.5010315778e-05 5.6589789747e-01 2.3141510931e+03 
1.2733275808e-05 1.0000000000e+00 1.5699575996e+03 
3.1191716974e-05 5.0858629011e-01 2.3727623712e+03 
8.5011054600e-05 4.6680368120e-01 2.4592312625e+03 
6.5959401891e-05 4.8742364929e-01 2.4165157792e+03 
7.0750718058e-05 5.2300755403e-01 2.2228842536e+03 
4.6891183241e-05 4.9467857031e-01 2.4126261998e+03 
2.8651347024e-05 5.4922246411e-01 2.2478395262e+03 
1.3893364821e-04 4.4923032500e-01 2.6498020456e+03 
1.6260924921e-05 5.3089288346e-01 2.3226746435e+03 
7.5474191957e-05 4.9672229998e-01 2.4627995689e+03 
3.9026876914e-06 1.0000000000e+00 1.1832197635e+03 
4.1815242967e-05 4.9605411638e-01 2.3820913246e+03 
2.5092535849e-05 4.5162400606e-01 2.2804382082e+03 
1.2101174018e-05 1.0000000000e+00 1.6728367422e+03 
1.6844958200e-05 5.3868387201e-01 2.5004551790e+03 
2.4180661874e-05 5.2875681132e-01 2.3194789580e+03 
9.2668364142e-06 1.0000000000e+00 1.2298886316e+03 
9.3684674383e-05 4.6929794074e-01 2.5143913514e+03 
2.0206084537e-05 1.0000000000e+00 1.2275282603e+03 
7.4880285786e-06 1.0000000000e+00 1.4028473893e+03 
3.2488085605e-05 4.0110601307e-01 2.1838500322e+03 
3.9508515379e-05 4.2750023141e-01 2.0631323904e+03 
5.0697670505e-05 5.4144066143e-01 2.3917371622e+03 
1.9639750941e-05 5.3113246761e-01 2.3394454211e+03 
2.1303693702e-05 5.2769553143e-01 2.3707948010e+03 
1.3634338857e-05 5.7564896047e-01 2.5131564567e+03 
2.4931323164e-05 5.4322690501e-01 2.3539991768e+03 
9.0333084079e-05 1.0000000000e+00 3.0000000000e+02 
7.8391457031e-06 5.7134394397e-01 2.3483708746e+03 
8.7979483556e-05 4.4629832435e-01 2.3533684495e+03 
8.1033017999e-06 5.6585708757e-01 2.3833717156e+03 
3.4500160430e-05 5.2632040321e-01 2.3977656586e+03 
5.3090904832e-06 4.5630430193e-01 2.0186416852e+03 
1.4638851447e-04 4.7455311023e-01 2.4882052777e+03 
2.3344601458e-05 5.0085001517e-01 1.9288312059e+03 
1.2139823601e-05 5.2813062451e-01 2.8042165602e+03 
1.4868526260e-04 4.6302135496e-01 2.5399931179e+03 
8.1718218144e-05 4.6719792574e-01 2.4245064483e+03 
3.3405421781e-05 5.0550530743e-01 2.3815945381e+03 
4.8516960226e-05 4.2786496456e-01 2.3193533065e+03 
1.0191928790e-05 4.3889125857e-01 2.0861875756e+03 
5.2825535824e-06 1.0000000000e+00 1.7246191622e+03 
2.3325622174e-05 4.2502044315e-01 2.0818412192e+03 
1.3856709424e-05 4.7040499657e-01 1.9749359972e+03 
6.5093300640e-05 4.9511329607e-01 2.3614524181e+03 
1.0059962924e-05 1.0000000000e+00 1.6242666505e+03 
1.6972619762e-04 4.4993868047e-01 2.5966480949e+03 
1.0126390078e-05 5.7521219583e-01 2.4396796446e+03 
1.4614804424e-04 4.1825441503e-01 2.2909824199e+03 
5.6785733598e-05 4.9329250899e-01 1.9379440974e+03 
4.1539369443e-06 1.0000000000e+00 1.3594583306e+03 
4.4744965727e-06 1.0000000000e+00 4.2109064354e+02 
