# Supplementary material for: Atmospheric CO2 levels from 2.7 billion years ago inferred from micrometeorite oxidation
Source: Sci Adv. 2020 Jan 22;6(4):eaay4644. doi: 10.1126/sciadv.aay4644 (PMC6976288; doi:10.1126/sciadv.aay4644)
Supplement: Data file S1 [file aay4644_Data_file_S1.zip › co2_atmos/co2_48/args_array.dat]

Mass [kg]        Velocity [m s-1]    Theta [rad]    CO2 [wt. frac]    
2.8561036913e-08 1.2360958515e+04 7.2274096323e-01 4.8000000000e-01 
7.8122030270e-12 1.4053344634e+04 1.0162108333e+00 4.8000000000e-01 
1.6202927023e-06 1.2746972636e+04 1.3412969484e+00 4.8000000000e-01 
2.9237778318e-10 1.2819005068e+04 6.6214315138e-01 4.8000000000e-01 
5.0373980267e-10 1.8327323728e+04 3.4484675260e-01 4.8000000000e-01 
1.4307831405e-08 1.2516885229e+04 2.1447283298e-01 4.8000000000e-01 
3.2849294596e-09 1.5723901472e+04 8.4160305721e-01 4.8000000000e-01 
1.8428838618e-06 1.6261732304e+04 4.5900547489e-01 4.8000000000e-01 
7.7906936330e-10 1.1893111975e+04 5.8737832844e-01 4.8000000000e-01 
3.9458321350e-10 1.1908674641e+04 8.6574053452e-01 4.8000000000e-01 
1.0898388160e-09 1.3693188226e+04 3.6711668882e-01 4.8000000000e-01 
1.0251092095e-09 1.1520921566e+04 7.2784638472e-01 4.8000000000e-01 
9.1973239024e-08 2.0000000000e+04 1.5107239419e+00 4.8000000000e-01 
4.2305225372e-08 1.9207564027e+04 6.8112216724e-01 4.8000000000e-01 
2.8119039571e-07 1.2688167888e+04 1.1059265285e+00 4.8000000000e-01 
1.1512108671e-09 1.1707477440e+04 1.0306777639e+00 4.8000000000e-01 
2.6167292810e-07 1.2967454932e+04 4.8968061563e-01 4.8000000000e-01 
8.3699263376e-11 1.3979261152e+04 6.4769661848e-01 4.8000000000e-01 
4.5042225288e-09 1.1951805535e+04 5.4162733058e-02 4.8000000000e-01 
6.8670387152e-12 1.1240692371e+04 8.4157060842e-01 4.8000000000e-01 
9.0189737968e-09 1.3232955621e+04 4.8073893469e-01 4.8000000000e-01 
3.5258969259e-10 1.7237117910e+04 1.2993354414e+00 4.8000000000e-01 
7.3387041592e-10 1.2270952005e+04 9.2317427345e-01 4.8000000000e-01 
3.6748492262e-08 1.2464157127e+04 1.4280465666e+00 4.8000000000e-01 
7.0542519807e-07 1.1292713587e+04 2.3152547842e-01 4.8000000000e-01 
4.6116298777e-09 1.5066015191e+04 1.2769934703e+00 4.8000000000e-01 
2.0017957490e-09 1.7068971867e+04 9.6211386383e-01 4.8000000000e-01 
4.1889039499e-07 1.1406270739e+04 4.2157691374e-01 4.8000000000e-01 
2.2262472227e-10 1.5339785712e+04 9.5971624784e-01 4.8000000000e-01 
6.2341055572e-06 1.4591042678e+04 1.0648044525e+00 4.8000000000e-01 
4.6583918357e-10 1.3818010229e+04 1.1138358568e+00 4.8000000000e-01 
8.5050254008e-08 1.6603092270e+04 5.4405874934e-01 4.8000000000e-01 
3.4914994673e-12 1.1809942951e+04 4.6641370454e-01 4.8000000000e-01 
4.4080134759e-08 1.3174271179e+04 1.2165867216e+00 4.8000000000e-01 
4.6111786004e-11 1.1860120827e+04 1.1987399445e+00 4.8000000000e-01 
4.9557999377e-11 1.1501336669e+04 1.0836609434e+00 4.8000000000e-01 
1.3595060146e-09 1.4979922706e+04 1.1122099352e+00 4.8000000000e-01 
8.9433133195e-07 1.9405536024e+04 1.0603797277e+00 4.8000000000e-01 
7.6530067906e-11 1.1423278209e+04 9.3251361425e-01 4.8000000000e-01 
4.2416968351e-08 1.2793130632e+04 9.8362460532e-01 4.8000000000e-01 
1.7596940989e-09 1.2432473028e+04 5.3316401633e-01 4.8000000000e-01 
1.2076440255e-09 1.1681857681e+04 1.0795702648e+00 4.8000000000e-01 
2.7653515208e-07 1.2891132434e+04 7.4685326281e-01 4.8000000000e-01 
4.5221402247e-09 1.1896903004e+04 1.1683612272e+00 4.8000000000e-01 
3.9956008127e-09 1.3244316135e+04 9.9056393794e-01 4.8000000000e-01 
7.8085585214e-10 1.3752224077e+04 4.5468626632e-01 4.8000000000e-01 
4.7998968778e-07 1.2603739791e+04 1.1316678781e+00 4.8000000000e-01 
2.6191986513e-11 1.2613579659e+04 9.3612228310e-01 4.8000000000e-01 
2.1250699849e-07 1.1689929575e+04 1.4644637010e+00 4.8000000000e-01 
3.7372995286e-10 1.4004210088e+04 1.4791189300e+00 4.8000000000e-01 
1.7087846480e-07 1.7889307216e+04 4.9829248871e-01 4.8000000000e-01 
7.9789668296e-10 1.2857171411e+04 4.0918554348e-01 4.8000000000e-01 
1.9457015657e-10 1.3338143759e+04 1.2866314664e+00 4.8000000000e-01 
4.1213674982e-08 1.1351143192e+04 1.2915317451e+00 4.8000000000e-01 
3.3679213267e-10 2.0000000000e+04 4.6957278240e-01 4.8000000000e-01 
1.2376551615e-08 1.2362834999e+04 1.2563391390e+00 4.8000000000e-01 
4.6585583084e-10 1.2279033740e+04 4.0478476972e-02 4.8000000000e-01 
1.2198428458e-09 1.2142821188e+04 6.9482016857e-01 4.8000000000e-01 
3.7357382024e-09 1.2642138054e+04 1.1743895509e+00 4.8000000000e-01 
1.6936946710e-08 1.5638561941e+04 2.9061960682e-01 4.8000000000e-01 
4.4578272829e-09 1.1749708818e+04 8.1859600718e-01 4.8000000000e-01 
3.8166885816e-09 1.4828133814e+04 1.0518328584e+00 4.8000000000e-01 
5.8342515696e-09 1.1590692775e+04 7.3054077739e-01 4.8000000000e-01 
6.2441876177e-11 1.3076090531e+04 6.7888842526e-01 4.8000000000e-01 
2.4928448427e-09 1.9129494787e+04 3.2141765638e-01 4.8000000000e-01 
2.1922050018e-10 1.3974718696e+04 6.0786801553e-01 4.8000000000e-01 
7.4077711497e-10 1.2138970485e+04 9.8416746589e-01 4.8000000000e-01 
6.9727254353e-09 1.4231398407e+04 4.7808550366e-01 4.8000000000e-01 
3.3898256395e-09 1.1268256897e+04 6.4867564427e-01 4.8000000000e-01 
7.0620923219e-11 1.3200703868e+04 1.0110208870e+00 4.8000000000e-01 
1.2473153456e-06 2.0000000000e+04 2.6576654653e-01 4.8000000000e-01 
7.1970597676e-07 1.1556871576e+04 6.8718412601e-01 4.8000000000e-01 
1.4003984012e-07 1.2716827679e+04 6.2429874565e-01 4.8000000000e-01 
3.1145705534e-09 1.1751861024e+04 1.3538294306e+00 4.8000000000e-01 
2.7033882793e-09 1.2473281767e+04 6.5506027973e-01 4.8000000000e-01 
8.8060352878e-07 1.4025810237e+04 3.0627732196e-01 4.8000000000e-01 
9.0109412872e-10 1.2011873729e+04 6.7317076670e-01 4.8000000000e-01 
1.1577830668e-07 1.1997063543e+04 9.3397284721e-01 4.8000000000e-01 
3.8571818127e-10 1.2746936046e+04 1.4572102885e+00 4.8000000000e-01 
2.4370481367e-10 2.0000000000e+04 7.9848371285e-01 4.8000000000e-01 
8.3789263571e-10 1.2283755266e+04 1.2416579740e+00 4.8000000000e-01 
1.8786396286e-10 1.2483627376e+04 1.4315173331e+00 4.8000000000e-01 
4.6441561945e-10 1.1524928036e+04 1.0062787087e+00 4.8000000000e-01 
2.9231681402e-10 1.2082896094e+04 8.4757371497e-01 4.8000000000e-01 
4.0936149064e-11 2.0000000000e+04 3.4941250327e-01 4.8000000000e-01 
5.2938419160e-10 1.2301198163e+04 9.9694767339e-01 4.8000000000e-01 
6.7941175119e-09 1.2846947513e+04 3.0708819311e-01 4.8000000000e-01 
1.7270450956e-07 1.4460636603e+04 1.1119158960e+00 4.8000000000e-01 
2.1965759798e-09 1.4936591972e+04 4.1383341910e-01 4.8000000000e-01 
3.7867639706e-07 1.2676740932e+04 1.4385911503e+00 4.8000000000e-01 
4.0943890099e-09 1.3610364986e+04 6.2734396715e-01 4.8000000000e-01 
3.4922503342e-09 1.6113438232e+04 1.0036446964e+00 4.8000000000e-01 
1.7315124915e-09 1.8136476945e+04 7.2112584435e-01 4.8000000000e-01 
1.5044483215e-05 1.2666401064e+04 6.2634457811e-01 4.8000000000e-01 
1.2853994823e-10 1.3409614534e+04 4.0473185491e-01 4.8000000000e-01 
2.2718665626e-11 1.5723542796e+04 9.1288928829e-01 4.8000000000e-01 
6.8425978034e-06 1.2567255328e+04 6.0651907079e-01 4.8000000000e-01 
4.1125897444e-11 1.3095063923e+04 1.0510498681e-01 4.8000000000e-01 
2.8576321267e-09 1.3231204318e+04 7.1847788496e-01 4.8000000000e-01 
6.5681195076e-10 1.4977779675e+04 9.8296010143e-01 4.8000000000e-01 
9.4573053944e-13 2.0000000000e+04 3.3969146313e-01 4.8000000000e-01 
2.9396518097e-07 1.6849546854e+04 1.4910044958e+00 4.8000000000e-01 
4.8625951758e-07 1.8733002799e+04 2.8756529484e-01 4.8000000000e-01 
7.9401878973e-08 1.1828428001e+04 4.4146549995e-01 4.8000000000e-01 
7.3671105642e-11 1.3066733722e+04 6.8894706774e-01 4.8000000000e-01 
1.3509746808e-07 1.2919619896e+04 1.0362673548e+00 4.8000000000e-01 
2.2889483544e-09 1.1335386429e+04 6.1151873982e-01 4.8000000000e-01 
2.5975184257e-08 1.2942886965e+04 7.1911328886e-01 4.8000000000e-01 
1.7756714862e-10 1.2265136128e+04 5.6265027636e-01 4.8000000000e-01 
4.6892169604e-12 1.2886940495e+04 1.0949805175e+00 4.8000000000e-01 
1.2308707784e-10 1.1639903618e+04 1.4738108235e+00 4.8000000000e-01 
1.7671898922e-10 1.7244838930e+04 6.5929493542e-01 4.8000000000e-01 
3.8189121620e-09 1.4348974380e+04 1.3975383465e+00 4.8000000000e-01 
7.4609442030e-10 1.9929021866e+04 5.5466907695e-01 4.8000000000e-01 
2.5605204666e-09 1.3523188455e+04 1.6391719614e-01 4.8000000000e-01 
1.7312396956e-12 1.1306036459e+04 1.4394992129e+00 4.8000000000e-01 
9.8729696342e-08 2.0000000000e+04 1.0736845713e+00 4.8000000000e-01 
5.3501890085e-10 1.2207381043e+04 2.7213505047e-01 4.8000000000e-01 
4.0004520794e-09 1.5758373483e+04 7.5721306828e-01 4.8000000000e-01 
1.1242843894e-08 2.0000000000e+04 4.9854027695e-01 4.8000000000e-01 
6.4069336756e-09 1.1577495573e+04 5.7553177061e-01 4.8000000000e-01 
5.5641239940e-10 2.0000000000e+04 7.8122255411e-01 4.8000000000e-01 
2.7236912693e-08 1.2264173977e+04 8.1295399938e-01 4.8000000000e-01 
7.4084626753e-08 1.5204162110e+04 1.2347253954e+00 4.8000000000e-01 
7.9435281910e-12 1.2274379935e+04 7.7892823961e-01 4.8000000000e-01 
3.0587853567e-07 1.1268506300e+04 5.3771476511e-01 4.8000000000e-01 
4.1838842942e-10 1.5748360998e+04 1.2222561494e+00 4.8000000000e-01 
1.4050442158e-08 1.2489786176e+04 1.2817235490e+00 4.8000000000e-01 
1.8464020103e-11 1.1572365016e+04 7.2483938384e-01 4.8000000000e-01 
7.3209056868e-13 1.7385831916e+04 1.2932760774e+00 4.8000000000e-01 
2.0997280126e-09 1.3488947258e+04 5.1538588098e-01 4.8000000000e-01 
4.0656611876e-10 1.3154058728e+04 1.1005055636e+00 4.8000000000e-01 
5.8004185643e-09 2.0000000000e+04 1.3100455553e+00 4.8000000000e-01 
5.0936940582e-10 1.6263932635e+04 1.0747258778e+00 4.8000000000e-01 
1.5219710959e-08 1.1477206608e+04 1.0817591005e+00 4.8000000000e-01 
5.5611031252e-08 1.4669297181e+04 6.4439858949e-01 4.8000000000e-01 
1.4501623279e-09 1.1901459638e+04 2.9805993764e-01 4.8000000000e-01 
2.8777205633e-07 1.5287949200e+04 1.0967602776e+00 4.8000000000e-01 
3.4577852910e-11 1.2136668666e+04 6.1603591684e-01 4.8000000000e-01 
5.4287146161e-07 1.6052220480e+04 8.3176270677e-01 4.8000000000e-01 
4.8640136718e-09 1.1883318497e+04 1.0392290545e+00 4.8000000000e-01 
6.3007136044e-08 1.1322662602e+04 9.8084196472e-01 4.8000000000e-01 
3.8884953792e-08 1.8981106745e+04 5.9714803627e-01 4.8000000000e-01 
3.2170308120e-08 1.2136629581e+04 4.7729192617e-01 4.8000000000e-01 
1.4557577350e-07 1.4679264614e+04 7.0303179848e-01 4.8000000000e-01 
4.2957231260e-09 1.1360927662e+04 1.1599219956e+00 4.8000000000e-01 
4.1456414453e-09 1.1527714026e+04 2.3109461899e-01 4.8000000000e-01 
2.1672605372e-08 1.1986033262e+04 5.0048371036e-01 4.8000000000e-01 
4.3596981351e-06 1.1397349713e+04 7.7000579873e-01 4.8000000000e-01 
9.6715140322e-11 1.3992914128e+04 7.5835753146e-01 4.8000000000e-01 
1.9035340413e-11 2.0000000000e+04 2.2701877376e-01 4.8000000000e-01 
8.1374709785e-10 1.3160984049e+04 7.2174438566e-01 4.8000000000e-01 
4.6572192515e-10 1.3577866657e+04 7.0479891227e-01 4.8000000000e-01 
1.0468887515e-09 1.2689961359e+04 2.1942840597e-01 4.8000000000e-01 
6.4549316033e-09 1.2795534948e+04 8.9172343910e-01 4.8000000000e-01 
7.0549246505e-07 1.6289922173e+04 6.0274858876e-01 4.8000000000e-01 
5.3061641421e-07 1.7251458421e+04 8.1919800668e-01 4.8000000000e-01 
4.8777046854e-10 1.1526001344e+04 9.7197254002e-01 4.8000000000e-01 
6.0060014138e-07 1.9156583770e+04 3.3220456058e-01 4.8000000000e-01 
5.1645916321e-09 1.2168234528e+04 1.3572429599e+00 4.8000000000e-01 
5.7626531651e-11 1.9351416183e+04 9.4324489546e-01 4.8000000000e-01 
7.4477701043e-10 1.1200563900e+04 7.9393819754e-01 4.8000000000e-01 
3.4374570870e-09 1.1781040362e+04 9.2741418603e-01 4.8000000000e-01 
1.0434618760e-07 1.1433044085e+04 1.0691932243e+00 4.8000000000e-01 
8.4845892678e-10 1.3003690621e+04 1.1820331393e+00 4.8000000000e-01 
2.0477018739e-08 1.5268092553e+04 1.0315420103e+00 4.8000000000e-01 
7.4001128993e-10 1.3150632998e+04 1.2554905412e+00 4.8000000000e-01 
1.8838655904e-08 1.5395050895e+04 1.3334649746e+00 4.8000000000e-01 
1.4869559773e-08 1.3476530802e+04 6.6983581438e-01 4.8000000000e-01 
1.3780362653e-09 1.6363822190e+04 1.1071275009e+00 4.8000000000e-01 
1.3378458487e-08 1.3123152795e+04 9.7528708829e-01 4.8000000000e-01 
1.5456909625e-08 1.4139279829e+04 4.4754333417e-01 4.8000000000e-01 
8.9853317053e-08 1.7180056753e+04 6.5181886303e-01 4.8000000000e-01 
1.3338215262e-09 1.5478488438e+04 9.8236778992e-02 4.8000000000e-01 
7.7364691420e-10 1.8630561447e+04 1.2328680497e+00 4.8000000000e-01 
7.8197955045e-07 1.1240884622e+04 7.3855670086e-01 4.8000000000e-01 
4.6562099258e-09 1.6408228603e+04 1.0057783619e+00 4.8000000000e-01 
9.1530789766e-09 1.3287594363e+04 8.8381019388e-01 4.8000000000e-01 
1.9919897594e-11 1.3733381873e+04 1.1417978718e+00 4.8000000000e-01 
3.1040235863e-10 1.1964392683e+04 5.5243387994e-01 4.8000000000e-01 
2.4577782213e-08 1.1788991314e+04 9.4402157848e-01 4.8000000000e-01 
2.0707279054e-08 1.2366429066e+04 1.0456195971e+00 4.8000000000e-01 
1.4335217991e-12 1.4547169646e+04 4.5626354569e-01 4.8000000000e-01 
8.0144179056e-09 1.4857949885e+04 6.0107092360e-01 4.8000000000e-01 
3.6775403087e-07 1.2226358622e+04 5.8833870756e-01 4.8000000000e-01 
3.1831180231e-11 1.2506349462e+04 1.1628071382e+00 4.8000000000e-01 
1.7852543890e-07 2.0000000000e+04 1.2397469633e+00 4.8000000000e-01 
2.8395311356e-09 1.1669483181e+04 8.0720310878e-01 4.8000000000e-01 
4.2213727003e-10 2.0000000000e+04 1.1076730171e+00 4.8000000000e-01 
1.3227592877e-10 1.1322282784e+04 1.1657599578e+00 4.8000000000e-01 
3.7818132258e-12 1.2645593022e+04 1.2859254139e+00 4.8000000000e-01 
2.7123591539e-09 1.4177678342e+04 1.2094166959e+00 4.8000000000e-01 
1.0936488137e-06 1.3015721696e+04 7.8138624302e-01 4.8000000000e-01 
9.2562568698e-06 1.7581488295e+04 1.0485543670e+00 4.8000000000e-01 
1.8965469743e-06 1.1689261751e+04 1.2824561738e+00 4.8000000000e-01 
8.9204865189e-09 2.0000000000e+04 3.7681409139e-01 4.8000000000e-01 
5.2675785572e-10 2.0000000000e+04 5.5159872749e-01 4.8000000000e-01 
6.4815146831e-10 1.2289468906e+04 1.3422702917e+00 4.8000000000e-01 
5.6701400585e-11 1.1480309476e+04 3.0048318497e-01 4.8000000000e-01 
3.4558206696e-11 1.3629196591e+04 8.7134410539e-01 4.8000000000e-01 
2.1571670445e-07 1.2388776511e+04 1.1690061150e+00 4.8000000000e-01 
1.9894802735e-11 1.3578743903e+04 7.8503693529e-01 4.8000000000e-01 
5.1440891191e-11 2.0000000000e+04 1.1787005797e+00 4.8000000000e-01 
1.3828435433e-06 1.2812227560e+04 1.0018510046e+00 4.8000000000e-01 
1.9673545433e-09 1.6350341869e+04 6.6903322467e-01 4.8000000000e-01 
8.3828158210e-11 1.4939387638e+04 7.9390617129e-01 4.8000000000e-01 
2.3208507938e-05 1.1385554841e+04 5.9281429957e-01 4.8000000000e-01 
1.0729577124e-10 1.4173860352e+04 1.1850247041e+00 4.8000000000e-01 
5.5643424309e-11 1.2297363245e+04 5.1201724571e-01 4.8000000000e-01 
9.1730732072e-10 1.4885722183e+04 9.4353915305e-01 4.8000000000e-01 
7.8572574965e-08 1.5667352377e+04 7.4293108528e-01 4.8000000000e-01 
1.0191916754e-09 1.4705801163e+04 7.2563916143e-01 4.8000000000e-01 
4.8573860425e-09 1.1572803727e+04 7.5168624516e-01 4.8000000000e-01 
5.5160714606e-10 1.2353408384e+04 4.7968279197e-01 4.8000000000e-01 
5.5952147638e-11 1.1908990375e+04 7.8394701880e-01 4.8000000000e-01 
2.2300171551e-05 1.1832111701e+04 9.8072273955e-01 4.8000000000e-01 
1.5943030396e-09 1.1485349748e+04 6.2985241006e-01 4.8000000000e-01 
3.3152824670e-07 2.0000000000e+04 7.0710970145e-01 4.8000000000e-01 
7.2477618406e-08 1.1930740403e+04 2.1803318016e-01 4.8000000000e-01 
4.5148672547e-09 1.2078406886e+04 1.1771236976e+00 4.8000000000e-01 
3.0798105064e-11 1.1594072555e+04 8.5282277492e-01 4.8000000000e-01 
1.5098476691e-09 1.1228219827e+04 1.0006951387e+00 4.8000000000e-01 
3.0966254061e-10 1.2455598849e+04 4.7120367629e-01 4.8000000000e-01 
2.4210347153e-07 1.2558360300e+04 6.5853158017e-01 4.8000000000e-01 
3.7252784757e-08 1.2253426456e+04 9.4500353718e-01 4.8000000000e-01 
6.4262878174e-09 1.6778093290e+04 4.0819466322e-01 4.8000000000e-01 
1.2881134008e-09 1.2778846952e+04 1.1871513498e+00 4.8000000000e-01 
4.2297718979e-06 1.1304166460e+04 2.2843912232e-01 4.8000000000e-01 
1.2359928621e-07 1.3157114148e+04 1.2174370516e+00 4.8000000000e-01 
6.7362913325e-09 2.0000000000e+04 1.1433581601e+00 4.8000000000e-01 
1.0311922705e-07 2.0000000000e+04 1.2191982813e+00 4.8000000000e-01 
1.5169712558e-08 1.1754558777e+04 1.2703904547e+00 4.8000000000e-01 
3.7747801052e-12 1.2714470494e+04 1.0016396271e+00 4.8000000000e-01 
3.3766790008e-06 1.9307400198e+04 4.9206252892e-01 4.8000000000e-01 
1.5267078870e-10 1.5698830562e+04 7.5243465851e-01 4.8000000000e-01 
2.2449147870e-07 1.3181821848e+04 9.1658162737e-01 4.8000000000e-01 
9.4813920530e-11 1.2086943270e+04 1.1201243114e+00 4.8000000000e-01 
8.4675052983e-09 1.9350747714e+04 8.6483005402e-01 4.8000000000e-01 
4.7725537834e-09 1.1494609005e+04 1.5077670003e+00 4.8000000000e-01 
5.1605466332e-09 1.1939515606e+04 4.0394697854e-02 4.8000000000e-01 
2.3754402101e-06 1.3007026670e+04 1.2800743228e+00 4.8000000000e-01 
2.8006090584e-10 1.3609999139e+04 6.8059840588e-01 4.8000000000e-01 
1.6799781907e-10 1.2442368182e+04 1.0564994353e+00 4.8000000000e-01 
8.0642818544e-07 1.4732657072e+04 3.3516124111e-01 4.8000000000e-01 
4.8432868270e-09 1.2531387856e+04 9.9099077017e-01 4.8000000000e-01 
2.5824369072e-08 1.3309845697e+04 1.4798811440e+00 4.8000000000e-01 
1.6273027763e-08 1.4271248845e+04 5.6598608081e-01 4.8000000000e-01 
9.8720513441e-09 1.5682167029e+04 8.0183981877e-01 4.8000000000e-01 
7.2836935294e-13 1.1764931345e+04 2.8383280629e-01 4.8000000000e-01 
2.0308034320e-05 1.1449902617e+04 4.9056248037e-01 4.8000000000e-01 
3.1805569065e-09 1.6832315917e+04 9.9187131349e-01 4.8000000000e-01 
3.0271799568e-09 1.5484700072e+04 1.7317838007e-01 4.8000000000e-01 
1.9033854322e-09 1.2182803615e+04 8.5118815375e-01 4.8000000000e-01 
2.8809509579e-09 1.5077440284e+04 6.3691695893e-01 4.8000000000e-01 
8.6844406500e-08 1.2288610856e+04 7.3184622015e-01 4.8000000000e-01 
1.1789105939e-08 2.0000000000e+04 1.0173302859e+00 4.8000000000e-01 
7.9756450935e-07 1.3193715640e+04 3.9486271802e-01 4.8000000000e-01 
7.2216121419e-09 1.4357194567e+04 7.0575098757e-01 4.8000000000e-01 
1.8862637748e-09 1.2598741417e+04 9.5263878197e-01 4.8000000000e-01 
1.2844932841e-10 1.7014922603e+04 1.0615300304e+00 4.8000000000e-01 
2.2892000383e-08 1.4466903146e+04 5.7403568872e-01 4.8000000000e-01 
3.4547323339e-08 1.2159720929e+04 4.1521458624e-01 4.8000000000e-01 
2.3388499887e-09 1.1307823145e+04 3.9540080109e-01 4.8000000000e-01 
5.0535865699e-09 1.5157223764e+04 1.3542624833e+00 4.8000000000e-01 
7.4081764210e-08 1.4020475425e+04 2.1852583359e-01 4.8000000000e-01 
3.4552348757e-08 1.2982990544e+04 8.2769342827e-01 4.8000000000e-01 
1.5559891763e-09 1.1601754202e+04 1.2686091804e+00 4.8000000000e-01 
2.4448475224e-08 1.3038014844e+04 3.3815750476e-01 4.8000000000e-01 
1.0859891255e-10 1.1232576407e+04 1.2544841276e+00 4.8000000000e-01 
1.9181229102e-08 2.0000000000e+04 4.1535126173e-01 4.8000000000e-01 
3.4985277520e-11 2.0000000000e+04 6.5440400648e-01 4.8000000000e-01 
1.7237025803e-12 1.3607349571e+04 6.9363093315e-01 4.8000000000e-01 
3.3434550709e-11 1.2938222034e+04 8.1108107247e-01 4.8000000000e-01 
2.9634144570e-08 1.1262938009e+04 1.2753841238e+00 4.8000000000e-01 
6.0104927058e-11 1.5526482096e+04 1.1107913096e+00 4.8000000000e-01 
2.9675336781e-08 1.1933092067e+04 6.7456998503e-01 4.8000000000e-01 
3.5916692790e-10 1.9016612431e+04 1.1196190753e+00 4.8000000000e-01 
2.4706225728e-08 1.3985405148e+04 8.8021799391e-01 4.8000000000e-01 
1.3116884976e-09 1.2537535435e+04 1.2891028886e+00 4.8000000000e-01 
3.2215170355e-06 1.1347334215e+04 6.4151334122e-01 4.8000000000e-01 
1.1834694765e-09 1.4346257093e+04 4.6278778039e-01 4.8000000000e-01 
2.8419460734e-09 1.9090174714e+04 8.1970749759e-01 4.8000000000e-01 
6.7513905831e-06 1.2101539346e+04 7.4192159437e-01 4.8000000000e-01 
1.5209789297e-08 1.2255536782e+04 8.2858545893e-01 4.8000000000e-01 
2.1651658998e-09 1.2986907565e+04 1.4851688107e+00 4.8000000000e-01 
2.0774464306e-08 1.3194791781e+04 1.2912165871e+00 4.8000000000e-01 
4.2141358117e-10 1.1677625461e+04 1.0811590069e+00 4.8000000000e-01 
3.2108387404e-10 1.9659990449e+04 9.3772041255e-01 4.8000000000e-01 
4.8611946386e-07 1.3684978873e+04 3.3716626569e-01 4.8000000000e-01 
1.1125788107e-08 1.4207473919e+04 7.5865563558e-01 4.8000000000e-01 
8.0954942505e-08 1.1944232156e+04 1.2022119946e+00 4.8000000000e-01 
7.3028202266e-08 1.5452619742e+04 3.8829057015e-01 4.8000000000e-01 
1.6115462466e-09 2.0000000000e+04 7.6585174834e-01 4.8000000000e-01 
2.6558676535e-08 1.1995849149e+04 4.9370771194e-01 4.8000000000e-01 
2.0787502397e-08 1.8205280417e+04 1.0179801130e+00 4.8000000000e-01 
1.8518536218e-07 1.4375521436e+04 1.1057983750e+00 4.8000000000e-01 
9.3366998811e-06 1.1468719348e+04 6.1395388398e-01 4.8000000000e-01 
1.0395246997e-07 2.0000000000e+04 1.3968650657e+00 4.8000000000e-01 
1.5212356717e-10 1.2571715017e+04 1.4518824984e+00 4.8000000000e-01 
8.3332882076e-06 2.0000000000e+04 1.0688882349e+00 4.8000000000e-01 
2.3959060569e-09 1.7260862953e+04 3.5025009936e-01 4.8000000000e-01 
2.3294628691e-08 1.6379237218e+04 4.4960591249e-01 4.8000000000e-01 
4.6579407392e-10 1.3429041437e+04 8.3065217677e-01 4.8000000000e-01 
3.8804266448e-09 1.1921098456e+04 7.5054411917e-01 4.8000000000e-01 
2.6268389258e-09 1.8777783784e+04 1.3724471870e+00 4.8000000000e-01 
1.2761453460e-08 1.2776878619e+04 1.0532295026e+00 4.8000000000e-01 
2.1663763106e-10 1.4388168407e+04 1.2223411389e+00 4.8000000000e-01 
8.7500636624e-09 1.3834958613e+04 1.1359076794e+00 4.8000000000e-01 
1.2791561466e-07 1.9015709313e+04 1.0644505153e+00 4.8000000000e-01 
1.1572294590e-09 1.1704158928e+04 2.3198110170e-01 4.8000000000e-01 
2.8379111974e-11 2.0000000000e+04 4.3275440531e-01 4.8000000000e-01 
1.0518469542e-09 1.7106877715e+04 1.0859788051e+00 4.8000000000e-01 
1.5775089616e-06 1.5841075959e+04 1.4882112596e+00 4.8000000000e-01 
1.6822123267e-09 1.4559153211e+04 1.9943396054e-01 4.8000000000e-01 
5.0888246710e-08 1.4755157874e+04 6.8916714631e-01 4.8000000000e-01 
1.1891030852e-09 1.1447241221e+04 6.5718760590e-01 4.8000000000e-01 
8.8251937113e-12 1.3786448942e+04 1.6191965677e-01 4.8000000000e-01 
6.3202172381e-07 1.1536984720e+04 2.7048567747e-01 4.8000000000e-01 
1.7620126467e-07 1.3706892539e+04 8.3690814375e-01 4.8000000000e-01 
7.4572381495e-09 1.1801976766e+04 6.4766175360e-01 4.8000000000e-01 
1.8246720455e-12 1.5798462992e+04 4.2984900735e-01 4.8000000000e-01 
4.2418404703e-07 1.2413258510e+04 6.3315584139e-01 4.8000000000e-01 
5.1065214789e-10 1.2807402322e+04 9.0722310712e-01 4.8000000000e-01 
1.7149531269e-07 1.4863801991e+04 7.6323436319e-01 4.8000000000e-01 
5.4952702508e-11 1.9134436170e+04 2.5483426075e-01 4.8000000000e-01 
3.4507043783e-10 1.3147037117e+04 4.2260738397e-01 4.8000000000e-01 
2.1188710212e-11 1.2869402709e+04 6.4188266509e-02 4.8000000000e-01 
4.4587897657e-08 1.2114483416e+04 1.0343833533e+00 4.8000000000e-01 
8.2388906704e-12 1.1734674230e+04 6.5825987334e-01 4.8000000000e-01 
6.8790450753e-09 1.1934595784e+04 7.5641570681e-01 4.8000000000e-01 
4.7807208789e-09 1.1348571385e+04 9.8356454749e-01 4.8000000000e-01 
1.0152482324e-09 1.2160716077e+04 8.2634728946e-01 4.8000000000e-01 
1.4085636281e-07 2.0000000000e+04 1.0896725268e+00 4.8000000000e-01 
2.4391990142e-09 1.2321429973e+04 4.6067322087e-01 4.8000000000e-01 
4.6941263313e-10 1.4039350001e+04 9.4805161175e-01 4.8000000000e-01 
7.7305714133e-10 1.9194332544e+04 1.2627503548e+00 4.8000000000e-01 
7.0111965747e-08 1.1286962738e+04 9.9143440497e-01 4.8000000000e-01 
7.0362285986e-07 1.2356265058e+04 4.8802981646e-01 4.8000000000e-01 
8.3865295985e-10 1.3935665308e+04 1.0041789034e+00 4.8000000000e-01 
1.1213015950e-08 1.4781643605e+04 1.0409299197e+00 4.8000000000e-01 
6.3535553244e-08 1.4977238021e+04 9.8397041399e-01 4.8000000000e-01 
1.1815281651e-09 1.1831324601e+04 8.3062360439e-01 4.8000000000e-01 
9.9880359922e-08 1.6560235740e+04 6.8706601935e-01 4.8000000000e-01 
3.6697579114e-07 1.1326034471e+04 6.8987885070e-01 4.8000000000e-01 
6.8404938937e-09 1.2898365710e+04 1.5214949284e+00 4.8000000000e-01 
3.5636679382e-10 1.4381373324e+04 1.1458185883e+00 4.8000000000e-01 
5.6108202425e-11 1.1301777666e+04 4.0371883714e-01 4.8000000000e-01 
3.4202955282e-07 1.1696765795e+04 1.3089879918e+00 4.8000000000e-01 
1.3937743569e-11 1.4667653785e+04 8.6694805811e-01 4.8000000000e-01 
9.3127253777e-06 1.2363464462e+04 5.9679980815e-01 4.8000000000e-01 
5.2052847765e-11 2.0000000000e+04 4.1638133893e-01 4.8000000000e-01 
4.3577077394e-11 1.1583271652e+04 1.0954133778e+00 4.8000000000e-01 
1.0668987357e-09 1.1748781843e+04 4.2238080491e-01 4.8000000000e-01 
6.3540741164e-09 1.3323595781e+04 6.4121248099e-01 4.8000000000e-01 
1.0294055784e-09 1.2429378001e+04 6.0009324873e-01 4.8000000000e-01 
1.0841769543e-09 1.4797520854e+04 9.4938064063e-01 4.8000000000e-01 
2.3972568569e-07 1.2428837502e+04 1.3456403068e+00 4.8000000000e-01 
3.3806714858e-09 1.4596690662e+04 9.4858622907e-01 4.8000000000e-01 
4.6212031782e-08 1.8393419450e+04 1.1764597350e+00 4.8000000000e-01 
9.0043403047e-09 1.2758678190e+04 7.1813702751e-01 4.8000000000e-01 
2.2052592670e-11 1.4429270359e+04 7.6201178151e-01 4.8000000000e-01 
1.4356170294e-10 1.2591804421e+04 3.7058890960e-01 4.8000000000e-01 
1.7886925512e-12 1.2342674365e+04 8.4818040841e-01 4.8000000000e-01 
4.5448227374e-12 1.2127218807e+04 1.0102998977e+00 4.8000000000e-01 
9.4131786888e-09 1.4336786714e+04 1.3507503979e+00 4.8000000000e-01 
1.4057182095e-08 1.1725776948e+04 8.9543951458e-01 4.8000000000e-01 
3.4356941180e-09 1.3361340309e+04 2.0312880981e-01 4.8000000000e-01 
1.4936312054e-09 2.0000000000e+04 1.1872436921e+00 4.8000000000e-01 
6.3816656363e-10 1.1453619475e+04 1.3123228087e+00 4.8000000000e-01 
5.9121000279e-12 2.0000000000e+04 4.0949281393e-01 4.8000000000e-01 
6.8574651355e-10 2.0000000000e+04 9.5408421225e-01 4.8000000000e-01 
8.7820013803e-07 2.0000000000e+04 1.0949886315e+00 4.8000000000e-01 
2.3779730379e-08 2.0000000000e+04 9.4046026606e-01 4.8000000000e-01 
1.8660221082e-11 1.2301575300e+04 2.0360562062e-01 4.8000000000e-01 
3.8458039084e-08 1.6816482755e+04 8.6992411452e-01 4.8000000000e-01 
5.6689002001e-11 1.3766593430e+04 6.8866311701e-01 4.8000000000e-01 
5.3474677821e-09 1.6298241767e+04 6.9599927243e-01 4.8000000000e-01 
9.6693098483e-08 1.3475812403e+04 1.4865593998e+00 4.8000000000e-01 
5.4010803991e-10 1.1974482661e+04 6.9288261699e-01 4.8000000000e-01 
2.1024187156e-09 1.2856753329e+04 1.1609354158e+00 4.8000000000e-01 
1.5124985444e-10 1.3354003125e+04 1.2133288489e+00 4.8000000000e-01 
7.1114529211e-09 2.0000000000e+04 1.1962585431e+00 4.8000000000e-01 
2.6993259374e-08 1.4089561628e+04 6.6813027199e-01 4.8000000000e-01 
9.9561826468e-10 1.6215038061e+04 9.8902330611e-01 4.8000000000e-01 
1.4716251865e-11 1.2908930935e+04 4.5207744138e-01 4.8000000000e-01 
2.2038032072e-07 1.5456825060e+04 3.8421395883e-01 4.8000000000e-01 
6.2471153408e-09 1.1795760976e+04 5.0683058553e-01 4.8000000000e-01 
8.3168941225e-10 1.4660371078e+04 1.1013457552e+00 4.8000000000e-01 
1.5621454429e-07 1.1431709556e+04 3.5113016478e-01 4.8000000000e-01 
2.2792242372e-07 1.1204801139e+04 1.1927050781e+00 4.8000000000e-01 
5.4350549524e-09 1.6396208185e+04 6.7932432302e-01 4.8000000000e-01 
4.0452237767e-08 1.7379607999e+04 8.0139546535e-01 4.8000000000e-01 
4.0259405273e-10 1.6997600345e+04 5.3064429387e-01 4.8000000000e-01 
3.6534599089e-07 2.0000000000e+04 7.4778239647e-01 4.8000000000e-01 
3.9231587103e-09 1.2368866556e+04 1.0216631598e+00 4.8000000000e-01 
1.6712017328e-08 1.5353908922e+04 9.8009943313e-01 4.8000000000e-01 
1.4978266130e-08 1.1771098847e+04 6.4834878756e-01 4.8000000000e-01 
1.9674629411e-10 1.7406710864e+04 5.3766945330e-01 4.8000000000e-01 
3.0246583998e-10 2.0000000000e+04 1.1260744216e+00 4.8000000000e-01 
1.5158275727e-10 1.2970917488e+04 1.3649261711e+00 4.8000000000e-01 
5.4164834053e-11 1.2536390089e+04 7.3967681720e-01 4.8000000000e-01 
2.8361354130e-07 1.1729023715e+04 1.3381596511e+00 4.8000000000e-01 
2.0125178996e-05 1.1358205406e+04 1.1271360939e+00 4.8000000000e-01 
9.8801938665e-11 1.3535841682e+04 1.4089298002e+00 4.8000000000e-01 
3.3631231765e-12 1.1745476216e+04 7.2245564202e-01 4.8000000000e-01 
1.9033261133e-08 1.2140056364e+04 1.0471129812e+00 4.8000000000e-01 
6.0397745586e-10 1.3779095638e+04 2.9410604927e-01 4.8000000000e-01 
8.0681422803e-08 1.9331831841e+04 5.2958595880e-01 4.8000000000e-01 
9.3691452029e-10 1.3045537563e+04 9.9291687379e-01 4.8000000000e-01 
1.7563885238e-10 1.1330766438e+04 1.4567496910e+00 4.8000000000e-01 
1.2958426606e-07 1.4580285782e+04 1.2182755859e+00 4.8000000000e-01 
1.3715400941e-11 1.1280883328e+04 4.4348946475e-01 4.8000000000e-01 
6.1639080225e-09 2.0000000000e+04 7.8056214402e-01 4.8000000000e-01 
2.4506459736e-08 1.4175880158e+04 9.8108215438e-01 4.8000000000e-01 
1.2991069555e-07 1.1483229688e+04 4.5738294237e-01 4.8000000000e-01 
8.0713248824e-07 1.3276149092e+04 6.8727153340e-01 4.8000000000e-01 
3.5766385469e-09 1.4520684907e+04 3.0861351243e-01 4.8000000000e-01 
3.2664590643e-07 2.0000000000e+04 5.7644434762e-01 4.8000000000e-01 
5.4462471306e-08 1.1457388954e+04 3.8111011776e-01 4.8000000000e-01 
6.3496746529e-08 1.2182355469e+04 5.1126662146e-01 4.8000000000e-01 
4.0243589597e-09 1.2278623798e+04 6.1499163319e-01 4.8000000000e-01 
7.4932868771e-08 1.2567841832e+04 1.2384198326e+00 4.8000000000e-01 
2.2461674722e-09 1.1435353566e+04 7.8497246087e-01 4.8000000000e-01 
5.3457363933e-09 1.4166993666e+04 3.7488390813e-01 4.8000000000e-01 
5.0030418369e-09 1.7158205147e+04 1.2713569682e+00 4.8000000000e-01 
3.6769494340e-09 1.1642342792e+04 3.2738666870e-01 4.8000000000e-01 
1.3573565561e-09 1.3190106557e+04 5.5248256568e-01 4.8000000000e-01 
5.9452975053e-06 1.6035681696e+04 7.5605212311e-01 4.8000000000e-01 
2.5239938928e-08 1.2197027327e+04 6.6075140803e-01 4.8000000000e-01 
2.8193594298e-09 1.1455020829e+04 9.5064568957e-01 4.8000000000e-01 
1.9116447810e-09 1.4719941700e+04 1.1565637130e+00 4.8000000000e-01 
4.3825003949e-09 1.3634510390e+04 3.3528113582e-01 4.8000000000e-01 
3.2422054716e-10 1.2034149559e+04 1.1642767184e+00 4.8000000000e-01 
1.7014965657e-07 1.2089255483e+04 5.1617524750e-01 4.8000000000e-01 
1.7644659841e-10 1.2996902772e+04 4.0554349695e-01 4.8000000000e-01 
3.1313192069e-09 1.1226868059e+04 8.0143235993e-01 4.8000000000e-01 
1.5655994866e-10 1.5923620065e+04 4.5435936647e-01 4.8000000000e-01 
1.0429271478e-11 2.0000000000e+04 1.1252620768e+00 4.8000000000e-01 
1.3564143747e-12 1.2384579225e+04 5.4654539584e-01 4.8000000000e-01 
2.5948341931e-08 1.1698309661e+04 1.0519670328e+00 4.8000000000e-01 
3.0663771717e-09 1.1892841721e+04 4.1556398070e-01 4.8000000000e-01 
4.4769937937e-06 1.2434066797e+04 8.3945011242e-01 4.8000000000e-01 
1.3023282574e-08 2.0000000000e+04 1.4965512583e+00 4.8000000000e-01 
2.3050083900e-08 1.4642511015e+04 5.7805436967e-01 4.8000000000e-01 
7.4588633835e-10 1.2834672392e+04 5.0734217956e-01 4.8000000000e-01 
3.7215848115e-10 1.2749193224e+04 6.4377275359e-01 4.8000000000e-01 
7.1218616333e-11 1.1823945382e+04 5.8568870380e-01 4.8000000000e-01 
3.3305507394e-08 2.0000000000e+04 6.6776602618e-01 4.8000000000e-01 
1.5058001572e-07 1.3176505015e+04 6.4270260636e-01 4.8000000000e-01 
2.8438538858e-10 1.1886201620e+04 5.4575576603e-01 4.8000000000e-01 
4.5324406557e-09 1.1347349912e+04 5.3312804257e-01 4.8000000000e-01 
4.1673718036e-08 1.1841236129e+04 1.1553575392e+00 4.8000000000e-01 
3.1049517269e-06 1.3270133854e+04 3.5714680013e-01 4.8000000000e-01 
1.1536461803e-07 1.2196115692e+04 1.1005949166e+00 4.8000000000e-01 
4.1367037217e-09 1.6948991072e+04 4.8879009645e-01 4.8000000000e-01 
8.8737470358e-10 2.0000000000e+04 9.8835986095e-01 4.8000000000e-01 
7.6153474780e-09 1.1457755284e+04 5.4815767133e-01 4.8000000000e-01 
4.9860698607e-08 1.2187049309e+04 4.2052776481e-01 4.8000000000e-01 
3.2887280328e-10 1.6538196528e+04 2.5790158758e-01 4.8000000000e-01 
1.1283564068e-08 1.2608136573e+04 1.2954956702e+00 4.8000000000e-01 
5.9669354377e-12 1.1242696488e+04 1.1563683993e+00 4.8000000000e-01 
3.5694860008e-09 1.4928655628e+04 8.7526170959e-01 4.8000000000e-01 
1.5489878957e-11 1.1869076231e+04 8.6092189505e-01 4.8000000000e-01 
2.0407127243e-08 1.2627815135e+04 1.1385053410e+00 4.8000000000e-01 
4.9070184861e-13 1.1309631938e+04 3.9713986404e-01 4.8000000000e-01 
1.3111349781e-10 1.5416630329e+04 7.8114856019e-01 4.8000000000e-01 
2.0919052578e-08 1.4358129017e+04 1.2192927880e+00 4.8000000000e-01 
4.2519811257e-09 1.5556354525e+04 1.1686234854e+00 4.8000000000e-01 
6.1257674872e-08 1.2359717574e+04 2.0920874054e-01 4.8000000000e-01 
5.1962244286e-07 1.1273387443e+04 1.1773331573e+00 4.8000000000e-01 
2.6640113405e-05 1.1770054212e+04 2.4256004450e-01 4.8000000000e-01 
1.9851630884e-09 1.1492299251e+04 2.8149330348e-01 4.8000000000e-01 
2.5435293024e-08 1.5063309872e+04 7.0308272664e-01 4.8000000000e-01 
1.6203693824e-08 1.4939803287e+04 6.2002836554e-01 4.8000000000e-01 
2.7784184119e-10 1.1675485955e+04 1.0440487697e+00 4.8000000000e-01 
1.0386115906e-06 1.5045222889e+04 7.6636661914e-01 4.8000000000e-01 
1.7964527905e-05 2.0000000000e+04 1.2459002207e+00 4.8000000000e-01 
3.4170865626e-11 1.1718512681e+04 6.1991746543e-01 4.8000000000e-01 
1.0252304725e-08 1.3466419837e+04 1.1111978622e+00 4.8000000000e-01 
2.7209614745e-05 1.2730684327e+04 9.5104042690e-01 4.8000000000e-01 
4.0775891436e-07 1.2190694295e+04 3.2477259201e-01 4.8000000000e-01 
1.4464201286e-10 1.3465769113e+04 6.1735966386e-01 4.8000000000e-01 
6.0168356947e-08 1.3926390409e+04 1.2401970591e+00 4.8000000000e-01 
4.6916008575e-08 2.0000000000e+04 4.9779554038e-01 4.8000000000e-01 
3.1332324367e-07 1.2287797552e+04 1.1146032278e+00 4.8000000000e-01 
1.2717229460e-09 1.1382668953e+04 6.0209660798e-01 4.8000000000e-01 
1.1022030000e-09 1.8537887461e+04 8.7250429621e-01 4.8000000000e-01 
1.1520821931e-10 2.0000000000e+04 5.2774730442e-01 4.8000000000e-01 
5.8386723219e-10 1.9700781165e+04 1.3029881486e+00 4.8000000000e-01 
1.1422448815e-09 1.7510768697e+04 3.1129401695e-01 4.8000000000e-01 
7.2386240731e-07 1.8101079031e+04 1.1681043690e+00 4.8000000000e-01 
1.9057137636e-08 1.1382016771e+04 9.4218035818e-01 4.8000000000e-01 
4.1849886130e-08 1.1639660118e+04 5.4725245417e-01 4.8000000000e-01 
3.4102123471e-07 1.4857290430e+04 6.7151173043e-01 4.8000000000e-01 
4.8818910588e-10 1.5943151798e+04 5.8154416826e-01 4.8000000000e-01 
2.0737648574e-10 1.2136714421e+04 3.6992700925e-01 4.8000000000e-01 
1.3386953177e-08 1.1345900214e+04 1.1552955267e+00 4.8000000000e-01 
1.3658143479e-07 1.2982849432e+04 9.8210518258e-01 4.8000000000e-01 
1.3036251800e-09 1.1630604805e+04 7.0297012196e-01 4.8000000000e-01 
4.3985290420e-08 1.3140882998e+04 3.4249238561e-01 4.8000000000e-01 
