# Supplementary material for: Atmospheric CO2 levels from 2.7 billion years ago inferred from micrometeorite oxidation
Source: Sci Adv. 2020 Jan 22;6(4):eaay4644. doi: 10.1126/sciadv.aay4644 (PMC6976288; doi:10.1126/sciadv.aay4644)
Supplement: Data file S1 [file aay4644_Data_file_S1.zip › co2_atmos/co2_48/clean_results.dat]

Radius [m]       Fe Area [frac]    Max Temp [k]    
7.3214435750e-05 4.6155061915e-01 2.4222455683e+03 
6.4331905461e-06 1.0000000000e+00 1.4736598193e+03 
2.6746691236e-04 4.6730032629e-01 2.4153100063e+03 
2.4198133118e-05 4.1091717184e-01 2.0585570826e+03 
8.6608277250e-06 5.4234787541e-01 2.3396235717e+03 
5.4822575233e-05 4.6409125078e-01 2.4270155191e+03 
2.6667714496e-05 5.1120065497e-01 2.3544399913e+03 
3.8546411073e-05 4.8258682306e-01 2.7088401338e+03 
3.3671295369e-05 3.8836763137e-01 2.1220802746e+03 
2.6098348331e-05 4.9886176490e-01 1.9107456036e+03 
3.0390477192e-05 4.7981349830e-01 2.3620047963e+03 
3.6907909326e-05 4.0485831658e-01 2.0685374830e+03 
1.4638332602e-04 1.0000000000e+00 3.1964057819e+02 
8.5813008718e-06 5.4797015548e-01 2.5309244124e+03 
1.2941603537e-04 4.6469020377e-01 2.4453248144e+03 
3.7560870706e-05 4.7813464484e-01 1.9366136694e+03 
8.2434935892e-05 4.5891707913e-01 2.5245523096e+03 
1.5819979941e-05 4.3979526542e-01 1.9973315115e+03 
5.0922439951e-05 4.5295898187e-01 2.4014532928e+03 
6.1639330108e-06 1.0000000000e+00 1.3222705862e+03 
4.5598599241e-05 4.7564454041e-01 2.4050390288e+03 
2.5038617873e-05 4.9012058297e-01 1.9199042457e+03 
3.2762745230e-05 4.3276180262e-01 2.0094923832e+03 
1.0773718907e-04 1.0000000000e+00 1.5503114418e+03 
1.5153340331e-04 4.2379674510e-01 2.5679029406e+03 
5.8932990924e-05 4.0359634522e-01 2.1871577512e+03 
2.0914466087e-05 5.2511312435e-01 2.3283080575e+03 
1.3547959367e-04 4.3257599550e-01 2.5396553419e+03 
2.1833735498e-05 4.0230576110e-01 2.1185515589e+03 
1.1786949514e-04 4.6883255758e-01 2.5858214147e+03 
2.7842877428e-05 4.6452342962e-01 1.9548777473e+03 
2.2285369295e-05 5.1223233789e-01 2.4999956060e+03 
4.9195363350e-06 1.0000000000e+00 1.3985249036e+03 
1.0495576013e-04 4.7340368189e-01 2.3726407148e+03 
1.1628730386e-05 1.0000000000e+00 1.3690646351e+03 
1.1910500342e-05 1.0000000000e+00 1.4499687044e+03 
3.8517479842e-05 4.1399956924e-01 2.2258227057e+03 
1.4672191303e-05 5.4112154341e-01 2.6138531632e+03 
1.3750940406e-05 1.0000000000e+00 1.5976004832e+03 
8.3667995196e-05 4.6826471902e-01 2.4052153236e+03 
4.1585659577e-05 4.0589212795e-01 2.3051038750e+03 
3.7787040639e-05 5.0800754072e-01 1.9006937238e+03 
9.3219588223e-05 4.6090190017e-01 2.5038540925e+03 
6.0245929007e-05 4.2361873374e-01 2.0271644678e+03 
5.3621515779e-05 4.2906874011e-01 2.3087492683e+03 
2.9539070256e-05 4.7573582741e-01 2.3444054802e+03 
1.4836926448e-04 4.6258637388e-01 2.4574016198e+03 
9.6216644474e-06 1.0000000000e+00 1.5659261989e+03 
1.9352134004e-04 1.0000000000e+00 4.4863314229e+02 
2.3359152695e-05 1.0000000000e+00 3.2930446206e+02 
1.4748780126e-05 5.2344664650e-01 2.5643929563e+03 
3.2387838586e-05 3.9871855875e-01 2.2718267101e+03 
1.8775585679e-05 1.0000000000e+00 1.5531812621e+03 
1.2669192511e-04 3.9196623193e-01 2.1033011713e+03 
5.5754447717e-06 5.5891679915e-01 2.3288557071e+03 
8.4526740216e-05 3.9427941167e-01 2.1046426536e+03 
2.8177236292e-05 3.8034763387e-01 2.1729846770e+03 
3.8832533885e-05 3.7876031302e-01 2.1794777154e+03 
5.6633991360e-05 4.0462937833e-01 2.0744749020e+03 
2.3739316090e-05 5.0772800341e-01 2.4475174260e+03 
5.8705827321e-05 3.7631905123e-01 2.2597936915e+03 
4.2978341829e-05 4.9359419985e-01 2.3412579799e+03 
6.2788706940e-05 3.8848265244e-01 2.3104008236e+03 
1.3788166969e-05 5.6296482116e-01 1.8521470489e+03 
6.6582502958e-06 5.5284204263e-01 2.3991312244e+03 
2.1740219670e-05 3.9253561936e-01 2.1549066634e+03 
3.2569233928e-05 4.6392262077e-01 1.9561456377e+03 
3.4161312791e-05 4.9198437444e-01 2.4013184092e+03 
5.4376805879e-05 3.6761658334e-01 2.2325392898e+03 
1.3298010847e-05 1.0000000000e+00 1.7064432997e+03 
7.2456632841e-06 5.2296674727e-01 2.7452168745e+03 
1.5549094193e-04 4.3446242135e-01 2.5414380993e+03 
8.2818893867e-05 4.6044164946e-01 2.4888902839e+03 
4.7240689948e-05 1.0000000000e+00 1.6394873295e+03 
4.7020648562e-05 4.2414071145e-01 2.3297073676e+03 
7.1894355711e-05 4.5894414375e-01 2.5905057518e+03 
3.5327244527e-05 3.8625492833e-01 2.1288191679e+03 
1.1323331988e-04 4.5476271691e-01 2.4438561299e+03 
2.3606294472e-05 1.0000000000e+00 4.9812887911e+02 
7.6743633026e-06 5.5212173856e-01 2.2931611928e+03 
3.0285889355e-05 1.0000000000e+00 1.7295196889e+03 
1.8573151869e-05 1.0000000000e+00 9.7959708708e+02 
2.4630679249e-05 1.0000000000e+00 1.7979715584e+03 
2.3507950070e-05 5.1127935355e-01 1.8969636491e+03 
5.9889085406e-06 5.4464337995e-01 2.2660290448e+03 
2.8834980631e-05 4.9288073644e-01 1.9164248844e+03 
4.6030756491e-05 4.6959062896e-01 2.4012665571e+03 
7.5691849258e-05 4.9181509996e-01 2.4357689860e+03 
2.4675320668e-05 5.0218890364e-01 2.3698234214e+03 
2.3461754938e-04 1.0000000000e+00 1.1963298456e+03 
3.9871587065e-05 4.8220784410e-01 2.3721153523e+03 
2.9234756127e-05 5.1372969406e-01 2.3360808546e+03 
1.1616822912e-05 5.4095489599e-01 2.3568117848e+03 
2.1670281109e-04 4.1068101829e-01 2.6856498509e+03 
1.8376364985e-05 4.0821511092e-01 2.0693419454e+03 
9.6468426829e-06 6.0536398386e-01 1.8308539538e+03 
1.8507771519e-04 4.2017028727e-01 2.6502212080e+03 
1.2240309304e-05 5.0510801535e-01 1.9030083431e+03 
4.3263769823e-05 4.7329848614e-01 2.3704614267e+03 
3.0184596054e-05 4.1493455356e-01 2.2281292296e+03 
3.3821314026e-06 5.5385576585e-01 1.8570056316e+03 
2.1562697050e-04 1.0000000000e+00 3.1050054397e+02 
1.1254245207e-05 5.2082444021e-01 2.6948445820e+03 
8.9473192816e-05 4.4953512596e-01 2.4769331214e+03 
1.4695199686e-05 5.3793782923e-01 1.8715833476e+03 
1.0115914567e-04 4.6975774445e-01 2.4354407060e+03 
4.8012246822e-05 3.7055429686e-01 2.1988140667e+03 
6.2681580381e-05 4.7034800694e-01 2.4217513966e+03 
2.0224930132e-05 4.6451616621e-01 1.9550175804e+03 
5.4279633832e-06 1.0000000000e+00 1.2640028126e+03 
1.6131519249e-05 1.0000000000e+00 3.5925843865e+02 
1.3923292216e-05 5.1657050705e-01 2.2991885563e+03 
5.0401900798e-05 1.0000000000e+00 1.6696009493e+03 
5.8248378987e-06 5.6093653359e-01 2.3497235255e+03 
3.3776432303e-05 4.8127272165e-01 2.3763043359e+03 
3.8939483266e-06 1.0000000000e+00 6.1424935095e+02 
1.0356728820e-05 5.5852802258e-01 2.5297680893e+03 
2.9542004339e-05 3.8036931592e-01 2.1687116382e+03 
2.4889961866e-05 5.1270955287e-01 2.3697590526e+03 
5.3491198639e-06 5.5909844415e-01 2.4499374817e+03 
6.2361387262e-05 4.1959905034e-01 2.3641136735e+03 
7.1488926273e-06 5.5785668104e-01 2.3217678183e+03 
7.7920048776e-05 4.5982253368e-01 2.4110245416e+03 
7.1721725693e-05 5.0591831707e-01 2.3751528042e+03 
6.4697254971e-06 1.0000000000e+00 1.4544776086e+03 
1.3505419347e-04 4.3444298595e-01 2.5195475450e+03 
2.6874955520e-05 4.5251863458e-01 1.9770713013e+03 
8.8148737137e-05 3.9857577742e-01 2.0911620130e+03 
8.5681471722e-06 1.0000000000e+00 1.5194899575e+03 
2.9227570048e-06 1.0000000000e+00 1.0888550589e+03 
3.5992195627e-05 4.7911244940e-01 2.3684013368e+03 
2.6072567962e-05 5.2656701647e-01 1.8820166593e+03 
2.6422003109e-05 5.4960159436e-01 2.2781264645e+03 
2.7233198655e-05 4.3545543994e-01 2.2293864152e+03 
8.9454040054e-05 3.7000890623e-01 2.2345351666e+03 
4.1628545895e-05 4.9094857367e-01 2.4639984790e+03 
4.0198524074e-05 3.8006081415e-01 2.2654969436e+03 
6.1557124925e-05 5.0009364525e-01 2.4619589442e+03 
1.0505708584e-05 1.0000000000e+00 1.6929425997e+03 
4.0041908681e-05 4.9916690904e-01 2.5380807586e+03 
6.1848590776e-05 3.7953114816e-01 2.1601929132e+03 
1.2158321882e-04 4.4281439258e-01 2.4204054779e+03 
8.8356648034e-06 5.4505525465e-01 2.5373595970e+03 
7.1884293145e-05 4.5663088871e-01 2.4433475505e+03 
4.8646636790e-05 4.8785935359e-01 2.4937097132e+03 
5.8703310739e-05 4.5655002353e-01 1.9668463471e+03 
5.4132604755e-05 4.1567491228e-01 2.3614903377e+03 
7.0182319166e-05 4.5509383461e-01 2.4277059753e+03 
2.4426963020e-04 4.1490704512e-01 2.6046672230e+03 
1.6554223057e-05 4.5049270789e-01 1.9765973832e+03 
6.0775630820e-06 5.3594894742e-01 2.2599132315e+03 
3.3258826102e-05 3.8827203753e-01 2.2202202282e+03 
2.7778095156e-05 3.8965379151e-01 2.1897531029e+03 
3.4575793437e-05 4.1774307858e-01 2.3140468295e+03 
5.8914311905e-05 4.6537974987e-01 2.3740805891e+03 
3.3971406894e-05 4.9420862954e-01 2.5764481178e+03 
2.5559815520e-05 5.1252370456e-01 2.6185932581e+03 
2.7164771427e-05 5.8934873043e-01 1.8358773487e+03 
9.7374844087e-06 5.2388044817e-01 2.7060110425e+03 
5.5528613175e-05 1.0000000000e+00 1.7311094987e+03 
1.2375884147e-05 5.1212643829e-01 2.2409668003e+03 
3.2650194320e-05 4.6495081317e-01 1.9542296930e+03 
5.5018812119e-05 3.7686214518e-01 2.1744864484e+03 
1.4005170511e-04 4.4530319466e-01 2.4197026625e+03 
3.3375385778e-05 5.2224395642e-01 1.8859458225e+03 
4.3017628655e-05 5.0721504800e-01 2.3843758165e+03 
2.8811060413e-05 1.0000000000e+00 1.7709900687e+03 
8.8141923446e-05 4.6196815190e-01 2.2789816893e+03 
4.9508180169e-05 4.7916621086e-01 2.4100066572e+03 
3.1580792072e-05 5.0469536327e-01 2.3106173365e+03 
6.5534942866e-05 4.7450971131e-01 2.3785079405e+03 
3.8181525452e-05 4.8753780081e-01 2.4292437560e+03 
1.9207963983e-05 5.2075439812e-01 2.4972729844e+03 
1.9236826359e-05 5.0957515438e-01 2.3645752084e+03 
2.7263112417e-05 5.1551756916e-01 2.2707961761e+03 
1.7445991457e-04 4.3026669821e-01 2.5380158665e+03 
2.7481180877e-05 5.1890783706e-01 2.3461710602e+03 
5.5595892985e-05 4.7723564579e-01 2.3741438924e+03 
8.7890321473e-06 1.0000000000e+00 1.4697973865e+03 
2.4592168462e-05 4.3478707937e-01 2.0043318470e+03 
9.1710559603e-05 4.4985992600e-01 2.4012780720e+03 
8.6983088363e-05 4.5936999045e-01 2.3841400777e+03 
3.6548427609e-06 1.0000000000e+00 1.5087156300e+03 
3.0784132607e-05 5.0068839866e-01 2.4013526914e+03 
1.1084564264e-04 4.4671370055e-01 2.5270746090e+03 
1.0276918320e-05 1.0000000000e+00 1.4128577183e+03 
1.6241349999e-05 5.6097723165e-01 2.4325984179e+03 
5.1483915612e-05 3.7333320828e-01 2.1970699892e+03 
1.3322111344e-05 5.4470388553e-01 2.2641256995e+03 
1.6520071681e-05 1.0000000000e+00 1.4864139130e+03 
5.0524785090e-06 1.0000000000e+00 1.0348177979e+03 
5.0368286756e-05 3.9511278221e-01 2.1389733899e+03 
1.1686787646e-04 4.5245890336e-01 2.5550754015e+03 
4.1122757833e-05 5.0064771959e-01 2.7228277140e+03 
2.9496465246e-04 4.4892247954e-01 2.4526958881e+03 
5.0356450339e-06 5.5939052596e-01 2.4480146919e+03 
5.7626929563e-06 5.6020622020e-01 2.3389323489e+03 
2.8055071422e-05 1.0000000000e+00 1.5097466398e+03 
1.2316982239e-05 1.0000000000e+00 1.7552634826e+03 
1.0441155017e-05 1.0000000000e+00 1.7308835399e+03 
1.4481680908e-04 4.6202320962e-01 2.4193203565e+03 
8.7275486693e-06 1.0000000000e+00 1.6915081589e+03 
1.3269098319e-05 4.3179052504e-01 2.0348973848e+03 
1.4750195721e-04 4.5561773595e-01 2.5281785602e+03 
1.8939021192e-05 5.1938188091e-01 2.3575338795e+03 
1.5849421995e-05 4.2533134426e-01 2.0288591420e+03 
3.4992494377e-04 3.8263479501e-01 2.6997686500e+03 
1.5298213151e-05 1.0000000000e+00 1.6899602083e+03 
1.2114801499e-05 1.0000000000e+00 1.7969586908e+03 
3.2177535973e-05 4.5843554552e-01 2.2906394302e+03 
3.3534415195e-05 5.0395260923e-01 2.4734839009e+03 
2.8476353641e-05 4.9112691899e-01 2.3424431511e+03 
6.0088052859e-05 3.7737706311e-01 2.2787401737e+03 
2.9879541521e-05 3.8315991147e-01 2.1526196121e+03 
1.2350098708e-05 1.0000000000e+00 1.6758949907e+03 
3.4202775948e-04 4.1003250672e-01 2.6437401837e+03 
4.2725086944e-05 3.7742809682e-01 2.1624018536e+03 
7.3549680393e-06 5.4318548338e-01 2.6536724427e+03 
8.2736162452e-05 4.5025475401e-01 2.4826537111e+03 
6.0250244775e-05 4.1930284536e-01 2.0369539300e+03 
1.0160173644e-05 1.0000000000e+00 1.5356934492e+03 
4.1199117518e-05 4.7406342119e-01 1.9410414206e+03 
2.4710365099e-05 4.0196058231e-01 2.0817887286e+03 
9.6156803445e-05 4.5607241532e-01 2.5062563344e+03 
8.9621526551e-05 4.5997976646e-01 2.4046738996e+03 
1.5645436702e-05 5.2556004852e-01 2.4156155500e+03 
3.8759477870e-05 4.9292356053e-01 1.9173400885e+03 
2.2577518624e-04 4.0130473251e-01 2.6441282766e+03 
1.2137967234e-04 4.7489959011e-01 2.3898385102e+03 
1.2500760824e-05 5.6071965017e-01 2.3453474266e+03 
1.5021769475e-05 5.6241781554e-01 2.4317053072e+03 
9.0385355421e-05 4.1554996950e-01 2.0429093242e+03 
5.0493241733e-06 1.0000000000e+00 1.2884211285e+03 
1.2130171531e-05 5.0933844050e-01 2.7802589396e+03 
1.8622188411e-05 4.1549072872e-01 2.2081834517e+03 
9.1956901207e-05 4.6863018209e-01 2.4748323310e+03 
1.4776396191e-05 1.0000000000e+00 1.5575878413e+03 
9.1795732037e-06 5.5498474142e-01 2.4012410879e+03 
5.4599423943e-05 1.0000000000e+00 3.0000000000e+02 
5.2211152135e-05 4.5366243053e-01 2.4033661363e+03 
2.2137478828e-04 4.6793022823e-01 2.4644972473e+03 
2.3735471904e-05 3.9363872800e-01 2.1293754837e+03 
1.7741617189e-05 1.0000000000e+00 1.7208046837e+03 
5.6159894271e-05 4.6998762373e-01 2.5901809159e+03 
5.9631198672e-05 3.8969985051e-01 2.2634885692e+03 
9.5854908474e-05 1.0000000000e+00 3.1391181352e+02 
3.8653500047e-05 4.8962917157e-01 2.4249008330e+03 
2.8230692553e-05 5.1203083262e-01 2.3944690416e+03 
2.9177940011e-06 1.0000000000e+00 1.2332484786e+03 
3.2714335537e-04 3.8292317312e-01 2.7029184479e+03 
2.3613139838e-05 5.2328934529e-01 2.3380179245e+03 
2.0651453181e-05 5.0997298270e-01 2.3902837287e+03 
4.5031027513e-05 3.7891191238e-01 2.1794525402e+03 
2.6896541479e-05 5.0336116379e-01 2.3662048182e+03 
8.9458337266e-05 4.5787585395e-01 2.4595343276e+03 
9.1786242624e-06 5.6280075768e-01 2.3922195681e+03 
9.2900899842e-05 4.5015122174e-01 2.5766568463e+03 
3.6900438375e-05 4.9429927355e-01 2.3873845620e+03 
4.4863546904e-05 3.8302983910e-01 2.1649708791e+03 
1.8092746651e-05 4.1236588897e-01 2.0939911667e+03 
3.8251207211e-05 4.9183725459e-01 2.4370768190e+03 
7.1227499811e-05 4.5654747893e-01 2.4491092661e+03 
4.7832750057e-05 3.6806795181e-01 2.2476451953e+03 
6.1905854440e-05 4.4170682099e-01 1.9974443649e+03 
4.6746183046e-05 4.7805744052e-01 2.4931125648e+03 
6.8860206683e-05 4.7107574335e-01 2.4203005623e+03 
3.7343583505e-05 1.0000000000e+00 1.7075623384e+03 
5.3230236417e-05 4.7035884439e-01 2.4438588978e+03 
1.5471769171e-05 1.0000000000e+00 1.3538611103e+03 
5.2301578905e-06 5.5668651502e-01 2.5479705988e+03 
7.5305393178e-06 5.3568853923e-01 2.2600509304e+03 
3.8880894626e-06 1.0000000000e+00 1.3973644531e+03 
1.0380557750e-05 1.0000000000e+00 1.6926381461e+03 
1.1339559171e-04 4.0191221384e-01 2.0755314147e+03 
1.2296211683e-05 1.0000000000e+00 1.7939388569e+03 
7.9443243149e-05 4.5430855724e-01 2.4259848639e+03 
1.7795353201e-05 5.2613067471e-01 2.2722404974e+03 
5.2947943686e-05 4.8718362786e-01 2.4078103159e+03 
3.5117196146e-05 1.0000000000e+00 1.7374946825e+03 
2.2289526970e-04 4.1363343127e-01 2.6059374678e+03 
2.7395397172e-05 4.9093285205e-01 2.3526706967e+03 
9.4926334906e-06 5.5250540480e-01 2.3676778952e+03 
2.1950632859e-04 4.1858022504e-01 2.6314197963e+03 
7.1812710981e-05 4.5906839167e-01 2.3989693939e+03 
4.1953497915e-05 1.0000000000e+00 3.0157831629e+02 
9.8553269669e-05 3.8669871189e-01 2.2007184880e+03 
2.4051722572e-05 1.0000000000e+00 1.7478438648e+03 
1.0231219832e-05 5.4578385552e-01 2.2837524607e+03 
7.2036603676e-05 4.6045034953e-01 2.5619852320e+03 
4.1606507101e-05 4.9152548782e-01 2.3959927390e+03 
1.4165817591e-04 4.4912618436e-01 2.3784374481e+03 
3.0734392158e-05 4.9813506519e-01 2.4952837465e+03 
6.6935648707e-06 5.6214110957e-01 2.3588954729e+03 
7.2286784799e-05 4.5502978668e-01 2.4353188581e+03 
1.7168253712e-05 5.4292845764e-01 2.4028968566e+03 
7.7573152285e-05 4.8959791813e-01 2.4390250998e+03 
2.7428916261e-04 3.9986920778e-01 2.6563229925e+03 
7.9143250746e-05 5.5379219309e-01 2.2616402031e+03 
1.7311576416e-05 1.0000000000e+00 6.1375981398e+02 
1.4619130467e-05 5.2723107652e-01 2.7345008843e+03 
1.2445938801e-05 5.3094309084e-01 2.3871184032e+03 
2.0183634951e-05 5.1668193902e-01 2.4566697834e+03 
2.8176878697e-05 3.9429755532e-01 2.1203449328e+03 
5.5185734776e-05 3.8707772987e-01 2.2878169148e+03 
4.9137729003e-05 4.2513386006e-01 2.0760905936e+03 
7.5315556870e-05 4.6444431667e-01 2.3649666698e+03 
1.9132591716e-05 1.0000000000e+00 1.7565201975e+03 
6.5128283680e-05 4.7814826979e-01 2.3480544444e+03 
1.5013396322e-05 5.4712601336e-01 2.4628554079e+03 
3.7937883432e-05 3.7322027320e-01 2.2219236462e+03 
6.4410834394e-06 5.3896249393e-01 2.2582711189e+03 
2.5376251683e-05 5.1528510239e-01 2.3008744048e+03 
3.7750994346e-04 1.0000000000e+00 3.0245234223e+02 
2.5209551071e-05 4.9703392379e-01 2.3665063413e+03 
4.1014367200e-05 4.9306713853e-01 2.4574056449e+03 
3.8847213180e-05 3.9089490401e-01 2.1075465736e+03 
6.6140271295e-06 1.0000000000e+00 1.7391119687e+03 
1.3946609751e-04 4.2851815832e-01 2.5634450004e+03 
7.2346912725e-05 4.7588132686e-01 2.4799776628e+03 
6.3779774504e-05 4.4812038503e-01 2.3855750268e+03 
3.9444156550e-06 1.0000000000e+00 1.6434055617e+03 
1.0972697979e-04 4.4898434007e-01 2.5297352489e+03 
2.9064536709e-05 4.2530503893e-01 2.0252763579e+03 
4.8550418509e-05 4.9003076125e-01 2.4946676863e+03 
7.1226834200e-06 5.3668087237e-01 2.2749191591e+03 
2.5275603453e-05 3.8603314629e-01 2.1834021489e+03 
8.8044626520e-06 1.0000000000e+00 1.7786764157e+03 
1.0239873916e-04 4.5695622475e-01 2.4030798141e+03 
6.5490338665e-06 1.0000000000e+00 1.4533168693e+03 
6.3625718239e-05 4.2718845448e-01 2.3564058365e+03 
6.1774341808e-05 3.8265405429e-01 2.1345612914e+03 
3.6751794390e-05 3.9602790135e-01 2.0981157434e+03 
1.0799937733e-05 5.5747658108e-01 2.5379744923e+03 
4.4893271268e-05 4.3437784637e-01 2.3483220999e+03 
2.8181897094e-05 3.9784253296e-01 2.1152479433e+03 
2.7512123621e-05 5.1816892534e-01 2.2612239953e+03 
1.2579909158e-04 4.4212504302e-01 2.4219114357e+03 
1.1801070846e-04 4.4156911186e-01 2.5613087932e+03 
3.4039931524e-05 3.9228105634e-01 2.1511813882e+03 
4.6998878343e-05 4.9920321588e-01 2.3610227898e+03 
4.9382318026e-05 5.0046474570e-01 2.4294526598e+03 
3.8688625332e-05 4.0104682130e-01 2.0792364948e+03 
2.4689779396e-05 5.1322588142e-01 2.4939319918e+03 
1.4445758902e-04 4.3606131984e-01 2.5139810967e+03 
6.1560235147e-05 1.0000000000e+00 3.0000000000e+02 
2.5324115920e-05 4.7915411039e-01 1.9333744404e+03 
1.2327275294e-05 1.0000000000e+00 1.7198415039e+03 
2.3084111166e-04 4.3778549227e-01 2.3784204172e+03 
7.7402359203e-06 1.0000000000e+00 1.6950046449e+03 
2.1089969888e-04 4.1244120954e-01 2.6641368816e+03 
6.0840748708e-06 5.4643751471e-01 2.2710034114e+03 
1.1411012081e-05 1.0000000000e+00 1.4326447986e+03 
3.7180972287e-05 3.7460605289e-01 2.1892191633e+03 
4.5322747926e-05 4.7844204047e-01 2.3841105758e+03 
3.6275847527e-05 3.8056586052e-01 2.2181401644e+03 
3.3699498109e-05 4.6825233148e-01 2.3015086307e+03 
2.1052296067e-04 4.2051799739e-01 2.3258359237e+03 
3.9384088811e-05 4.9343136648e-01 2.3471668657e+03 
2.2881741522e-05 5.4460265652e-01 2.3943372565e+03 
5.6093081640e-05 4.6850861467e-01 2.3876667736e+03 
8.8619451381e-06 1.0000000000e+00 1.7864773003e+03 
1.8997664556e-05 4.3541252390e-01 2.0042805151e+03 
3.9365497091e-06 1.0000000000e+00 1.2487960007e+03 
5.3716695132e-06 1.0000000000e+00 1.2606647838e+03 
7.6587664847e-05 4.2287439425e-01 2.0345709724e+03 
8.0691090842e-05 4.2535398861e-01 2.3641992040e+03 
3.6577908649e-05 4.7870498766e-01 2.3844080060e+03 
1.5671534187e-05 5.5042305785e-01 2.2842591862e+03 
2.7912535711e-05 1.0000000000e+00 1.5021692417e+03 
6.2361561266e-06 4.3710740902e-01 2.1493471827e+03 
9.1251445067e-06 5.5499963809e-01 2.3067852128e+03 
1.2047431023e-05 5.4837161820e-01 2.6097844996e+03 
8.0773675017e-06 5.6099079712e-01 2.4454464536e+03 
8.5461209973e-06 1.0000000000e+00 1.7015103918e+03 
2.3546875693e-05 5.2469685651e-01 2.4396966862e+03 
1.3612542331e-05 5.0499341405e-01 1.9020870234e+03 
2.0772760606e-05 5.2001080414e-01 2.3876127829e+03 
1.4884569422e-04 1.0000000000e+00 3.0000000000e+02 
2.9714438825e-05 4.1656605712e-01 2.0420744888e+03 
4.6598199196e-05 4.2339079934e-01 2.0294401851e+03 
1.7228233316e-05 1.0000000000e+00 1.6323760852e+03 
1.4784324213e-05 5.5956839493e-01 2.3322332892e+03 
4.5392549416e-05 4.8646255555e-01 2.4333251398e+03 
2.6385743238e-05 5.0728909009e-01 2.3152998729e+03 
7.8978099064e-06 1.0000000000e+00 1.6907753113e+03 
3.5757634293e-05 4.9040061038e-01 2.5381687744e+03 
5.9207424888e-05 4.4874275826e-01 2.3959767871e+03 
3.3885977058e-05 3.9780681214e-01 2.1369945691e+03 
1.0967138863e-04 4.3956079442e-01 2.5048643323e+03 
1.9238495985e-04 4.3966118074e-01 2.4192034721e+03 
1.9965316931e-05 5.2119055464e-01 2.3900824010e+03 
1.8368483345e-05 5.2943301122e-01 2.4536427542e+03 
1.3736879610e-05 5.2308623325e-01 2.3185011446e+03 
7.6272726512e-06 5.4323665237e-01 2.6517260249e+03 
5.7018465536e-05 3.7923545581e-01 2.1974277615e+03 
3.8659376820e-05 5.0815574439e-01 2.3868423163e+03 
7.2484578301e-05 4.5100056439e-01 2.4101537993e+03 
1.2306333189e-05 5.2291157713e-01 2.2968306659e+03 
1.4430187508e-05 5.3840152850e-01 2.2583793983e+03 
1.7290901362e-05 1.0000000000e+00 1.3146979225e+03 
1.2115869662e-05 1.0000000000e+00 1.7494289759e+03 
2.2982097407e-04 3.8742927645e-01 2.3017132233e+03 
4.1620889596e-04 4.1611172458e-01 2.5995376144e+03 
1.4992000576e-05 1.0000000000e+00 1.1146948352e+03 
4.8586464449e-06 1.0000000000e+00 1.3231800568e+03 
8.8768397420e-05 4.3582687139e-01 2.3567180530e+03 
2.7323075186e-05 4.7566965429e-01 2.3396326400e+03 
7.8233549879e-06 5.4395390474e-01 2.5845941041e+03 
3.5680306028e-05 4.0209446310e-01 2.0843709147e+03 
1.8161204434e-05 1.0000000000e+00 6.6362140179e+02 
8.5827696285e-05 4.9699597265e-01 2.3967117844e+03 
7.7595145313e-06 1.0000000000e+00 1.5260672824e+03 
6.6112100246e-06 5.6172119011e-01 2.4040107245e+03 
5.5260072485e-05 4.9094647035e-01 2.3939706806e+03 
1.0676121528e-04 4.4217389514e-01 2.4929715617e+03 
9.8267935694e-05 4.5651057700e-01 2.5548434795e+03 
2.8017043891e-05 4.9669125156e-01 2.3877919657e+03 
6.8291876942e-06 5.4024267791e-01 2.6638854088e+03 
9.0196833341e-05 4.4530654887e-01 2.4650365870e+03 
8.0331037024e-05 4.5556081647e-01 2.4657136361e+03 
5.2001956914e-05 4.5507167788e-01 2.3691735875e+03 
1.3279748862e-04 4.6277308214e-01 2.3802686001e+03 
4.7973745747e-05 3.8016466274e-01 2.1465977755e+03 
3.2663550490e-05 4.9059039779e-01 2.3970484067e+03 
4.3754259657e-05 5.1524521555e-01 2.2992253696e+03 
5.2371581729e-05 4.1066819003e-01 2.3495905735e+03 
3.6327934442e-05 4.5900312308e-01 2.3412734459e+03 
5.7476869905e-05 4.7395810269e-01 2.6845089887e+03 
7.2504731967e-05 4.5870190474e-01 2.4228921477e+03 
5.1785103457e-05 3.9548048613e-01 2.0941570017e+03 
4.3752100745e-05 4.0335773004e-01 2.2048475900e+03 
3.6159067697e-05 4.8312234368e-01 2.3897507952e+03 
2.2184217058e-05 1.0000000000e+00 1.6735524983e+03 
9.7736214905e-05 4.5004805038e-01 2.5020575398e+03 
2.0447472761e-05 4.0630152777e-01 2.0729897118e+03 
5.3613918821e-05 3.7527451340e-01 2.1604262949e+03 
1.6523075229e-05 4.9716928846e-01 2.3123343771e+03 
7.4435265061e-06 5.8220434223e-01 1.8383754298e+03 
3.5897612258e-06 1.0000000000e+00 1.3139499789e+03 
1.0053640197e-04 4.1035887376e-01 2.3468111708e+03 
4.9307039975e-05 4.1356257507e-01 2.3404537849e+03 
1.8866358050e-04 4.3205213709e-01 2.6027899587e+03 
7.6297669288e-05 1.0000000000e+00 3.4926946935e+02 
3.6454488589e-05 4.9359387415e-01 2.4380818221e+03 
3.2174421262e-05 3.8829889304e-01 2.2408942471e+03 
2.6246831691e-05 3.9926846991e-01 2.0916835856e+03 
1.3259044947e-05 1.0000000000e+00 1.7648714629e+03 
6.1480755074e-06 5.5691726194e-01 2.5416747162e+03 
7.4364771861e-05 4.6651956616e-01 2.4920752778e+03 
2.3814459745e-05 4.4556286120e-01 1.9844580882e+03 
5.8084065274e-05 3.8075460487e-01 2.3087323899e+03 
1.1819265271e-04 4.0919656780e-01 2.3363047345e+03 
1.1933259784e-04 4.3525642634e-01 2.6384468827e+03 
1.2556175400e-04 4.5899771910e-01 2.4143167822e+03 
1.4891285808e-05 5.2805343085e-01 2.3972228765e+03 
9.5836053041e-06 5.5563366404e-01 2.3097469736e+03 
6.5480851748e-05 4.2657556327e-01 2.3777730289e+03 
7.5268658776e-05 4.5641006470e-01 2.4619372555e+03 
1.3825434708e-05 5.1673120479e-01 2.3218378986e+03 
8.1727439145e-05 4.1671581026e-01 2.0443001658e+03 
5.8819529816e-06 1.0000000000e+00 1.1248234674e+03 
3.3969941326e-05 5.0027758490e-01 2.3498391326e+03 
8.0826056642e-06 1.0000000000e+00 1.4693862144e+03 
9.0895724233e-05 4.4020708657e-01 2.3417617196e+03 
2.5578612968e-06 1.0000000000e+00 1.1410871102e+03 
1.8174669024e-05 4.0204420924e-01 2.1472670595e+03 
7.5530421205e-05 4.8983564631e-01 2.3498342302e+03 
4.5468067278e-05 4.9941280794e-01 2.3256258316e+03 
7.2026141364e-05 4.5658563820e-01 2.4781210731e+03 
2.1678474059e-04 4.4288924149e-01 2.4429701642e+03 
3.1245302493e-04 3.7746806280e-01 2.7323651451e+03 
4.4927384105e-05 3.7323325981e-01 2.2632654229e+03 
3.4680427262e-05 5.0090132038e-01 2.4335133038e+03 
3.2706120000e-05 5.0032478157e-01 2.4243689254e+03 
2.0999004705e-05 1.0000000000e+00 1.7220989918e+03 
6.0370725853e-05 4.7904341743e-01 2.5667574892e+03 
2.2194707962e-05 5.3458077248e-01 2.6947179077e+03 
1.0493568781e-05 1.0000000000e+00 1.6486365618e+03 
6.8770708875e-05 4.7421238324e-01 2.3571852291e+03 
2.7064002467e-04 4.1836717576e-01 2.6648156974e+03 
1.0780692667e-04 4.4205502097e-01 2.5469494656e+03 
1.9083613153e-05 4.2023651426e-01 2.0383911097e+03 
9.7796352867e-05 4.8671947409e-01 2.3620847709e+03 
5.6494743960e-06 5.5311992938e-01 2.5765510882e+03 
1.4673379035e-04 4.5893720090e-01 2.4455090824e+03 
3.9736972354e-05 3.8458927205e-01 2.1262803233e+03 
1.2165060758e-05 5.4253242791e-01 2.3274777495e+03 
6.1742206258e-06 5.5159976980e-01 2.2906341120e+03 
2.8489671248e-05 4.4727274843e-01 2.1703655168e+03 
1.1074228530e-05 5.3336493919e-01 2.3648755363e+03 
2.9080794356e-05 5.3336503038e-01 2.4937790123e+03 
9.1732583303e-05 3.9714437156e-01 2.3423131275e+03 
8.5985899710e-05 4.4906756876e-01 2.4468007970e+03 
5.1361518573e-05 4.8295177087e-01 2.5304456626e+03 
1.8597746169e-05 5.0786834853e-01 2.3225733315e+03 
2.1496157491e-05 4.3407633130e-01 2.0066765490e+03 
8.7072194505e-05 3.8257611420e-01 2.1344593287e+03 
9.4755320766e-05 4.6893405534e-01 2.4457228024e+03 
4.0018063083e-05 3.8601688575e-01 2.1265150452e+03 
5.6641314757e-05 4.6950365340e-01 2.4651760878e+03 
