# Supplementary material for: Atmospheric CO2 levels from 2.7 billion years ago inferred from micrometeorite oxidation
Source: Sci Adv. 2020 Jan 22;6(4):eaay4644. doi: 10.1126/sciadv.aay4644 (PMC6976288; doi:10.1126/sciadv.aay4644)
Supplement: Data file S1 [file aay4644_Data_file_S1.zip › co2_atmos/co2_51/args_array.dat]

Mass [kg]        Velocity [m s-1]    Theta [rad]    CO2 [wt. frac]    
1.2716217532e-08 1.1395661391e+04 7.7734300384e-01 5.1000000000e-01 
7.7054237702e-09 1.7855216904e+04 9.6502494574e-01 5.1000000000e-01 
6.5125640546e-09 1.5381458953e+04 8.0763454449e-01 5.1000000000e-01 
1.5969766915e-08 1.1551369643e+04 6.0958118911e-01 5.1000000000e-01 
2.6245606295e-10 1.8283798722e+04 6.3459912498e-01 5.1000000000e-01 
1.3248061070e-09 1.1378500511e+04 8.5107636792e-01 5.1000000000e-01 
2.0441865667e-06 1.3109785283e+04 2.7097206395e-01 5.1000000000e-01 
5.7044567899e-08 1.5475371844e+04 6.6957382714e-01 5.1000000000e-01 
7.1061102220e-12 1.5083120648e+04 2.9141399557e-01 5.1000000000e-01 
1.3739827348e-09 1.1658128658e+04 4.9486474632e-01 5.1000000000e-01 
1.1423918302e-07 1.2766623169e+04 8.6875581331e-01 5.1000000000e-01 
9.3408354934e-06 2.0000000000e+04 6.2290539240e-01 5.1000000000e-01 
1.0349468756e-08 2.0000000000e+04 8.9786917461e-01 5.1000000000e-01 
5.6931016765e-06 1.2364110725e+04 1.3207811139e+00 5.1000000000e-01 
9.5500580282e-10 1.5351878352e+04 1.0565508308e+00 5.1000000000e-01 
1.1510696827e-11 1.3130943140e+04 5.3473484810e-01 5.1000000000e-01 
1.1235372689e-08 1.7133153645e+04 6.4885271659e-01 5.1000000000e-01 
1.5043109932e-09 1.3694346755e+04 6.3528071994e-01 5.1000000000e-01 
1.2211649211e-09 1.2843900389e+04 9.8267952302e-01 5.1000000000e-01 
1.2016648786e-08 1.3170131946e+04 6.4658953260e-01 5.1000000000e-01 
2.7026863946e-12 1.8091619724e+04 4.1221257579e-01 5.1000000000e-01 
1.6799248506e-10 1.1951888108e+04 8.6864519663e-01 5.1000000000e-01 
5.6103443175e-11 1.1613420093e+04 1.3239491484e+00 5.1000000000e-01 
1.8178217232e-09 1.5574534119e+04 2.9193768846e-01 5.1000000000e-01 
7.8728747439e-08 1.4887614873e+04 6.2144313295e-01 5.1000000000e-01 
8.0288426109e-09 1.3317361215e+04 1.2321034913e+00 5.1000000000e-01 
7.6855478650e-10 2.0000000000e+04 2.2388739737e-01 5.1000000000e-01 
4.4703875509e-09 1.4209823476e+04 9.5384376127e-01 5.1000000000e-01 
2.5240577938e-10 1.2463014484e+04 2.6484132244e-01 5.1000000000e-01 
5.4655683579e-07 1.8238494016e+04 1.3710315570e+00 5.1000000000e-01 
1.3485460554e-10 1.3340934208e+04 1.0524944677e+00 5.1000000000e-01 
1.3346042608e-12 1.2145946402e+04 7.2828784489e-01 5.1000000000e-01 
6.3688889713e-09 1.1221929734e+04 7.9904553704e-01 5.1000000000e-01 
5.8264562790e-12 1.9367030239e+04 8.9973911797e-01 5.1000000000e-01 
1.3810945195e-09 1.4843188337e+04 1.2887653907e+00 5.1000000000e-01 
1.3863659917e-10 2.0000000000e+04 5.5351248066e-01 5.1000000000e-01 
1.1004780221e-09 1.3609847576e+04 1.3466405678e+00 5.1000000000e-01 
1.7847490614e-06 1.1367815713e+04 1.4709086286e+00 5.1000000000e-01 
1.9552933779e-09 1.1293791570e+04 1.8669690905e-01 5.1000000000e-01 
1.6512995933e-10 1.7126983919e+04 6.8686607059e-01 5.1000000000e-01 
4.6004203919e-09 1.1260971497e+04 1.2958224216e+00 5.1000000000e-01 
3.0266429131e-11 1.3660756472e+04 1.0609793108e+00 5.1000000000e-01 
8.9526662255e-10 1.2202432044e+04 2.7440186203e-01 5.1000000000e-01 
1.3637980254e-09 1.1538906849e+04 6.6171145081e-01 5.1000000000e-01 
9.5014615116e-11 1.3981027755e+04 8.8929126970e-01 5.1000000000e-01 
5.2641926314e-08 1.1395594640e+04 9.8449839887e-01 5.1000000000e-01 
1.2069744810e-11 1.3209218803e+04 1.1603842145e+00 5.1000000000e-01 
1.5652549669e-09 1.4395010110e+04 9.8989248557e-01 5.1000000000e-01 
6.5796433915e-08 1.6046068938e+04 1.1344977143e+00 5.1000000000e-01 
7.7690103751e-08 1.1430913212e+04 7.9988653787e-01 5.1000000000e-01 
3.2389065555e-08 1.3862297218e+04 8.4981066020e-01 5.1000000000e-01 
9.5677869348e-11 1.2528223658e+04 1.3058854398e+00 5.1000000000e-01 
1.6929307579e-11 1.2810974722e+04 5.8235118877e-01 5.1000000000e-01 
9.4264342977e-10 1.1367347579e+04 1.0005092062e+00 5.1000000000e-01 
1.9508342790e-12 1.5074980956e+04 5.4761526636e-01 5.1000000000e-01 
5.5459978836e-11 2.0000000000e+04 6.2517195410e-01 5.1000000000e-01 
4.7997835144e-08 1.1401002527e+04 1.0675060254e+00 5.1000000000e-01 
4.8116479296e-09 1.5375966831e+04 7.3271693613e-01 5.1000000000e-01 
4.9202071797e-10 2.0000000000e+04 2.8647173824e-01 5.1000000000e-01 
6.6231186421e-08 1.1387705948e+04 1.4567390142e+00 5.1000000000e-01 
3.7620542688e-11 1.3456720129e+04 6.1852996337e-01 5.1000000000e-01 
7.4848392444e-07 1.2063035065e+04 5.1012025040e-01 5.1000000000e-01 
2.1655073049e-08 1.5827720932e+04 8.5311547449e-01 5.1000000000e-01 
1.4487558649e-07 1.1899952574e+04 7.0011240871e-01 5.1000000000e-01 
1.1457019127e-11 2.0000000000e+04 2.9953267385e-01 5.1000000000e-01 
3.3478692002e-09 1.1283272929e+04 6.7240831276e-01 5.1000000000e-01 
4.8922098394e-10 1.5762039856e+04 1.4274692463e-01 5.1000000000e-01 
6.0590571430e-06 1.1892113973e+04 2.4464110461e-01 5.1000000000e-01 
6.7108367324e-09 1.2911284945e+04 5.7865112363e-01 5.1000000000e-01 
7.8236961719e-08 1.1249569248e+04 7.1557491446e-01 5.1000000000e-01 
3.5705506174e-12 1.1600046769e+04 4.6369487466e-01 5.1000000000e-01 
2.3649866001e-06 1.6791248295e+04 2.2845389022e-01 5.1000000000e-01 
1.5356711567e-09 1.2618454161e+04 4.9629879312e-01 5.1000000000e-01 
2.5772534678e-11 1.3254866576e+04 1.3105464521e-01 5.1000000000e-01 
5.0662237317e-10 1.1201337611e+04 7.7569376992e-01 5.1000000000e-01 
1.6576099362e-09 1.2659376371e+04 1.2669649782e+00 5.1000000000e-01 
2.5529216229e-08 2.0000000000e+04 4.1637685450e-01 5.1000000000e-01 
1.5614891692e-08 1.1824808530e+04 1.1485937385e+00 5.1000000000e-01 
9.9981481458e-09 1.4664199788e+04 7.1159868042e-01 5.1000000000e-01 
2.2395843201e-09 1.9193583604e+04 8.0862697596e-01 5.1000000000e-01 
7.5297872768e-10 1.1902758865e+04 6.3054083072e-01 5.1000000000e-01 
2.8748284060e-10 1.2187853218e+04 7.1611513002e-01 5.1000000000e-01 
5.6096765115e-11 1.2140434001e+04 1.9430922724e-01 5.1000000000e-01 
2.0612875269e-12 1.6314174167e+04 1.1265738996e+00 5.1000000000e-01 
3.7328880935e-08 1.1552151005e+04 1.0315100562e+00 5.1000000000e-01 
5.0081300361e-09 1.5058786980e+04 7.0084790751e-01 5.1000000000e-01 
1.2341669451e-06 1.1493923476e+04 8.8684529728e-01 5.1000000000e-01 
8.5434592980e-09 1.1880360864e+04 1.1213494338e+00 5.1000000000e-01 
1.6259999819e-09 1.2309669954e+04 8.9793212671e-01 5.1000000000e-01 
6.7502970028e-11 1.5037205736e+04 1.0806341380e+00 5.1000000000e-01 
6.3216968492e-11 1.3774769715e+04 4.7195096107e-01 5.1000000000e-01 
1.4861318823e-09 1.1326160668e+04 9.9896541718e-01 5.1000000000e-01 
3.5288304115e-10 1.4082803208e+04 4.9412607994e-01 5.1000000000e-01 
6.2882177266e-09 1.3976955941e+04 5.1637203999e-01 5.1000000000e-01 
2.9926160647e-08 1.1228637575e+04 1.3553427241e+00 5.1000000000e-01 
2.7224507857e-11 1.5799335613e+04 1.0987745327e+00 5.1000000000e-01 
2.1980190651e-11 1.2073686411e+04 2.0683782769e-01 5.1000000000e-01 
2.3010778787e-06 1.5462492733e+04 8.1806693867e-01 5.1000000000e-01 
3.5018217216e-09 1.3675051961e+04 8.8424848167e-01 5.1000000000e-01 
7.0127827549e-11 1.5369097586e+04 6.9952850095e-01 5.1000000000e-01 
4.4827427854e-09 1.4042547184e+04 6.0751146854e-01 5.1000000000e-01 
1.9178644043e-06 1.6761460958e+04 1.3267582065e+00 5.1000000000e-01 
5.0619341265e-08 1.2354408734e+04 8.0596802938e-01 5.1000000000e-01 
4.4555138198e-10 1.5953228345e+04 1.0705759655e+00 5.1000000000e-01 
7.6931596549e-07 1.2277242421e+04 7.5539548723e-01 5.1000000000e-01 
8.0656649556e-09 1.1497443392e+04 1.0298255245e+00 5.1000000000e-01 
1.3319959419e-08 1.3614797960e+04 7.6658608896e-01 5.1000000000e-01 
6.3317987396e-10 1.8712229787e+04 7.3530127645e-01 5.1000000000e-01 
1.5775407614e-10 1.1947742329e+04 1.0512042984e+00 5.1000000000e-01 
3.2565593853e-11 1.6601174628e+04 6.6949739187e-01 5.1000000000e-01 
1.0448163422e-10 1.5541581377e+04 2.1995515043e-01 5.1000000000e-01 
5.4645242566e-10 1.5711092896e+04 6.0197566125e-01 5.1000000000e-01 
3.2637423425e-08 1.6342598046e+04 1.1424162805e+00 5.1000000000e-01 
4.2393223512e-09 1.2042279368e+04 3.8569676771e-01 5.1000000000e-01 
1.2432454251e-08 1.1715077061e+04 5.1478836484e-01 5.1000000000e-01 
6.6189416755e-11 2.0000000000e+04 1.0438987140e+00 5.1000000000e-01 
1.5271553198e-09 1.2298794454e+04 4.2371630171e-01 5.1000000000e-01 
2.8038365849e-06 1.1581509062e+04 1.4512432891e+00 5.1000000000e-01 
8.9287713618e-08 1.3375553686e+04 8.5029557618e-01 5.1000000000e-01 
8.7601330205e-09 1.2028074932e+04 5.1120263167e-01 5.1000000000e-01 
7.4108134154e-08 1.2234501371e+04 1.7203230343e-01 5.1000000000e-01 
2.9329216881e-08 2.0000000000e+04 6.6967819849e-01 5.1000000000e-01 
3.2114870661e-08 1.1507868635e+04 7.7224312564e-01 5.1000000000e-01 
3.7248216689e-09 1.1399392026e+04 4.0374688863e-01 5.1000000000e-01 
3.7345562177e-06 1.3905192425e+04 7.8354354721e-01 5.1000000000e-01 
8.9040846741e-06 1.4079354475e+04 4.0399850652e-01 5.1000000000e-01 
6.5930478761e-08 1.2828001799e+04 1.1096064917e+00 5.1000000000e-01 
3.7014028423e-08 1.6934809921e+04 1.4136383058e+00 5.1000000000e-01 
3.3993568550e-10 1.3233203230e+04 5.7020897983e-01 5.1000000000e-01 
1.3829647540e-08 1.3584951955e+04 4.4888535206e-01 5.1000000000e-01 
1.1954596358e-09 2.0000000000e+04 1.2058713540e+00 5.1000000000e-01 
8.0560954968e-11 1.2962688827e+04 8.1547471723e-01 5.1000000000e-01 
3.1103855857e-09 2.0000000000e+04 4.8643402739e-01 5.1000000000e-01 
8.4505497625e-10 1.5324035443e+04 4.7381735654e-01 5.1000000000e-01 
6.6177634081e-10 1.6148156043e+04 6.2539532314e-01 5.1000000000e-01 
1.8315116397e-07 1.1343183229e+04 1.3886899249e+00 5.1000000000e-01 
2.3201272489e-07 1.4799111618e+04 9.4338662461e-01 5.1000000000e-01 
5.9606004343e-09 1.9816073712e+04 1.0937337672e+00 5.1000000000e-01 
1.4998666365e-06 1.5907284745e+04 8.6457313061e-01 5.1000000000e-01 
6.1586688472e-11 1.2446289132e+04 4.8076439193e-01 5.1000000000e-01 
3.2492319607e-10 1.1345988360e+04 1.1270709818e+00 5.1000000000e-01 
1.0752210664e-07 1.1962991936e+04 6.5783301116e-01 5.1000000000e-01 
2.1141466143e-10 2.0000000000e+04 1.4103250197e+00 5.1000000000e-01 
1.6681710457e-08 1.1473620539e+04 3.5590053901e-01 5.1000000000e-01 
5.1498662408e-09 1.2267661707e+04 1.1661540049e+00 5.1000000000e-01 
8.5281218997e-11 1.3923832150e+04 2.0854817728e-01 5.1000000000e-01 
1.1775144048e-09 1.1735954681e+04 1.0282845404e+00 5.1000000000e-01 
2.0608861227e-08 1.2688701166e+04 6.0569111070e-01 5.1000000000e-01 
1.2555457569e-10 1.4859495367e+04 1.3102738501e+00 5.1000000000e-01 
6.2559517337e-13 1.1234521865e+04 8.9944672725e-01 5.1000000000e-01 
2.5873739931e-06 1.3747882350e+04 8.4266532006e-01 5.1000000000e-01 
2.6814134895e-06 1.2404001935e+04 1.0736898290e+00 5.1000000000e-01 
5.4965540115e-09 1.2807287025e+04 1.0744485626e+00 5.1000000000e-01 
5.2571651604e-09 1.6526316171e+04 3.6540872333e-01 5.1000000000e-01 
5.5017788026e-10 1.1666080250e+04 4.8527460575e-01 5.1000000000e-01 
2.8087596913e-07 1.7265525346e+04 6.0730102426e-01 5.1000000000e-01 
1.1603158449e-08 1.5574097428e+04 7.8438471969e-01 5.1000000000e-01 
2.2125840017e-11 1.2743139346e+04 5.0709888687e-01 5.1000000000e-01 
5.4721240998e-08 1.5371092771e+04 1.3347721567e+00 5.1000000000e-01 
4.9902689254e-11 1.4261390736e+04 5.8351783426e-01 5.1000000000e-01 
5.2227338203e-09 1.4349420656e+04 7.1273553859e-01 5.1000000000e-01 
1.3092484218e-07 1.4476853193e+04 8.2915049090e-01 5.1000000000e-01 
1.0489603281e-08 1.8294986120e+04 2.3392909665e-01 5.1000000000e-01 
1.5725357790e-11 1.5494448195e+04 1.1258011624e+00 5.1000000000e-01 
1.6471216401e-05 1.3805110879e+04 7.6622296208e-01 5.1000000000e-01 
4.5016146380e-06 2.0000000000e+04 6.1188392629e-01 5.1000000000e-01 
3.4691443666e-08 1.3507481274e+04 7.8422302698e-01 5.1000000000e-01 
1.5033027914e-10 1.7482510953e+04 5.5093916506e-01 5.1000000000e-01 
1.7172892853e-10 1.2401454903e+04 4.7049463101e-01 5.1000000000e-01 
3.0075304002e-10 2.0000000000e+04 8.1194605905e-01 5.1000000000e-01 
7.0344311239e-13 2.0000000000e+04 1.3169214137e+00 5.1000000000e-01 
2.0924559089e-07 1.6040412317e+04 6.1932324973e-01 5.1000000000e-01 
4.2153215643e-09 1.3728915745e+04 5.9773100346e-01 5.1000000000e-01 
6.8330996802e-09 1.5397220968e+04 2.7053045529e-01 5.1000000000e-01 
1.1342707179e-09 1.1374011307e+04 7.8431573944e-01 5.1000000000e-01 
1.3091088742e-10 1.2728004864e+04 9.1960630965e-01 5.1000000000e-01 
1.0470989203e-10 1.5448300978e+04 7.0416151596e-01 5.1000000000e-01 
1.2333146642e-08 1.2956327568e+04 9.5451959156e-01 5.1000000000e-01 
5.6650797458e-07 1.1673868170e+04 4.9359958871e-01 5.1000000000e-01 
2.5337514806e-07 1.1249291868e+04 5.0605741609e-01 5.1000000000e-01 
3.0746758358e-07 1.2276200544e+04 1.0887297828e+00 5.1000000000e-01 
6.5625218075e-11 2.0000000000e+04 1.1188187551e+00 5.1000000000e-01 
4.0984971248e-11 1.4476639877e+04 1.1545989169e+00 5.1000000000e-01 
2.3010970464e-09 1.1810018368e+04 1.0408673024e+00 5.1000000000e-01 
7.3680135996e-09 2.0000000000e+04 1.2913172493e+00 5.1000000000e-01 
2.2432699280e-09 1.1832301942e+04 4.5877313718e-01 5.1000000000e-01 
1.0559884845e-07 2.0000000000e+04 4.4605337363e-01 5.1000000000e-01 
1.5674386699e-09 1.1948209891e+04 1.0129533669e+00 5.1000000000e-01 
3.4005209080e-06 1.1742090475e+04 9.0111526249e-01 5.1000000000e-01 
1.1910570530e-09 1.3417599898e+04 9.1069148130e-01 5.1000000000e-01 
4.5363412106e-10 2.0000000000e+04 8.2924977820e-01 5.1000000000e-01 
5.4804818715e-09 1.3084563053e+04 7.3474568909e-01 5.1000000000e-01 
2.1310663542e-08 1.5535947705e+04 4.6366011163e-01 5.1000000000e-01 
6.3881017351e-07 1.9686920725e+04 4.6563388658e-01 5.1000000000e-01 
4.6269641424e-08 1.1760373499e+04 9.6095577928e-01 5.1000000000e-01 
3.3521612821e-10 1.4121112379e+04 1.2484868215e+00 5.1000000000e-01 
6.3085134893e-08 1.2595864505e+04 1.1310073567e+00 5.1000000000e-01 
3.3607024760e-10 1.1442021783e+04 4.9910497443e-01 5.1000000000e-01 
6.6524857034e-08 1.4553142815e+04 5.8573952773e-01 5.1000000000e-01 
9.9453758208e-06 1.5017831586e+04 4.2840134298e-01 5.1000000000e-01 
5.2699613909e-10 1.1665630646e+04 2.8007324424e-01 5.1000000000e-01 
4.6040094413e-08 1.4408341048e+04 1.1215709203e+00 5.1000000000e-01 
7.9319626401e-08 1.1588675638e+04 1.1565920650e+00 5.1000000000e-01 
5.7617454110e-09 1.4183558358e+04 1.0300506535e+00 5.1000000000e-01 
2.8502858930e-10 1.1747640272e+04 1.3376909438e+00 5.1000000000e-01 
1.3019090486e-09 2.0000000000e+04 1.3815195661e-01 5.1000000000e-01 
9.1045810817e-10 1.1727029243e+04 1.3766497665e+00 5.1000000000e-01 
2.1918203562e-07 1.8610148056e+04 7.2347043780e-01 5.1000000000e-01 
1.6640169073e-09 1.2634930844e+04 3.5114813969e-01 5.1000000000e-01 
1.5177268386e-08 1.2859267663e+04 3.3565982970e-01 5.1000000000e-01 
7.8867131616e-09 1.4678414935e+04 5.7886994878e-01 5.1000000000e-01 
3.1362727663e-09 1.1280437352e+04 1.2709931162e+00 5.1000000000e-01 
5.5769620647e-09 1.1686868211e+04 1.1040768505e+00 5.1000000000e-01 
5.0932310035e-09 2.0000000000e+04 7.5008623727e-01 5.1000000000e-01 
2.7368606833e-06 1.1381114166e+04 3.8075483445e-01 5.1000000000e-01 
6.3689272636e-08 1.3422182946e+04 8.9343477910e-01 5.1000000000e-01 
1.8831373526e-09 1.6022301859e+04 4.8115674485e-01 5.1000000000e-01 
1.3977606247e-07 1.1375905638e+04 2.4256181788e-01 5.1000000000e-01 
2.5905982765e-11 1.3679819788e+04 3.0106651290e-01 5.1000000000e-01 
3.8831838843e-10 1.5559591967e+04 6.1702712865e-01 5.1000000000e-01 
1.3640406513e-09 1.6355488530e+04 1.0331434703e+00 5.1000000000e-01 
2.1205088061e-10 1.2516984296e+04 8.6286447713e-01 5.1000000000e-01 
3.2920707051e-09 1.1669188362e+04 1.3922762046e+00 5.1000000000e-01 
1.4038943368e-10 2.0000000000e+04 1.3462140295e+00 5.1000000000e-01 
4.5225425354e-09 1.2475500024e+04 6.3342579475e-01 5.1000000000e-01 
8.1992252230e-07 2.0000000000e+04 8.4509004623e-01 5.1000000000e-01 
1.7492894893e-11 1.9248734252e+04 6.2072959134e-01 5.1000000000e-01 
2.4700596593e-11 1.1486386897e+04 6.4742435388e-01 5.1000000000e-01 
2.7154478256e-08 1.6769435010e+04 3.5371388094e-01 5.1000000000e-01 
8.8574563169e-07 1.6238667221e+04 1.4668908837e-01 5.1000000000e-01 
4.1073572380e-11 1.3056279364e+04 1.0469839614e+00 5.1000000000e-01 
3.0439480054e-10 1.6140679891e+04 9.5013866883e-01 5.1000000000e-01 
1.7514391228e-09 2.0000000000e+04 7.9463382031e-01 5.1000000000e-01 
6.8628951626e-09 1.2503309714e+04 4.1041335293e-01 5.1000000000e-01 
2.3592453045e-08 1.7760560821e+04 7.4738889213e-01 5.1000000000e-01 
1.9165178721e-10 1.5144779886e+04 8.4333095492e-01 5.1000000000e-01 
6.4401361065e-09 1.1329931366e+04 7.8406693517e-01 5.1000000000e-01 
8.6258794100e-09 1.3995198942e+04 6.4604988487e-01 5.1000000000e-01 
4.2408806597e-12 1.1392422937e+04 8.1665741674e-01 5.1000000000e-01 
3.9203307707e-07 2.0000000000e+04 9.8351981919e-02 5.1000000000e-01 
1.4867490825e-09 1.2416500356e+04 7.1014932749e-01 5.1000000000e-01 
6.0145729219e-07 1.5175745081e+04 6.3627927701e-01 5.1000000000e-01 
4.2709004498e-09 1.3021600776e+04 1.3443097496e+00 5.1000000000e-01 
1.9162669865e-07 1.1634602852e+04 5.5569614812e-01 5.1000000000e-01 
2.5374787673e-08 1.1734572766e+04 6.0932060401e-01 5.1000000000e-01 
6.0623160744e-09 1.3661076522e+04 9.4598402768e-01 5.1000000000e-01 
4.2846168060e-09 1.6359430363e+04 1.4284297155e+00 5.1000000000e-01 
7.7288711908e-10 1.1203967837e+04 3.2711363903e-01 5.1000000000e-01 
5.1452412616e-08 1.3281625718e+04 9.9741629270e-01 5.1000000000e-01 
6.5459086467e-09 1.4445046219e+04 5.8174897757e-01 5.1000000000e-01 
4.6216957382e-06 1.2601967324e+04 1.2302826950e+00 5.1000000000e-01 
2.4077782454e-08 1.1559092975e+04 1.4573153162e+00 5.1000000000e-01 
3.5668618351e-08 1.9927300749e+04 9.0889900483e-01 5.1000000000e-01 
1.2091618599e-07 1.9917156796e+04 1.3135146542e+00 5.1000000000e-01 
6.5921413276e-08 1.3533879936e+04 1.1399563946e+00 5.1000000000e-01 
1.0872245221e-10 2.0000000000e+04 6.6204060695e-01 5.1000000000e-01 
5.1459059690e-09 1.1500349911e+04 6.4479548942e-01 5.1000000000e-01 
5.5327471325e-12 1.1238767850e+04 9.6142738211e-01 5.1000000000e-01 
5.2081380154e-08 1.3892646486e+04 2.4036570036e-01 5.1000000000e-01 
1.6185465805e-07 1.1536756196e+04 1.1335703210e+00 5.1000000000e-01 
8.4640157514e-07 1.5408472625e+04 1.1013754948e-01 5.1000000000e-01 
6.4183403193e-09 1.1414417076e+04 1.3057546094e+00 5.1000000000e-01 
3.9031037712e-08 1.4145428358e+04 8.7394015731e-01 5.1000000000e-01 
1.7896422899e-10 1.2232936516e+04 8.6207390224e-01 5.1000000000e-01 
4.7832512378e-09 1.1406402453e+04 6.5467865765e-01 5.1000000000e-01 
1.0427027352e-09 1.1492266432e+04 7.4202753443e-01 5.1000000000e-01 
1.8627161967e-07 1.1378996934e+04 7.0894263207e-01 5.1000000000e-01 
3.8181285572e-07 1.1393355676e+04 9.9835693122e-01 5.1000000000e-01 
1.7155851085e-07 1.4364418979e+04 9.9915292842e-01 5.1000000000e-01 
1.3194396370e-07 1.1625493491e+04 6.3194272127e-01 5.1000000000e-01 
7.8378156148e-10 1.1377827111e+04 1.0122711534e+00 5.1000000000e-01 
4.0634844672e-08 1.1517213046e+04 1.3289658958e+00 5.1000000000e-01 
4.5675672941e-07 1.5777212474e+04 7.6032091454e-01 5.1000000000e-01 
1.7795305670e-11 2.0000000000e+04 8.4516993749e-01 5.1000000000e-01 
1.1566094294e-08 1.2724758424e+04 1.1028235164e+00 5.1000000000e-01 
4.2681554770e-11 1.1802311369e+04 8.6661788227e-01 5.1000000000e-01 
2.4473312925e-07 1.2100296457e+04 1.8881863261e-01 5.1000000000e-01 
1.0858038054e-06 1.1687029216e+04 6.3344029252e-01 5.1000000000e-01 
2.0955333666e-09 1.5293865628e+04 2.8599088098e-01 5.1000000000e-01 
2.6391400506e-10 1.2051685309e+04 9.0570603350e-01 5.1000000000e-01 
2.5302759290e-09 2.0000000000e+04 1.4178056344e+00 5.1000000000e-01 
5.6404407709e-07 1.7905318984e+04 3.0743820779e-01 5.1000000000e-01 
2.2543102991e-09 1.2654074346e+04 9.1794130295e-01 5.1000000000e-01 
4.5883113723e-09 1.5376428197e+04 4.8253882708e-01 5.1000000000e-01 
6.9051898807e-07 1.4082605252e+04 1.2383603876e+00 5.1000000000e-01 
1.2329584030e-10 1.2409972902e+04 4.1138455819e-01 5.1000000000e-01 
1.9902025422e-09 1.4070211178e+04 6.1812686810e-01 5.1000000000e-01 
1.8966209738e-09 1.6180324615e+04 9.3560030298e-01 5.1000000000e-01 
2.8459273743e-10 1.3198684166e+04 1.1925099336e+00 5.1000000000e-01 
7.9603688550e-11 2.0000000000e+04 2.9671163889e-01 5.1000000000e-01 
7.8426536938e-10 1.2415810534e+04 3.0894626602e-01 5.1000000000e-01 
1.4060685365e-09 1.4424863142e+04 2.3621246609e-01 5.1000000000e-01 
1.3405066371e-07 1.1523511922e+04 4.8975791027e-01 5.1000000000e-01 
3.0545484600e-08 1.5720697405e+04 2.5863237597e-01 5.1000000000e-01 
2.6705131460e-11 1.2798839020e+04 1.0192412431e+00 5.1000000000e-01 
5.6741250095e-10 1.1438757254e+04 6.9759493126e-01 5.1000000000e-01 
6.2394920026e-11 1.5540454719e+04 8.6997619948e-01 5.1000000000e-01 
3.5625416546e-06 2.0000000000e+04 7.3775054473e-01 5.1000000000e-01 
1.4119489915e-10 1.1313111160e+04 9.1741218086e-01 5.1000000000e-01 
4.8055569579e-09 1.6423890065e+04 1.3438418069e+00 5.1000000000e-01 
1.7610773388e-11 1.1804186378e+04 8.9597483275e-01 5.1000000000e-01 
1.8432896705e-08 1.7333179927e+04 4.2868265775e-01 5.1000000000e-01 
1.1812893079e-06 1.2484653101e+04 1.3436304808e+00 5.1000000000e-01 
6.2462373039e-07 1.4880557148e+04 4.1489604577e-01 5.1000000000e-01 
8.2739867351e-09 1.3043505416e+04 9.6970255016e-01 5.1000000000e-01 
3.8301884072e-09 1.1565437357e+04 5.3116883139e-01 5.1000000000e-01 
3.8889913595e-12 1.6257664704e+04 5.2473497773e-01 5.1000000000e-01 
4.0726566114e-07 1.3559054260e+04 1.4119084233e+00 5.1000000000e-01 
1.1434228321e-08 1.4873508281e+04 7.1239468954e-01 5.1000000000e-01 
2.5467407994e-09 1.1436367284e+04 1.1589030871e+00 5.1000000000e-01 
2.9416334851e-10 1.1415549833e+04 2.7553772552e-01 5.1000000000e-01 
3.5042430037e-06 1.2001219741e+04 1.2320989431e+00 5.1000000000e-01 
1.7635272038e-06 1.3373276567e+04 2.9919210361e-01 5.1000000000e-01 
7.3715263042e-10 1.3050915787e+04 5.3996702067e-01 5.1000000000e-01 
1.2687232484e-07 1.3233583079e+04 8.0884138540e-01 5.1000000000e-01 
2.2690278884e-06 1.3470567549e+04 8.9281514176e-02 5.1000000000e-01 
2.7600837631e-12 1.1806765866e+04 5.6019699748e-01 5.1000000000e-01 
1.9812665995e-10 1.1481258844e+04 5.8929277398e-01 5.1000000000e-01 
3.2013592212e-07 1.5377850781e+04 9.4122069665e-01 5.1000000000e-01 
1.5511507404e-07 1.1299197635e+04 6.7046552113e-01 5.1000000000e-01 
1.2851818192e-07 1.8899337680e+04 1.1918758612e+00 5.1000000000e-01 
2.5481719437e-09 1.3422324600e+04 2.8796927265e-01 5.1000000000e-01 
3.3076995475e-09 1.2771284163e+04 1.0965793671e+00 5.1000000000e-01 
2.2676999131e-09 1.5945536404e+04 7.1025692502e-01 5.1000000000e-01 
3.7192149897e-09 1.6267599929e+04 8.9597644571e-01 5.1000000000e-01 
4.5109257943e-10 1.6407808974e+04 5.3261588961e-01 5.1000000000e-01 
2.2312546457e-08 1.1406500741e+04 7.1036574258e-01 5.1000000000e-01 
4.9184905197e-07 1.5495995406e+04 1.0928671795e+00 5.1000000000e-01 
1.1260612038e-05 1.1538767609e+04 9.7496944459e-01 5.1000000000e-01 
4.2691859731e-10 2.0000000000e+04 7.3782103720e-01 5.1000000000e-01 
4.6837682573e-10 1.1426316132e+04 8.7813498229e-01 5.1000000000e-01 
3.2022345071e-07 1.2106365175e+04 4.1720971392e-01 5.1000000000e-01 
2.9464592469e-11 1.2921162007e+04 3.0538686490e-01 5.1000000000e-01 
5.5156635603e-10 1.4482848106e+04 1.3028605226e+00 5.1000000000e-01 
1.6397148931e-07 1.2154135632e+04 8.0104011045e-01 5.1000000000e-01 
7.0610790646e-08 1.9129735518e+04 2.9361186117e-01 5.1000000000e-01 
2.6270883320e-10 1.4538126373e+04 3.0606728040e-01 5.1000000000e-01 
1.5876770397e-11 1.3190583743e+04 6.7878345186e-01 5.1000000000e-01 
2.2009880407e-08 1.1766957299e+04 5.8889173998e-01 5.1000000000e-01 
1.0246467357e-09 1.2828239805e+04 9.2261979631e-01 5.1000000000e-01 
4.3223366356e-07 2.0000000000e+04 5.1741588677e-01 5.1000000000e-01 
8.0259817014e-07 1.2110376336e+04 5.4789193029e-01 5.1000000000e-01 
3.1170496267e-10 1.4050514973e+04 4.8783930007e-01 5.1000000000e-01 
3.3064816350e-08 1.4689163332e+04 7.4808517311e-01 5.1000000000e-01 
4.4693961196e-08 1.2026792094e+04 8.2477150163e-01 5.1000000000e-01 
2.9334398294e-11 1.1818902711e+04 6.4627912480e-01 5.1000000000e-01 
2.7758971254e-06 1.3029459603e+04 1.4667522520e+00 5.1000000000e-01 
2.0534698992e-11 1.6944285488e+04 3.5140890503e-01 5.1000000000e-01 
2.9879852491e-09 1.6056113188e+04 4.1616076339e-01 5.1000000000e-01 
1.3097331584e-09 2.0000000000e+04 8.1597571340e-01 5.1000000000e-01 
3.6846164379e-10 1.2915325698e+04 8.4183106636e-01 5.1000000000e-01 
2.8829936010e-06 1.4741758938e+04 5.3780726544e-01 5.1000000000e-01 
2.5037695681e-10 1.1672784565e+04 2.4635780456e-01 5.1000000000e-01 
1.5809942164e-10 1.2731237227e+04 5.6334029944e-01 5.1000000000e-01 
2.8469587871e-10 1.4223294056e+04 7.5080141418e-01 5.1000000000e-01 
3.7183838020e-10 1.3151853822e+04 1.1599578177e+00 5.1000000000e-01 
3.0663186888e-10 1.4837609220e+04 1.0502955911e+00 5.1000000000e-01 
1.6077736849e-07 1.1853324540e+04 7.1719088205e-01 5.1000000000e-01 
8.7925882896e-08 1.1471019421e+04 6.8271984890e-01 5.1000000000e-01 
1.3994930750e-10 1.1329911751e+04 4.8700835495e-01 5.1000000000e-01 
4.5714524021e-09 1.4401678657e+04 5.6707426867e-01 5.1000000000e-01 
1.4355048442e-10 1.1782993445e+04 5.5865155551e-01 5.1000000000e-01 
3.6065242863e-09 1.4372887494e+04 8.6545406376e-01 5.1000000000e-01 
9.4444255068e-08 1.4129672770e+04 1.2430707046e+00 5.1000000000e-01 
2.2406591375e-08 1.3797825586e+04 8.8559174841e-01 5.1000000000e-01 
1.8355927375e-07 1.2458941860e+04 1.1796204463e+00 5.1000000000e-01 
1.1092577206e-10 1.1442937507e+04 8.6518628128e-01 5.1000000000e-01 
2.7333529297e-09 2.0000000000e+04 5.6174043965e-01 5.1000000000e-01 
4.7296596649e-10 1.1526516640e+04 1.1812040873e+00 5.1000000000e-01 
2.5384340537e-06 1.1203568747e+04 3.5099374693e-01 5.1000000000e-01 
4.9051373626e-08 1.1481083200e+04 7.2738520030e-01 5.1000000000e-01 
6.1547328665e-11 1.6510108362e+04 7.9215839519e-01 5.1000000000e-01 
2.7046953032e-09 1.2087805452e+04 7.8235386504e-01 5.1000000000e-01 
8.1986964375e-08 1.7251379114e+04 8.0600125429e-01 5.1000000000e-01 
1.4702361614e-07 1.1860001365e+04 3.7770657785e-01 5.1000000000e-01 
7.9152484762e-10 1.1823002599e+04 1.1346430592e+00 5.1000000000e-01 
1.0324041124e-07 1.2379315328e+04 7.1340138974e-01 5.1000000000e-01 
3.3811222030e-10 1.4770941737e+04 3.4904846560e-01 5.1000000000e-01 
2.7493079261e-11 1.1276623757e+04 3.2401541701e-01 5.1000000000e-01 
2.8244557058e-10 1.7059440378e+04 1.1070074083e+00 5.1000000000e-01 
9.2874135010e-11 1.3454913178e+04 8.6537174325e-01 5.1000000000e-01 
2.7902438862e-05 1.3646527873e+04 3.1211992032e-01 5.1000000000e-01 
1.8317755372e-08 1.5640540825e+04 5.1609829772e-01 5.1000000000e-01 
1.0467537693e-07 1.2268419886e+04 6.9458034237e-01 5.1000000000e-01 
1.0652569658e-09 1.2383448624e+04 8.0968965167e-01 5.1000000000e-01 
3.8706927682e-07 1.1700376321e+04 8.7340210429e-01 5.1000000000e-01 
1.5650525184e-08 1.2122101250e+04 2.1044108107e-01 5.1000000000e-01 
7.8033531137e-10 1.2633581967e+04 1.6997191789e-01 5.1000000000e-01 
5.0782551109e-10 1.8011838507e+04 9.4177031353e-01 5.1000000000e-01 
1.1874357015e-07 1.1677068422e+04 1.1809347402e+00 5.1000000000e-01 
2.9138772831e-08 1.7289467673e+04 4.5186820951e-01 5.1000000000e-01 
5.6302681018e-11 1.3307189336e+04 8.9380578937e-01 5.1000000000e-01 
6.7409232696e-10 1.1344979544e+04 1.1490774865e+00 5.1000000000e-01 
4.0717224247e-09 1.1358309100e+04 5.4984766170e-01 5.1000000000e-01 
1.9865406942e-09 1.4593183759e+04 9.3635719680e-01 5.1000000000e-01 
3.2743035650e-07 1.9456564611e+04 4.8422801198e-01 5.1000000000e-01 
5.7440500205e-08 1.6940112492e+04 4.4764614906e-01 5.1000000000e-01 
6.5010858641e-09 1.3211139786e+04 5.8346858590e-01 5.1000000000e-01 
1.4466839249e-07 1.2635676302e+04 4.6746722508e-01 5.1000000000e-01 
1.6724743029e-08 1.2391156052e+04 1.2768373172e+00 5.1000000000e-01 
5.5052228826e-11 1.3090316113e+04 9.5534595912e-01 5.1000000000e-01 
4.8323854988e-08 1.3274419230e+04 1.4520176894e+00 5.1000000000e-01 
2.0359604390e-11 1.2582246536e+04 9.6032180426e-01 5.1000000000e-01 
1.4482855860e-07 1.5812444771e+04 7.6666588801e-01 5.1000000000e-01 
7.0425980080e-11 1.1627142794e+04 1.3910007340e+00 5.1000000000e-01 
1.4037702302e-08 1.1320849130e+04 1.0323735757e+00 5.1000000000e-01 
7.7189308621e-10 1.5443624159e+04 5.3235591846e-01 5.1000000000e-01 
1.1425964306e-07 1.1781805977e+04 9.6226053267e-01 5.1000000000e-01 
2.3556358731e-10 1.3264608573e+04 8.8683271769e-01 5.1000000000e-01 
5.3163347333e-11 2.0000000000e+04 9.0551289891e-01 5.1000000000e-01 
5.6162202578e-09 1.1917033471e+04 4.2738791331e-01 5.1000000000e-01 
2.3834023729e-09 1.1352107931e+04 1.4081843460e-01 5.1000000000e-01 
1.0442131338e-06 1.1503424469e+04 8.1958603004e-01 5.1000000000e-01 
6.6705853350e-08 1.3770511821e+04 4.0073553337e-01 5.1000000000e-01 
1.0398929305e-10 1.7732276795e+04 6.6617184584e-01 5.1000000000e-01 
1.6783034049e-11 1.1443821611e+04 6.1634530312e-01 5.1000000000e-01 
7.8402642281e-09 1.4019210125e+04 5.7230517994e-01 5.1000000000e-01 
2.5898778182e-09 1.1278479103e+04 5.8933377285e-01 5.1000000000e-01 
2.2282311458e-06 1.1284344923e+04 8.9853031166e-01 5.1000000000e-01 
3.0719014125e-11 1.8042323505e+04 8.1169076279e-01 5.1000000000e-01 
2.1302951850e-10 1.9219239940e+04 9.6988032932e-01 5.1000000000e-01 
6.6074602942e-12 1.2443121056e+04 8.6445642861e-01 5.1000000000e-01 
4.4533228257e-06 2.0000000000e+04 1.0984520843e+00 5.1000000000e-01 
1.2125546107e-10 1.2137698790e+04 8.1544375230e-01 5.1000000000e-01 
5.3354104221e-11 1.3175975449e+04 5.6679155982e-01 5.1000000000e-01 
1.5876685917e-07 2.0000000000e+04 1.1681416729e+00 5.1000000000e-01 
6.9496970923e-07 1.1458405922e+04 1.1153815253e-01 5.1000000000e-01 
1.2869716318e-09 1.1644796901e+04 3.8768872772e-01 5.1000000000e-01 
5.9592519144e-09 1.5546143628e+04 6.2130721072e-01 5.1000000000e-01 
2.6895460138e-07 1.4053147559e+04 1.4698518871e+00 5.1000000000e-01 
8.7994427724e-06 1.1583437268e+04 1.2134247246e+00 5.1000000000e-01 
5.3410358686e-11 1.2331051752e+04 7.6194964272e-01 5.1000000000e-01 
2.9885300295e-10 1.1597929319e+04 5.9544414703e-01 5.1000000000e-01 
1.7651783550e-12 1.2761292464e+04 1.2913370203e+00 5.1000000000e-01 
1.2632834565e-10 1.1904773778e+04 5.7383566454e-01 5.1000000000e-01 
1.3672210173e-07 1.4390742141e+04 1.4494603554e+00 5.1000000000e-01 
5.3951771404e-10 1.2348622568e+04 5.0467273783e-01 5.1000000000e-01 
1.2124420859e-08 1.2822752394e+04 7.9085828016e-01 5.1000000000e-01 
2.6299725054e-07 1.2431118499e+04 1.2758042884e+00 5.1000000000e-01 
4.7788115257e-10 1.1434149095e+04 2.9653736043e-01 5.1000000000e-01 
2.2598508833e-08 1.2163381957e+04 5.3475730064e-01 5.1000000000e-01 
6.3436469867e-07 1.1253676153e+04 9.4629192689e-01 5.1000000000e-01 
6.6315037192e-08 1.2100000022e+04 5.4302860826e-02 5.1000000000e-01 
4.0795450745e-10 1.4705719962e+04 1.4575110469e+00 5.1000000000e-01 
9.8393080397e-10 1.1547894931e+04 9.5378401645e-01 5.1000000000e-01 
5.3332282800e-11 1.2836238019e+04 4.9743104790e-01 5.1000000000e-01 
6.6912352311e-07 1.4249388920e+04 1.0591713785e+00 5.1000000000e-01 
3.3948420504e-10 1.1298957700e+04 5.8412340535e-02 5.1000000000e-01 
2.5840229202e-10 1.4412454986e+04 1.0641265001e+00 5.1000000000e-01 
1.9175599538e-07 1.1609589943e+04 1.1291692323e+00 5.1000000000e-01 
1.4012024987e-05 2.0000000000e+04 1.2592791969e+00 5.1000000000e-01 
6.6474615011e-10 1.7513633211e+04 1.1337970896e+00 5.1000000000e-01 
1.6989013587e-05 2.0000000000e+04 1.1019194431e+00 5.1000000000e-01 
2.1695252926e-10 1.2484438096e+04 5.1589936238e-01 5.1000000000e-01 
3.5019280541e-08 2.0000000000e+04 2.7288704823e-01 5.1000000000e-01 
2.0324990748e-10 1.1789635994e+04 5.4255349165e-01 5.1000000000e-01 
3.1356174304e-09 1.1575112969e+04 1.1437155603e+00 5.1000000000e-01 
1.6746270464e-08 1.5637549608e+04 2.8317561519e-01 5.1000000000e-01 
1.4164406840e-08 1.2808477075e+04 8.0077907533e-01 5.1000000000e-01 
9.2915737226e-09 1.1532945881e+04 2.7118887696e-02 5.1000000000e-01 
2.1156504915e-11 1.3139393950e+04 3.2719741313e-01 5.1000000000e-01 
3.2354873293e-10 1.2767965555e+04 1.0780430645e+00 5.1000000000e-01 
1.1094868317e-08 1.1711054792e+04 1.0357669100e+00 5.1000000000e-01 
8.6197640169e-06 1.5734926905e+04 6.8962166391e-01 5.1000000000e-01 
1.0431781741e-12 1.2563122416e+04 8.2233351138e-01 5.1000000000e-01 
7.2884229825e-10 1.8860964508e+04 1.1597834709e+00 5.1000000000e-01 
4.5514519347e-07 1.5604690823e+04 3.9214913026e-01 5.1000000000e-01 
4.4600656999e-09 1.2299429686e+04 2.8072703604e-01 5.1000000000e-01 
1.3994014010e-09 1.1468891114e+04 4.2691955200e-01 5.1000000000e-01 
1.0484258074e-07 1.3314807047e+04 1.4681496132e+00 5.1000000000e-01 
3.7264385972e-10 1.1313327103e+04 9.5716928279e-01 5.1000000000e-01 
1.0660848207e-07 2.0000000000e+04 1.0797386130e+00 5.1000000000e-01 
1.1367823936e-07 1.7525251577e+04 5.3184398084e-01 5.1000000000e-01 
2.5778240421e-07 1.2630230671e+04 1.1204143971e+00 5.1000000000e-01 
3.9884155614e-07 1.4841066094e+04 1.0045741907e+00 5.1000000000e-01 
4.9542974319e-06 1.1846710534e+04 8.4742615051e-01 5.1000000000e-01 
1.4318321025e-09 1.1319484827e+04 1.1904415916e+00 5.1000000000e-01 
3.2223412546e-08 1.1601626919e+04 8.6534539893e-01 5.1000000000e-01 
1.7758505827e-10 1.4767314546e+04 6.3915804891e-01 5.1000000000e-01 
5.8528801202e-09 1.4005159001e+04 5.9254671858e-01 5.1000000000e-01 
1.6856011202e-07 1.3357417246e+04 8.8443821055e-01 5.1000000000e-01 
2.4057888382e-09 1.1256599429e+04 7.9766383869e-01 5.1000000000e-01 
1.3477377002e-08 1.9313963579e+04 8.7077070905e-01 5.1000000000e-01 
4.3400635419e-06 1.2573791152e+04 6.1137722088e-01 5.1000000000e-01 
3.7285216600e-09 1.3244567994e+04 9.2106847908e-01 5.1000000000e-01 
6.2377139643e-10 1.4239884404e+04 1.0299646738e+00 5.1000000000e-01 
7.9180437382e-07 1.9592036306e+04 3.1014833487e-01 5.1000000000e-01 
4.4527689662e-09 1.4870946747e+04 1.4146357688e+00 5.1000000000e-01 
2.3460489862e-06 1.2327558356e+04 1.3137403917e+00 5.1000000000e-01 
3.6507836550e-07 1.1816669387e+04 4.6648762898e-01 5.1000000000e-01 
1.0039761895e-08 2.0000000000e+04 1.0203798899e+00 5.1000000000e-01 
1.2487537899e-11 1.4533692466e+04 1.2737872796e+00 5.1000000000e-01 
1.9565619126e-08 1.1952973103e+04 2.1527894757e-01 5.1000000000e-01 
6.2418399509e-09 1.5032557598e+04 4.5966002336e-01 5.1000000000e-01 
2.1094655214e-07 1.1254492797e+04 6.0683644185e-01 5.1000000000e-01 
2.6013060886e-07 2.0000000000e+04 1.1985454656e+00 5.1000000000e-01 
1.0766316285e-09 1.5150751710e+04 3.0579705450e-01 5.1000000000e-01 
1.6786770461e-09 1.2537143947e+04 2.3666328334e-01 5.1000000000e-01 
1.2517153666e-09 1.9158610115e+04 1.2583461403e+00 5.1000000000e-01 
1.7707629993e-08 2.0000000000e+04 1.0365898304e+00 5.1000000000e-01 
