# Supplementary material for: Atmospheric CO2 levels from 2.7 billion years ago inferred from micrometeorite oxidation
Source: Sci Adv. 2020 Jan 22;6(4):eaay4644. doi: 10.1126/sciadv.aay4644 (PMC6976288; doi:10.1126/sciadv.aay4644)
Supplement: Data file S1 [file aay4644_Data_file_S1.zip › co2_atmos/co2_51/clean_results.dat]

Radius [m]       Fe Area [frac]    Max Temp [k]    
7.9592856494e-05 3.8133963324e-01 2.3654560288e+03 
1.7566095908e-05 5.1969668365e-01 2.3816502694e+03 
3.0432456664e-05 4.8818032158e-01 2.3850493573e+03 
7.6759112667e-05 4.2456282371e-01 2.4241376527e+03 
1.0667746241e-05 5.1597731153e-01 2.3091213047e+03 
4.0346946096e-05 4.0222614828e-01 2.0306874686e+03 
1.1556499762e-04 4.1405612366e-01 2.6297667143e+03 
3.3544695023e-05 4.8191133459e-01 2.4737350500e+03 
6.0265008292e-06 1.0000000000e+00 1.8019045834e+03 
4.0779272633e-05 3.4853565965e-01 2.1976019864e+03 
9.1017821807e-05 4.4369987902e-01 2.4627967029e+03 
1.1015353123e-05 4.8683293067e-01 2.8331699650e+03 
7.7551512314e-06 5.4415104327e-01 2.4120037778e+03 
3.3980399707e-04 4.3516034017e-01 2.4794405143e+03 
3.3670567957e-05 4.0982151617e-01 2.2569863991e+03 
7.2920553779e-06 1.0000000000e+00 1.6598166609e+03 
1.6601006231e-05 5.1047603180e-01 2.4272231925e+03 
3.5436678638e-05 4.5710789322e-01 2.3658179951e+03 
3.9284395915e-05 3.7348434070e-01 2.1070888228e+03 
5.2279030323e-05 4.5318806712e-01 2.4108834676e+03 
4.8927412193e-06 5.1001260944e-01 1.8807512611e+03 
1.7572184768e-05 1.0000000000e+00 1.7858304144e+03 
1.2414640017e-05 1.0000000000e+00 1.2026296184e+03 
2.0164853281e-05 4.9070902857e-01 2.3776498075e+03 
4.1076426632e-05 4.7182112008e-01 2.4857130276e+03 
7.2777470600e-05 3.6292463935e-01 2.1783464684e+03 
4.9618243912e-06 5.4509453566e-01 2.3705115095e+03 
4.5231688709e-05 4.6713614224e-01 2.3632344745e+03 
2.3263107315e-05 3.7874626577e-01 2.0880113659e+03 
7.0974237975e-05 5.2568318820e-01 2.3709289710e+03 
1.6306924208e-05 1.0000000000e+00 1.7761539871e+03 
3.5704374937e-06 1.0000000000e+00 1.2435716058e+03 
6.7348961673e-05 3.4080741650e-01 2.2546352057e+03 
6.3497531617e-06 4.9143968527e-01 1.8999216279e+03 
4.0222454459e-05 4.4433508083e-01 1.9597340581e+03 
6.3530874307e-06 5.3408361669e-01 2.3002187103e+03 
3.3301154502e-05 1.0000000000e+00 1.6730158702e+03 
3.9336601633e-04 1.0000000000e+00 3.5255973493e+02 
4.5490566661e-05 3.4245855353e-01 2.2468711356e+03 
1.4932658573e-05 4.9290214862e-01 2.3090490233e+03 
5.3227886898e-05 1.0000000000e+00 1.7697413546e+03 
1.0089561329e-05 1.0000000000e+00 1.5929239509e+03 
3.4811469388e-05 3.5354735047e-01 2.2377089479e+03 
4.0965191932e-05 3.6034517276e-01 2.1355768354e+03 
1.6254077274e-05 4.8813750806e-01 1.9043911900e+03 
1.1825950968e-04 4.2098946727e-01 2.4240108183e+03 
7.4386909085e-06 1.0000000000e+00 1.3463868957e+03 
3.9312328356e-05 4.1365182310e-01 2.2900831215e+03 
4.5510475909e-05 4.9719898084e-01 2.4110753981e+03 
1.1276033633e-04 4.2281895985e-01 2.4529040664e+03 
5.6306021441e-05 4.6348540824e-01 2.4267260129e+03 
1.4831970596e-05 1.0000000000e+00 1.3636380029e+03 
8.2888798334e-06 1.0000000000e+00 1.6699300627e+03 
3.4870771499e-05 5.0212772401e-01 1.8903823085e+03 
4.0463973878e-06 1.0000000000e+00 1.5702848663e+03 
7.2174733368e-06 5.2438367678e-01 2.2678433604e+03 
1.2272161171e-04 3.9050578729e-01 2.3767535512e+03 
2.8071648692e-05 4.8820115365e-01 2.3826876515e+03 
5.1396103847e-06 5.4309010036e-01 2.3534345905e+03 
1.3120749029e-04 1.0000000000e+00 7.0114554337e+02 
1.1566235395e-05 5.7892020273e-01 1.8363034152e+03 
1.3260016309e-04 4.1456821155e-01 2.5683673895e+03 
3.0796375226e-05 4.9345253940e-01 2.4221513192e+03 
1.0785352225e-04 4.2805229323e-01 2.4882260386e+03 
6.6522075534e-06 5.0432743601e-01 2.2611053025e+03 
5.4750414460e-05 3.4258650176e-01 2.2241328289e+03 
1.7145495839e-05 4.8853574109e-01 2.3403331766e+03 
2.1238806105e-04 3.7993060117e-01 2.6716437393e+03 
4.9742207666e-05 4.4933077996e-01 2.3959503843e+03 
1.1306325701e-04 4.1945702028e-01 2.4618635633e+03 
4.9564460273e-06 1.0000000000e+00 1.3832326839e+03 
3.2162924162e-05 4.6226666950e-01 2.6628257479e+03 
3.9767815980e-05 3.8605049954e-01 2.3139384285e+03 
1.0286684615e-05 5.5499292543e-01 1.8489838152e+03 
2.8510080181e-05 4.8619335162e-01 1.9056328449e+03 
4.0492610630e-05 6.0762516400e-01 1.8258072050e+03 
5.4015073278e-06 5.3715390020e-01 2.5665188338e+03 
9.1180291046e-05 3.4863340120e-01 2.2170598511e+03 
3.5993656497e-05 4.7775651258e-01 2.4057033572e+03 
9.2771673097e-06 5.3541571935e-01 2.3661032591e+03 
3.3562403181e-05 3.7181314313e-01 2.1035157655e+03 
2.3951265975e-05 4.4042714009e-01 1.9647492030e+03 
1.3283819221e-05 5.6918185764e-01 1.8410167199e+03 
4.1270154177e-06 1.0000000000e+00 1.3595980239e+03 
1.1134775992e-04 4.0512161845e-01 2.3858481814e+03 
3.0042241726e-05 4.8400318991e-01 2.3856346544e+03 
1.9478261526e-04 4.1080039730e-01 2.5456120862e+03 
7.5199537270e-05 3.5473013532e-01 2.1673934806e+03 
4.3251162479e-05 3.6117080803e-01 2.1443293763e+03 
1.2780441527e-05 1.0000000000e+00 1.7988795593e+03 
1.4483800932e-05 4.2738335108e-01 1.9852207411e+03 
4.1317263174e-05 4.5022839015e-01 1.9511408803e+03 
2.4583627916e-05 3.8860559000e-01 2.2621866237e+03 
3.7273640362e-05 4.6733348247e-01 2.4016684139e+03 
1.1050555027e-04 5.0010384835e-01 1.8918944813e+03 
9.6339532190e-06 1.0000000000e+00 1.7157297643e+03 
9.0281122159e-06 1.0000000000e+00 1.7001354848e+03 
6.2512603286e-05 4.5740692008e-01 2.6027718561e+03 
4.6189984097e-05 4.5814564405e-01 2.3690115529e+03 
1.5030230904e-05 3.8728431858e-01 2.0833141209e+03 
3.6671904510e-05 4.6853997702e-01 2.3853876653e+03 
8.5219960276e-05 5.0418497825e-01 2.4520568009e+03 
8.5345950677e-05 4.3879856283e-01 2.4408295311e+03 
2.7058433964e-05 3.8652913633e-01 2.1876121564e+03 
1.3578019915e-04 4.2249516546e-01 2.5474874779e+03 
7.3722562660e-05 3.4804649171e-01 2.1916970828e+03 
5.0673174337e-05 4.6072965748e-01 2.4056666642e+03 
1.0168865221e-05 5.2574779499e-01 2.3304170140e+03 
1.7454128959e-05 1.0000000000e+00 1.6687915429e+03 
1.1578333036e-05 3.9122256920e-01 2.0841486955e+03 
1.5920226571e-05 4.2121898347e-01 2.2672359397e+03 
2.0417966003e-05 4.8478047077e-01 2.3350332989e+03 
4.0276231731e-05 5.0079944778e-01 2.3870173857e+03 
5.2297217777e-05 4.3111862598e-01 2.3961252851e+03 
6.9099780141e-05 4.2803872835e-01 2.4218199417e+03 
1.3156566465e-05 4.7637349800e-01 2.2285199919e+03 
4.0441164109e-05 3.6905245366e-01 2.2949147238e+03 
4.5728681864e-04 1.0000000000e+00 8.6837147856e+02 
7.3754284796e-05 4.5301894065e-01 2.4590090533e+03 
6.1099974539e-05 4.3350105123e-01 2.4133148899e+03 
7.7929562964e-05 4.3195331960e-01 2.4932087595e+03 
6.2513511619e-06 5.3922254535e-01 2.5422333905e+03 
9.3560054279e-05 4.2400863418e-01 2.4286382201e+03 
5.4746802256e-05 3.5539070331e-01 2.3141585311e+03 
1.1469795062e-04 4.3034369826e-01 2.6191470686e+03 
1.1827877798e-04 4.1003606624e-01 2.6966112983e+03 
1.0307122388e-04 4.4761005254e-01 2.4041316923e+03 
1.1403425155e-04 5.9490275244e-01 1.8410797218e+03 
2.5503438832e-05 3.6460089410e-01 2.1530716794e+03 
4.4554831644e-05 4.5863797917e-01 2.4295890739e+03 
1.7471568713e-05 5.2816937204e-01 2.2772696078e+03 
1.4579476453e-05 6.4303054896e-01 1.8201905944e+03 
5.3694220256e-06 5.4415151720e-01 2.4085521429e+03 
2.1625296705e-05 4.8304894588e-01 2.3451791530e+03 
1.8800513410e-05 4.9248363674e-01 2.3318581280e+03 
2.0885476538e-04 3.9825934674e-01 2.0382838206e+03 
5.9898542142e-05 4.7025265892e-01 2.4871029501e+03 
1.1929480123e-05 5.4218321188e-01 2.3571850164e+03 
5.1050114367e-05 4.6842183570e-01 2.5797266463e+03 
1.3714138510e-05 5.6615694147e-01 1.8423255548e+03 
2.2240670562e-05 1.0000000000e+00 1.6414710770e+03 
9.9126372554e-05 4.2993054966e-01 2.4811754502e+03 
1.9316917301e-05 1.0000000000e+00 1.3906869595e+03 
7.3707030966e-05 4.2395187920e-01 2.4306528562e+03 
6.3627848213e-05 3.7677455662e-01 2.0902469285e+03 
1.6121477321e-05 3.8197638729e-01 2.0897015276e+03 
3.8150345702e-05 4.5517230433e-01 1.9443480634e+03 
6.2346003977e-05 4.4488576877e-01 2.4296089658e+03 
1.6218959272e-05 1.0000000000e+00 1.5622470551e+03 
2.7735473173e-06 1.0000000000e+00 1.0338522887e+03 
1.1534967025e-04 4.3364060364e-01 2.5935356725e+03 
2.0175719586e-04 4.2486126395e-01 2.5440745966e+03 
6.3046744974e-05 3.6281897215e-01 2.2477591214e+03 
1.6797440105e-05 5.0320712140e-01 2.4147972541e+03 
3.0210986995e-05 3.8382185545e-01 2.0702090327e+03 
2.1192420479e-05 4.9320259078e-01 2.5506173103e+03 
2.9692069868e-05 4.9072876050e-01 2.4076785282e+03 
9.0244449233e-06 1.0000000000e+00 1.7197876354e+03 
1.0052861953e-04 4.8008581894e-01 2.3394363128e+03 
1.3330782131e-05 4.3890350328e-01 1.9672929728e+03 
3.6573240863e-05 4.7334814633e-01 2.3831097529e+03 
5.5988449507e-05 4.6685812214e-01 2.4808746018e+03 
9.3732784725e-06 5.2229443201e-01 2.4532785256e+03 
8.1089608432e-06 1.0000000000e+00 1.5876069469e+03 
1.6169638795e-04 4.0819315622e-01 2.6878963273e+03 
9.7733148616e-06 4.9601664995e-01 2.7878084471e+03 
5.9715292498e-05 4.5742174258e-01 2.4348315805e+03 
1.2426440119e-05 5.0135258774e-01 2.3051636764e+03 
2.0254323540e-05 4.2592314515e-01 1.9887599925e+03 
7.8732875326e-06 5.3481426468e-01 2.3035895829e+03 
2.8841243532e-06 1.0000000000e+00 1.1559576012e+03 
3.1960188908e-05 4.8079470660e-01 2.5299796939e+03 
3.9097146909e-05 4.6354128290e-01 2.3828405447e+03 
2.3634512977e-05 4.8752740580e-01 2.4211624469e+03 
3.8361532238e-05 3.9735588361e-01 2.0402180241e+03 
1.6068625171e-05 1.0000000000e+00 1.8017132333e+03 
1.6997237517e-05 3.7840688489e-01 2.1489201973e+03 
6.7067208775e-05 4.4982068551e-01 2.3907849530e+03 
1.3867960405e-04 4.1141955383e-01 2.5565116714e+03 
1.3200732849e-04 4.1223350241e-01 2.5225274038e+03 
1.4505398067e-04 4.3650780012e-01 2.4585041577e+03 
1.4020599418e-05 4.1246469107e-01 2.1519329234e+03 
1.1152220897e-05 1.0000000000e+00 1.6146052091e+03 
4.8524455139e-05 3.9738220158e-01 2.0407560590e+03 
2.3463706624e-05 5.3478416104e-01 2.3010303101e+03 
4.6505438857e-05 3.5728984172e-01 2.2880859827e+03 
5.9541359279e-06 5.2923670523e-01 2.6225449556e+03 
4.2574328231e-05 4.0745879302e-01 2.0219081546e+03 
2.2627518444e-04 4.0459087706e-01 2.5854174008e+03 
3.8145221403e-05 3.6472880863e-01 2.2102584062e+03 
7.8568102782e-06 5.3751769455e-01 2.3147222149e+03 
5.0057628913e-05 4.5223102008e-01 2.3879789556e+03 
2.6868320204e-05 4.8632986539e-01 2.4534127986e+03 
8.2276226964e-06 5.1023043935e-01 2.7081963517e+03 
1.0595245062e-04 4.2872551634e-01 2.4207288142e+03 
2.2142619346e-05 1.0000000000e+00 1.7567713780e+03 
1.1071390627e-04 4.4374176864e-01 2.4021950433e+03 
2.5267738012e-05 4.3831453014e-01 1.9680774194e+03 
4.3834337771e-05 4.6759869319e-01 2.4805375570e+03 
8.7258773616e-05 4.2231056661e-01 2.7075072043e+03 
2.9820345873e-05 3.7228292783e-01 2.1017575464e+03 
6.8197251372e-05 4.7413293337e-01 2.3956260298e+03 
1.4322708191e-04 4.0494260422e-01 2.3839369418e+03 
5.0921974947e-05 4.6565886076e-01 2.3627137175e+03 
2.1341418677e-05 1.0000000000e+00 1.3751236541e+03 
4.8126525626e-06 5.4489830068e-01 2.3897725360e+03 
3.1429315331e-05 1.0000000000e+00 1.4117248914e+03 
1.3007994634e-05 5.1401211359e-01 2.5737991727e+03 
3.9593219731e-05 4.1498466375e-01 2.3485478975e+03 
5.2826703798e-05 4.4702029838e-01 2.4343499215e+03 
3.2571191846e-05 4.7780251755e-01 2.4082556127e+03 
4.6895734887e-05 1.0000000000e+00 1.7628993081e+03 
6.5470160189e-05 3.7240764063e-01 2.1006722216e+03 
6.5461275541e-06 5.4473192200e-01 2.4050285432e+03 
2.0629048643e-04 3.8669431085e-01 2.6271355749e+03 
7.1602025747e-05 4.5488751549e-01 2.4419281088e+03 
1.9018687900e-05 4.9581702311e-01 2.3728085930e+03 
1.0915562946e-04 4.1558204734e-01 2.5122358858e+03 
1.0435257745e-05 5.1865061238e-01 1.8742709611e+03 
2.0889503675e-05 4.7852922696e-01 2.3337195279e+03 
2.8249407591e-05 4.8977467813e-01 2.3235832263e+03 
2.1178496565e-05 5.0220034951e-01 1.8894590327e+03 
4.8226867555e-05 1.0000000000e+00 1.5094607991e+03 
1.5874494494e-05 1.0000000000e+00 1.8037899305e+03 
5.2421449981e-05 4.3972857999e-01 2.3913860604e+03 
9.0686915580e-06 5.2030674911e-01 2.6767792643e+03 
8.7229683032e-06 4.3947987050e-01 2.2091354680e+03 
9.4359628664e-06 1.0000000000e+00 1.5741613816e+03 
1.7782744707e-05 5.0072885945e-01 2.4747464318e+03 
3.3203895782e-05 4.6551273519e-01 2.6165161720e+03 
1.1171836195e-05 1.0000000000e+00 1.5932848768e+03 
2.3046790542e-05 4.1133286261e-01 2.2393376662e+03 
7.0504165759e-06 5.4412198967e-01 2.3633594057e+03 
5.1819915989e-05 4.4195452172e-01 2.4054293225e+03 
1.5119927170e-05 5.1663204809e-01 2.4476761378e+03 
2.0838508873e-05 3.7645617763e-01 2.1477094678e+03 
6.7027232300e-05 3.4469751238e-01 2.2741798121e+03 
4.0759024773e-05 4.6799733425e-01 2.4034305663e+03 
5.2491429593e-06 1.0000000000e+00 1.2875922736e+03 
6.2868130592e-06 5.1523879139e-01 2.7001919083e+03 
4.1220662979e-05 3.5627149007e-01 2.2300983724e+03 
5.0696524430e-05 4.6172680770e-01 2.5649816736e+03 
5.5299747398e-05 6.1694497393e-01 1.8222676171e+03 
1.1534892327e-04 4.2015499168e-01 2.5098086474e+03 
8.0170018699e-05 4.2867154446e-01 2.4323521239e+03 
5.2297847917e-05 4.5937248843e-01 2.3735487140e+03 
5.2671430122e-05 1.0000000000e+00 1.0770213822e+03 
3.3919477484e-05 3.7421430226e-01 2.0935190494e+03 
7.8874294829e-05 4.5428631887e-01 2.4189100093e+03 
3.4057099489e-05 4.7455382469e-01 2.4009280021e+03 
2.5415969438e-04 4.3375030779e-01 2.5177880322e+03 
9.3643278961e-05 1.0000000000e+00 6.4182783047e+02 
8.1789664742e-06 5.4030622407e-01 2.4848433335e+03 
2.4694074950e-05 5.4526831770e-01 2.3797608296e+03 
9.1168001640e-05 4.6022294395e-01 2.3998132055e+03 
7.1048155866e-06 5.3027526520e-01 2.2852897640e+03 
6.0931636386e-05 3.5718775620e-01 2.3114363839e+03 
5.7356719062e-06 1.0000000000e+00 1.2419028222e+03 
4.7055625749e-05 4.5722784196e-01 2.4853795769e+03 
1.6101274009e-04 4.2461986182e-01 2.4273716484e+03 
4.4510377202e-05 4.5553258384e-01 2.6098537491e+03 
5.8984564330e-05 1.0000000000e+00 1.8075259526e+03 
5.4374072602e-05 4.6758962463e-01 2.4314468423e+03 
1.9486518694e-05 5.7943817706e-01 1.8350562384e+03 
6.0233789101e-05 3.4895845755e-01 2.2893079714e+03 
3.7375318540e-05 3.8765526198e-01 2.0608827156e+03 
1.2844886724e-04 4.1875834098e-01 2.4949787220e+03 
1.7106937434e-04 4.2053007393e-01 2.4825308973e+03 
6.9142545242e-05 4.6740245213e-01 2.4645313061e+03 
1.1053461043e-04 4.2341611505e-01 2.4900266846e+03 
3.2344806018e-05 5.4089545360e-01 1.8574318054e+03 
1.2641914757e-04 3.9815394703e-01 2.0368583509e+03 
4.1918802335e-05 4.7442853709e-01 2.5445330342e+03 
9.0130240006e-06 4.1718105586e-01 2.1628637032e+03 
7.7888672518e-05 3.8774320492e-01 2.3121750150e+03 
1.1319058261e-05 1.0000000000e+00 1.5917631670e+03 
1.0037108453e-04 4.2141105120e-01 2.5380983507e+03 
1.6351269815e-04 4.0715761576e-01 2.5718130041e+03 
2.1979997639e-05 4.8700286520e-01 2.3810342654e+03 
2.2359600624e-05 5.5657648995e-01 1.8477221549e+03 
4.4186668701e-05 1.0000000000e+00 1.3986052235e+03 
1.6504343184e-05 4.9166786213e-01 2.6588648810e+03 
4.7448190921e-05 3.5727522647e-01 2.2173416342e+03 
2.4399428996e-05 4.8840719136e-01 2.3991764480e+03 
1.2817336041e-04 4.6450046728e-01 2.4504357282e+03 
1.8005086644e-05 4.4895226105e-01 1.9530319492e+03 
3.3510106257e-05 4.6674519756e-01 2.3670765988e+03 
2.5979097918e-05 4.9330112940e-01 2.3339847945e+03 
2.1096935049e-05 1.0000000000e+00 1.7313450376e+03 
5.7054290226e-06 5.3224469066e-01 2.2942399048e+03 
3.3210500566e-05 3.5689017444e-01 2.2384827699e+03 
2.6251902556e-05 4.7396479202e-01 2.3665702137e+03 
1.0900938624e-04 4.2037038740e-01 2.5004253348e+03 
2.5038624262e-05 4.8494230701e-01 2.4761758801e+03 
9.6878131617e-06 1.0000000000e+00 1.5333827186e+03 
3.0172391538e-05 4.2932069036e-01 1.9831502841e+03 
1.4393366007e-05 4.2295807783e-01 1.9966595485e+03 
1.0026144092e-05 5.0242817972e-01 2.7621150721e+03 
1.6821818382e-05 1.0000000000e+00 1.6752321026e+03 
6.0730187780e-05 3.8527721218e-01 2.1308149181e+03 
8.4359983090e-06 1.0000000000e+00 1.4630010157e+03 
1.4464176863e-05 5.0992788340e-01 2.4604997972e+03 
2.7693584936e-04 4.4149652267e-01 2.4107216234e+03 
5.2765646989e-05 4.5404612001e-01 2.5821071279e+03 
6.3103375132e-05 4.4871059852e-01 2.3807719133e+03 
5.5170107547e-05 3.5851301875e-01 2.3106058836e+03 
4.9750863530e-06 1.0000000000e+00 1.7646114988e+03 
2.7045863501e-04 3.7898790178e-01 2.1270995178e+03 
3.4459489158e-05 4.8078761917e-01 2.4109840647e+03 
4.8760419596e-05 4.9052277154e-01 1.9014604904e+03 
2.4247342520e-05 4.2794393788e-01 1.9864670664e+03 
2.8360663978e-04 4.2707504346e-01 2.5049460658e+03 
1.0348626329e-04 4.1996196222e-01 2.6239443592e+03 
3.2096951934e-05 3.6760004055e-01 2.2523446003e+03 
7.8686372869e-05 4.4926778917e-01 2.4760831719e+03 
1.0415702464e-04 4.1675512490e-01 2.6412258349e+03 
4.5488920677e-06 1.0000000000e+00 1.3502304783e+03 
2.0590016353e-05 5.2082048576e-01 1.8735692872e+03 
5.1926380292e-05 4.7644124057e-01 2.5026680639e+03 
1.2464043600e-04 4.1858350053e-01 2.4916400710e+03 
2.1097994593e-05 5.3085030394e-01 2.4327533640e+03 
3.5826977365e-05 4.5835620049e-01 2.3809164806e+03 
5.4599517455e-05 3.6230092573e-01 2.1531841060e+03 
2.2425948435e-05 4.9444748538e-01 2.3630373860e+03 
2.5009950849e-05 4.9852073188e-01 2.3607336119e+03 
1.6406221899e-05 4.9444011205e-01 2.3267725237e+03 
8.6977158353e-05 4.2168432346e-01 2.4271914493e+03 
6.2390640415e-05 4.7993152404e-01 2.4894236855e+03 
3.2209164117e-04 3.9061965175e-01 2.6209004417e+03 
7.0436761106e-06 5.3931863329e-01 2.3223392364e+03 
2.7424712213e-05 5.2162755139e-01 1.8733916934e+03 
1.0883348306e-04 4.2130555243e-01 2.5399918317e+03 
9.7477181114e-06 1.0000000000e+00 1.8081367449e+03 
2.6121449699e-05 1.0000000000e+00 1.7558076934e+03 
1.0841684109e-04 4.3236739689e-01 2.4826277076e+03 
7.9078478753e-06 5.2179659007e-01 2.6024738272e+03 
2.1498215541e-05 4.2313144069e-01 2.2966056224e+03 
8.1133343524e-06 1.0000000000e+00 1.6668867853e+03 
7.7164956988e-05 4.2931730502e-01 2.4290273846e+03 
3.7046628441e-05 3.6937894104e-01 2.1197072348e+03 
6.9806455869e-06 5.1816188180e-01 2.6902385003e+03 
1.3392497809e-04 4.1543509364e-01 2.5686183793e+03 
2.3863786150e-05 3.8002171216e-01 2.2433547856e+03 
4.1802822913e-05 4.7457007654e-01 2.4428648730e+03 
9.1153676205e-05 4.3385233879e-01 2.4333470835e+03 
9.9793155376e-06 1.0000000000e+00 1.6307810137e+03 
4.5576283293e-04 1.0000000000e+00 3.3684611038e+02 
9.8386414374e-06 3.8663899378e-01 2.1274777142e+03 
1.8916070374e-05 4.9787786634e-01 2.3913775234e+03 
7.3193692286e-06 5.4305190301e-01 2.3510747707e+03 
2.6244805357e-05 4.0634337564e-01 2.0241409175e+03 
7.5833008883e-05 4.3741734083e-01 2.6398259334e+03 
2.3028083911e-05 4.2044117299e-01 1.9972692568e+03 
1.9701555291e-05 4.2517694026e-01 1.9885149616e+03 
2.3837755540e-05 3.6969638917e-01 2.1637347016e+03 
2.2744401956e-05 1.0000000000e+00 1.7977757549e+03 
2.4625802902e-05 3.9733447540e-01 2.0493671198e+03 
1.1193748177e-04 4.2667155820e-01 2.4902777716e+03 
1.0850779956e-04 4.2329925246e-01 2.4705546348e+03 
1.7940288710e-05 5.8407574799e-01 1.8336645470e+03 
3.2935774294e-05 4.7436647142e-01 2.3899638507e+03 
1.8482250522e-05 5.2222616386e-01 1.8708758898e+03 
3.9215525541e-05 4.7128320853e-01 2.3617231248e+03 
1.0060029567e-04 4.7018945278e-01 2.3831633122e+03 
5.6206188171e-05 4.6367726403e-01 2.4100668073e+03 
1.4373640519e-04 4.4085617462e-01 2.4190085101e+03 
1.5513136623e-05 1.0000000000e+00 1.6835820128e+03 
5.6322622098e-06 5.4446637238e-01 2.3991056815e+03 
2.5189756776e-05 1.0000000000e+00 1.6553312537e+03 
2.1189421211e-04 3.8415469508e-01 2.6244149456e+03 
9.9398863844e-05 4.2383542394e-01 2.4442384853e+03 
1.4245160095e-05 3.8409820950e-01 2.1214444811e+03 
5.0227231061e-05 3.5294446917e-01 2.2469895451e+03 
2.0923237290e-05 5.0577361855e-01 2.4834050871e+03 
9.9614453836e-05 4.2350997304e-01 2.5109883985e+03 
2.9394167591e-05 1.0000000000e+00 1.7977145679e+03 
9.0822358315e-05 4.3597918963e-01 2.4755834800e+03 
2.1820081581e-05 4.6615739264e-01 2.3379847202e+03 
9.7660597704e-06 1.0000000000e+00 1.6362283418e+03 
2.3138949497e-05 3.9353710177e-01 2.1752053616e+03 
1.5883280042e-05 5.3378712242e-01 1.8633599200e+03 
1.7814409115e-04 3.8277768881e-01 2.7539299533e+03 
2.6096966465e-05 4.8845699004e-01 2.4458144836e+03 
9.2830559028e-05 4.3462639082e-01 2.4777482146e+03 
3.7567430306e-05 3.6327018147e-01 2.1372975106e+03 
1.4700945016e-04 4.2262022021e-01 2.5036861203e+03 
6.2051606172e-05 4.3526051965e-01 2.4363690886e+03 
3.2544654317e-05 3.6734823420e-01 2.2740906737e+03 
1.6057132430e-05 5.0925926552e-01 2.2978952078e+03 
1.5704793614e-04 4.2483331328e-01 2.4120598831e+03 
1.5407717834e-05 5.0742273935e-01 2.4754229443e+03 
1.2239010542e-05 1.0000000000e+00 1.7570256187e+03 
2.8241456510e-05 1.0000000000e+00 1.7161544673e+03 
5.7075214314e-05 3.4828324116e-01 2.2915724174e+03 
3.7735200807e-05 4.6693901038e-01 2.3502300296e+03 
8.4876177538e-06 5.1470792595e-01 2.6761243871e+03 
1.8632751244e-05 4.9911485724e-01 2.4989211888e+03 
4.6350974174e-05 4.5430905102e-01 2.3956802956e+03 
8.2561831175e-05 4.3577457721e-01 2.5085288083e+03 
9.4167871041e-05 3.6957894777e-01 2.1147381532e+03 
1.2249249213e-05 1.0000000000e+00 1.6989481589e+03 
1.1812041778e-04 1.0000000000e+00 5.6705294092e+02 
8.8515086397e-06 1.0000000000e+00 1.5164092783e+03 
3.5619402952e-05 4.8226788488e-01 2.5001052809e+03 
1.3392101967e-05 1.0000000000e+00 1.0732153044e+03 
8.7833410645e-05 3.4260364073e-01 2.2429545781e+03 
2.1429576644e-05 4.8387730917e-01 2.3405586299e+03 
1.2325474815e-04 4.2902982157e-01 2.4462525117e+03 
2.2410174437e-05 4.3635956276e-01 1.9702364658e+03 
1.0358716388e-05 5.0898038731e-01 2.2650570991e+03 
5.6678265724e-05 4.2918649713e-01 2.4056795206e+03 
4.7967756926e-05 3.4608812633e-01 2.2813325459e+03 
1.8195644282e-04 4.1036374319e-01 2.5486668852e+03 
5.2128200023e-05 4.5567948248e-01 2.4879032895e+03 
1.2750818640e-05 4.9653586096e-01 2.2985096258e+03 
8.2993561416e-06 1.0000000000e+00 1.5285823499e+03 
3.8697202100e-05 4.6835402638e-01 2.4056490615e+03 
5.0370999215e-05 3.4310375387e-01 2.2140740164e+03 
2.3319001079e-04 4.0261034366e-01 2.5664851988e+03 
1.1178032102e-05 3.9310587520e-01 2.1263183618e+03 
1.2748489428e-05 5.1454322167e-01 2.2791667971e+03 
6.0849742433e-06 1.0000000000e+00 1.4096020341e+03 
1.4430054700e-05 5.1612489673e-01 2.6964844487e+03 
1.5754008610e-05 1.0000000000e+00 1.7863753805e+03 
1.3281117472e-05 5.1930159751e-01 1.8753218150e+03 
1.3220075047e-05 5.4172650555e-01 2.5154887933e+03 
1.4605022806e-04 4.0211575096e-01 2.5787691393e+03 
3.9816484680e-05 3.4782123387e-01 2.2081566630e+03 
2.5390603485e-05 4.9062614103e-01 2.3997308919e+03 
2.0932966406e-04 1.0000000000e+00 3.4296118564e+02 
3.6556387976e-04 4.1213213192e-01 2.5463384531e+03 
1.2111355186e-05 1.0000000000e+00 1.7198809300e+03 
2.4148836506e-05 4.5638694218e-01 1.9432162346e+03 
3.9192290723e-06 1.0000000000e+00 9.5848720296e+02 
1.7634188782e-05 5.3415436341e-01 1.8627573226e+03 
1.6706444240e-04 1.0000000000e+00 5.5812965171e+02 
2.9936668082e-05 3.6238229131e-01 2.1416986153e+03 
6.1202210180e-05 4.4756653297e-01 2.3971470206e+03 
1.8233154194e-04 4.4042340203e-01 2.4050239021e+03 
2.8809517908e-05 3.8931223989e-01 2.0569219565e+03 
6.9784891421e-05 4.3579220850e-01 2.4356886787e+03 
1.8764950334e-04 4.1414023211e-01 2.5096630052e+03 
7.8583064207e-05 4.3074877789e-01 2.4902104385e+03 
2.4051473900e-05 1.0000000000e+00 4.5019701443e+02 
3.5975443236e-05 4.5227885048e-01 1.9479144081e+03 
1.3186086830e-05 5.3962443859e-01 1.8588844936e+03 
9.2263533835e-05 4.6019089912e-01 2.5014627590e+03 
2.5550026024e-05 4.1361196766e-01 2.0086882582e+03 
2.3066831292e-05 4.3744759212e-01 1.9697596912e+03 
1.6271904263e-04 4.2586420974e-01 2.4294408586e+03 
2.2836934433e-05 5.2011379546e-01 2.6785732205e+03 
2.6194685103e-05 4.8921432367e-01 2.2960560763e+03 
1.7084592472e-05 5.0307050948e-01 2.7627684105e+03 
2.2006390319e-05 4.0753604991e-01 2.0214107744e+03 
5.2422766625e-06 5.3511999933e-01 2.5877602205e+03 
2.1136317683e-05 4.6980569607e-01 1.9257975304e+03 
5.3124214914e-05 4.4168958104e-01 1.9625558254e+03 
2.4133623978e-05 4.8799094160e-01 2.4532712538e+03 
6.3164531506e-05 4.4756645117e-01 2.4010789989e+03 
6.3648430551e-05 4.2458213020e-01 2.4253797960e+03 
8.7867284447e-06 1.0000000000e+00 1.7822229355e+03 
2.3617611394e-05 5.9165145469e-01 1.8306657548e+03 
8.0575550438e-05 3.4806011215e-01 2.2528254732e+03 
6.8875872756e-05 4.4197817930e-01 2.7305799897e+03 
3.2889482725e-06 1.0000000000e+00 1.2117012234e+03 
2.0540389445e-05 5.1014373258e-01 2.2831741530e+03 
3.8787222217e-05 4.6610841196e-01 2.5741278074e+03 
4.9282612430e-05 4.3750976533e-01 2.4052953879e+03 
4.1124213134e-05 3.4784190216e-01 2.1919027580e+03 
1.5291509228e-04 1.0000000000e+00 3.6234202985e+02 
2.2993433621e-05 1.0000000000e+00 1.7784885658e+03 
1.0708253046e-05 5.4035818814e-01 2.4634345957e+03 
1.6703362342e-05 5.0272641763e-01 2.5235182729e+03 
1.3419145974e-04 4.4281776360e-01 2.4461949918e+03 
6.7426735322e-05 4.6968150177e-01 2.4966459703e+03 
2.3270478726e-04 3.9914013053e-01 2.6099584377e+03 
3.6071823993e-05 1.0000000000e+00 1.7691170853e+03 
9.6450582293e-05 4.2541805128e-01 2.4236442462e+03 
2.0124300573e-05 3.7518507265e-01 2.1890090299e+03 
3.7880660475e-05 4.6808455497e-01 2.3946888237e+03 
8.3397838606e-05 4.5075777504e-01 2.4771705390e+03 
4.9550276931e-05 3.6237693399e-01 2.1281561676e+03 
9.6152628328e-06 5.3629612217e-01 2.4219786346e+03 
1.6991053283e-04 4.0298690358e-01 2.6372572340e+03 
5.1548089363e-05 4.2508373495e-01 2.3381963532e+03 
3.1208998466e-05 3.7550025873e-01 2.1169206646e+03 
8.4485312056e-06 5.0566560732e-01 2.7305681118e+03 
5.3308015730e-05 1.0000000000e+00 1.5361405738e+03 
2.9015246524e-04 4.3766375143e-01 2.4522097590e+03 
1.2175817452e-04 4.1668570962e-01 2.5413305314e+03 
9.4486116434e-06 5.4498346026e-01 2.3903456215e+03 
7.5236198050e-06 1.0000000000e+00 1.3029347177e+03 
6.6936731445e-05 4.3234054713e-01 2.4435705670e+03 
2.7440750139e-05 4.8287177824e-01 2.4088513900e+03 
1.3075696148e-04 4.1437568184e-01 2.5080934390e+03 
1.4562228279e-05 5.4093190034e-01 2.5101404094e+03 
2.1744330247e-05 4.8361680066e-01 2.3589202758e+03 
3.9650468480e-05 4.1530208351e-01 2.3534428888e+03 
2.7123430505e-05 5.0843054979e-01 2.2787710602e+03 
9.6630279639e-06 5.4436680338e-01 2.4076461669e+03 
