# Supplementary material for: Atmospheric CO2 levels from 2.7 billion years ago inferred from micrometeorite oxidation
Source: Sci Adv. 2020 Jan 22;6(4):eaay4644. doi: 10.1126/sciadv.aay4644 (PMC6976288; doi:10.1126/sciadv.aay4644)
Supplement: Data file S1 [file aay4644_Data_file_S1.zip › co2_atmos/co2_54/args_array.dat]

Mass [kg]        Velocity [m s-1]    Theta [rad]    CO2 [wt. frac]    
1.6101113441e-09 1.8579298193e+04 9.9581970998e-01 5.4000000000e-01 
4.7131185163e-10 1.3451078590e+04 8.3522483602e-01 5.4000000000e-01 
1.3066621029e-07 1.3538859619e+04 1.0572086633e+00 5.4000000000e-01 
4.4355959812e-08 2.0000000000e+04 2.6525347365e-01 5.4000000000e-01 
9.2379509491e-10 1.2632993394e+04 6.3794159111e-01 5.4000000000e-01 
4.3874659577e-09 1.2004540832e+04 5.3361149753e-01 5.4000000000e-01 
1.5564289934e-06 1.3804824076e+04 1.0196366785e+00 5.4000000000e-01 
6.3893886816e-10 1.3756818534e+04 9.2776023174e-01 5.4000000000e-01 
2.2869475459e-08 2.0000000000e+04 6.1878621523e-01 5.4000000000e-01 
5.1742651544e-08 1.1765644480e+04 3.8448617269e-01 5.4000000000e-01 
1.3739201274e-11 1.3682494940e+04 3.7073719674e-01 5.4000000000e-01 
8.1629823441e-08 1.4911652021e+04 9.8460848944e-01 5.4000000000e-01 
2.1860924471e-09 1.1468358678e+04 9.3198511372e-01 5.4000000000e-01 
6.1085959388e-08 1.1708429067e+04 1.4516169942e+00 5.4000000000e-01 
7.8133259688e-10 1.9498990328e+04 1.0524437213e+00 5.4000000000e-01 
4.2513226929e-08 1.2177819128e+04 1.0854716410e+00 5.4000000000e-01 
3.1992931975e-08 1.1947741011e+04 1.2409568635e-01 5.4000000000e-01 
6.0103930748e-08 1.8765391884e+04 3.0402231392e-01 5.4000000000e-01 
1.5761032426e-09 1.6646893140e+04 1.0396589554e+00 5.4000000000e-01 
2.5380086441e-09 2.0000000000e+04 8.7221362197e-01 5.4000000000e-01 
5.7617344688e-10 1.2658989864e+04 1.2555094083e+00 5.4000000000e-01 
8.1886915432e-06 1.4812245494e+04 8.4910794144e-01 5.4000000000e-01 
1.0917499960e-07 1.6860301690e+04 5.3826064233e-01 5.4000000000e-01 
1.6648443033e-09 1.3066208453e+04 1.0599788458e+00 5.4000000000e-01 
2.4333525356e-10 2.0000000000e+04 1.3980089559e+00 5.4000000000e-01 
2.8900005629e-08 1.5255101510e+04 1.0433377500e+00 5.4000000000e-01 
3.3845648932e-09 1.8315704049e+04 5.7088433178e-01 5.4000000000e-01 
4.7614952501e-09 1.1684818239e+04 1.2331153667e+00 5.4000000000e-01 
1.2383240152e-07 1.4336207079e+04 7.9103030182e-01 5.4000000000e-01 
2.7158711456e-10 1.4509514119e+04 3.0745360362e-01 5.4000000000e-01 
4.2394241622e-10 1.1434678372e+04 7.6121636489e-01 5.4000000000e-01 
1.5221919104e-12 1.4526483483e+04 9.7486380130e-01 5.4000000000e-01 
1.9144804617e-10 1.3876560477e+04 4.9605640537e-01 5.4000000000e-01 
8.5058176324e-12 1.1290685720e+04 1.5794427223e-02 5.4000000000e-01 
7.0180424456e-07 1.3704485361e+04 1.0256734776e+00 5.4000000000e-01 
1.3210392205e-08 1.3003988858e+04 2.0015549329e-01 5.4000000000e-01 
6.2489363896e-06 1.3797486240e+04 7.8183813720e-01 5.4000000000e-01 
1.2728438184e-09 1.1422545634e+04 6.8456783212e-01 5.4000000000e-01 
1.1190689003e-10 1.2003107607e+04 6.7053563265e-01 5.4000000000e-01 
1.1826804051e-08 1.1283465048e+04 7.6317419273e-01 5.4000000000e-01 
1.7141065262e-10 1.7813825908e+04 4.8218953755e-01 5.4000000000e-01 
7.8342753295e-12 1.8838618238e+04 8.3957482356e-01 5.4000000000e-01 
7.6593530315e-09 1.1558007380e+04 8.8546450717e-01 5.4000000000e-01 
2.0729793739e-10 1.3826419359e+04 5.8816601521e-01 5.4000000000e-01 
1.6805848178e-09 1.1737927173e+04 1.2830567472e+00 5.4000000000e-01 
2.5263076837e-10 1.1252502379e+04 3.9265034024e-01 5.4000000000e-01 
2.0225617028e-09 1.5760147314e+04 5.6798334636e-01 5.4000000000e-01 
5.9896955640e-07 2.0000000000e+04 2.3657968015e-01 5.4000000000e-01 
7.2255276825e-09 1.1210796115e+04 6.4916785958e-01 5.4000000000e-01 
6.0690242792e-10 1.2469851728e+04 1.1994784976e+00 5.4000000000e-01 
2.9824021041e-10 1.7523824756e+04 1.2180899374e+00 5.4000000000e-01 
1.7325809291e-09 1.4392794060e+04 6.3036103236e-01 5.4000000000e-01 
5.5460529065e-11 1.1337842568e+04 1.2571517722e+00 5.4000000000e-01 
2.4325068996e-06 1.4135415935e+04 5.1223184909e-01 5.4000000000e-01 
1.5963076911e-07 1.2511229733e+04 3.5188791659e-01 5.4000000000e-01 
2.6449831307e-07 1.1947694812e+04 1.4413171175e+00 5.4000000000e-01 
6.9946721746e-09 1.2644257181e+04 8.3484643594e-01 5.4000000000e-01 
5.8313621789e-07 1.5460757637e+04 5.9223807149e-01 5.4000000000e-01 
2.7347534291e-09 1.2605400499e+04 7.2765761443e-01 5.4000000000e-01 
4.1632737233e-07 1.7960487336e+04 4.6146609242e-01 5.4000000000e-01 
4.3612329281e-08 1.4902930159e+04 1.2544871666e+00 5.4000000000e-01 
5.8221848704e-09 1.2734769136e+04 7.5414511292e-01 5.4000000000e-01 
6.0454870062e-11 1.4227535391e+04 3.7013841446e-01 5.4000000000e-01 
3.9002978727e-08 1.2740668213e+04 5.6551630975e-01 5.4000000000e-01 
1.2834946702e-07 1.3539800203e+04 9.9883825421e-01 5.4000000000e-01 
6.3639486408e-06 1.7544659212e+04 1.0173587287e+00 5.4000000000e-01 
2.5330866897e-11 1.4403383419e+04 9.2271727223e-01 5.4000000000e-01 
2.5678734345e-10 1.1354849350e+04 1.0253563745e+00 5.4000000000e-01 
7.7009585358e-08 1.2470668408e+04 9.2128135798e-01 5.4000000000e-01 
7.7752361299e-09 2.0000000000e+04 8.2917685599e-01 5.4000000000e-01 
1.0349503269e-07 1.6026202021e+04 1.1954911436e-01 5.4000000000e-01 
7.5222583456e-12 1.4499387871e+04 5.7893148849e-01 5.4000000000e-01 
4.9244988973e-06 1.1389102862e+04 5.0167760670e-01 5.4000000000e-01 
2.0734617362e-09 1.3868311161e+04 2.2869479292e-01 5.4000000000e-01 
4.6601731290e-07 1.2496715373e+04 6.7648929111e-01 5.4000000000e-01 
7.8058754044e-08 1.4639173614e+04 1.0783816310e+00 5.4000000000e-01 
2.3502905302e-09 1.1750656985e+04 1.0362024638e+00 5.4000000000e-01 
1.6209967200e-06 1.1258232214e+04 5.9013480821e-01 5.4000000000e-01 
3.3912598170e-09 1.6006259924e+04 2.8586784984e-01 5.4000000000e-01 
1.2350319084e-09 1.3029406028e+04 7.4811607944e-01 5.4000000000e-01 
6.6101665794e-06 1.3976849080e+04 4.3914619583e-01 5.4000000000e-01 
3.2835955124e-10 1.5675578115e+04 8.0510055574e-01 5.4000000000e-01 
8.0542837045e-12 1.4554691351e+04 4.4539641521e-01 5.4000000000e-01 
8.3307472800e-09 1.1220757944e+04 1.2601508653e+00 5.4000000000e-01 
4.5061111505e-10 1.2910935012e+04 3.5555719542e-01 5.4000000000e-01 
1.7639476035e-10 1.1479311476e+04 8.0760575709e-01 5.4000000000e-01 
2.2061622024e-08 1.5033559800e+04 1.0837164718e+00 5.4000000000e-01 
8.3142356431e-09 1.3693248478e+04 6.8035721845e-01 5.4000000000e-01 
1.0267023875e-07 1.2485005128e+04 4.8273529606e-01 5.4000000000e-01 
8.7985056101e-09 1.3019656756e+04 8.1476534155e-01 5.4000000000e-01 
8.0970066429e-10 1.1291779402e+04 1.8035567688e-01 5.4000000000e-01 
8.6604820125e-11 1.1854950866e+04 6.5704112794e-01 5.4000000000e-01 
4.3097926334e-11 2.0000000000e+04 7.1204909006e-01 5.4000000000e-01 
6.5701781037e-11 1.1956279859e+04 9.6938054274e-01 5.4000000000e-01 
1.2061694654e-07 2.0000000000e+04 4.2881054364e-01 5.4000000000e-01 
4.0473962214e-12 1.1274943743e+04 6.6421589895e-01 5.4000000000e-01 
1.3885549748e-05 1.2163466124e+04 2.0788246018e-01 5.4000000000e-01 
7.3295580195e-08 1.2635997553e+04 1.0052684331e+00 5.4000000000e-01 
1.6974004359e-09 2.0000000000e+04 3.6318867175e-01 5.4000000000e-01 
6.3379064455e-08 1.2323900445e+04 5.2374430618e-01 5.4000000000e-01 
2.3744231688e-07 1.1596478805e+04 1.1044505229e+00 5.4000000000e-01 
2.6056675270e-09 1.3401063312e+04 4.0205102662e-01 5.4000000000e-01 
5.6924497553e-08 1.1597215161e+04 3.3138138468e-01 5.4000000000e-01 
1.5198742856e-09 1.4427678086e+04 9.8955760726e-01 5.4000000000e-01 
4.2368447824e-10 2.0000000000e+04 5.9129859010e-01 5.4000000000e-01 
1.6883820493e-09 1.3200794806e+04 1.3028416253e+00 5.4000000000e-01 
1.8142006390e-09 1.3532855948e+04 8.8678834409e-01 5.4000000000e-01 
2.5439210955e-08 1.4591252892e+04 1.2226915606e+00 5.4000000000e-01 
1.1984634475e-10 1.2049655505e+04 6.2904117284e-01 5.4000000000e-01 
1.2345783782e-07 2.0000000000e+04 1.1770269538e+00 5.4000000000e-01 
2.8009518648e-08 1.1901143583e+04 7.9580038109e-01 5.4000000000e-01 
2.2408794315e-08 1.2567447611e+04 6.7533429629e-01 5.4000000000e-01 
1.5386928806e-07 1.2171035951e+04 6.7297684369e-01 5.4000000000e-01 
5.7267672518e-08 1.5442531497e+04 6.5991473099e-01 5.4000000000e-01 
1.4057773225e-10 2.0000000000e+04 1.3243463735e+00 5.4000000000e-01 
1.1661953365e-05 1.3805606082e+04 6.2241898483e-01 5.4000000000e-01 
7.5143428908e-10 1.1306993433e+04 6.1599798998e-01 5.4000000000e-01 
2.3351427017e-09 1.2736539676e+04 1.0278900961e+00 5.4000000000e-01 
2.9336057221e-09 1.2022492983e+04 8.7959108610e-01 5.4000000000e-01 
1.0254303389e-06 1.9643788653e+04 5.2420160771e-01 5.4000000000e-01 
3.3575189722e-10 1.3573643134e+04 3.9142063676e-01 5.4000000000e-01 
8.3307386829e-11 1.2236852212e+04 8.0828767826e-01 5.4000000000e-01 
4.4091125475e-09 1.7513438391e+04 1.4081192395e-01 5.4000000000e-01 
1.9902999175e-08 1.4815518110e+04 3.0827848507e-01 5.4000000000e-01 
1.4834943615e-09 1.5999018467e+04 2.4593270057e-01 5.4000000000e-01 
1.7297912333e-12 1.1620843315e+04 8.9753360857e-01 5.4000000000e-01 
8.3699599827e-10 2.0000000000e+04 5.9763076576e-01 5.4000000000e-01 
8.8308020063e-12 1.1747346541e+04 5.0600084696e-01 5.4000000000e-01 
2.4478480700e-08 2.0000000000e+04 1.0586074685e+00 5.4000000000e-01 
6.0805866915e-11 1.4644930885e+04 4.9938356123e-01 5.4000000000e-01 
3.2853590338e-07 1.2426460338e+04 1.1327022805e+00 5.4000000000e-01 
9.3048354690e-09 1.1294273201e+04 1.4370583837e+00 5.4000000000e-01 
7.4483313632e-09 1.5609605933e+04 6.1290765210e-01 5.4000000000e-01 
1.8991528325e-06 1.2377128170e+04 5.9546018620e-01 5.4000000000e-01 
7.1991470410e-08 1.2789372246e+04 2.5246565087e-01 5.4000000000e-01 
8.4894363441e-10 1.6462946353e+04 1.0675640726e+00 5.4000000000e-01 
2.5412536566e-09 1.9368137631e+04 9.5272164197e-01 5.4000000000e-01 
7.0280739953e-09 1.7880426483e+04 6.3258562212e-01 5.4000000000e-01 
2.6442164182e-06 1.3780359239e+04 7.8712554891e-01 5.4000000000e-01 
2.9324890533e-09 1.3990553404e+04 1.7808664817e-01 5.4000000000e-01 
1.0703650246e-11 1.1307366696e+04 1.2207427871e+00 5.4000000000e-01 
4.3048512092e-06 2.0000000000e+04 1.0469652345e+00 5.4000000000e-01 
3.3647530668e-07 2.0000000000e+04 1.5429224876e-01 5.4000000000e-01 
2.6974008587e-08 1.2417286228e+04 9.0985235014e-01 5.4000000000e-01 
6.3081132469e-07 1.2526977214e+04 5.9227048661e-02 5.4000000000e-01 
5.4467430761e-09 1.3489201804e+04 1.3455950165e+00 5.4000000000e-01 
5.2658113713e-08 1.5253198276e+04 2.2801212667e-01 5.4000000000e-01 
6.8727591253e-09 1.1318408345e+04 1.9108558166e-01 5.4000000000e-01 
1.4061860042e-07 1.2725585642e+04 6.2002600894e-01 5.4000000000e-01 
6.5845272036e-09 1.2733486495e+04 5.9524973565e-01 5.4000000000e-01 
7.9117699633e-07 1.9762587775e+04 2.3825597475e-01 5.4000000000e-01 
7.3527767127e-10 1.2273627566e+04 9.8506462145e-01 5.4000000000e-01 
1.2756538558e-09 1.2660090952e+04 5.8317337462e-01 5.4000000000e-01 
1.6573512597e-05 2.0000000000e+04 1.0246137615e+00 5.4000000000e-01 
3.7774885944e-07 1.5132647870e+04 8.4397389132e-01 5.4000000000e-01 
7.1566840987e-11 1.9231795209e+04 5.7123995013e-01 5.4000000000e-01 
6.6285788399e-08 1.3091060410e+04 5.3654382735e-01 5.4000000000e-01 
2.6222962733e-08 1.2517470933e+04 8.6600469155e-01 5.4000000000e-01 
1.4944461564e-08 1.2038695535e+04 5.5077165043e-01 5.4000000000e-01 
1.9005937969e-10 1.1767249167e+04 1.5330582427e+00 5.4000000000e-01 
1.4510506170e-08 1.1549713950e+04 4.1151676702e-01 5.4000000000e-01 
1.4478684466e-06 1.1488454246e+04 1.2860265332e-02 5.4000000000e-01 
9.1544197093e-10 1.3661487481e+04 1.3709110262e+00 5.4000000000e-01 
3.2780508035e-10 1.5244695751e+04 1.3711793969e+00 5.4000000000e-01 
1.1104740048e-06 1.2174718144e+04 8.3164236414e-01 5.4000000000e-01 
1.2112422511e-07 1.4931746238e+04 1.1622481315e+00 5.4000000000e-01 
1.3781244502e-12 1.1652709797e+04 9.6485920852e-01 5.4000000000e-01 
2.2677957274e-09 1.7267240529e+04 2.0552439624e-01 5.4000000000e-01 
1.2665007626e-10 2.0000000000e+04 1.4454450314e+00 5.4000000000e-01 
9.9851732643e-08 1.4869607763e+04 7.5166496049e-01 5.4000000000e-01 
2.8318756731e-08 2.0000000000e+04 2.8298997485e-01 5.4000000000e-01 
2.0552286073e-10 1.1272151642e+04 8.5488923963e-01 5.4000000000e-01 
7.7728748035e-11 1.2557508332e+04 1.0712134997e+00 5.4000000000e-01 
6.6784803958e-11 1.7654269427e+04 6.3267649827e-01 5.4000000000e-01 
7.8330101346e-11 1.8717747493e+04 3.2100123130e-01 5.4000000000e-01 
9.7444831877e-09 2.0000000000e+04 6.0274102920e-01 5.4000000000e-01 
2.3653108384e-06 1.1803000170e+04 1.0906044973e+00 5.4000000000e-01 
3.1643376982e-12 2.0000000000e+04 6.8439516529e-01 5.4000000000e-01 
2.6528857429e-08 1.4153230844e+04 1.1476285680e-01 5.4000000000e-01 
1.3789474968e-06 1.2444795736e+04 1.2378752277e+00 5.4000000000e-01 
1.2029127113e-07 1.1812289583e+04 1.4788644302e+00 5.4000000000e-01 
1.0688070569e-09 1.1479268867e+04 4.9885800247e-01 5.4000000000e-01 
1.1761744030e-09 1.3965336347e+04 1.2368047771e-01 5.4000000000e-01 
2.1021486302e-11 1.3316828203e+04 7.6015688322e-01 5.4000000000e-01 
6.0220237426e-08 1.1654527471e+04 4.0774717028e-01 5.4000000000e-01 
1.5028030420e-08 1.4831889534e+04 8.9033950276e-01 5.4000000000e-01 
4.2136543905e-10 1.4528071588e+04 9.7931501609e-01 5.4000000000e-01 
2.3609020528e-10 1.2031958708e+04 1.1353378885e+00 5.4000000000e-01 
3.5039454480e-07 2.0000000000e+04 1.7939690876e-01 5.4000000000e-01 
2.2182950841e-09 2.0000000000e+04 4.0484183627e-01 5.4000000000e-01 
6.1841927039e-08 1.8543119699e+04 1.0236968861e+00 5.4000000000e-01 
1.0597352614e-11 1.1748381038e+04 9.8646604821e-01 5.4000000000e-01 
1.9896473126e-10 1.2674622743e+04 1.2212187209e+00 5.4000000000e-01 
6.8111649548e-09 1.7897554886e+04 1.2587589065e+00 5.4000000000e-01 
4.1638494731e-11 1.3865604378e+04 9.2929800857e-01 5.4000000000e-01 
6.8364246828e-10 1.2623262587e+04 9.1156591248e-01 5.4000000000e-01 
1.2942630779e-09 1.3485385533e+04 1.2116383858e+00 5.4000000000e-01 
1.7871980383e-09 1.1280446129e+04 7.0694252509e-01 5.4000000000e-01 
6.1120068454e-09 1.7026742096e+04 9.7328241498e-01 5.4000000000e-01 
6.3310456031e-10 1.1410867725e+04 2.3394683626e-01 5.4000000000e-01 
5.8030435886e-08 1.6752442420e+04 3.7082556480e-01 5.4000000000e-01 
1.9436379879e-11 1.8295008493e+04 6.6123299034e-01 5.4000000000e-01 
2.0985272975e-09 1.2301790215e+04 5.7908842775e-01 5.4000000000e-01 
3.4358906516e-10 1.2371133020e+04 2.8096478931e-01 5.4000000000e-01 
6.4106661695e-09 1.5787714815e+04 8.7362115457e-01 5.4000000000e-01 
1.1261191654e-11 1.2071058312e+04 3.7699653514e-01 5.4000000000e-01 
2.9156396259e-08 1.1276693853e+04 3.7029809556e-01 5.4000000000e-01 
4.7489989129e-11 1.1616136434e+04 6.3275089545e-01 5.4000000000e-01 
1.6186030241e-09 1.1500000482e+04 5.5580490653e-01 5.4000000000e-01 
1.5355739038e-06 2.0000000000e+04 2.7898237083e-01 5.4000000000e-01 
3.1484775313e-09 1.2620202194e+04 5.8516508401e-01 5.4000000000e-01 
2.4709798058e-08 1.8689728871e+04 8.0693722876e-01 5.4000000000e-01 
2.0412551865e-12 1.5677545496e+04 9.7771109929e-01 5.4000000000e-01 
8.5707524567e-06 2.0000000000e+04 5.3199406293e-01 5.4000000000e-01 
2.4049239144e-06 1.3928125815e+04 5.7745519561e-01 5.4000000000e-01 
2.2504562541e-09 1.1626776682e+04 1.3089887016e+00 5.4000000000e-01 
5.0938524118e-11 1.3931103495e+04 1.8850618806e-01 5.4000000000e-01 
3.2116795901e-11 1.4254177551e+04 9.1084138811e-01 5.4000000000e-01 
7.6795006374e-11 1.3909878887e+04 1.7141004595e-01 5.4000000000e-01 
2.5060357060e-11 1.1779878069e+04 1.1465321219e+00 5.4000000000e-01 
2.6050924876e-10 1.1936098078e+04 3.1265190054e-01 5.4000000000e-01 
2.8374160238e-09 1.2081701926e+04 6.0240174463e-01 5.4000000000e-01 
4.0255472038e-10 1.3351750078e+04 1.3086819275e+00 5.4000000000e-01 
5.7264090883e-07 2.0000000000e+04 1.2658090441e+00 5.4000000000e-01 
2.7539144356e-13 1.4010669494e+04 6.8488285172e-01 5.4000000000e-01 
1.4333308539e-07 1.4406030153e+04 5.4189648898e-01 5.4000000000e-01 
1.2780164309e-06 2.0000000000e+04 3.8426479258e-01 5.4000000000e-01 
9.4970367015e-07 1.2691573036e+04 3.7324481138e-01 5.4000000000e-01 
4.1105647218e-09 1.6997960748e+04 2.4656839219e-01 5.4000000000e-01 
1.7089701700e-06 1.2451784171e+04 1.0061420278e+00 5.4000000000e-01 
9.4660590446e-11 1.3773271331e+04 1.0749184186e+00 5.4000000000e-01 
7.4214773523e-08 1.8821261548e+04 1.1077727537e+00 5.4000000000e-01 
1.5452726642e-10 1.4601322246e+04 1.0997535211e+00 5.4000000000e-01 
4.3114175016e-06 1.1694008422e+04 2.7760670452e-01 5.4000000000e-01 
1.1339922574e-10 1.1221409532e+04 3.1809337325e-01 5.4000000000e-01 
2.0079943888e-09 2.0000000000e+04 3.9380931517e-01 5.4000000000e-01 
5.3454288686e-11 1.3586126131e+04 6.5387396345e-01 5.4000000000e-01 
2.5182800889e-10 1.1239911111e+04 9.8595720872e-01 5.4000000000e-01 
5.2862512508e-10 1.2236776745e+04 5.2440065746e-01 5.4000000000e-01 
8.2688327758e-06 1.2982006232e+04 4.6036710063e-01 5.4000000000e-01 
2.8247732210e-11 1.1414178174e+04 8.0332213305e-01 5.4000000000e-01 
4.1949760243e-09 1.2498161184e+04 8.2699996813e-01 5.4000000000e-01 
8.2317419116e-10 1.3278361359e+04 7.3897750084e-01 5.4000000000e-01 
6.3643085119e-08 1.5092027785e+04 7.7817977352e-01 5.4000000000e-01 
4.0603426717e-09 1.1481099675e+04 2.6643844037e-01 5.4000000000e-01 
7.8576899715e-07 1.1766173949e+04 7.9510111729e-01 5.4000000000e-01 
1.0964169547e-09 1.1517973663e+04 5.4924445984e-01 5.4000000000e-01 
1.7584473183e-09 1.1776926161e+04 8.3073107132e-01 5.4000000000e-01 
9.0503784750e-11 1.1922558377e+04 4.2405474947e-01 5.4000000000e-01 
3.7753714152e-06 1.5062625522e+04 9.3651946175e-01 5.4000000000e-01 
1.7995425482e-09 1.2955600029e+04 7.2834472364e-01 5.4000000000e-01 
2.1312143459e-10 1.1572222434e+04 5.3155036420e-01 5.4000000000e-01 
3.5969130582e-10 1.5751951582e+04 9.5159219724e-01 5.4000000000e-01 
3.6624734746e-07 1.4930587877e+04 2.7695006810e-01 5.4000000000e-01 
1.3373436030e-11 1.1270703220e+04 3.3323699569e-01 5.4000000000e-01 
8.0574003149e-07 1.4845517252e+04 1.0469799913e+00 5.4000000000e-01 
5.9996074713e-10 1.2664380181e+04 1.0831236575e+00 5.4000000000e-01 
2.6459114717e-07 1.1675157561e+04 7.6522363639e-01 5.4000000000e-01 
1.9987470562e-09 1.4044397904e+04 3.4574259344e-01 5.4000000000e-01 
1.0608294260e-09 1.1408482167e+04 1.0587428359e+00 5.4000000000e-01 
1.0260119433e-10 1.1976779325e+04 9.1157993792e-01 5.4000000000e-01 
6.8642029438e-10 1.1411020721e+04 8.0496852568e-01 5.4000000000e-01 
3.4706934364e-09 1.4614296188e+04 8.1946406096e-01 5.4000000000e-01 
3.0201840054e-09 1.1720243022e+04 1.1338895253e+00 5.4000000000e-01 
3.9961533695e-10 1.4891420567e+04 1.0371139190e+00 5.4000000000e-01 
2.1606933281e-10 1.5019203360e+04 8.8450755018e-01 5.4000000000e-01 
1.3421451549e-09 1.2921634236e+04 1.2044250968e+00 5.4000000000e-01 
5.8616254509e-10 2.0000000000e+04 1.3756402291e+00 5.4000000000e-01 
1.5054208398e-09 1.4727373184e+04 1.2364981337e+00 5.4000000000e-01 
5.9173423064e-10 1.1887257255e+04 5.1530316941e-01 5.4000000000e-01 
1.1836054239e-07 2.0000000000e+04 8.7455747453e-01 5.4000000000e-01 
1.6898214722e-07 1.1637916448e+04 1.4255219015e+00 5.4000000000e-01 
1.8471164704e-07 1.1973492722e+04 8.8829876789e-01 5.4000000000e-01 
1.9009183360e-09 1.4263685786e+04 1.0030648856e+00 5.4000000000e-01 
1.8974344917e-09 1.2191516879e+04 1.3413093751e+00 5.4000000000e-01 
4.1530234311e-10 2.0000000000e+04 7.1690906662e-01 5.4000000000e-01 
1.2840246340e-09 1.4081471804e+04 8.3180881593e-01 5.4000000000e-01 
1.5119031375e-10 1.1408995344e+04 1.7891613529e-01 5.4000000000e-01 
8.0260301434e-11 1.1688065733e+04 6.6123290224e-01 5.4000000000e-01 
5.7830062340e-09 2.0000000000e+04 3.5358544733e-01 5.4000000000e-01 
1.8087502584e-09 1.5137520618e+04 8.8990235255e-01 5.4000000000e-01 
2.1613135462e-09 1.2584330191e+04 1.2969868606e+00 5.4000000000e-01 
1.6309478677e-07 1.5274401000e+04 9.4057095023e-01 5.4000000000e-01 
1.2697973174e-09 1.2118950322e+04 6.4032798511e-01 5.4000000000e-01 
1.6197996389e-09 1.1908735974e+04 6.6314165822e-01 5.4000000000e-01 
2.6172470347e-11 1.1901256429e+04 4.7822309299e-01 5.4000000000e-01 
1.1387375061e-09 1.6550843785e+04 1.3147655566e+00 5.4000000000e-01 
2.6789402083e-10 1.1296630526e+04 3.9379299690e-01 5.4000000000e-01 
3.0566615481e-07 1.5818302499e+04 1.2864024929e+00 5.4000000000e-01 
8.9606574649e-09 1.1503997985e+04 6.4572853683e-01 5.4000000000e-01 
1.1202444589e-06 1.3857024032e+04 6.7911060772e-01 5.4000000000e-01 
6.8187234351e-10 1.2834958993e+04 1.3611760136e+00 5.4000000000e-01 
4.2779237504e-10 1.2068608948e+04 1.0871177301e+00 5.4000000000e-01 
9.1135963937e-08 1.3443857094e+04 1.0011645918e+00 5.4000000000e-01 
9.8833817937e-06 2.0000000000e+04 3.7386802188e-01 5.4000000000e-01 
1.1363977705e-08 1.4757972886e+04 1.2197962080e+00 5.4000000000e-01 
7.8256969086e-09 1.1766601184e+04 1.2687509919e+00 5.4000000000e-01 
5.8985237767e-08 1.7674434641e+04 7.6380702155e-01 5.4000000000e-01 
6.2586068256e-09 1.4380344108e+04 6.5066897725e-01 5.4000000000e-01 
4.9506250276e-09 1.1280554622e+04 5.9282113823e-01 5.4000000000e-01 
1.2763667240e-08 1.5606780809e+04 6.1184849099e-01 5.4000000000e-01 
9.0761344365e-09 1.3191978205e+04 1.3139565751e+00 5.4000000000e-01 
1.4837777691e-07 1.1347142435e+04 7.3947091261e-01 5.4000000000e-01 
1.0498353115e-05 1.2423736672e+04 8.6867408578e-01 5.4000000000e-01 
4.8142098205e-09 1.1977292301e+04 1.2230049704e+00 5.4000000000e-01 
3.8949664117e-08 1.6647078259e+04 7.7298609192e-01 5.4000000000e-01 
7.6723792984e-08 1.2407007951e+04 1.3460414455e+00 5.4000000000e-01 
1.2148248750e-08 1.6997507902e+04 1.0825523277e+00 5.4000000000e-01 
6.8389885726e-10 1.5000316568e+04 9.7936014933e-01 5.4000000000e-01 
3.6043275166e-07 1.3568892027e+04 3.1605563932e-01 5.4000000000e-01 
4.3527102940e-08 1.2363380068e+04 4.8576041380e-01 5.4000000000e-01 
1.5095100362e-06 2.0000000000e+04 1.5162134848e+00 5.4000000000e-01 
6.0546975415e-11 1.2334927331e+04 6.0770653832e-01 5.4000000000e-01 
1.6116467998e-10 1.1321108117e+04 3.9161174913e-01 5.4000000000e-01 
1.6438104000e-09 2.0000000000e+04 1.1969956537e+00 5.4000000000e-01 
1.3721008476e-10 1.1589954475e+04 8.9538555037e-01 5.4000000000e-01 
9.2392399275e-09 1.8962503296e+04 6.7304138136e-01 5.4000000000e-01 
2.4196694195e-09 1.2602088000e+04 9.7992102556e-01 5.4000000000e-01 
3.6621859498e-10 1.1493103637e+04 5.8908646569e-01 5.4000000000e-01 
4.2399863189e-07 1.8155955035e+04 4.4025794478e-01 5.4000000000e-01 
6.8747454777e-08 1.4259008560e+04 1.7838315405e-01 5.4000000000e-01 
1.1264538112e-07 1.5446771916e+04 1.2849273336e+00 5.4000000000e-01 
1.2821152384e-09 1.3231489897e+04 2.9535208512e-01 5.4000000000e-01 
2.7084999174e-10 1.5089934842e+04 1.3957340707e+00 5.4000000000e-01 
4.1221605315e-09 1.4923929591e+04 5.6710410915e-01 5.4000000000e-01 
1.3804295787e-09 1.6910263217e+04 2.5483740748e-01 5.4000000000e-01 
2.5451109300e-09 1.1982242609e+04 5.1428902280e-01 5.4000000000e-01 
1.3341286541e-07 1.1884642441e+04 1.2060522163e+00 5.4000000000e-01 
2.4790526721e-08 1.2589340755e+04 1.0959317038e+00 5.4000000000e-01 
3.3108231100e-08 1.3207039368e+04 4.8946413629e-01 5.4000000000e-01 
1.3665030538e-07 1.4196829062e+04 1.4024947793e+00 5.4000000000e-01 
1.0418783789e-09 1.3007950576e+04 1.0193291776e+00 5.4000000000e-01 
5.7599886319e-10 1.1201483990e+04 8.4808306577e-01 5.4000000000e-01 
2.7953442481e-06 1.2130231855e+04 1.0969041271e+00 5.4000000000e-01 
7.4035746676e-06 1.1443953966e+04 4.4730309189e-01 5.4000000000e-01 
3.0708450880e-11 1.1418939968e+04 5.0951075127e-01 5.4000000000e-01 
3.2464585846e-08 1.3582488074e+04 9.0829386686e-01 5.4000000000e-01 
1.5544865403e-11 1.7337251251e+04 7.5033598212e-01 5.4000000000e-01 
6.8204271325e-09 1.1876593865e+04 8.4631911025e-01 5.4000000000e-01 
8.8029113780e-12 1.3873945334e+04 5.5221464378e-01 5.4000000000e-01 
1.2674140626e-08 1.4854212945e+04 4.0840268076e-01 5.4000000000e-01 
1.2422058626e-11 1.8655869711e+04 1.1400611872e+00 5.4000000000e-01 
5.9598561624e-08 1.5093626341e+04 1.2408053323e+00 5.4000000000e-01 
2.0331017629e-08 2.0000000000e+04 8.6791381819e-01 5.4000000000e-01 
8.0205650027e-08 1.2138472019e+04 6.7557462109e-01 5.4000000000e-01 
1.0125815780e-08 1.3617669202e+04 7.5335257841e-01 5.4000000000e-01 
2.8785419844e-08 1.7686321597e+04 6.3955860618e-01 5.4000000000e-01 
7.3183811578e-08 1.8853302019e+04 8.9823622918e-01 5.4000000000e-01 
1.6951761915e-10 1.3093147218e+04 8.6727316142e-01 5.4000000000e-01 
1.1685847718e-08 1.8240758019e+04 3.3251866390e-01 5.4000000000e-01 
1.0029158329e-10 1.1493165677e+04 1.2522844140e+00 5.4000000000e-01 
3.2374557559e-09 1.3209209847e+04 9.8105148715e-01 5.4000000000e-01 
2.4071934449e-10 2.0000000000e+04 1.2469302336e+00 5.4000000000e-01 
4.5679970823e-11 1.1574773610e+04 5.7956848575e-01 5.4000000000e-01 
7.7359778358e-07 1.6671935654e+04 7.7965567161e-01 5.4000000000e-01 
1.3061929947e-11 1.1320042573e+04 1.2934775639e+00 5.4000000000e-01 
1.2162468641e-07 1.2607433549e+04 1.4319815961e+00 5.4000000000e-01 
5.4482712832e-08 2.0000000000e+04 7.6668103782e-01 5.4000000000e-01 
6.4668066875e-08 1.8521118652e+04 9.8694749727e-01 5.4000000000e-01 
3.2632483003e-09 1.5449014836e+04 6.7576741874e-01 5.4000000000e-01 
6.2248535123e-10 1.5624987246e+04 5.7327442020e-01 5.4000000000e-01 
1.7106834699e-09 1.3638214075e+04 7.0758394929e-01 5.4000000000e-01 
1.1384395470e-08 1.4685593322e+04 7.9763235423e-01 5.4000000000e-01 
3.5588096720e-11 2.0000000000e+04 7.6233066673e-01 5.4000000000e-01 
2.8715381260e-09 2.0000000000e+04 5.7174186378e-01 5.4000000000e-01 
3.5513674579e-10 1.1868458309e+04 7.9004659796e-01 5.4000000000e-01 
5.0451731612e-09 1.2173051134e+04 5.5164450705e-01 5.4000000000e-01 
5.2301724233e-10 1.1985859898e+04 7.9046890154e-01 5.4000000000e-01 
2.0967924586e-06 1.2638945924e+04 7.2622652033e-01 5.4000000000e-01 
8.0418040826e-08 1.2641273578e+04 8.0697032287e-01 5.4000000000e-01 
2.7660858792e-09 1.2782141813e+04 8.5897743075e-01 5.4000000000e-01 
2.9398298647e-09 1.1661450680e+04 1.3407871145e-01 5.4000000000e-01 
9.3412780590e-09 1.1241544208e+04 5.5304535808e-01 5.4000000000e-01 
1.4336978755e-11 1.2099571671e+04 6.4342470835e-01 5.4000000000e-01 
1.0152678790e-11 1.1475285942e+04 6.1019840248e-01 5.4000000000e-01 
2.4040067581e-08 1.3197360715e+04 1.2177234021e+00 5.4000000000e-01 
1.9784635685e-08 1.2227701710e+04 8.3872947668e-01 5.4000000000e-01 
3.4691094928e-06 1.2484981073e+04 7.9793816636e-01 5.4000000000e-01 
1.9068262111e-09 1.1946385402e+04 5.6058536666e-01 5.4000000000e-01 
9.5666498991e-07 1.8876550899e+04 9.3190676956e-01 5.4000000000e-01 
8.7395271751e-08 1.1615728723e+04 5.2599173825e-01 5.4000000000e-01 
1.4555824140e-12 1.5248508335e+04 5.5355052519e-01 5.4000000000e-01 
2.8052731212e-06 1.9675794358e+04 9.1540810580e-01 5.4000000000e-01 
3.6283800841e-08 1.2085782454e+04 1.2599052342e+00 5.4000000000e-01 
2.0759061856e-08 1.2705179664e+04 9.0694344170e-01 5.4000000000e-01 
4.8413091688e-10 1.6615073611e+04 1.1044621732e+00 5.4000000000e-01 
4.2336432024e-06 1.3597778044e+04 7.7117733405e-01 5.4000000000e-01 
5.4255359712e-09 1.2205799014e+04 1.1728733258e+00 5.4000000000e-01 
1.3270003020e-09 1.6413991612e+04 8.1506476249e-01 5.4000000000e-01 
1.1813660321e-05 1.1220339133e+04 2.7805871537e-02 5.4000000000e-01 
6.1070366979e-10 1.2813059777e+04 8.0864014786e-01 5.4000000000e-01 
1.1559232048e-06 2.0000000000e+04 6.2267579897e-01 5.4000000000e-01 
2.6759877483e-10 1.4132581397e+04 2.9294267976e-01 5.4000000000e-01 
2.9883168846e-07 1.2414488460e+04 9.8668314012e-01 5.4000000000e-01 
3.1906478413e-11 1.1429048907e+04 5.8407679007e-01 5.4000000000e-01 
5.9698277511e-10 1.2243409183e+04 2.9436580272e-01 5.4000000000e-01 
2.1522156894e-07 1.6864531336e+04 6.7710388041e-02 5.4000000000e-01 
1.4418184695e-10 1.6552860391e+04 6.2050809118e-01 5.4000000000e-01 
1.3545292245e-07 1.2530827584e+04 4.7504640649e-01 5.4000000000e-01 
4.0876142651e-07 1.1646077611e+04 5.4028330370e-01 5.4000000000e-01 
4.9663319167e-10 1.9071770788e+04 6.7021866294e-01 5.4000000000e-01 
4.6747197370e-10 1.3057575125e+04 1.1968879277e+00 5.4000000000e-01 
1.1181346037e-09 1.3921294603e+04 1.4865848477e+00 5.4000000000e-01 
8.4660239895e-10 1.3708980624e+04 2.0301787283e-01 5.4000000000e-01 
4.1119705347e-07 1.3513743492e+04 5.2793187026e-01 5.4000000000e-01 
2.2092786229e-08 1.2390348901e+04 9.5443529051e-01 5.4000000000e-01 
1.6158028702e-08 1.4842999400e+04 2.9735830083e-01 5.4000000000e-01 
2.0348516432e-10 1.5574288855e+04 2.3050356305e-01 5.4000000000e-01 
5.8863528049e-09 1.2270074485e+04 5.4866775055e-01 5.4000000000e-01 
2.5559724367e-06 1.2892220160e+04 9.7983987350e-01 5.4000000000e-01 
1.6969330658e-08 1.2605831339e+04 6.7029121492e-01 5.4000000000e-01 
4.3989054572e-08 1.1363982326e+04 5.4859417588e-01 5.4000000000e-01 
1.4113329316e-09 1.2499886189e+04 1.4442505135e+00 5.4000000000e-01 
4.2640868738e-10 1.3584990950e+04 1.2360307696e+00 5.4000000000e-01 
1.3684825354e-08 1.2268234229e+04 4.1385704814e-01 5.4000000000e-01 
4.1577229550e-09 1.3022504868e+04 1.3156178463e+00 5.4000000000e-01 
4.9610980519e-07 2.0000000000e+04 4.0444801929e-01 5.4000000000e-01 
3.4374381835e-07 1.5430137165e+04 6.2021356971e-01 5.4000000000e-01 
9.6155112767e-09 1.2090221386e+04 1.2060779099e+00 5.4000000000e-01 
5.8701955975e-06 1.5632175855e+04 9.1949943287e-01 5.4000000000e-01 
7.0505044849e-09 1.3583988964e+04 1.6483089902e-01 5.4000000000e-01 
5.3234753657e-11 1.2246227035e+04 9.6172305111e-01 5.4000000000e-01 
3.2331177743e-08 1.1786852425e+04 3.6108752889e-01 5.4000000000e-01 
2.1848563008e-07 1.5108399977e+04 1.4210460731e+00 5.4000000000e-01 
2.7459417898e-10 1.1826851840e+04 5.5143709325e-01 5.4000000000e-01 
1.1304636276e-10 1.1687936078e+04 2.0587738782e-01 5.4000000000e-01 
6.7189094455e-10 1.3107428079e+04 9.2449983992e-01 5.4000000000e-01 
2.6610786042e-10 1.1768017187e+04 8.0891317975e-01 5.4000000000e-01 
2.9336285220e-09 2.0000000000e+04 9.4703682962e-01 5.4000000000e-01 
1.0551534868e-05 1.1850537369e+04 6.1079178454e-01 5.4000000000e-01 
9.7877417360e-08 1.1714132915e+04 1.0296949179e+00 5.4000000000e-01 
6.5574637391e-06 1.6159436062e+04 1.3056619213e+00 5.4000000000e-01 
2.5484156877e-08 1.2586184537e+04 7.2964519089e-01 5.4000000000e-01 
1.1836185687e-09 1.4262470624e+04 1.0729675347e+00 5.4000000000e-01 
6.3680547860e-08 1.3127569413e+04 7.3074224341e-01 5.4000000000e-01 
6.7618821959e-10 1.4416782580e+04 4.2883611159e-01 5.4000000000e-01 
5.6909402026e-10 1.7036349626e+04 3.2324505153e-01 5.4000000000e-01 
3.8852768421e-09 1.3189173181e+04 9.4890568346e-01 5.4000000000e-01 
5.3034376099e-08 1.6995122986e+04 1.0575380347e+00 5.4000000000e-01 
1.0935178819e-08 1.3831839955e+04 1.2023916570e+00 5.4000000000e-01 
1.1226535548e-10 2.0000000000e+04 1.1185868946e+00 5.4000000000e-01 
9.4814489218e-11 1.2898439067e+04 3.7631017700e-01 5.4000000000e-01 
5.2650046566e-10 1.1472201516e+04 1.1778392203e+00 5.4000000000e-01 
1.5541635157e-05 1.8518896449e+04 5.3169502054e-01 5.4000000000e-01 
7.2480780183e-07 1.3251849159e+04 4.2437080769e-01 5.4000000000e-01 
1.2951187207e-08 1.2597026851e+04 9.7110187190e-01 5.4000000000e-01 
4.5805606120e-07 1.2883165102e+04 6.8146307003e-01 5.4000000000e-01 
4.2333145670e-10 2.0000000000e+04 1.9219399010e-01 5.4000000000e-01 
4.2920222404e-10 1.1941656913e+04 6.4378431316e-01 5.4000000000e-01 
1.5691508681e-09 1.3936980083e+04 1.0510483532e+00 5.4000000000e-01 
3.7626083064e-07 1.1573566157e+04 7.7631354674e-01 5.4000000000e-01 
5.5561195713e-10 1.4447213875e+04 5.7921628972e-01 5.4000000000e-01 
2.0283737661e-07 1.3450052737e+04 9.5313760143e-01 5.4000000000e-01 
1.3192263468e-09 1.1674363667e+04 1.4249609388e+00 5.4000000000e-01 
3.6929289082e-07 1.1331061427e+04 5.6866090837e-01 5.4000000000e-01 
6.5367371670e-08 1.1582813891e+04 4.3559139347e-01 5.4000000000e-01 
1.0743631846e-08 1.1805115852e+04 1.9797214354e-01 5.4000000000e-01 
1.6743103929e-07 1.1795008865e+04 3.0697184086e-01 5.4000000000e-01 
7.4976917712e-09 1.8096420292e+04 5.6965577354e-01 5.4000000000e-01 
3.2014305611e-09 1.9470312790e+04 1.5514486086e-01 5.4000000000e-01 
1.2041618227e-07 1.1449426754e+04 3.4497528723e-01 5.4000000000e-01 
7.8659030331e-09 1.2650931325e+04 8.7341311395e-01 5.4000000000e-01 
1.2064838578e-08 1.6458118807e+04 5.1483767329e-01 5.4000000000e-01 
1.1262378001e-09 2.0000000000e+04 4.1522997362e-01 5.4000000000e-01 
1.2976740205e-08 1.6047711315e+04 9.4683027024e-01 5.4000000000e-01 
8.5746862964e-08 1.2881760567e+04 1.2581487954e+00 5.4000000000e-01 
3.1070330307e-06 1.1240971893e+04 6.5893434798e-01 5.4000000000e-01 
1.0478292751e-11 1.3011013140e+04 8.6622798361e-01 5.4000000000e-01 
1.1724483197e-10 1.3270138252e+04 1.1216770375e+00 5.4000000000e-01 
5.4530630958e-09 2.0000000000e+04 6.2421238564e-01 5.4000000000e-01 
5.0735321194e-09 1.1517466257e+04 1.3583746883e+00 5.4000000000e-01 
2.5080065724e-10 1.5010395143e+04 1.2598905494e+00 5.4000000000e-01 
5.1413356201e-06 1.2544994334e+04 7.7243710985e-01 5.4000000000e-01 
1.8681042723e-11 1.2092474547e+04 1.0860651081e+00 5.4000000000e-01 
1.7915544055e-09 1.1920974255e+04 8.0913644270e-01 5.4000000000e-01 
4.0251882591e-08 1.3291523736e+04 1.3645750792e+00 5.4000000000e-01 
1.4086912525e-11 1.2562096130e+04 1.1470871754e+00 5.4000000000e-01 
3.2536874086e-06 1.2278865009e+04 7.7970148116e-01 5.4000000000e-01 
2.8916007207e-07 1.3372063235e+04 9.2986138770e-01 5.4000000000e-01 
5.0379147089e-09 1.1651176714e+04 5.6012464729e-01 5.4000000000e-01 
1.3327676160e-08 1.5851044547e+04 9.4384689383e-01 5.4000000000e-01 
2.5083860457e-09 1.2918113098e+04 3.7332985001e-01 5.4000000000e-01 
1.6087960105e-10 1.5827666609e+04 5.4443443617e-01 5.4000000000e-01 
5.5395899602e-08 1.2477700741e+04 3.7081827713e-02 5.4000000000e-01 
9.4888059230e-11 1.3583940103e+04 1.2537161175e+00 5.4000000000e-01 
3.0402749564e-09 1.3745201664e+04 1.4079121975e+00 5.4000000000e-01 
5.7671906934e-06 1.3082879461e+04 5.6690957174e-01 5.4000000000e-01 
1.5851937382e-10 1.1525883195e+04 7.8628594510e-01 5.4000000000e-01 
3.3589873978e-09 1.2860757295e+04 4.8991819398e-01 5.4000000000e-01 
4.5750397757e-08 1.3733291934e+04 7.1950283046e-01 5.4000000000e-01 
2.7843348988e-09 1.1777478286e+04 6.8062926957e-01 5.4000000000e-01 
5.2501496735e-13 1.2101158190e+04 5.9827515762e-01 5.4000000000e-01 
3.3870333358e-06 1.3663616638e+04 7.8522875840e-01 5.4000000000e-01 
4.5080987956e-10 1.5460840581e+04 1.3991993533e+00 5.4000000000e-01 
1.9688352238e-06 1.6665855836e+04 1.3221311852e+00 5.4000000000e-01 
1.3966811937e-05 1.2378560591e+04 1.3636840941e+00 5.4000000000e-01 
9.7598370600e-08 1.2810819106e+04 7.2306291276e-01 5.4000000000e-01 
3.4342206098e-09 1.6594997670e+04 1.4798166506e+00 5.4000000000e-01 
3.7767851927e-11 1.2806107780e+04 3.5400874328e-01 5.4000000000e-01 
1.0757247254e-08 1.2906823299e+04 7.6443873035e-01 5.4000000000e-01 
