# Supplementary material for: Atmospheric CO2 levels from 2.7 billion years ago inferred from micrometeorite oxidation
Source: Sci Adv. 2020 Jan 22;6(4):eaay4644. doi: 10.1126/sciadv.aay4644 (PMC6976288; doi:10.1126/sciadv.aay4644)
Supplement: Data file S1 [file aay4644_Data_file_S1.zip › co2_atmos/co2_54/clean_results.dat]

Radius [m]       Fe Area [frac]    Max Temp [k]    
1.5041849306e-05 5.0544379023e-01 2.3332823537e+03 
2.8741175781e-05 3.4997151590e-01 2.1206383895e+03 
9.0968371401e-05 4.3644257827e-01 2.4467587569e+03 
5.4077426385e-06 5.1594452366e-01 2.6049835082e+03 
3.5625309039e-05 3.3180476260e-01 2.2117974755e+03 
5.5228971525e-05 3.7751767635e-01 2.3701307221e+03 
1.1827944549e-04 4.2535382217e-01 2.5474270255e+03 
3.1681075197e-05 3.4604302735e-01 2.1442327480e+03 
6.1007016857e-06 5.2203436048e-01 2.5481830738e+03 
8.6160390646e-05 4.0521436886e-01 2.4795770849e+03 
7.6268245696e-06 1.0000000000e+00 1.7657296893e+03 
5.3821121498e-05 4.5770900213e-01 2.4503163016e+03 
4.8215947832e-05 3.6438177647e-01 2.0688795144e+03 
1.2771784536e-04 1.0000000000e+00 8.0360355511e+02 
1.3316243713e-05 5.0992381976e-01 2.3037399463e+03 
1.0914703789e-04 4.1260635811e-01 2.4128553926e+03 
7.3458416513e-05 4.0932750370e-01 2.4702215993e+03 
9.2176902543e-06 5.0112458749e-01 2.5955127875e+03 
2.7294225057e-05 4.7611109603e-01 2.3268916194e+03 
7.8453566198e-06 5.2709563587e-01 2.3713618899e+03 
2.6817788084e-05 1.0000000000e+00 1.6942689891e+03 
1.0347141588e-04 4.1431206026e-01 2.6564946563e+03 
2.1684934222e-05 4.7528006338e-01 2.5220389817e+03 
4.3850883177e-05 3.4997837375e-01 2.1161103743e+03 
2.0189979741e-05 1.0000000000e+00 1.5742794895e+03 
4.6989728358e-05 4.6689197184e-01 2.4062008779e+03 
1.0333528333e-05 5.0702662356e-01 2.4030057224e+03 
6.0831446141e-05 4.5359103410e-01 1.9257647664e+03 
5.7569575464e-05 4.4410146925e-01 2.4890223782e+03 
2.1966753001e-05 3.9316692303e-01 2.2969390839e+03 
2.7076886633e-05 4.6335218105e-01 1.9144938754e+03 
3.7304067397e-06 1.0000000000e+00 1.3199631748e+03 
2.1149352104e-05 3.4483686506e-01 2.1551494485e+03 
6.6179175539e-06 1.0000000000e+00 1.5062976145e+03 
1.0756891774e-04 4.2997101995e-01 2.5142671029e+03 
4.9741367118e-05 4.2819829983e-01 2.4412126478e+03 
1.3430451523e-04 3.9979479085e-01 2.6482532678e+03 
4.0356145574e-05 3.4972108510e-01 2.1031987892e+03 
1.6597704415e-05 5.9035918033e-01 1.8259884058e+03 
7.9736320442e-05 3.3695248568e-01 2.3496405231e+03 
1.1194348924e-05 4.8951572845e-01 2.3094288991e+03 
7.1529662606e-06 4.3508268796e-01 1.9479144382e+03 
7.1410420420e-05 3.2164340186e-01 2.2765347197e+03 
2.1783347191e-05 3.4768165726e-01 2.1365406709e+03 
3.8309613466e-05 1.0000000000e+00 1.7074839515e+03 
2.2869561534e-05 4.5373530509e-01 1.9254459012e+03 
2.1832502525e-05 4.7306131677e-01 2.3752225492e+03 
6.8368590403e-06 4.9284145060e-01 2.7270704621e+03 
6.9044872046e-05 3.2287919872e-01 2.3198260107e+03 
2.7076457577e-05 1.0000000000e+00 1.7583921719e+03 
2.4323668486e-05 3.7522262652e-01 2.0769376685e+03 
3.1469371940e-05 4.5058612746e-01 2.3693912640e+03 
1.2367007554e-05 1.0000000000e+00 1.2801809872e+03 
9.1118417057e-05 4.0879770556e-01 2.6367018470e+03 
8.6251088829e-05 4.1069307101e-01 2.5251721801e+03 
2.0816623993e-04 1.0000000000e+00 1.3119633508e+03 
6.1143582752e-05 4.2037200619e-01 2.3936570765e+03 
4.5789552328e-05 4.4446756610e-01 2.5753800732e+03 
4.8492847771e-05 3.5982427231e-01 2.3205064788e+03 
1.6403979245e-05 4.7755616338e-01 2.6380930036e+03 
8.1317321674e-05 4.5956799045e-01 2.3635304751e+03 
5.5758392985e-05 4.2381654461e-01 2.3999180573e+03 
1.4453844652e-05 3.7870777254e-01 2.0438940950e+03 
6.8004602098e-05 4.2241737902e-01 2.4616007936e+03 
8.5328634048e-05 4.3513720510e-01 2.4571782837e+03 
3.9549488261e-05 4.6239935220e-01 2.6857963854e+03 
9.4100960358e-06 1.0000000000e+00 1.7249606913e+03 
2.0511653071e-05 1.0000000000e+00 1.6922092472e+03 
9.7241067123e-05 4.1930011903e-01 2.4483442542e+03 
7.2599502460e-06 5.2709434406e-01 2.4153779583e+03 
2.6354482629e-05 4.6164989278e-01 2.5318820818e+03 
6.2939015610e-06 1.0000000000e+00 1.7071440538e+03 
2.4418906776e-04 3.5594889536e-01 2.6531347272e+03 
3.1774816539e-05 4.4525539573e-01 2.3840891821e+03 
1.1473247302e-04 4.0575715013e-01 2.5444430094e+03 
6.4854177695e-05 4.5616010553e-01 2.4297558236e+03 
4.9219295329e-05 3.7814977434e-01 2.0398572310e+03 
2.0031632780e-04 3.7219513299e-01 2.5974998760e+03 
1.8998647922e-05 4.7781709952e-01 2.4059946885e+03 
3.8485000543e-05 3.4051501494e-01 2.2532939785e+03 
1.1719652847e-04 3.9063629684e-01 2.6864043919e+03 
2.3019758408e-05 4.1550207987e-01 2.2884557477e+03 
6.3881764527e-06 1.0000000000e+00 1.7528499379e+03 
7.3019756354e-05 4.6611955609e-01 1.9107635281e+03 
2.8002478595e-05 3.3470095805e-01 2.2062696274e+03 
1.7929992703e-05 1.0000000000e+00 1.7732011478e+03 
5.1687544111e-05 4.6397327671e-01 2.3887887747e+03 
4.5388272577e-05 4.4232471128e-01 2.4054153148e+03 
8.2810999120e-05 4.1397564160e-01 2.5013645994e+03 
5.7854367988e-05 4.2976080167e-01 2.3992145225e+03 
3.4740667990e-05 3.4058204653e-01 2.1267352384e+03 
1.4131332508e-05 1.0000000000e+00 1.7725785678e+03 
8.2341867255e-06 4.9857987770e-01 2.2773420465e+03 
1.3064391740e-05 1.0000000000e+00 1.6077699035e+03 
6.0998707567e-06 5.0940463187e-01 2.6346545032e+03 
5.1680479189e-06 1.0000000000e+00 1.3237387584e+03 
2.4346510207e-04 3.4472940374e-01 2.7207051299e+03 
9.9472324233e-05 4.2242882732e-01 2.4340253744e+03 
5.2036664275e-06 5.2753690742e-01 2.3974580561e+03 
8.0551467912e-05 4.1414215572e-01 2.4804249343e+03 
1.6769668162e-04 4.0357730521e-01 2.4509030938e+03 
3.7718771732e-05 4.3608336358e-01 2.3911938979e+03 
9.0280181305e-05 4.0215988822e-01 2.4849376564e+03 
3.9362392645e-05 3.8418711303e-01 2.2883914994e+03 
6.2578636524e-06 5.2301566756e-01 2.3388445392e+03 
3.7618744002e-05 1.0000000000e+00 1.8009884377e+03 
4.2441021431e-05 3.6455313030e-01 2.2905985834e+03 
7.6519176646e-05 4.5364860950e-01 2.3658841022e+03 
1.7333842184e-05 5.3151562466e-01 1.8544084239e+03 
1.3754619407e-05 5.2489874821e-01 2.4464851014e+03 
8.6724729251e-05 4.0983980879e-01 2.4281432064e+03 
6.8085984880e-05 4.2137613060e-01 2.4340229370e+03 
1.0247828533e-04 4.0904101683e-01 2.5012374385e+03 
3.4365987829e-05 4.6165520157e-01 2.4802455338e+03 
1.8414781901e-05 4.7940417090e-01 1.8933328378e+03 
1.4626721693e-04 3.8485864060e-01 2.6959010139e+03 
3.3656744399e-05 3.8066882662e-01 2.0354943658e+03 
4.9006170370e-05 3.3858503111e-01 2.1566272462e+03 
5.2720019404e-05 3.2735343992e-01 2.2047380642e+03 
9.2388309095e-06 4.8802365262e-01 2.7350475001e+03 
2.5044312533e-05 3.4280437753e-01 2.2267482393e+03 
1.3991891281e-05 1.0000000000e+00 1.7509924436e+03 
1.1748251602e-05 4.9649540247e-01 2.4250061626e+03 
3.2451419583e-05 4.5456708200e-01 2.4601647603e+03 
1.7833523027e-05 4.7645914888e-01 2.3799224461e+03 
3.8928614963e-06 1.0000000000e+00 1.1702012268e+03 
6.0995443191e-06 5.2600080185e-01 2.3605266443e+03 
6.7011313796e-06 1.0000000000e+00 1.5023722497e+03 
1.0281427627e-05 5.2692986948e-01 2.4188284338e+03 
1.4482563202e-05 3.7275448979e-01 2.0581480248e+03 
1.5133534636e-04 4.1789404646e-01 2.4581834505e+03 
6.8208529128e-05 1.0000000000e+00 1.3013291981e+03 
2.5771457188e-05 4.7160170993e-01 2.4141524180e+03 
1.5265603659e-04 3.8715959507e-01 2.6092417847e+03 
6.8776112547e-05 4.1858777900e-01 2.4990895060e+03 
2.9329822406e-05 4.6109840464e-01 2.3173492560e+03 
1.0887209273e-05 5.1901048615e-01 2.3576058519e+03 
1.2741894876e-05 5.0101554038e-01 2.4214566457e+03 
1.1367531190e-04 4.1007129422e-01 2.6093382282e+03 
3.1875324897e-05 4.4746715716e-01 2.3962457117e+03 
7.1468565747e-06 1.0000000000e+00 1.1347580949e+03 
1.3635591588e-05 4.9518875901e-01 2.7178668251e+03 
6.3282055327e-06 4.9845221889e-01 2.6922641183e+03 
8.2931320677e-05 4.1874174136e-01 2.4163504780e+03 
1.0829386729e-04 3.9634296393e-01 2.5877837801e+03 
6.2861533263e-05 4.8251693635e-01 1.8944599536e+03 
3.1567089819e-05 4.5588174772e-01 2.4995599632e+03 
6.3792300504e-05 3.7382247338e-01 2.3989945327e+03 
8.5503218047e-05 4.1724630018e-01 2.5040786932e+03 
5.2806652818e-05 4.2475852578e-01 2.4079631478e+03 
7.8734859458e-06 4.8801703008e-01 2.7372159886e+03 
3.2968940550e-05 4.2129105392e-01 1.9683148113e+03 
3.8706625503e-05 3.4065821099e-01 2.2732817728e+03 
1.5852567816e-05 4.7875181967e-01 2.7863185160e+03 
5.4341990281e-05 4.4920501923e-01 2.5282224905e+03 
8.4545578455e-06 4.9826906970e-01 2.2874628050e+03 
6.6669649957e-05 4.2558353702e-01 2.4834844304e+03 
7.8341802722e-05 4.2115702928e-01 2.4197557158e+03 
6.8541091412e-05 4.1215259363e-01 2.4266436010e+03 
1.8645221745e-05 1.0000000000e+00 3.0000000000e+02 
7.2763681437e-05 4.0223765729e-01 2.4356655127e+03 
1.7233582384e-04 3.7001079744e-01 2.6175266444e+03 
3.1451151072e-05 1.0000000000e+00 1.5699452061e+03 
2.2341361112e-05 1.0000000000e+00 1.5371248970e+03 
1.5773559359e-04 3.9742365502e-01 2.5596212865e+03 
7.1586134161e-05 4.6107808847e-01 2.4257698410e+03 
3.6088368704e-06 1.0000000000e+00 1.1167958340e+03 
1.2420068943e-05 4.9388655412e-01 2.4005320046e+03 
1.6285693940e-05 1.0000000000e+00 5.8952338180e+02 
4.6427060007e-05 4.5163467232e-01 2.4881799127e+03 
5.3025993108e-06 5.1841057825e-01 2.5848924433e+03 
1.8939318589e-05 1.0000000000e+00 1.7509257479e+03 
1.3812067437e-05 1.0000000000e+00 1.6161993757e+03 
1.2924019388e-05 4.6753348217e-01 2.2878316775e+03 
8.3509721516e-06 4.9644807326e-01 2.2947382295e+03 
5.9153778961e-06 5.2485718770e-01 2.4462834983e+03 
2.3871074606e-04 3.9580864800e-01 2.5402320557e+03 
5.2861284189e-06 4.2846817533e-01 1.9566003682e+03 
3.9859384078e-05 4.4274413723e-01 2.4712775565e+03 
2.2225979224e-04 4.1653209222e-01 2.4761987624e+03 
1.6008445247e-04 1.0000000000e+00 3.1102685151e+02 
3.8068820854e-05 3.3724146846e-01 2.1394566995e+03 
2.8794254841e-05 4.4413631528e-01 2.3780966509e+03 
8.8954807093e-06 1.0000000000e+00 1.6863383176e+03 
9.1249889717e-05 4.0323605717e-01 2.4838201416e+03 
4.1796232928e-05 4.6054529858e-01 2.4067744284e+03 
2.7537560136e-05 3.5349639409e-01 2.1240953549e+03 
1.9973149039e-05 1.0000000000e+00 1.6599383933e+03 
6.3740667680e-06 4.9825123636e-01 2.6938711367e+03 
5.2788024820e-06 5.2708008120e-01 2.4052021261e+03 
1.6757385928e-05 5.0767705963e-01 2.4514547833e+03 
7.1230261079e-06 1.0000000000e+00 1.3465994864e+03 
1.8901324849e-05 1.0000000000e+00 1.6005655057e+03 
3.6084589033e-05 4.9206009362e-01 2.3122985785e+03 
1.1079664768e-05 1.0000000000e+00 1.7451596789e+03 
3.2564462151e-05 3.7714298970e-01 2.0443495169e+03 
3.9646970128e-05 4.2950055763e-01 1.9558367199e+03 
4.5231750425e-05 3.4117467601e-01 2.1254290402e+03 
2.3155782305e-05 4.8956854091e-01 2.3745307017e+03 
3.1969204167e-05 3.5060264280e-01 2.1018867790e+03 
1.9841874196e-05 4.7703187892e-01 2.5072933851e+03 
9.6112010724e-06 3.7253077988e-01 2.1405382915e+03 
4.5239508525e-05 3.4349275343e-01 2.3011428562e+03 
2.5987741215e-05 3.4658103486e-01 2.1201032540e+03 
2.9394965540e-05 4.7457345243e-01 2.3849611261e+03 
7.2597614024e-06 1.0000000000e+00 1.5896336174e+03 
8.6513010398e-05 3.9803966785e-01 2.4555881018e+03 
1.1694137997e-05 1.0000000000e+00 1.6782433374e+03 
4.3563197955e-05 3.2536482472e-01 2.1858483603e+03 
7.7538142905e-06 4.8357624652e-01 2.7705279739e+03 
4.8033870683e-05 4.1398488857e-01 2.3785362417e+03 
1.1700911480e-05 5.0885731623e-01 2.4525467254e+03 
4.1131627940e-06 1.0000000000e+00 1.4335382401e+03 
1.0726768595e-05 4.6628898967e-01 2.8457582886e+03 
9.8925355843e-05 4.0744372081e-01 2.6295399153e+03 
4.2290215087e-05 1.0000000000e+00 1.6885189196e+03 
1.3623494267e-05 3.9303367551e-01 2.0127533810e+03 
1.0137592014e-05 1.0000000000e+00 1.7529420952e+03 
1.5689286056e-05 3.6570004505e-01 2.0752844887e+03 
9.4899081635e-06 1.0000000000e+00 1.3388810468e+03 
2.3580159654e-05 3.8700463799e-01 2.0249331032e+03 
4.9956382762e-05 3.4204662611e-01 2.3100118868e+03 
2.3895476248e-05 1.0000000000e+00 1.6100652754e+03 
1.9172825581e-05 5.2320840458e-01 2.4833096848e+03 
2.1098636282e-06 1.0000000000e+00 1.2000031088e+03 
5.1231408128e-05 4.4002922822e-01 2.5177726309e+03 
7.7439620056e-06 4.8646283019e-01 2.7509618917e+03 
1.1531890684e-04 3.9647335302e-01 2.5968709717e+03 
1.4075682475e-05 4.9015693927e-01 2.4180901900e+03 
1.7623739436e-04 4.0403427020e-01 2.5485696849e+03 
1.4562907517e-05 1.0000000000e+00 1.7480286781e+03 
1.7756935021e-05 5.1145025363e-01 2.4415086273e+03 
1.8995453026e-05 5.0313850919e-01 1.8750738915e+03 
2.1148747940e-04 3.5841077815e-01 2.6615715673e+03 
1.6638551914e-05 5.9938931026e-01 1.8224494147e+03 
5.2595451342e-06 5.2699703503e-01 2.4021583578e+03 
1.3423773321e-05 4.8914175231e-01 1.8877141045e+03 
2.0364482227e-05 1.0000000000e+00 1.7028676902e+03 
3.0018859473e-05 3.4573057679e-01 2.1205014323e+03 
1.7126031159e-04 3.7221850677e-01 2.6890258188e+03 
9.8722567995e-06 1.0000000000e+00 1.5284362552e+03 
5.5860900119e-05 3.5985199538e-01 2.3245650832e+03 
3.3896793847e-05 3.3898539288e-01 2.2256403942e+03 
4.1619280223e-05 4.5787782009e-01 2.4705316864e+03 
5.5563623807e-05 3.4362269610e-01 2.3497388237e+03 
1.6173402319e-04 3.9304286085e-01 2.5491925173e+03 
3.8397020786e-05 3.3835953390e-01 2.1353616183e+03 
4.4889637354e-05 3.4158156492e-01 2.1303491394e+03 
1.5769078126e-05 5.3483634287e-01 1.8529082168e+03 
8.5865221464e-05 4.3171218721e-01 2.6080380857e+03 
4.2442975797e-05 3.5837482736e-01 2.3018711240e+03 
2.1497787740e-05 4.6760534322e-01 1.9097010472e+03 
2.4914973589e-05 3.7235787659e-01 2.2296586670e+03 
4.7040608782e-05 4.3725707443e-01 2.5724048668e+03 
7.6937138064e-06 1.0000000000e+00 1.5399045055e+03 
7.9145869236e-05 4.4647444789e-01 2.5203965480e+03 
3.0259085270e-05 4.7291729158e-01 1.9031558046e+03 
1.3289429119e-04 3.9986030366e-01 2.5106341760e+03 
3.1088825537e-05 4.4740767867e-01 2.3801947039e+03 
3.6109373748e-05 5.1386970022e-01 1.8678077527e+03 
1.5086388996e-05 1.0000000000e+00 1.7029244441e+03 
3.2207548970e-05 4.2597798782e-01 1.9614149540e+03 
3.6174882400e-05 4.5543699414e-01 2.3679359344e+03 
5.3036085577e-05 4.0994579661e-01 1.9837070686e+03 
2.7063937216e-05 3.5858604187e-01 2.1046927864e+03 
2.1961422218e-05 3.5432674926e-01 2.1303500819e+03 
3.9711229966e-05 4.6235452920e-01 1.9138920036e+03 
2.9616913224e-05 4.8167420994e-01 1.8928831753e+03 
4.2191964900e-05 3.7260214362e-01 2.0605770678e+03 
3.1205602073e-05 3.5235145879e-01 2.0991673918e+03 
8.1562410032e-06 5.1784146301e-01 2.5685632168e+03 
1.7652098376e-04 1.0000000000e+00 1.7755259036e+03 
1.2374372372e-04 4.0802394524e-01 2.4827216066e+03 
4.2326522856e-05 3.8500759031e-01 2.2948213575e+03 
4.0030697270e-05 1.0000000000e+00 1.6448290116e+03 
7.0406882788e-06 5.2142091622e-01 2.3283283476e+03 
3.6387248878e-05 4.0314858346e-01 2.3206186184e+03 
1.9108767000e-05 4.7769440880e-01 1.8992782985e+03 
1.3842766613e-05 1.0000000000e+00 1.7453695472e+03 
5.1607766662e-06 5.2470887864e-01 2.4420248764e+03 
3.2286906045e-05 4.5812795698e-01 2.3536192895e+03 
4.1040837870e-05 1.0000000000e+00 1.7922319060e+03 
5.0101955509e-05 4.5828711316e-01 2.4836531313e+03 
3.9905775649e-05 3.2811509335e-01 2.1990754945e+03 
4.3331502205e-05 3.2616407847e-01 2.2013470887e+03 
9.5919320912e-06 1.0000000000e+00 1.6670220757e+03 
3.8124201166e-05 3.9886802840e-01 2.0093229135e+03 
2.3411111424e-05 4.4247617526e-01 1.9392347454e+03 
8.3186017460e-05 4.7579448389e-01 2.4150771053e+03 
7.0765191829e-05 3.6215724563e-01 2.3757389954e+03 
9.0151900018e-05 4.1749700735e-01 2.5861435119e+03 
2.8533271024e-05 1.0000000000e+00 1.5048296393e+03 
2.4004650308e-05 1.0000000000e+00 1.7830525401e+03 
8.3628291242e-05 4.3505135667e-01 2.4445910403e+03 
1.0592409732e-05 4.6058606089e-01 2.8577695374e+03 
6.8068525812e-05 4.4915656389e-01 2.3543012997e+03 
7.2246357692e-05 4.3483846266e-01 1.9498351455e+03 
1.7214774946e-05 4.9358641541e-01 2.4835335143e+03 
3.6338769726e-05 4.5366899773e-01 2.4008863014e+03 
6.1486447297e-05 3.1937094590e-01 2.2962667231e+03 
2.7073277812e-05 4.7076048728e-01 2.4322003439e+03 
7.6867966602e-05 3.8591308436e-01 2.0288723321e+03 
1.2772792867e-04 3.9731605476e-01 2.4911801254e+03 
2.3892666893e-04 3.7519291934e-01 2.6496869806e+03 
6.1793515956e-05 4.1699763747e-01 1.9741549623e+03 
2.3886214110e-05 4.8233990670e-01 2.4616135234e+03 
1.5689959817e-04 3.3412382656e-01 2.1737006611e+03 
2.8626465882e-05 4.8978318016e-01 2.3770711283e+03 
3.1024271751e-05 3.6494160545e-01 2.2368658171e+03 
7.3033059087e-05 4.1901089927e-01 2.5634941119e+03 
7.4181232462e-05 4.1578536247e-01 2.4693040947e+03 
3.7200586346e-04 1.0000000000e+00 3.0719881087e+02 
1.2487606204e-05 1.0000000000e+00 1.7880120586e+03 
1.9285466829e-05 5.1102112654e-01 1.8712672213e+03 
1.6853811745e-05 5.1389400800e-01 2.2950952125e+03 
1.6616327610e-05 1.0000000000e+00 1.7115613163e+03 
9.1133957627e-06 5.1393968096e-01 2.4329075653e+03 
4.9447294009e-05 3.3363793847e-01 2.1816833828e+03 
2.6125588584e-05 4.2537594530e-01 1.9614910329e+03 
1.5105992021e-05 4.7932243326e-01 2.6510853198e+03 
4.4405547637e-05 4.3987171585e-01 2.5054793029e+03 
8.4630904998e-05 4.6993724765e-01 2.3820828140e+03 
3.4717659223e-05 4.2892798592e-01 2.3786160294e+03 
2.0981134797e-05 1.0000000000e+00 1.3774508260e+03 
2.8948333809e-05 4.6215215099e-01 2.3951123682e+03 
1.3684953136e-05 4.8859530434e-01 2.3813676927e+03 
4.8357224454e-05 3.3816180752e-01 2.3075112713e+03 
1.6238434233e-04 4.0693582817e-01 2.4174245476e+03 
9.3630922876e-05 4.1978238203e-01 2.3930218797e+03 
5.7335481951e-05 4.2967637523e-01 2.4622161200e+03 
1.8918613801e-04 3.5878457336e-01 2.1199241724e+03 
3.7515452528e-05 3.6431426557e-01 2.0748444460e+03 
2.9750079266e-05 4.8656152540e-01 1.8904839786e+03 
2.2753566960e-04 3.9926956609e-01 2.5460807934e+03 
2.6282884028e-04 3.4852617886e-01 2.6752882479e+03 
1.0133553748e-05 1.0000000000e+00 1.6319498314e+03 
6.4589888689e-05 4.3846338975e-01 2.4251020828e+03 
9.0806859453e-06 4.0790213996e-01 1.9900826774e+03 
6.7052738423e-05 3.3815930460e-01 2.3138056694e+03 
6.6533558426e-06 1.0000000000e+00 1.6830817840e+03 
3.1188454441e-05 4.5837435107e-01 2.4408308665e+03 
7.2979417852e-06 1.0000000000e+00 1.7551234077e+03 
7.6559345996e-05 4.6421335820e-01 2.3785999683e+03 
7.6297649270e-06 5.2484474643e-01 2.4868029607e+03 
9.2555408526e-05 4.1122218258e-01 2.4769758957e+03 
4.9396767355e-05 4.4076994312e-01 2.4051080268e+03 
1.4900947200e-05 4.9513308698e-01 2.4695438427e+03 
1.2790135476e-05 5.0803165912e-01 2.4810066180e+03 
1.9922085272e-05 4.6229627007e-01 1.9139342019e+03 
1.0046560376e-05 5.0357518079e-01 2.4584873005e+03 
1.5066654928e-05 1.0000000000e+00 1.3693107259e+03 
5.2052791447e-05 3.5423381307e-01 2.2829820074e+03 
2.1506661827e-05 3.9842797464e-01 2.1732964717e+03 
1.1540068382e-05 1.0000000000e+00 1.6840375669e+03 
3.3781867402e-05 4.6272328352e-01 2.5746787820e+03 
7.6373066953e-06 1.0000000000e+00 1.0727618168e+03 
1.6053049327e-04 1.0000000000e+00 1.5609643966e+03 
7.0698244276e-06 5.1965627237e-01 2.5611083236e+03 
1.6037960400e-05 5.0705541903e-01 2.4600534969e+03 
2.6173735387e-05 4.6951107019e-01 2.3817329215e+03 
2.1066703216e-05 4.6477399489e-01 2.3463542049e+03 
3.8469737640e-05 4.3337365059e-01 2.3643621769e+03 
3.9158973469e-05 4.5859208910e-01 2.4081080369e+03 
8.8866582200e-06 4.9191042936e-01 2.2741640697e+03 
5.7820412188e-06 5.2720250820e-01 2.4046180864e+03 
2.5608763794e-05 4.5263526771e-01 1.9273647825e+03 
5.5782184794e-05 4.1124364244e-01 2.3980270461e+03 
2.9621927091e-05 4.0223188199e-01 1.9958838575e+03 
1.5027757932e-04 3.9391671210e-01 2.6014811593e+03 
8.7133998485e-05 4.2066901437e-01 2.4647821694e+03 
4.9623158437e-05 3.4767394676e-01 2.2867017155e+03 
5.0018296643e-05 3.4431156300e-01 2.3398763445e+03 
7.2308463836e-05 3.5166656964e-01 2.3767632688e+03 
7.8716174282e-06 1.0000000000e+00 1.5635540307e+03 
7.0210131538e-06 1.0000000000e+00 1.4687612780e+03 
9.7732156663e-05 3.8634024581e-01 2.3318633939e+03 
7.8413067596e-05 4.1521005106e-01 2.4196547795e+03 
1.7930269195e-04 3.8759594413e-01 2.6128244834e+03 
4.5027800201e-05 3.2611398595e-01 2.2566609419e+03 
1.6428849326e-05 4.9235367323e-01 2.6607550397e+03 
1.0124025591e-04 4.0206120305e-01 2.4905211065e+03 
3.6719772225e-06 1.0000000000e+00 1.5409811234e+03 
1.3033871198e-05 4.8905552336e-01 2.7195585094e+03 
1.2145842831e-04 3.2647636207e-01 2.2193417422e+03 
7.4727092293e-05 4.2379755163e-01 2.4089607191e+03 
2.7336364210e-05 3.8127935243e-01 2.2219977360e+03 
1.3156052191e-04 4.0172387039e-01 2.6312839270e+03 
6.5220537625e-05 3.5914001361e-01 2.0823443447e+03 
2.1481476756e-05 4.7789017358e-01 2.3442730572e+03 
3.0525830180e-04 3.3059348162e-01 2.7102988237e+03 
3.1432679063e-05 3.5303590452e-01 2.1028351434e+03 
8.3355129820e-06 4.9185387935e-01 2.7285952087e+03 
2.2602009561e-05 3.6265865212e-01 2.2635917595e+03 
1.2902606553e-04 4.1495150758e-01 2.4855479006e+03 
1.0267260980e-05 1.0000000000e+00 1.6201264317e+03 
3.1087417053e-05 3.3111298684e-01 2.1839065911e+03 
2.1431354732e-05 4.6700482238e-01 2.5780474505e+03 
1.6413721452e-05 4.6085133321e-01 2.3134077591e+03 
8.5610540609e-05 4.1283293509e-01 2.5124141468e+03 
1.3464092875e-04 3.9173561452e-01 2.5477764544e+03 
8.8227590986e-06 5.1255927430e-01 2.3346085791e+03 
2.4675389449e-05 1.0000000000e+00 1.7798534292e+03 
3.3659098470e-05 1.0000000000e+00 3.0564804516e+02 
2.9507189947e-05 4.3635815356e-01 2.3743884052e+03 
7.9591065312e-05 4.1978405838e-01 2.5565958850e+03 
8.3613548195e-05 4.1751298085e-01 2.4135692697e+03 
3.1316971478e-05 4.5632940320e-01 2.4535621583e+03 
1.7579934598e-05 4.5665831876e-01 2.3398375040e+03 
5.6121098432e-05 4.1482614850e-01 2.4111464218e+03 
1.6468064753e-04 4.0554621787e-01 2.5716905278e+03 
6.4545836420e-05 4.2234011041e-01 2.4254434875e+03 
9.5380405093e-05 3.9902777391e-01 2.4618990608e+03 
3.6375944229e-05 1.0000000000e+00 8.5471690002e+02 
2.3989509133e-05 1.0000000000e+00 1.7623484884e+03 
6.1866054900e-05 4.1669409495e-01 2.4329691537e+03 
5.7462358131e-05 4.8307598816e-01 1.8940012772e+03 
6.9473073036e-06 4.9728942977e-01 2.7050818583e+03 
4.3087261026e-05 4.4912770096e-01 2.5512338867e+03 
7.9014310523e-05 3.4805422756e-01 2.1102587187e+03 
7.5152566297e-05 4.3358641804e-01 2.6339206179e+03 
3.9248216319e-05 4.3892827169e-01 2.4233242987e+03 
1.2177138766e-05 1.0000000000e+00 1.6122382052e+03 
7.8670064780e-05 4.0709836807e-01 2.4635610919e+03 
1.9094242847e-04 1.0000000000e+00 1.7746710260e+03 
2.3769663480e-05 4.1988693812e-01 1.9699462194e+03 
1.7268259591e-05 4.8894442843e-01 1.8880879196e+03 
3.2422754870e-05 3.5931529324e-01 2.0864895287e+03 
2.2761844040e-05 5.1460545447e-01 1.8662447693e+03 
8.7527948197e-06 5.2686492530e-01 2.3657160273e+03 
2.6221980221e-04 3.5438612275e-01 2.6804181110e+03 
1.3067850838e-04 4.0594788977e-01 2.4349675767e+03 
1.1095752060e-04 4.6681151253e-01 2.5137794878e+03 
7.0938040543e-05 4.2174431726e-01 2.4335677540e+03 
3.8527045121e-05 3.4616880856e-01 2.1755922812e+03 
7.1131604259e-05 4.2792023686e-01 2.4664877663e+03 
2.6176615224e-05 4.4611665880e-01 2.3628740310e+03 
1.3033327764e-05 4.8746622441e-01 2.3512929099e+03 
5.3698976922e-05 3.7820979525e-01 2.3225131919e+03 
2.9730404761e-05 4.9033847811e-01 2.4315412735e+03 
7.5690267640e-05 3.8436989451e-01 2.3074580531e+03 
1.5717337084e-05 4.5543571620e-01 2.2353125205e+03 
1.6669208273e-05 4.1706468338e-01 1.9746436923e+03 
2.6092128436e-05 1.0000000000e+00 1.6682008303e+03 
2.3875456438e-05 4.4237220182e-01 2.8601368522e+03 
9.3326524796e-05 4.0793162697e-01 2.5852297021e+03 
7.4849589755e-05 4.1991011119e-01 2.3959772407e+03 
1.0277974485e-04 4.1232304802e-01 2.5448414506e+03 
5.1393995889e-06 5.2528367586e-01 2.3554965699e+03 
2.7836639075e-05 3.8892454405e-01 2.0203849665e+03 
4.2084404544e-05 3.4400836142e-01 2.2030001716e+03 
1.4623639063e-04 3.9585652369e-01 2.5221961504e+03 
2.6911877159e-05 4.2919194045e-01 2.3318296431e+03 
8.9677519792e-05 4.3117179097e-01 2.4806301915e+03 
3.5566731548e-05 1.0000000000e+00 1.2202108451e+03 
1.4394338404e-04 3.8824523963e-01 2.5405567841e+03 
9.4717862659e-05 4.0196179993e-01 2.4852331083e+03 
6.3429480317e-05 4.0758831198e-01 2.4302408364e+03 
1.0431682282e-04 3.9890063492e-01 2.5262145479e+03 
1.1426938214e-05 5.0344710270e-01 2.4294153316e+03 
5.9186987349e-06 5.2021616440e-01 2.4238160151e+03 
1.0747568231e-04 3.9582763928e-01 2.5112564825e+03 
6.3741046235e-05 4.2092874951e-01 2.3923320711e+03 
1.9723407928e-05 4.8206483368e-01 2.4411572697e+03 
5.3763573212e-06 5.2758924733e-01 2.3812606989e+03 
3.1051674080e-05 4.7858575374e-01 2.3990878792e+03 
1.3770088205e-04 4.2512688490e-01 2.3942440233e+03 
2.3631450255e-04 3.6535058030e-01 2.6182226028e+03 
7.0932537329e-06 1.0000000000e+00 1.5157935934e+03 
1.5767390352e-05 1.0000000000e+00 1.6924652668e+03 
5.9837552620e-06 5.2666282493e-01 2.4231047199e+03 
5.5516179728e-05 1.0000000000e+00 1.6699897434e+03 
1.9996363059e-05 1.0000000000e+00 1.7682924337e+03 
1.8980359221e-04 3.8240019593e-01 2.6335403825e+03 
8.6045101742e-06 1.0000000000e+00 1.3785868089e+03 
4.5075312755e-05 3.3336333574e-01 2.1599309555e+03 
1.2671930894e-04 3.5581846430e-01 2.1018688442e+03 
7.8319852425e-06 1.0000000000e+00 1.3304310603e+03 
1.8642306949e-04 3.8463095960e-01 2.6116051198e+03 
9.4953432320e-05 4.2800186266e-01 2.4968735596e+03 
5.9637543280e-05 3.4649237340e-01 2.3456611486e+03 
3.2829409955e-05 4.7537164817e-01 2.3995196526e+03 
4.1260541554e-05 4.2678149473e-01 2.3978886433e+03 
1.7993787447e-05 4.2504092848e-01 2.2934609687e+03 
7.0367519102e-05 4.1488662093e-01 2.4921195828e+03 
1.4782345394e-05 1.0000000000e+00 1.5315410725e+03 
4.6952164713e-05 1.0000000000e+00 1.5262393532e+03 
1.5588102678e-04 3.8227274383e-01 2.6643560157e+03 
1.7301547309e-05 1.0000000000e+00 1.7729000581e+03 
4.4913720518e-05 4.2666595927e-01 2.4001760235e+03 
5.7256887611e-05 4.3825809027e-01 2.4583749256e+03 
5.1274452091e-05 3.2255555464e-01 2.2524211954e+03 
2.6161438089e-06 1.0000000000e+00 1.1692626099e+03 
1.2381463878e-04 4.0586594661e-01 2.6198183912e+03 
2.4862197619e-05 1.0000000000e+00 1.4355273827e+03 
8.7782860619e-05 4.8314825209e-01 2.4610494838e+03 
4.6627134100e-04 4.1329971222e-01 2.4853160451e+03 
8.2263469967e-05 4.2160672987e-01 2.4812890764e+03 
4.8926841473e-05 1.0000000000e+00 3.5146662458e+02 
1.1623628462e-05 5.7000288978e-01 1.8350032352e+03 
5.9160115103e-05 4.2821681948e-01 2.4037806567e+03 
