# Supplementary material for: Atmospheric CO2 levels from 2.7 billion years ago inferred from micrometeorite oxidation
Source: Sci Adv. 2020 Jan 22;6(4):eaay4644. doi: 10.1126/sciadv.aay4644 (PMC6976288; doi:10.1126/sciadv.aay4644)
Supplement: Data file S1 [file aay4644_Data_file_S1.zip › co2_atmos/co2_57/args_array.dat]

Mass [kg]        Velocity [m s-1]    Theta [rad]    CO2 [wt. frac]    
4.6206156346e-11 1.3706904724e+04 5.6623467665e-01 5.7000000000e-01 
4.8826951671e-10 1.4563994537e+04 9.7882934019e-01 5.7000000000e-01 
5.8477207897e-08 1.2217495823e+04 5.4322534843e-01 5.7000000000e-01 
7.5824659484e-07 1.6329375070e+04 1.4127481704e+00 5.7000000000e-01 
2.5978936412e-10 1.4592131830e+04 5.8642104997e-01 5.7000000000e-01 
1.3363639185e-09 1.3098191182e+04 6.4887598684e-01 5.7000000000e-01 
1.2965566723e-10 2.0000000000e+04 2.6969227894e-01 5.7000000000e-01 
6.0199781435e-07 1.8290169221e+04 8.7158661361e-01 5.7000000000e-01 
2.5440795414e-08 1.1306223167e+04 9.7181569784e-01 5.7000000000e-01 
2.6368218111e-09 1.3242114559e+04 2.9003635231e-01 5.7000000000e-01 
3.4563074142e-09 1.2875420761e+04 8.1074994736e-01 5.7000000000e-01 
2.4477355181e-09 1.4817173214e+04 3.0484879376e-01 5.7000000000e-01 
5.1307518054e-07 1.1720338655e+04 5.2010130804e-01 5.7000000000e-01 
2.3616829079e-11 1.1428030840e+04 9.2326692567e-01 5.7000000000e-01 
1.8062869806e-05 1.3483807150e+04 6.4766027301e-01 5.7000000000e-01 
4.5636526451e-10 1.2012126318e+04 9.5208890299e-01 5.7000000000e-01 
1.0932724105e-09 1.5752329007e+04 1.4782581569e+00 5.7000000000e-01 
2.2855345194e-09 1.1729656335e+04 6.0423958426e-01 5.7000000000e-01 
5.0700791537e-11 1.1695542599e+04 8.0743405495e-01 5.7000000000e-01 
1.0653210500e-09 1.2928318266e+04 6.9751510432e-01 5.7000000000e-01 
4.1650111008e-10 1.1698214434e+04 7.3442574364e-01 5.7000000000e-01 
6.0790807350e-07 1.2425456138e+04 1.4112416726e+00 5.7000000000e-01 
4.6944378640e-10 1.8354054267e+04 8.1893415602e-01 5.7000000000e-01 
2.9732750089e-09 1.1677515657e+04 5.2268322004e-01 5.7000000000e-01 
2.2000006928e-08 1.1814452573e+04 5.4189984447e-01 5.7000000000e-01 
8.5216743304e-07 1.2761961579e+04 8.5989532108e-01 5.7000000000e-01 
3.3902377844e-11 2.0000000000e+04 4.0166965706e-01 5.7000000000e-01 
5.7114546861e-07 1.4043350577e+04 6.1398199215e-01 5.7000000000e-01 
2.3757251396e-12 1.7806852079e+04 6.6732541182e-01 5.7000000000e-01 
9.4347843221e-06 2.0000000000e+04 6.9758539642e-01 5.7000000000e-01 
6.0774073551e-08 1.2071000581e+04 4.5477505453e-01 5.7000000000e-01 
2.8028789926e-10 1.6393435207e+04 3.4453819321e-01 5.7000000000e-01 
1.3042813556e-10 1.3629498627e+04 8.6064310376e-01 5.7000000000e-01 
2.7951166735e-11 1.7244219546e+04 1.1549717203e+00 5.7000000000e-01 
1.6328921516e-08 2.0000000000e+04 6.3195675507e-01 5.7000000000e-01 
1.1587005555e-09 1.1708325661e+04 6.2598381905e-01 5.7000000000e-01 
1.3429828020e-06 1.1409708114e+04 1.4382187423e+00 5.7000000000e-01 
1.0707916052e-10 2.0000000000e+04 8.4111069874e-01 5.7000000000e-01 
1.3854556058e-06 1.2497502842e+04 5.1722067782e-01 5.7000000000e-01 
1.5892821276e-08 1.2805021266e+04 7.1988544874e-01 5.7000000000e-01 
1.0516380131e-09 1.1654883541e+04 8.5961828613e-01 5.7000000000e-01 
1.4435639853e-07 1.6348684311e+04 1.7477974219e-01 5.7000000000e-01 
1.7432480428e-09 1.9741538774e+04 7.6778992803e-01 5.7000000000e-01 
8.3676749714e-11 1.5195485122e+04 1.1293657747e+00 5.7000000000e-01 
4.1760593367e-11 1.1858121605e+04 7.1070925060e-01 5.7000000000e-01 
1.3214887819e-09 1.3662957793e+04 4.9919408702e-01 5.7000000000e-01 
9.0281868082e-10 1.2353845013e+04 6.5947695434e-01 5.7000000000e-01 
5.4701344396e-09 1.1780249333e+04 2.5026345949e-01 5.7000000000e-01 
1.4510196502e-10 1.4458603823e+04 1.1535542644e+00 5.7000000000e-01 
8.6139428431e-09 1.8331238746e+04 4.3441607885e-01 5.7000000000e-01 
9.1744469483e-06 1.3505238658e+04 7.8562741667e-01 5.7000000000e-01 
8.7094448533e-11 1.7628033480e+04 8.5987072049e-01 5.7000000000e-01 
7.9958270192e-10 1.2221340271e+04 9.1397307810e-01 5.7000000000e-01 
1.9093138495e-08 1.3667118604e+04 1.0572585091e+00 5.7000000000e-01 
2.3719089399e-09 1.3171559231e+04 5.0005660623e-01 5.7000000000e-01 
1.4815391517e-07 1.3383099122e+04 5.8997907268e-01 5.7000000000e-01 
1.5853961766e-07 1.3247443919e+04 1.2302705703e+00 5.7000000000e-01 
1.4371726820e-10 1.3124763749e+04 1.1515770525e+00 5.7000000000e-01 
3.5116994831e-11 1.6103348353e+04 1.0165693615e+00 5.7000000000e-01 
1.6547146786e-07 1.2492508798e+04 6.3144946052e-01 5.7000000000e-01 
1.6505044834e-05 1.1576400904e+04 1.1381925447e+00 5.7000000000e-01 
7.3326461162e-08 1.5384976217e+04 1.4201381490e+00 5.7000000000e-01 
7.2394710422e-09 1.1374577655e+04 2.0045913425e-01 5.7000000000e-01 
3.6613430088e-10 2.0000000000e+04 1.4873300746e+00 5.7000000000e-01 
5.2263019176e-11 1.6461688764e+04 6.1726511224e-01 5.7000000000e-01 
4.3790457868e-06 1.3840849421e+04 5.0288743121e-01 5.7000000000e-01 
6.0182680935e-11 1.3316953962e+04 7.7989366924e-01 5.7000000000e-01 
2.3729706323e-08 1.7025301384e+04 9.4896919864e-01 5.7000000000e-01 
4.4548541985e-08 1.3097183260e+04 6.9743249241e-01 5.7000000000e-01 
1.4415954405e-09 1.3710188493e+04 8.2957828015e-01 5.7000000000e-01 
9.4356005861e-10 1.8853707183e+04 7.0879894398e-01 5.7000000000e-01 
7.1882844365e-10 1.3843399503e+04 9.3555084151e-01 5.7000000000e-01 
1.9766737893e-11 1.2944015109e+04 5.5804467246e-01 5.7000000000e-01 
4.0754531307e-10 1.3764545888e+04 9.3394595897e-01 5.7000000000e-01 
7.5361799275e-09 2.0000000000e+04 8.5729233043e-01 5.7000000000e-01 
9.9933826611e-06 1.2518481146e+04 7.5448947142e-01 5.7000000000e-01 
7.9343714389e-10 1.2214369985e+04 1.2490625465e+00 5.7000000000e-01 
3.4927778946e-08 1.1612221720e+04 3.0217326751e-01 5.7000000000e-01 
1.8729445981e-09 1.2764009625e+04 1.1038013840e-01 5.7000000000e-01 
2.7566925571e-08 1.5415637485e+04 9.0098070868e-01 5.7000000000e-01 
9.1396649709e-09 1.2674272241e+04 4.3638052398e-01 5.7000000000e-01 
2.1048438766e-07 1.3165701780e+04 5.7180732127e-01 5.7000000000e-01 
3.2784632486e-07 1.1960952481e+04 3.2104318077e-01 5.7000000000e-01 
1.5093298198e-08 1.1554512455e+04 1.3334209707e+00 5.7000000000e-01 
7.3730643988e-10 1.2787693362e+04 7.4434071434e-01 5.7000000000e-01 
5.9305534628e-08 1.4781347049e+04 9.1555755089e-01 5.7000000000e-01 
3.0451910660e-10 1.3281633607e+04 1.3159845124e+00 5.7000000000e-01 
1.9693475980e-08 1.2885693852e+04 8.5054976346e-01 5.7000000000e-01 
4.9542123716e-10 1.3446324597e+04 9.5562329542e-01 5.7000000000e-01 
1.3300581343e-10 1.2043169256e+04 9.2887069495e-01 5.7000000000e-01 
4.6415327516e-09 1.1604370729e+04 3.5693503207e-01 5.7000000000e-01 
7.3560767094e-10 1.2288502512e+04 5.0436847606e-01 5.7000000000e-01 
5.0573445102e-07 1.1743823597e+04 5.8855374860e-01 5.7000000000e-01 
3.9235662388e-11 1.7799453362e+04 1.5246903453e-01 5.7000000000e-01 
3.5483812918e-08 2.0000000000e+04 7.1502225270e-01 5.7000000000e-01 
9.9249249706e-09 1.2853581017e+04 5.6346206190e-01 5.7000000000e-01 
4.7931385531e-09 1.2115506400e+04 9.1891317231e-01 5.7000000000e-01 
2.4411706957e-09 1.1594632263e+04 1.1810761809e+00 5.7000000000e-01 
1.2757983518e-06 1.3537490691e+04 4.9602480844e-01 5.7000000000e-01 
3.0526032507e-11 1.5631613031e+04 4.8629179861e-01 5.7000000000e-01 
9.9938430269e-09 1.6992274679e+04 5.3253945933e-01 5.7000000000e-01 
4.4039732101e-12 1.3529752959e+04 1.2970933709e+00 5.7000000000e-01 
2.4567357193e-08 1.1898628221e+04 5.7571458448e-01 5.7000000000e-01 
8.0618429409e-09 1.3840574908e+04 5.4571535129e-01 5.7000000000e-01 
5.1918311569e-10 1.2926008514e+04 8.2905979529e-01 5.7000000000e-01 
1.1355954078e-12 1.3279178348e+04 1.0376214315e+00 5.7000000000e-01 
1.7551052180e-08 1.1985960158e+04 4.5976926676e-01 5.7000000000e-01 
3.6106230288e-10 1.8836839034e+04 5.4817133228e-02 5.7000000000e-01 
6.5393589320e-12 1.1682278765e+04 3.0625306563e-01 5.7000000000e-01 
6.3273969539e-09 1.6384004977e+04 4.5449368456e-01 5.7000000000e-01 
1.2214948495e-07 1.9307215527e+04 1.2012804102e+00 5.7000000000e-01 
5.2366870497e-09 1.5106063338e+04 1.3158833454e+00 5.7000000000e-01 
1.3609621752e-09 1.4445031850e+04 4.6903393355e-01 5.7000000000e-01 
3.8739329432e-12 1.6843110727e+04 4.9525399801e-01 5.7000000000e-01 
8.5920079817e-09 1.4001104640e+04 7.4367987578e-01 5.7000000000e-01 
1.5100922280e-09 1.3193104763e+04 1.3319427598e+00 5.7000000000e-01 
1.3260710644e-10 1.2259061266e+04 4.4029100394e-01 5.7000000000e-01 
5.9171423086e-09 1.9474383748e+04 8.0922189699e-01 5.7000000000e-01 
1.8021810452e-05 1.4570730256e+04 3.5896510341e-01 5.7000000000e-01 
2.2638135619e-10 2.0000000000e+04 1.4337926210e+00 5.7000000000e-01 
3.9073564817e-08 1.2596730062e+04 3.5820228963e-01 5.7000000000e-01 
2.8421375653e-10 2.0000000000e+04 6.0405149102e-01 5.7000000000e-01 
1.6604039078e-09 1.2161171099e+04 7.8384833701e-01 5.7000000000e-01 
5.4309725981e-08 1.1986901867e+04 5.5443187436e-01 5.7000000000e-01 
4.3694286947e-06 1.3339631319e+04 8.1381383049e-01 5.7000000000e-01 
1.8774242079e-09 1.2155394962e+04 8.0949747518e-01 5.7000000000e-01 
1.2331496425e-10 2.0000000000e+04 5.4370691069e-01 5.7000000000e-01 
1.5810762077e-07 1.7725058297e+04 4.4798145101e-01 5.7000000000e-01 
1.3775842049e-08 1.4801455639e+04 4.2215602275e-01 5.7000000000e-01 
2.1345610530e-08 1.3767475178e+04 9.7997845415e-01 5.7000000000e-01 
6.7868560869e-10 1.1499360351e+04 5.9248432997e-01 5.7000000000e-01 
3.1292566759e-09 2.0000000000e+04 1.3572060199e+00 5.7000000000e-01 
4.7628850956e-06 2.0000000000e+04 6.1693868589e-01 5.7000000000e-01 
1.5205418315e-07 1.2823575468e+04 1.0430704872e+00 5.7000000000e-01 
1.4271051733e-08 1.4330328764e+04 1.2005137403e+00 5.7000000000e-01 
5.4384913655e-07 1.2303523581e+04 3.1433178094e-01 5.7000000000e-01 
1.9187612255e-11 1.6049405575e+04 4.6194800145e-01 5.7000000000e-01 
2.3460103382e-10 1.3564618183e+04 1.1906888410e+00 5.7000000000e-01 
2.2947966895e-08 2.0000000000e+04 3.5711989826e-01 5.7000000000e-01 
2.6107388541e-08 1.2114653067e+04 1.1272645504e-01 5.7000000000e-01 
4.4779869984e-09 1.7253235806e+04 1.0212188653e-01 5.7000000000e-01 
1.4740464689e-09 2.0000000000e+04 1.9531758477e-01 5.7000000000e-01 
2.0903299530e-08 1.2969148209e+04 7.7641410512e-01 5.7000000000e-01 
6.8193429836e-10 1.3550127695e+04 3.1369900492e-01 5.7000000000e-01 
1.3097357243e-08 2.0000000000e+04 6.4486162839e-01 5.7000000000e-01 
9.1512520679e-10 1.1750873535e+04 1.3334351909e+00 5.7000000000e-01 
2.5924659463e-08 1.2793792117e+04 6.1746154434e-01 5.7000000000e-01 
2.4372798689e-08 1.1608284639e+04 6.9918146221e-01 5.7000000000e-01 
2.8994399213e-11 1.5710967227e+04 1.1185457196e+00 5.7000000000e-01 
4.4507177168e-11 1.1991077568e+04 8.8491877200e-01 5.7000000000e-01 
2.1485668475e-10 1.1390518129e+04 7.8192217081e-01 5.7000000000e-01 
1.8805589004e-10 1.3657848082e+04 8.6028976803e-01 5.7000000000e-01 
4.8479346871e-11 1.3778381968e+04 7.0891512309e-01 5.7000000000e-01 
1.0822057702e-09 1.2445470346e+04 1.0578283351e+00 5.7000000000e-01 
3.6213597690e-11 1.5768761782e+04 8.5260415653e-01 5.7000000000e-01 
3.9617367337e-09 1.4998169820e+04 7.8787663834e-01 5.7000000000e-01 
6.0456484833e-07 1.3050614217e+04 6.6465591708e-01 5.7000000000e-01 
1.0072673244e-09 1.5950894919e+04 1.3531396985e+00 5.7000000000e-01 
3.6121376139e-09 1.1327290628e+04 1.1682895607e+00 5.7000000000e-01 
2.2554191285e-08 1.1950729379e+04 7.8725797448e-01 5.7000000000e-01 
1.1476752481e-10 1.5445319585e+04 9.1368703397e-01 5.7000000000e-01 
3.7646133392e-09 1.6937127760e+04 3.3079276822e-01 5.7000000000e-01 
1.1602007506e-11 1.3283100581e+04 4.9532329651e-01 5.7000000000e-01 
1.1637523437e-10 1.2111691398e+04 9.3034611744e-01 5.7000000000e-01 
7.2700192105e-08 1.3719575199e+04 1.4117011950e+00 5.7000000000e-01 
1.6448911445e-05 1.4532720221e+04 1.3618804829e+00 5.7000000000e-01 
2.4365293591e-08 1.2132772395e+04 7.6151181425e-01 5.7000000000e-01 
1.2659967237e-08 1.2672862925e+04 1.0995986124e+00 5.7000000000e-01 
1.7355396832e-10 1.1453268728e+04 8.3151201637e-01 5.7000000000e-01 
2.2741142322e-07 1.1204935860e+04 9.3508095065e-01 5.7000000000e-01 
3.0541239563e-09 1.3131878130e+04 1.2053264931e+00 5.7000000000e-01 
6.5666798653e-10 1.4791999181e+04 9.7239844990e-01 5.7000000000e-01 
1.5811263973e-10 1.7500189212e+04 5.1612640880e-01 5.7000000000e-01 
1.4437155226e-05 1.3463062952e+04 1.2712706281e+00 5.7000000000e-01 
3.2222196267e-06 1.1765112401e+04 5.4183165700e-01 5.7000000000e-01 
6.0781454322e-06 1.7529869813e+04 8.1306442727e-01 5.7000000000e-01 
7.2154179785e-10 1.2649592203e+04 8.5196829313e-01 5.7000000000e-01 
1.5346361906e-08 1.3387474764e+04 1.1335377263e+00 5.7000000000e-01 
3.4889184086e-07 1.2165927514e+04 7.4485837634e-01 5.7000000000e-01 
7.3754261479e-09 1.4180579899e+04 6.0374175008e-01 5.7000000000e-01 
9.9443517205e-10 1.5879979686e+04 9.0805889685e-01 5.7000000000e-01 
1.0244676989e-08 1.3757748408e+04 6.6590645815e-01 5.7000000000e-01 
8.4532618863e-08 1.1776179853e+04 1.8433497300e-01 5.7000000000e-01 
1.7000983400e-09 1.3973983305e+04 8.6633283611e-01 5.7000000000e-01 
2.5056984987e-10 1.2459991458e+04 6.7126871289e-01 5.7000000000e-01 
1.9483159497e-06 1.1811263546e+04 1.2426848611e+00 5.7000000000e-01 
7.4100724233e-10 1.4400226038e+04 8.5288018706e-01 5.7000000000e-01 
4.1140144196e-09 1.1619905531e+04 1.1964676824e+00 5.7000000000e-01 
1.5638767610e-06 1.1291968194e+04 6.8251623448e-01 5.7000000000e-01 
1.6123971275e-06 1.2579971539e+04 1.3327049253e+00 5.7000000000e-01 
5.4409453474e-08 2.0000000000e+04 9.0758221699e-01 5.7000000000e-01 
5.5027884258e-10 1.2037742860e+04 7.5832430822e-01 5.7000000000e-01 
9.1359930050e-11 1.2603150820e+04 5.7714382969e-01 5.7000000000e-01 
4.3328276536e-10 1.3675661334e+04 6.7008582062e-01 5.7000000000e-01 
1.0907987975e-08 1.1490650120e+04 6.0871036286e-01 5.7000000000e-01 
6.7340421935e-07 1.5058721012e+04 4.0502316926e-01 5.7000000000e-01 
7.3470917068e-10 1.1864321854e+04 9.8237791141e-01 5.7000000000e-01 
1.8584389076e-08 1.5708647845e+04 1.0721556266e+00 5.7000000000e-01 
1.6182239854e-10 1.2097602032e+04 4.8239705886e-01 5.7000000000e-01 
1.7561890786e-10 1.1942598254e+04 4.2885714514e-01 5.7000000000e-01 
1.2311020769e-07 1.4026072853e+04 7.9607282142e-01 5.7000000000e-01 
6.8360062442e-07 1.1227438821e+04 7.7752526028e-01 5.7000000000e-01 
3.6974947727e-07 1.3351505226e+04 9.0920904262e-01 5.7000000000e-01 
2.2623863493e-08 1.5609432034e+04 2.4959110401e-01 5.7000000000e-01 
7.1888633005e-09 1.3382525368e+04 8.8433490722e-01 5.7000000000e-01 
1.5102938572e-10 1.2310753883e+04 1.2183552072e+00 5.7000000000e-01 
3.6027614672e-11 1.9784691122e+04 6.6721533415e-02 5.7000000000e-01 
3.0272036664e-08 1.2734910223e+04 2.5956215533e-01 5.7000000000e-01 
1.0819848883e-08 1.2031408372e+04 9.0476772235e-01 5.7000000000e-01 
1.1051814062e-10 1.1260651873e+04 1.4711356071e+00 5.7000000000e-01 
5.3635846221e-11 1.2163352168e+04 6.8002711165e-01 5.7000000000e-01 
2.6747665327e-12 1.6509130899e+04 1.0676131133e+00 5.7000000000e-01 
2.1718291520e-07 1.3973761373e+04 9.2775058060e-01 5.7000000000e-01 
2.2013891670e-09 1.8531857044e+04 6.0033132790e-01 5.7000000000e-01 
9.9485729534e-08 2.0000000000e+04 5.2652426107e-01 5.7000000000e-01 
2.9987609354e-08 1.3649013000e+04 3.3350949951e-01 5.7000000000e-01 
2.1621141926e-12 1.3019036714e+04 7.5942603154e-01 5.7000000000e-01 
2.1881869886e-06 1.6570827590e+04 1.4191371988e+00 5.7000000000e-01 
2.1730161247e-06 1.3654720692e+04 2.5588582836e-01 5.7000000000e-01 
4.8340467411e-09 2.0000000000e+04 1.1630115982e+00 5.7000000000e-01 
8.4400152358e-09 1.2822683917e+04 9.3570306637e-01 5.7000000000e-01 
2.1695257596e-12 1.6742123092e+04 1.0614856967e+00 5.7000000000e-01 
4.6461395266e-08 1.2024931723e+04 1.2668992218e+00 5.7000000000e-01 
1.6729155704e-06 1.1913008778e+04 2.8649462505e-01 5.7000000000e-01 
1.7950119041e-08 1.1824315037e+04 2.9449499372e-01 5.7000000000e-01 
5.2658788588e-10 1.1854784691e+04 1.7927236823e-01 5.7000000000e-01 
3.4652349688e-10 1.6329992012e+04 5.0287322515e-01 5.7000000000e-01 
2.3860668080e-10 1.2299316359e+04 8.8093844465e-01 5.7000000000e-01 
1.1837686143e-10 1.3493366508e+04 7.7121128587e-01 5.7000000000e-01 
1.9281494374e-09 1.4377504615e+04 7.2065260907e-01 5.7000000000e-01 
2.1578114744e-06 1.1530016188e+04 9.9846067882e-01 5.7000000000e-01 
1.1692022918e-07 1.1611539769e+04 4.5890918070e-01 5.7000000000e-01 
1.1204404561e-10 1.6490278524e+04 5.8166369064e-01 5.7000000000e-01 
9.4235682212e-12 1.1526793679e+04 1.9913943718e-01 5.7000000000e-01 
7.4224750231e-06 1.1517713859e+04 7.3456052374e-01 5.7000000000e-01 
5.2095729131e-10 1.1432010711e+04 1.1235680283e+00 5.7000000000e-01 
8.8939424393e-12 1.2991250127e+04 4.1095325890e-01 5.7000000000e-01 
1.4689049250e-05 1.4241374188e+04 1.1088538720e+00 5.7000000000e-01 
5.3701474468e-09 1.8139767283e+04 1.4826712039e+00 5.7000000000e-01 
4.9508990724e-08 1.1733463589e+04 5.3530614172e-01 5.7000000000e-01 
8.2126147853e-09 1.7073747317e+04 1.3232045211e+00 5.7000000000e-01 
3.0662495573e-10 1.3745916660e+04 7.3254937260e-01 5.7000000000e-01 
1.1013486722e-09 1.2678689048e+04 1.0057758609e+00 5.7000000000e-01 
1.9517812944e-08 1.2128565784e+04 8.6012017645e-01 5.7000000000e-01 
2.0949632944e-08 1.1347465352e+04 9.9127617645e-01 5.7000000000e-01 
5.6593902861e-10 1.1473644913e+04 8.7265048791e-01 5.7000000000e-01 
5.5235257852e-08 2.0000000000e+04 1.1063986140e+00 5.7000000000e-01 
4.9715543933e-10 2.0000000000e+04 9.9895958421e-01 5.7000000000e-01 
8.9161485501e-09 2.0000000000e+04 5.0705632308e-01 5.7000000000e-01 
5.8530284343e-09 1.3394022011e+04 4.9805579455e-01 5.7000000000e-01 
1.4072488605e-09 1.3595799650e+04 1.1163013140e+00 5.7000000000e-01 
7.1207694280e-09 1.4893943008e+04 1.1309968925e+00 5.7000000000e-01 
2.3450476652e-07 1.3278657488e+04 1.0176707384e+00 5.7000000000e-01 
3.5393627614e-08 1.3158681523e+04 1.0072875606e-01 5.7000000000e-01 
2.3679435054e-08 1.1998211396e+04 1.0364273375e+00 5.7000000000e-01 
7.4513209022e-08 1.3617360300e+04 3.9318453924e-01 5.7000000000e-01 
7.2441075699e-09 1.2112666638e+04 8.9404537400e-01 5.7000000000e-01 
2.2087520800e-08 1.7283657608e+04 1.1318924353e+00 5.7000000000e-01 
3.4403527624e-11 1.4120359007e+04 4.7955845170e-01 5.7000000000e-01 
4.9240114425e-09 1.7831920181e+04 9.4660435176e-01 5.7000000000e-01 
2.4034573685e-08 1.2442568351e+04 8.4377740908e-01 5.7000000000e-01 
2.2168634056e-09 1.1445561053e+04 9.3404812521e-01 5.7000000000e-01 
1.8222274127e-10 1.3368653084e+04 9.5768224486e-01 5.7000000000e-01 
1.7660877810e-08 2.0000000000e+04 9.3616958867e-01 5.7000000000e-01 
8.2698149813e-10 1.1557627472e+04 3.0997612335e-01 5.7000000000e-01 
2.0924115609e-07 1.1720955601e+04 1.0714147027e+00 5.7000000000e-01 
7.3246900733e-07 1.2506313620e+04 9.5861771154e-01 5.7000000000e-01 
9.2617796813e-08 1.5383683949e+04 2.8697332105e-01 5.7000000000e-01 
1.7324595916e-08 1.2646244759e+04 6.4307014861e-01 5.7000000000e-01 
7.6947193869e-11 1.4893995970e+04 1.2824156136e+00 5.7000000000e-01 
7.0754634843e-11 1.1684049636e+04 9.9345739379e-01 5.7000000000e-01 
7.4019856713e-06 1.2673342231e+04 1.1361042262e+00 5.7000000000e-01 
1.4032253556e-08 1.1499890170e+04 7.4724944342e-01 5.7000000000e-01 
7.0278356409e-13 2.0000000000e+04 9.7765017297e-01 5.7000000000e-01 
6.2230362021e-09 1.2110581739e+04 4.1173035800e-01 5.7000000000e-01 
1.0781106079e-11 1.3551092537e+04 3.1805024449e-01 5.7000000000e-01 
1.8212637062e-10 1.3091078212e+04 1.2772599704e+00 5.7000000000e-01 
1.2428553914e-06 2.0000000000e+04 9.7777096236e-01 5.7000000000e-01 
2.5294948405e-10 1.6259396202e+04 7.5743260144e-01 5.7000000000e-01 
3.2955025395e-10 1.1356702677e+04 4.5188356489e-01 5.7000000000e-01 
3.5662637409e-10 1.4659641232e+04 3.4868897505e-01 5.7000000000e-01 
1.9910956912e-07 1.2543028263e+04 5.9290231280e-01 5.7000000000e-01 
4.4897321671e-08 1.2171717938e+04 6.7521388318e-01 5.7000000000e-01 
2.7333137210e-09 1.1839286669e+04 1.2946033337e+00 5.7000000000e-01 
1.5729504181e-08 1.1713551841e+04 1.1511414156e+00 5.7000000000e-01 
6.2722803453e-08 1.2148509778e+04 7.4703507295e-01 5.7000000000e-01 
3.6310314779e-08 1.5622880462e+04 6.4913240459e-02 5.7000000000e-01 
5.8735032471e-12 1.1804149424e+04 1.0919682537e+00 5.7000000000e-01 
9.0639530142e-06 1.1956394685e+04 1.4007741101e+00 5.7000000000e-01 
1.0255878761e-05 1.3375141110e+04 7.5890126448e-01 5.7000000000e-01 
5.0037416546e-10 1.5510469037e+04 6.1262001640e-01 5.7000000000e-01 
5.0576345679e-12 1.3502866950e+04 2.9334755705e-01 5.7000000000e-01 
4.0705900300e-07 1.1899641670e+04 7.9222083465e-01 5.7000000000e-01 
1.2012467178e-09 1.1577140877e+04 2.2113162773e-01 5.7000000000e-01 
1.3968337272e-07 1.2881984064e+04 1.1918538772e+00 5.7000000000e-01 
1.5231810353e-09 1.7997210054e+04 1.2730215059e+00 5.7000000000e-01 
9.2138961867e-10 1.4706091922e+04 3.4446555943e-01 5.7000000000e-01 
4.2226927106e-06 1.3131995112e+04 1.0495972304e+00 5.7000000000e-01 
7.9362883152e-09 1.3213046421e+04 5.8146573011e-01 5.7000000000e-01 
1.9054345363e-09 1.8718449781e+04 8.6126987317e-01 5.7000000000e-01 
1.6094452778e-09 1.2252084303e+04 1.0532256603e-01 5.7000000000e-01 
2.6657287994e-08 1.6488087780e+04 6.9580948132e-01 5.7000000000e-01 
1.8337216386e-08 2.0000000000e+04 3.5400536368e-01 5.7000000000e-01 
2.6470192423e-06 1.6787188470e+04 1.1156545684e+00 5.7000000000e-01 
9.8479105332e-07 1.5991681610e+04 4.7546343601e-01 5.7000000000e-01 
9.9617853254e-06 1.6229483190e+04 1.1124158419e+00 5.7000000000e-01 
1.8024914960e-07 1.6191554111e+04 8.5528090178e-01 5.7000000000e-01 
3.1400078344e-06 2.0000000000e+04 5.5078128551e-01 5.7000000000e-01 
6.0527797354e-09 1.3895624506e+04 1.1860262270e+00 5.7000000000e-01 
1.5606695120e-09 1.1666814439e+04 8.2657840676e-01 5.7000000000e-01 
1.2982696682e-09 2.0000000000e+04 1.2383975600e+00 5.7000000000e-01 
2.0615604267e-07 1.3257123329e+04 2.8592858496e-01 5.7000000000e-01 
2.9887855849e-10 1.2267460454e+04 8.7169564305e-01 5.7000000000e-01 
9.0432413152e-07 1.3756440211e+04 1.2362965231e+00 5.7000000000e-01 
4.8286655080e-06 1.2060017570e+04 4.0607207537e-01 5.7000000000e-01 
1.8113524103e-08 1.1662753872e+04 1.2433790864e+00 5.7000000000e-01 
7.0399912156e-10 1.6907006377e+04 9.8295982990e-01 5.7000000000e-01 
1.4224259405e-09 1.4020743958e+04 8.2196795048e-01 5.7000000000e-01 
6.4131839302e-08 1.3356056215e+04 9.1303767891e-01 5.7000000000e-01 
1.4248605696e-10 2.0000000000e+04 2.9245925740e-01 5.7000000000e-01 
1.0896630482e-09 1.6253758757e+04 4.7219676825e-01 5.7000000000e-01 
1.4578352286e-08 1.3172086568e+04 1.2176946597e+00 5.7000000000e-01 
7.4765236027e-12 1.2165093639e+04 9.9686742649e-01 5.7000000000e-01 
5.2052264177e-10 1.4827766472e+04 9.6251885978e-01 5.7000000000e-01 
1.8460319586e-06 1.4797796502e+04 5.8561565974e-01 5.7000000000e-01 
1.8435029531e-09 2.0000000000e+04 9.4416791760e-01 5.7000000000e-01 
9.4506211898e-11 2.0000000000e+04 1.3897193693e+00 5.7000000000e-01 
4.8270510976e-08 1.5603668157e+04 6.0150150152e-01 5.7000000000e-01 
1.3487409515e-08 1.2496980521e+04 6.2767232286e-01 5.7000000000e-01 
7.4503898926e-09 1.3548070204e+04 1.3034707411e+00 5.7000000000e-01 
1.7934407367e-09 1.1238527282e+04 4.9736810892e-01 5.7000000000e-01 
8.1383099321e-10 1.5017715670e+04 5.2833802807e-01 5.7000000000e-01 
4.6774593012e-09 1.2094654730e+04 3.2180820123e-01 5.7000000000e-01 
2.1207207211e-09 1.1774412927e+04 1.0904164641e+00 5.7000000000e-01 
1.3683716249e-06 1.2065341557e+04 7.6726642780e-01 5.7000000000e-01 
1.1653860386e-10 1.1686280943e+04 3.5951558421e-01 5.7000000000e-01 
1.4454899754e-09 1.1265893434e+04 5.2620867192e-01 5.7000000000e-01 
4.4193820374e-08 1.9071364058e+04 1.9069569457e-01 5.7000000000e-01 
1.3706099576e-07 1.2551004097e+04 4.9776277263e-01 5.7000000000e-01 
2.1203401313e-10 1.2682481945e+04 1.3420340525e+00 5.7000000000e-01 
1.3682724823e-10 1.2145857474e+04 4.6253923070e-01 5.7000000000e-01 
1.6234777873e-12 1.7668406891e+04 5.9923596654e-01 5.7000000000e-01 
1.5824471712e-09 1.3409419274e+04 9.8085697165e-01 5.7000000000e-01 
1.4686275224e-07 1.5450334352e+04 6.4145074929e-01 5.7000000000e-01 
3.4336190679e-11 2.0000000000e+04 6.4104308107e-01 5.7000000000e-01 
3.8099195326e-10 1.1697108563e+04 4.3304847670e-01 5.7000000000e-01 
9.6808835903e-11 1.2455001104e+04 4.6394120460e-01 5.7000000000e-01 
1.6435361190e-10 2.0000000000e+04 1.1635824178e+00 5.7000000000e-01 
1.4447950034e-09 1.3467606371e+04 1.1005976244e+00 5.7000000000e-01 
3.2093468307e-13 1.4529540646e+04 5.0072074452e-01 5.7000000000e-01 
1.6370019056e-08 1.1381118250e+04 4.9045514830e-01 5.7000000000e-01 
2.4737624780e-09 1.6764386541e+04 5.0722522384e-01 5.7000000000e-01 
2.3754651877e-08 1.2542616194e+04 7.8402842689e-01 5.7000000000e-01 
2.4588799899e-10 1.6214741597e+04 6.2061051422e-01 5.7000000000e-01 
3.0813505600e-11 1.1809578224e+04 1.1440777430e+00 5.7000000000e-01 
4.6096320597e-09 1.1503236090e+04 6.5092028780e-01 5.7000000000e-01 
1.7248325123e-08 1.1342685522e+04 5.1156314146e-01 5.7000000000e-01 
3.5202781178e-08 1.7408233948e+04 6.6990957409e-01 5.7000000000e-01 
4.1138260321e-08 2.0000000000e+04 4.2606904588e-01 5.7000000000e-01 
2.1638218244e-11 1.2354929952e+04 5.6281870847e-01 5.7000000000e-01 
1.9738644552e-11 1.1398857992e+04 1.3220291904e+00 5.7000000000e-01 
1.7067777292e-09 1.1311055158e+04 6.6541811613e-01 5.7000000000e-01 
1.4392297642e-08 1.1773612134e+04 8.6945339416e-01 5.7000000000e-01 
4.4211239260e-06 1.2418209033e+04 8.6129646629e-01 5.7000000000e-01 
2.0146268814e-09 1.2556583121e+04 1.0222117507e+00 5.7000000000e-01 
3.6108419036e-10 1.2299992827e+04 1.4205165992e-01 5.7000000000e-01 
6.5720334868e-11 1.2160491723e+04 1.2442945678e+00 5.7000000000e-01 
1.8625413731e-06 1.2969527164e+04 1.1051366374e+00 5.7000000000e-01 
2.3268033982e-05 1.1425240297e+04 6.9693608068e-01 5.7000000000e-01 
2.0045971741e-11 1.8732486776e+04 6.4817596061e-01 5.7000000000e-01 
6.1320628073e-06 1.2513542083e+04 1.0177865049e-01 5.7000000000e-01 
1.2311140452e-08 1.5301570619e+04 1.4968875211e+00 5.7000000000e-01 
2.6264100546e-11 1.9242938555e+04 1.2599814668e+00 5.7000000000e-01 
1.6563526123e-09 1.1261617877e+04 8.1469210496e-01 5.7000000000e-01 
1.2403058473e-08 1.3923418055e+04 4.0462760706e-01 5.7000000000e-01 
1.3662315229e-12 2.0000000000e+04 6.3324985704e-01 5.7000000000e-01 
3.7886910403e-08 1.3062247712e+04 5.9495946926e-01 5.7000000000e-01 
8.3941891776e-09 2.0000000000e+04 9.2845078446e-01 5.7000000000e-01 
1.2672253361e-09 1.7397077408e+04 5.6069729633e-01 5.7000000000e-01 
1.3516992831e-09 1.2292199680e+04 4.6856687910e-01 5.7000000000e-01 
3.1935180231e-08 1.4580147338e+04 1.0151346148e+00 5.7000000000e-01 
6.7894247391e-12 1.2313909154e+04 9.2086873946e-01 5.7000000000e-01 
1.1512822418e-10 1.2533064199e+04 1.3122513272e+00 5.7000000000e-01 
8.2372691434e-09 1.6000743960e+04 7.4455399369e-01 5.7000000000e-01 
1.6626632198e-09 1.1906015882e+04 1.4055165672e+00 5.7000000000e-01 
7.1982304786e-08 1.1905325330e+04 5.9909256992e-01 5.7000000000e-01 
3.2214092693e-10 1.2616530720e+04 5.3126874328e-01 5.7000000000e-01 
1.4858937964e-07 1.1357691523e+04 1.4578439105e+00 5.7000000000e-01 
4.1241738590e-10 1.4087205285e+04 6.8829903578e-01 5.7000000000e-01 
1.8367006501e-09 2.0000000000e+04 7.7954069144e-01 5.7000000000e-01 
5.7380804080e-07 1.2878467206e+04 7.0825819250e-01 5.7000000000e-01 
1.7877790071e-08 1.4272285820e+04 5.9067226781e-01 5.7000000000e-01 
2.2456552054e-09 1.3184506585e+04 1.1585430035e+00 5.7000000000e-01 
1.2205298832e-09 1.1909608626e+04 7.3044526714e-01 5.7000000000e-01 
6.7391288252e-06 1.2559696042e+04 5.9746359253e-01 5.7000000000e-01 
1.4950010741e-06 1.1979701917e+04 6.8666647505e-02 5.7000000000e-01 
3.3431786262e-11 1.6408314295e+04 2.5046461428e-01 5.7000000000e-01 
3.1907306008e-06 1.3434729197e+04 8.0619413327e-01 5.7000000000e-01 
8.3489652029e-08 1.1340421072e+04 1.0304145749e+00 5.7000000000e-01 
2.9600381173e-11 1.4765551653e+04 8.7389736062e-01 5.7000000000e-01 
2.6896522855e-09 1.6056254116e+04 1.1672177560e+00 5.7000000000e-01 
5.8140252391e-12 1.1767817244e+04 4.6635532956e-01 5.7000000000e-01 
7.1676426158e-08 1.8865683913e+04 5.2276795129e-01 5.7000000000e-01 
1.0787609885e-06 1.1648082804e+04 9.0891380816e-01 5.7000000000e-01 
5.7853488052e-10 1.1826294977e+04 5.8729051845e-01 5.7000000000e-01 
7.6682028259e-13 1.2396820894e+04 1.3235133156e+00 5.7000000000e-01 
3.8934716258e-08 1.1976543071e+04 8.5272358509e-01 5.7000000000e-01 
1.2074977664e-08 1.1951622967e+04 1.7471430733e-01 5.7000000000e-01 
2.8647236911e-05 1.1418142827e+04 6.8078463719e-01 5.7000000000e-01 
2.2200391494e-07 1.6804000523e+04 1.1682738906e+00 5.7000000000e-01 
5.8262783180e-09 1.2758196854e+04 1.0182523273e+00 5.7000000000e-01 
7.5527242712e-10 1.6488940295e+04 1.5243557415e+00 5.7000000000e-01 
3.6445290921e-09 2.0000000000e+04 2.0237718757e-01 5.7000000000e-01 
1.8591496072e-10 1.1391121168e+04 1.1935849565e+00 5.7000000000e-01 
5.9055253498e-11 1.3511972660e+04 1.2570747303e+00 5.7000000000e-01 
8.4911027255e-10 1.5003199417e+04 1.0232908800e+00 5.7000000000e-01 
8.4160123956e-06 1.8604974656e+04 2.6347086620e-01 5.7000000000e-01 
1.2908307232e-08 1.3387918739e+04 6.5566910299e-01 5.7000000000e-01 
3.0201801473e-10 1.5896841464e+04 9.4442685228e-01 5.7000000000e-01 
1.6752906373e-09 1.3105413835e+04 1.2340861584e+00 5.7000000000e-01 
3.9456600865e-06 1.3745866148e+04 1.3482455806e+00 5.7000000000e-01 
6.8035908521e-10 1.1862718756e+04 7.0774035074e-01 5.7000000000e-01 
4.9334681959e-09 1.1734169464e+04 7.7801925280e-01 5.7000000000e-01 
4.7188928956e-09 1.4348796327e+04 7.5084304449e-01 5.7000000000e-01 
1.1017222922e-10 1.1437594671e+04 7.0845999319e-01 5.7000000000e-01 
4.2898041478e-09 1.1708677710e+04 6.2864400903e-01 5.7000000000e-01 
2.2177882585e-10 1.1232317137e+04 9.3369093858e-01 5.7000000000e-01 
1.9070353935e-08 1.2046961813e+04 1.2500679004e+00 5.7000000000e-01 
2.3004074468e-10 1.2737776037e+04 4.2902444407e-01 5.7000000000e-01 
4.7845601159e-08 2.0000000000e+04 1.1472949197e+00 5.7000000000e-01 
8.0864207870e-07 1.6320979276e+04 3.6606226013e-01 5.7000000000e-01 
9.3192339385e-07 1.8075957917e+04 9.3643422006e-01 5.7000000000e-01 
4.7527025144e-10 1.1283516502e+04 1.3162610120e+00 5.7000000000e-01 
2.0694693280e-07 1.7907686281e+04 3.0147765603e-01 5.7000000000e-01 
3.4009013346e-12 1.1449383936e+04 4.9390668874e-01 5.7000000000e-01 
1.0708543160e-10 1.1904229237e+04 1.1603705145e+00 5.7000000000e-01 
4.9591817729e-08 1.4185512047e+04 1.3599947883e+00 5.7000000000e-01 
1.0858366207e-06 1.1753218097e+04 4.3306838053e-01 5.7000000000e-01 
9.8051173816e-10 1.5389810004e+04 4.4901630862e-01 5.7000000000e-01 
9.5126508220e-10 1.3934253186e+04 9.8948039390e-01 5.7000000000e-01 
9.9093821141e-11 1.4009434591e+04 9.9227594200e-01 5.7000000000e-01 
1.7403187870e-09 1.4095135966e+04 5.6921171220e-01 5.7000000000e-01 
4.2525768825e-09 1.1546395131e+04 4.6653344874e-01 5.7000000000e-01 
3.0935742733e-09 2.0000000000e+04 1.4054622692e+00 5.7000000000e-01 
3.0547302559e-11 1.2439355843e+04 1.0300639312e+00 5.7000000000e-01 
1.5479278096e-08 1.1253149646e+04 8.9622835578e-01 5.7000000000e-01 
2.1891119419e-08 1.4439840551e+04 1.2676846295e+00 5.7000000000e-01 
3.0453818868e-07 1.5686583158e+04 9.5655780396e-01 5.7000000000e-01 
1.6874979402e-06 1.2205441698e+04 1.2614319804e+00 5.7000000000e-01 
6.3673279554e-08 1.1871391457e+04 1.2312157501e+00 5.7000000000e-01 
4.2695010094e-09 1.4414847618e+04 1.3097208206e-01 5.7000000000e-01 
2.6677945113e-10 1.4516719360e+04 1.0106624886e+00 5.7000000000e-01 
1.6870274898e-08 1.5476412337e+04 9.2555114854e-01 5.7000000000e-01 
8.3195886047e-07 1.6914126188e+04 8.2073621306e-01 5.7000000000e-01 
1.2848035051e-08 1.1835301142e+04 1.5001736358e+00 5.7000000000e-01 
1.1824138969e-05 1.1712558309e+04 1.0031544684e+00 5.7000000000e-01 
9.1575794641e-10 2.0000000000e+04 1.5453918582e-01 5.7000000000e-01 
2.2143804945e-11 1.3811548147e+04 1.1502194307e+00 5.7000000000e-01 
2.0167233077e-12 1.1494591760e+04 8.4651901248e-01 5.7000000000e-01 
1.4229336455e-08 1.4136569079e+04 6.2689292077e-01 5.7000000000e-01 
1.0270678123e-10 1.2760041454e+04 1.0029020117e+00 5.7000000000e-01 
2.6531870839e-11 1.8849057748e+04 5.0592389757e-01 5.7000000000e-01 
2.8457103031e-07 1.1901024509e+04 1.1000934692e+00 5.7000000000e-01 
3.3070019386e-09 1.4405758537e+04 8.1895176026e-02 5.7000000000e-01 
1.2418571301e-09 1.4183337379e+04 1.0173346525e+00 5.7000000000e-01 
4.4365985548e-10 1.3040882934e+04 1.4014760569e-01 5.7000000000e-01 
5.9884265350e-11 1.7869575502e+04 2.9181654145e-01 5.7000000000e-01 
1.8680698687e-12 1.2750420995e+04 3.8183469982e-01 5.7000000000e-01 
3.0940273710e-11 1.1812007800e+04 3.2758790510e-01 5.7000000000e-01 
2.9434486712e-09 1.1933169535e+04 4.8141202025e-01 5.7000000000e-01 
7.8234162350e-12 1.4755407976e+04 3.9591823422e-01 5.7000000000e-01 
7.7581964694e-10 1.3652418102e+04 7.8289410169e-01 5.7000000000e-01 
4.4778437877e-09 1.1474744080e+04 6.6923616078e-01 5.7000000000e-01 
1.2900475213e-09 1.5571257164e+04 6.9522446489e-01 5.7000000000e-01 
1.7042497005e-07 1.4937513762e+04 3.1132461454e-01 5.7000000000e-01 
2.9049785775e-10 1.5844323984e+04 8.7831494596e-01 5.7000000000e-01 
8.6652677303e-11 1.1834446896e+04 3.9688193926e-01 5.7000000000e-01 
4.0846584963e-10 2.0000000000e+04 7.9610564171e-01 5.7000000000e-01 
3.1518548899e-09 1.2371321162e+04 8.5608869970e-01 5.7000000000e-01 
2.3422090766e-10 1.1227984994e+04 1.3353512848e+00 5.7000000000e-01 
8.4843958104e-09 1.3232380394e+04 1.3799119681e+00 5.7000000000e-01 
2.5742798008e-10 1.1903365570e+04 8.3856472831e-01 5.7000000000e-01 
6.5208812010e-10 1.2583788416e+04 1.3454593276e+00 5.7000000000e-01 
3.5401050064e-07 1.1511804727e+04 4.4785776637e-01 5.7000000000e-01 
3.6452620511e-08 1.1906117930e+04 5.1545591421e-01 5.7000000000e-01 
4.0675054894e-08 1.1405300319e+04 7.2776778575e-01 5.7000000000e-01 
2.6771233613e-09 1.4631706943e+04 4.6626298707e-01 5.7000000000e-01 
3.0840545491e-11 1.2763801262e+04 1.4030775869e+00 5.7000000000e-01 
2.1753777084e-09 1.2435851647e+04 9.0625767525e-01 5.7000000000e-01 
8.6472685011e-07 1.2382000378e+04 1.0209444065e+00 5.7000000000e-01 
1.8473586889e-09 1.1867380754e+04 5.0869910254e-01 5.7000000000e-01 
3.5762961982e-06 1.1749282544e+04 4.6020044571e-01 5.7000000000e-01 
6.3727070755e-08 1.2887130370e+04 1.1907581102e+00 5.7000000000e-01 
8.4900610913e-11 1.3548747924e+04 6.0293358670e-01 5.7000000000e-01 
4.7301473285e-07 1.3502893678e+04 4.8273108622e-01 5.7000000000e-01 
2.7767548267e-10 1.3990875700e+04 5.3738376178e-01 5.7000000000e-01 
1.1882853235e-10 1.1433537138e+04 1.1733375402e+00 5.7000000000e-01 
2.2027008376e-08 1.3980659809e+04 3.6268872615e-01 5.7000000000e-01 
2.7802466535e-09 1.3353497824e+04 8.2518772056e-01 5.7000000000e-01 
1.4717338079e-10 1.3710515608e+04 6.8147603318e-01 5.7000000000e-01 
