# Supplementary material for: Atmospheric CO2 levels from 2.7 billion years ago inferred from micrometeorite oxidation
Source: Sci Adv. 2020 Jan 22;6(4):eaay4644. doi: 10.1126/sciadv.aay4644 (PMC6976288; doi:10.1126/sciadv.aay4644)
Supplement: Data file S1 [file aay4644_Data_file_S1.zip › co2_atmos/co2_57/clean_results.dat]

Radius [m]       Fe Area [frac]    Max Temp [k]    
1.2939742907e-05 4.5563924100e-01 1.9058560056e+03 
2.9040943667e-05 3.2664264629e-01 2.1490557183e+03 
8.3484610994e-05 3.9137636709e-01 2.4832618239e+03 
3.1483019323e-04 4.1422463226e-01 2.2234528991e+03 
2.2746839305e-05 3.3393356184e-01 2.2417560559e+03 
3.8695022979e-05 3.3346783649e-01 2.3031128146e+03 
5.7037753213e-06 5.0051573391e-01 2.3202010073e+03 
1.9084540278e-05 4.6952845285e-01 2.6525834255e+03 
1.0394644661e-04 3.0770784378e-01 2.3499298357e+03 
3.8794406764e-05 4.1328990982e-01 2.4029209274e+03 
5.1652345254e-05 3.5446177588e-01 2.3431780440e+03 
2.6372759992e-05 4.4060162296e-01 2.3964441567e+03 
1.3973901594e-04 3.6788309724e-01 2.5657501134e+03 
9.3031935671e-06 1.0000000000e+00 1.4509606234e+03 
1.8437302189e-04 3.4951913924e-01 2.7188587499e+03 
2.7661886611e-05 4.7069184430e-01 1.8920552413e+03 
3.3407751489e-05 1.0000000000e+00 3.4808488804e+02 
4.8597980255e-05 2.9627037208e-01 2.2438124612e+03 
1.1976072737e-05 1.0000000000e+00 1.6319607167e+03 
3.7218345587e-05 3.1053797630e-01 2.2411334520e+03 
2.7356652112e-05 4.1607069371e-01 1.9532176093e+03 
3.1608852459e-04 3.2263204431e-01 2.1376448250e+03 
1.2936439573e-05 4.8008428654e-01 2.3225072184e+03 
5.2135816326e-05 2.9890999347e-01 2.2922698152e+03 
7.7776232437e-05 3.8573872363e-01 2.4465939070e+03 
1.3160788734e-04 3.8716617615e-01 2.5540319157e+03 
6.6642995447e-06 4.8584307836e-01 2.2853506560e+03 
7.4823613996e-05 4.0459782736e-01 2.5717483347e+03 
4.2107701794e-06 1.0000000000e+00 1.7597059139e+03 
1.1810535032e-05 4.5091703479e-01 2.8325548548e+03 
8.5008066570e-05 3.8785930181e-01 2.4897684290e+03 
1.5515042317e-05 4.5381541015e-01 2.3410412895e+03 
1.8444751502e-05 4.3117816851e-01 1.9333116273e+03 
9.5737741131e-06 1.0000000000e+00 1.7640390584e+03 
6.2151761357e-06 5.0618354430e-01 2.4668241227e+03 
3.9369612103e-05 3.1497351010e-01 2.1431272675e+03 
3.5153145506e-04 1.0000000000e+00 1.7876747495e+03 
9.2255500837e-06 4.8724303547e-01 2.2840877670e+03 
1.3776822385e-04 3.6864115541e-01 2.6099457857e+03 
6.3589140330e-05 4.0499725016e-01 2.4266925763e+03 
3.7831351935e-05 3.6748561074e-01 2.0250274966e+03 
2.5177390095e-05 4.4398734326e-01 2.5511259242e+03 
7.7480821990e-06 5.0709889451e-01 2.3741334246e+03 
1.3735267372e-05 1.0000000000e+00 1.7954486281e+03 
1.1212662157e-05 1.0000000000e+00 1.6601657710e+03 
3.4355965089e-05 4.1537394652e-01 2.3838828684e+03 
3.6023601969e-05 3.1041592863e-01 2.1702912121e+03 
5.7901002337e-05 3.7969971110e-01 2.4129054295e+03 
1.6589433061e-05 1.0000000000e+00 1.7892303506e+03 
1.0108114012e-05 4.8802008192e-01 2.4479996804e+03 
1.6339595870e-04 3.6734021422e-01 2.6697088095e+03 
1.5312278687e-05 3.7161972062e-01 2.2267501448e+03 
3.4461012712e-05 3.7087130253e-01 2.0196890548e+03 
7.0064505416e-05 4.2098442625e-01 2.3938358355e+03 
4.0965449724e-05 4.0942351199e-01 2.3990755622e+03 
7.2288821095e-05 4.0482261632e-01 2.5170762986e+03 
1.3301969883e-04 4.1342871087e-01 2.4154238037e+03 
1.6896750280e-05 1.0000000000e+00 1.6778021534e+03 
1.1495471480e-05 5.1894332128e-01 1.8539589226e+03 
9.5546855024e-05 3.9129465370e-01 2.5155169563e+03 
3.9926833711e-04 3.5174368188e-01 2.6120055755e+03 
1.3439742259e-04 1.0000000000e+00 1.7039322632e+03 
6.4894061264e-05 3.5306246713e-01 2.4086378151e+03 
2.3199818608e-05 1.0000000000e+00 3.7524277763e+02 
1.3563545073e-05 3.3715526580e-01 2.1626631665e+03 
1.1534551569e-04 3.7348422777e-01 2.6686877974e+03 
1.3528337082e-05 5.7522290480e-01 1.8289210937e+03 
2.4474342906e-05 4.7264290868e-01 2.4286088995e+03 
6.8021019817e-05 4.0796418412e-01 2.4637428325e+03 
3.9188473522e-05 3.4786856575e-01 2.3032786164e+03 
9.8092657641e-06 4.9367894832e-01 2.3561664001e+03 
3.3089088271e-05 3.2054600573e-01 2.1643783849e+03 
8.6981347400e-06 1.0000000000e+00 1.7102075224e+03 
2.7580126399e-05 3.4559628914e-01 2.0740969208e+03 
7.6636065842e-06 5.0963976977e-01 2.4150436702e+03 
2.2431590608e-04 3.4794076677e-01 2.6723069381e+03 
2.9819098086e-05 1.0000000000e+00 1.7057220321e+03 
8.3512163193e-05 3.8105047276e-01 2.4752900246e+03 
3.9903317811e-05 4.0048143070e-01 2.3930896059e+03 
3.8636384963e-05 4.4895594800e-01 2.4338250638e+03 
5.4249886875e-05 4.0233051838e-01 2.4270160837e+03 
8.0982248663e-05 3.9930922251e-01 2.5316632369e+03 
1.1568225247e-04 3.7320441944e-01 2.5597005554e+03 
8.8714376249e-05 4.7489014128e-01 1.8877931754e+03 
3.3628783391e-05 3.1623529223e-01 2.1565390945e+03 
5.1275021576e-05 4.3568069696e-01 2.4554309843e+03 
2.1800079027e-05 1.0000000000e+00 1.5505056046e+03 
6.9574389708e-05 4.0596655229e-01 2.4205157364e+03 
2.9434881543e-05 3.5280392846e-01 2.0559642590e+03 
1.6395291675e-05 1.0000000000e+00 1.7348708938e+03 
5.7774160393e-05 3.2767603289e-01 2.3664658819e+03 
3.3619622996e-05 3.0861819006e-01 2.1790148001e+03 
1.4096550050e-04 3.6970930057e-01 2.5600339089e+03 
1.0361176316e-05 4.5299694045e-01 2.3047373713e+03 
6.7788825260e-06 5.0400886767e-01 2.5571825604e+03 
5.4855210311e-05 4.0549758611e-01 2.4231027959e+03 
6.1615764954e-05 3.0205432982e-01 2.2590620190e+03 
4.8314737427e-05 4.7577458346e-01 1.8876032621e+03 
9.8507018354e-05 3.8538983059e-01 2.6128326197e+03 
1.1552439564e-05 3.6009400420e-01 2.0458948413e+03 
1.6796097038e-05 4.7142857357e-01 2.4411286205e+03 
5.3156045867e-06 1.0000000000e+00 1.0848655820e+03 
7.8642527723e-05 3.8761129272e-01 2.4489312367e+03 
4.1686223048e-05 4.2368011170e-01 2.4209389832e+03 
2.9980271034e-05 3.4075380511e-01 2.0815962658e+03 
3.3833396055e-06 1.0000000000e+00 1.1638492516e+03 
7.0527174277e-05 3.8893676368e-01 2.4447561599e+03 
7.4420538321e-06 4.9290033716e-01 2.3526715352e+03 
6.0629264019e-06 1.0000000000e+00 1.4913861820e+03 
1.9061153451e-05 4.6350570933e-01 2.4270962078e+03 
1.9440933546e-05 5.0043049294e-01 2.4388933802e+03 
6.4122037420e-05 3.3537494004e-01 2.1189464286e+03 
2.8759482767e-05 4.3174528345e-01 2.3771756937e+03 
5.3499418163e-06 5.9190237790e-01 1.8230070443e+03 
4.4558214049e-05 4.2728017086e-01 2.4084753893e+03 
3.6841703652e-05 1.0000000000e+00 1.7216996191e+03 
1.8611158301e-05 4.2597148064e-01 1.9398313045e+03 
8.7319865714e-06 5.0343951455e-01 2.4100914051e+03 
1.2061148293e-04 3.5894546274e-01 2.7502661858e+03 
1.9764447084e-05 1.0000000000e+00 8.0262750277e+02 
6.7833900248e-05 3.9787939516e-01 2.4794203448e+03 
6.5956204543e-06 5.0340208847e-01 2.3297547042e+03 
4.4091956079e-05 3.0603064796e-01 2.1869842691e+03 
8.7486547077e-05 3.8784336316e-01 2.4795665284e+03 
1.4873233564e-04 3.7658890265e-01 2.6318729661e+03 
4.5902791983e-05 3.0488828428e-01 2.1919789363e+03 
6.6271363177e-06 4.9701856410e-01 2.3072539035e+03 
1.6188602285e-05 4.6437505675e-01 2.5972964216e+03 
3.2693212383e-05 4.3693935520e-01 2.4488885590e+03 
6.3558064644e-05 4.2368956397e-01 2.4087705343e+03 
3.2821180434e-05 3.5313691406e-01 2.0504509554e+03 
4.6219614211e-05 4.6485478264e-01 2.2594269053e+03 
1.0249802694e-05 4.5733146453e-01 2.8027934678e+03 
1.1197048344e-04 4.0364478883e-01 2.4593481097e+03 
7.4038749475e-05 4.2503481132e-01 2.3709673726e+03 
1.1623972593e-04 3.7316686032e-01 2.5815555033e+03 
9.8646706285e-06 3.7495952786e-01 2.0156129465e+03 
1.9745570751e-05 1.0000000000e+00 1.7390096268e+03 
5.4666695698e-06 5.0289138002e-01 2.5072057230e+03 
6.9356360672e-05 3.9024635737e-01 2.4704386962e+03 
1.2995378154e-05 4.7500163540e-01 2.4300880254e+03 
5.0485029077e-06 5.1037706188e-01 2.4021423891e+03 
6.5665165855e-05 4.0747651813e-01 2.4307303970e+03 
2.9954172344e-05 3.6429520689e-01 2.3292030048e+03 
6.2452799421e-06 5.0737569227e-01 2.4576021505e+03 
3.1470150001e-05 1.0000000000e+00 1.5305938690e+03 
6.5409770431e-05 4.0383533725e-01 2.4510383592e+03 
8.7357150111e-05 3.8098923851e-01 2.4428851003e+03 
9.8640624939e-06 1.0000000000e+00 1.6992397591e+03 
1.1474017576e-05 1.0000000000e+00 1.6064040386e+03 
1.9053733043e-05 1.0000000000e+00 1.7986264714e+03 
2.1128746215e-05 3.8823694870e-01 1.9897846686e+03 
1.2955716772e-05 4.9574089202e-01 1.8714723240e+03 
3.7884941308e-05 3.9132114766e-01 1.9872055358e+03 
1.2029754690e-05 4.2394838412e-01 1.9406501534e+03 
3.3035071665e-05 4.4253931010e-01 2.3826180414e+03 
1.0411584331e-04 3.8977838080e-01 2.5649478455e+03 
3.1200198941e-05 1.0000000000e+00 1.8088708080e+03 
5.5822790289e-05 4.3758484698e-01 1.9258179796e+03 
8.3784163294e-05 3.8754400573e-01 2.4343195053e+03 
1.7981515647e-05 3.5551910363e-01 2.0542107942e+03 
1.4850635449e-05 4.7151031963e-01 2.4174116600e+03 
7.2982795299e-06 1.0000000000e+00 1.6840111114e+03 
1.5701257014e-05 1.0000000000e+00 1.7227419494e+03 
1.4988567890e-04 4.6715612073e-01 1.9011153669e+03 
2.7479120397e-04 4.2681028738e-01 2.4993488030e+03 
8.0592896784e-05 3.9226024746e-01 2.4335320478e+03 
8.1611478740e-05 3.3216583487e-01 2.3193064307e+03 
1.7876920858e-05 1.0000000000e+00 1.7582125881e+03 
1.6049429973e-04 3.7309289733e-01 2.4883488748e+03 
5.3996778920e-05 3.5297346823e-01 2.0555937308e+03 
3.1310696765e-05 3.2972651089e-01 2.2165171369e+03 
1.2611024751e-05 4.6491050560e-01 2.3219095341e+03 
2.7182907397e-04 3.9848873151e-01 2.5598913046e+03 
2.0461326062e-04 3.4535106856e-01 2.6402977623e+03 
3.4722639647e-05 4.3286472002e-01 2.7598295997e+03 
3.3493117319e-05 3.3773047437e-01 2.0869518338e+03 
8.0149137674e-05 4.0939145211e-01 2.3784369324e+03 
1.2433113939e-04 3.8311403586e-01 2.5318886354e+03 
3.8745865165e-05 4.3033429768e-01 2.4152388025e+03 
2.7238651801e-05 4.4469308314e-01 2.3479737266e+03 
4.6299665033e-05 4.2217948506e-01 2.4200341064e+03 
9.2667591858e-05 3.8079603178e-01 2.5112473623e+03 
4.0092701478e-05 3.7969327053e-01 2.3309372342e+03 
2.3283025994e-05 3.8873297504e-01 1.9908118299e+03 
2.8152002174e-04 3.8320517891e-01 2.4938157432e+03 
3.1837857936e-05 3.4205627584e-01 2.2657068026e+03 
5.8586641282e-05 4.2215893432e-01 1.9455785945e+03 
2.0537612427e-04 3.5210721853e-01 2.5950702458e+03 
2.8325035064e-04 4.0026768979e-01 2.4426985308e+03 
8.3544168405e-06 5.0466883072e-01 2.5288373117e+03 
3.0453621340e-05 3.6871268798e-01 2.0230285561e+03 
1.6166587679e-05 4.7198329994e-01 1.8896274706e+03 
2.7736215135e-05 3.1692552202e-01 2.1994986155e+03 
7.4362761916e-05 3.5503008216e-01 2.4052416856e+03 
5.1995810056e-05 4.1414532109e-01 2.5989040245e+03 
3.2772522080e-05 4.4072359229e-01 1.9235782339e+03 
4.2452992558e-05 4.5434348892e-01 2.3938677518e+03 
1.9902390878e-05 4.2435860093e-01 1.9417653694e+03 
2.0490886527e-05 4.1924011055e-01 1.9478214013e+03 
6.4351137965e-05 4.1933635415e-01 2.4927540662e+03 
1.8189718638e-04 3.6277335180e-01 2.5516703411e+03 
9.9525415312e-05 4.0402322772e-01 2.5156932847e+03 
2.5956133953e-05 4.4612266505e-01 2.4763716799e+03 
5.5678882151e-05 4.1428296454e-01 2.3982456687e+03 
1.7260635520e-05 1.0000000000e+00 1.5346752568e+03 
6.3346191612e-06 4.8622327289e-01 2.2879854837e+03 
6.1847882474e-05 4.0055209110e-01 2.4741177597e+03 
7.6277931232e-05 3.3752121580e-01 2.3565943845e+03 
1.5562605436e-05 1.0000000000e+00 3.9882867632e+02 
1.2111511734e-05 1.0000000000e+00 1.7341116672e+03 
4.5004500563e-06 1.0000000000e+00 1.4604695326e+03 
7.7779983798e-05 4.1800043373e-01 2.4955149403e+03 
9.9233632488e-06 4.9208740189e-01 2.3915609610e+03 
6.3682321069e-06 4.9588994716e-01 2.6250935822e+03 
4.9025847055e-05 4.1556811743e-01 2.4743885550e+03 
4.1932911057e-06 1.0000000000e+00 1.3582114751e+03 
4.2272462488e-04 8.7470371674e-01 1.8431553951e+03 
1.0178044340e-04 3.7639375785e-01 2.6497682484e+03 
1.4322535323e-05 5.0591677941e-01 2.3436178281e+03 
6.6382054358e-05 4.0094145601e-01 2.3867777630e+03 
4.1972387295e-06 1.0000000000e+00 1.4512924736e+03 
1.3262276439e-04 2.9967098572e-01 2.2344472787e+03 
1.6334560990e-04 3.5248082020e-01 2.6278411091e+03 
7.0922032691e-05 3.8618182592e-01 2.4515800615e+03 
3.0252503167e-05 3.1923847941e-01 2.1329987430e+03 
1.6956919335e-05 4.5293474069e-01 2.3418015005e+03 
2.2092436024e-05 4.9326163597e-01 1.8729131382e+03 
1.7942290744e-05 4.1773784174e-01 1.9492255775e+03 
3.4255262847e-05 4.2925753402e-01 2.3776052241e+03 
2.3812933976e-04 3.6530081991e-01 2.5636447406e+03 
1.0679030292e-04 3.7789436076e-01 2.5125036775e+03 
1.6026283877e-05 4.0393887911e-01 2.2866735320e+03 
6.8465284192e-06 1.0000000000e+00 1.5346879725e+03 
2.7776359769e-04 3.3496797852e-01 2.6565997347e+03 
2.5916857879e-05 1.0000000000e+00 1.7154129801e+03 
6.6990175827e-06 1.0000000000e+00 1.6384356067e+03 
1.7107838743e-04 3.9236819038e-01 2.6274530408e+03 
5.6789300628e-05 1.0000000000e+00 3.6065523818e+02 
9.0842852857e-05 3.8323788520e-01 2.4769373644e+03 
6.2206707595e-05 4.4782367237e-01 2.3147657688e+03 
2.5035341621e-05 3.2555173183e-01 2.1339950747e+03 
3.8485226967e-05 3.5165416277e-01 2.0567848163e+03 
8.2206870995e-05 3.9089217227e-01 2.4266620147e+03 
9.9123248350e-05 2.9770022397e-01 2.3208347201e+03 
2.9901647028e-05 4.5504842535e-01 1.9073507452e+03 
1.1636257096e-05 5.0833013907e-01 2.4414844573e+03 
1.0816859220e-05 4.9711109890e-01 2.3052843364e+03 
5.6770090373e-06 5.0784458903e-01 2.4539071083e+03 
4.3922529558e-05 4.1615236194e-01 2.4119983983e+03 
4.1717307830e-05 3.3775970085e-01 2.0930726461e+03 
5.3664979837e-05 4.3428031551e-01 2.3659253928e+03 
1.0351887117e-04 4.0900818823e-01 2.4805020067e+03 
5.5776089967e-05 4.0644712274e-01 2.4841068875e+03 
9.7738233732e-05 3.4809330135e-01 2.3729043608e+03 
5.7284977101e-05 4.1080829103e-01 2.5044136671e+03 
6.8379257468e-05 3.1951483377e-01 2.3225463867e+03 
3.0286107885e-05 4.7577411930e-01 2.3919861850e+03 
1.1795682747e-05 4.3775588478e-01 1.9244249046e+03 
1.7739387587e-05 4.8201006821e-01 2.3797308431e+03 
7.8773783865e-05 3.9812555115e-01 2.4257073818e+03 
4.8791099552e-05 3.4516924017e-01 2.0661187359e+03 
2.0387849075e-05 4.6422632507e-01 1.8982313657e+03 
8.5149050919e-06 5.0918828962e-01 2.4339121046e+03 
3.5205185235e-05 3.1282074716e-01 2.1470744147e+03 
1.5707326256e-04 3.8361800883e-01 2.4616262631e+03 
1.4617273748e-04 3.8909496161e-01 2.5316492948e+03 
3.3525041477e-05 4.3505819153e-01 2.5253772354e+03 
6.4473882714e-05 4.0151081238e-01 2.4353405743e+03 
1.3778680779e-05 1.0000000000e+00 1.5542332771e+03 
1.3400094843e-05 1.0000000000e+00 1.5757663841e+03 
2.4945834918e-04 3.7868912883e-01 2.5834270331e+03 
8.1611594216e-05 3.4696504459e-01 2.3957329673e+03 
2.8782481056e-06 1.0000000000e+00 1.5485859806e+03 
5.7216568042e-05 3.9010824186e-01 2.4252348363e+03 
7.0834985106e-06 1.0000000000e+00 1.7296083671e+03 
1.8369826862e-05 1.0000000000e+00 1.5409079899e+03 
1.1183220529e-05 4.8522673587e-01 2.6787276185e+03 
2.0205941747e-05 4.3860989934e-01 2.3190934676e+03 
2.5393457224e-05 4.0715934388e-01 1.9645503166e+03 
2.3157512947e-05 4.1353503602e-01 2.3383900912e+03 
9.6032469249e-05 3.9039819740e-01 2.5260190018e+03 
8.4784519460e-05 3.9212849003e-01 2.4637045492e+03 
4.4761846949e-05 1.0000000000e+00 1.7597964762e+03 
9.3376474378e-05 3.0024474428e-01 2.2015602636e+03 
9.3056883609e-05 3.9087238885e-01 2.4684364307e+03 
2.6797079043e-05 4.4291265982e-01 2.4965503167e+03 
5.8510880711e-06 1.0000000000e+00 1.2135781400e+03 
5.9625192822e-04 3.8686785323e-01 2.4333309006e+03 
1.7304138236e-04 3.6221754035e-01 2.6776623728e+03 
2.2244225689e-05 4.3971637539e-01 2.3530938101e+03 
5.5520356000e-06 1.0000000000e+00 1.6245206490e+03 
1.4002460972e-04 3.7827794573e-01 2.5316469299e+03 
3.9586682439e-05 2.9799843435e-01 2.2109599875e+03 
1.3233718557e-04 4.0628277462e-01 2.4220233894e+03 
3.8069917727e-05 4.1492446731e-01 2.2621055178e+03 
2.5081163398e-05 4.3493526014e-01 2.3726571584e+03 
1.8099057419e-04 3.8555331513e-01 2.5849575854e+03 
4.9237166060e-05 4.1254085055e-01 2.4163225574e+03 
1.1977106036e-05 4.9335587281e-01 2.3626449975e+03 
4.1133125449e-05 3.2618170538e-01 2.3277032133e+03 
2.3486308364e-05 4.6191785926e-01 2.4603820770e+03 
5.4129981550e-06 5.0396287292e-01 2.4905042677e+03 
5.3145891846e-05 4.4768167026e-01 2.5661675811e+03 
4.0527063648e-05 4.2420125213e-01 2.6161307728e+03 
7.9538051140e-05 4.2684030952e-01 2.6199503141e+03 
3.5536395286e-05 4.4919234399e-01 2.5103304442e+03 
9.3906974823e-06 4.6072708208e-01 2.7935479898e+03 
6.5133629227e-05 3.2789452819e-01 2.2540678137e+03 
4.3479165196e-05 3.3013798426e-01 2.1012904640e+03 
2.0843823121e-05 4.8867701119e-01 2.2832829370e+03 
7.3562735235e-05 3.9798476083e-01 2.5472631708e+03 
2.4146409274e-05 4.5558453300e-01 1.9066924755e+03 
1.5011318651e-04 4.1771553388e-01 2.4720709561e+03 
2.0171247778e-04 3.4057507741e-01 2.6695711158e+03 
9.8460337757e-05 3.2972284435e-01 2.1008452957e+03 
2.3415648437e-05 4.5491806009e-01 2.3307180297e+03 
3.7674358824e-05 3.8278243510e-01 2.3322948976e+03 
7.6687209867e-05 4.1287681879e-01 2.4527760820e+03 
5.7155372797e-06 5.0153750535e-01 2.3226036580e+03 
1.7899924727e-05 4.5940368400e-01 2.3689556460e+03 
8.7730412189e-05 3.1924993046e-01 2.2656044711e+03 
6.3411290177e-06 1.0000000000e+00 1.3320299333e+03 
2.9251073969e-05 3.2659130571e-01 2.1936260462e+03 
7.1553157213e-05 4.0142952503e-01 2.6282167346e+03 
9.0604065889e-06 5.0750499001e-01 2.3551691455e+03 
1.4755093571e-05 1.0000000000e+00 1.5199709479e+03 
3.1650471557e-05 4.4449668749e-01 2.4854386663e+03 
6.3794396822e-05 3.9908742537e-01 2.4274595868e+03 
7.2636794396e-05 3.5216615884e-01 2.0588000857e+03 
4.5546260302e-05 3.0108638823e-01 2.1814824075e+03 
2.4663320112e-05 4.3759053475e-01 2.3654532243e+03 
5.3767852411e-05 3.8858268253e-01 2.4172095333e+03 
4.7391569532e-05 3.9521230968e-01 1.9798112159e+03 
1.6747640985e-04 3.6889483270e-01 2.5832534598e+03 
1.7416363383e-05 4.9281194461e-01 1.8720125812e+03 
4.2464510451e-05 3.1116444526e-01 2.1488857275e+03 
7.9270846541e-06 4.8808950804e-01 2.5993315542e+03 
8.7293923235e-05 3.9182995221e-01 2.5184939386e+03 
1.9336879538e-05 1.0000000000e+00 1.3975126171e+03 
1.8739205515e-05 4.3662773535e-01 1.9269105689e+03 
3.7521961201e-06 1.0000000000e+00 1.7170480040e+03 
4.2767655367e-05 3.1472100216e-01 2.2040853469e+03 
3.8989186484e-05 4.3654775320e-01 2.5220758540e+03 
7.9617000242e-06 4.7935768649e-01 2.2841087386e+03 
2.6987603224e-05 3.6447960851e-01 2.0306811456e+03 
1.6612866894e-05 4.5023048696e-01 1.9117423330e+03 
1.7924649281e-05 4.3230870675e-01 2.2407712009e+03 
4.2105918758e-05 3.3488255404e-01 2.1000243413e+03 
2.2202763608e-06 1.0000000000e+00 1.3000128949e+03 
7.9489562302e-05 3.7590062780e-01 2.4452620103e+03 
1.6375014062e-05 4.6909902932e-01 2.3949818242e+03 
7.4225988183e-05 3.9936647341e-01 2.4328830714e+03 
1.8387910851e-05 4.4452044247e-01 2.3370574188e+03 
1.0166593972e-05 1.0000000000e+00 1.3688276310e+03 
6.0419628836e-05 2.9638409281e-01 2.2949865552e+03 
8.1287858504e-05 3.7460474892e-01 2.4463276429e+03 
1.7331222938e-05 4.7302250978e-01 2.4775165594e+03 
5.7678940064e-06 5.0024654834e-01 2.5974211822e+03 
9.0005740212e-06 1.0000000000e+00 1.6660445558e+03 
8.7641584876e-06 1.0000000000e+00 1.0788024422e+03 
4.4880606872e-05 3.1562479628e-01 2.1368638920e+03 
8.2805317364e-05 3.4468035509e-01 2.3803519957e+03 
2.0093680227e-04 3.6377005898e-01 2.6206195020e+03 
4.7191836535e-05 3.2553239150e-01 2.1194566428e+03 
2.6630695787e-05 3.2034808398e-01 2.1312597252e+03 
1.3086523730e-05 1.0000000000e+00 1.3832945123e+03 
1.7210773121e-04 3.9505829643e-01 2.5378298995e+03 
3.7176586830e-04 3.1069770968e-01 2.7126560764e+03 
9.5602940206e-06 3.6187953563e-01 2.1823315083e+03 
1.8187629342e-04 3.4017012822e-01 2.6943832630e+03 
7.4880812062e-05 1.0000000000e+00 3.0000000000e+02 
9.4205285450e-06 1.0000000000e+00 1.7327898178e+03 
4.4289237665e-05 3.4512065921e-01 2.0665152268e+03 
4.1079412337e-05 4.2291384509e-01 2.4425772118e+03 
3.8178733295e-06 5.4847023715e-01 1.8373859570e+03 
6.4103011632e-05 4.0691970782e-01 2.4664073388e+03 
8.4413161978e-06 5.1011209620e-01 2.4088184402e+03 
1.3616059940e-05 4.7565633447e-01 2.3724553136e+03 
4.0139345831e-05 3.0625425807e-01 2.2692119991e+03 
5.6128915833e-05 4.3627770142e-01 2.4182826015e+03 
6.1405038191e-06 1.0000000000e+00 1.3742576974e+03 
1.5775616983e-05 1.0000000000e+00 1.3747384274e+03 
2.5655425797e-05 4.5812801748e-01 2.4135099304e+03 
3.8417345327e-05 1.0000000000e+00 1.3787485618e+03 
9.4980759397e-05 3.8565506797e-01 2.4861925761e+03 
2.5600530165e-05 3.3734601169e-01 2.0881222576e+03 
1.7176461755e-04 1.0000000000e+00 6.7265557331e+02 
2.6909061852e-05 3.2320943710e-01 2.2258937585e+03 
7.1959307989e-06 5.1035888466e-01 2.3756887846e+03 
1.1023289426e-04 3.8846419548e-01 2.5576778931e+03 
4.1711429374e-05 4.2905339721e-01 2.4456161585e+03 
4.8799750557e-05 3.4407249966e-01 2.0747336426e+03 
4.0033652150e-05 3.1738367859e-01 2.1370211021e+03 
1.9427599874e-04 3.4867074344e-01 2.6724804416e+03 
1.5427595207e-04 3.5352473485e-01 2.6284980218e+03 
1.1657777241e-05 3.3675080350e-01 2.1715172150e+03 
1.3498026061e-04 3.8190117198e-01 2.6195661338e+03 
1.3902303819e-04 3.7455929317e-01 2.4444555319e+03 
9.7104271961e-06 1.0000000000e+00 1.8020113882e+03 
4.2047905037e-05 4.4100349395e-01 2.3377491246e+03 
5.8305155169e-06 1.0000000000e+00 1.4593814072e+03 
9.8665991262e-06 4.8519917331e-01 2.5930235405e+03 
1.9082682814e-04 3.6950518095e-01 2.5524644697e+03 
3.1146337638e-05 3.4536855608e-01 2.0678551741e+03 
2.9682625594e-06 1.0000000000e+00 8.2434581962e+02 
9.4677425120e-05 3.8866962013e-01 2.4382177341e+03 
6.3619884860e-05 3.8831498161e-01 2.4411649101e+03 
3.9120032361e-04 3.0514056844e-01 2.7244664521e+03 
4.3947486191e-05 4.6737690703e-01 2.4585007523e+03 
6.4156611066e-05 3.2025483641e-01 2.2898122208e+03 
2.9532870447e-05 1.0000000000e+00 3.0000000000e+02 
5.0200154742e-06 5.0873222918e-01 2.4341488885e+03 
1.8503330522e-05 1.0000000000e+00 1.5073167525e+03 
1.2626598202e-05 1.0000000000e+00 1.4569159211e+03 
3.3692015472e-05 3.3764405952e-01 2.2353193851e+03 
1.9756907182e-05 4.2749979687e-01 2.8535487346e+03 
5.2056814342e-05 4.1509602779e-01 2.4270841542e+03 
2.3817955843e-05 3.4408708010e-01 2.2201432264e+03 
4.3101284448e-05 4.3943433463e-01 1.9223321315e+03 
2.5943338113e-04 4.1841737988e-01 2.4615754494e+03 
3.2834256707e-05 3.5147598394e-01 2.0550312824e+03 
6.1839538707e-05 2.9923586097e-01 2.2858148659e+03 
3.8475806526e-05 4.3260967730e-01 2.3899173296e+03 
1.5390673704e-05 1.0000000000e+00 1.7456024079e+03 
5.8197041108e-05 3.0550539580e-01 2.3143237944e+03 
1.9499019038e-05 1.0000000000e+00 1.7161979610e+03 
1.0000491570e-04 3.1647938018e-01 2.1408070877e+03 
2.2859725366e-05 3.4299434006e-01 2.0764830550e+03 
1.2843610591e-05 5.1013317275e-01 2.4251099264e+03 
3.3850433190e-05 4.2902443347e-01 2.6159575016e+03 
2.3165121551e-05 4.6432232487e-01 2.6511053831e+03 
2.5305371608e-05 1.0000000000e+00 1.4423896935e+03 
1.4991613466e-05 4.6233945647e-01 2.6327699382e+03 
4.8767291929e-06 1.0000000000e+00 1.3587164896e+03 
1.5393892968e-05 1.0000000000e+00 1.5182000158e+03 
1.3263419519e-04 3.2603491932e-01 2.2252766703e+03 
1.5870824430e-04 3.5795948062e-01 2.6020070674e+03 
2.2097489848e-05 4.4582273433e-01 2.3642180838e+03 
3.6200442066e-05 3.1958230785e-01 2.1778309281e+03 
1.6213864700e-05 5.3277668091e-01 1.8464973719e+03 
3.3262960603e-05 4.2628673721e-01 2.3825586230e+03 
5.7582100317e-05 3.0748045431e-01 2.3332801689e+03 
4.4428837125e-05 1.0000000000e+00 1.8033735576e+03 
1.0133703237e-05 1.0000000000e+00 1.5119784179e+03 
8.9616657888e-05 2.9613090884e-01 2.3242895997e+03 
8.9479447844e-05 4.2240860720e-01 2.3553223741e+03 
4.9019065025e-05 4.4129673809e-01 2.5115364545e+03 
2.5898667195e-04 3.9111459533e-01 2.4809560093e+03 
1.4309233855e-04 3.0732796609e-01 2.3082723362e+03 
3.0191583883e-05 4.3339594267e-01 2.4168790321e+03 
2.3836589023e-05 3.6642653933e-01 2.0294371228e+03 
3.7194199394e-05 4.5097697388e-01 2.4143511313e+03 
3.2583930391e-05 4.4666472710e-01 2.5786580746e+03 
7.5953889975e-05 1.0000000000e+00 3.0000000000e+02 
3.2595467972e-04 3.4727807852e-01 2.6328742911e+03 
5.0615960030e-06 5.1055270865e-01 2.3866355663e+03 
9.1041498940e-06 1.0000000000e+00 1.4813982467e+03 
4.0971929486e-06 1.0000000000e+00 1.1989496697e+03 
4.2819525326e-05 4.2735093756e-01 2.4349895587e+03 
1.5047162564e-05 1.0000000000e+00 1.7234341224e+03 
9.5229739061e-06 4.5443146082e-01 2.2754742436e+03 
1.6370457749e-04 3.8697303515e-01 2.4668468734e+03 
2.9333773224e-05 4.3362332462e-01 2.4092168861e+03 
3.8939382086e-05 3.2331319894e-01 2.2189829934e+03 
2.7752778608e-05 3.1259811274e-01 2.2407404634e+03 
1.0492787618e-05 4.6078491785e-01 2.3131178085e+03 
3.9936897584e-06 1.0000000000e+00 1.4147572174e+03 
1.0115641826e-05 1.0000000000e+00 1.7067693437e+03 
5.0724785624e-05 3.1607382525e-01 2.3261510878e+03 
6.2893986716e-06 1.0000000000e+00 1.7750734023e+03 
3.3259602142e-05 3.1911902397e-01 2.2356473636e+03 
6.0195194785e-05 2.9346214361e-01 2.2829680196e+03 
2.4545688190e-05 4.4744361014e-01 2.3577466779e+03 
4.2571531391e-05 4.2364698183e-01 2.5455185243e+03 
2.3067564996e-05 3.5794168560e-01 2.2496197369e+03 
1.5503560461e-05 5.4099370660e-01 1.8419125764e+03 
7.8867895155e-06 5.0200501842e-01 2.3249472490e+03 
5.3306689588e-05 3.0674673204e-01 2.2630127149e+03 
1.9989885293e-05 1.0000000000e+00 1.3171015371e+03 
6.4493569155e-05 1.0000000000e+00 1.7975103460e+03 
2.2566383165e-05 5.0652665438e-01 1.8626133619e+03 
2.8108067659e-05 1.0000000000e+00 1.5258409440e+03 
1.3484901555e-04 3.6704288634e-01 2.5549867927e+03 
8.2376655118e-05 3.8696124129e-01 2.4671361861e+03 
1.0089465978e-04 3.7750800994e-01 2.4506608598e+03 
2.9287782872e-05 4.3729769035e-01 2.3922656864e+03 
1.0169785674e-05 1.0000000000e+00 9.9893659281e+02 
4.8089763665e-05 3.0652604701e-01 2.1942253891e+03 
1.6324678908e-04 3.8800570559e-01 2.5259421443e+03 
4.5041333346e-05 2.9781210423e-01 2.2552194138e+03 
2.0732636052e-04 3.4168533307e-01 2.6511423226e+03 
1.1787450746e-04 4.0547956114e-01 2.4103545845e+03 
1.6136558444e-05 4.0310581045e-01 1.9689667079e+03 
8.2319248485e-05 3.9566179335e-01 2.5717701808e+03 
2.3784941986e-05 3.1973844772e-01 2.2078785109e+03 
1.5940639289e-05 1.0000000000e+00 1.4753099548e+03 
4.3114735344e-05 4.2212916983e-01 2.4637742894e+03 
4.6835859860e-05 3.8366525928e-01 2.3546800010e+03 
1.9597205544e-05 3.6089298334e-01 2.0417047913e+03 
