# Supplementary material for: Atmospheric CO2 levels from 2.7 billion years ago inferred from micrometeorite oxidation
Source: Sci Adv. 2020 Jan 22;6(4):eaay4644. doi: 10.1126/sciadv.aay4644 (PMC6976288; doi:10.1126/sciadv.aay4644)
Supplement: Data file S1 [file aay4644_Data_file_S1.zip › co2_atmos/co2_6/args_array.dat]

Mass [kg]        Velocity [m s-1]    Theta [rad]    CO2 [wt. frac]    
1.5776271244e-09 1.2601144822e+04 5.8425761384e-01 6.0000000000e-02 
3.0459530915e-11 1.1931232575e+04 1.2352368531e+00 6.0000000000e-02 
1.9992691118e-10 2.0000000000e+04 8.6883213639e-01 6.0000000000e-02 
1.5147690545e-07 1.2266785884e+04 6.7241494671e-01 6.0000000000e-02 
2.3649047714e-07 1.1633220534e+04 1.0809654352e+00 6.0000000000e-02 
2.9927891781e-10 1.3791187279e+04 1.0160375371e+00 6.0000000000e-02 
8.7324209200e-09 1.4214962531e+04 1.0837402682e+00 6.0000000000e-02 
2.5616202995e-10 1.3443738669e+04 3.2602734199e-01 6.0000000000e-02 
9.3473637175e-08 1.4093178159e+04 4.4329112328e-01 6.0000000000e-02 
1.8194744626e-11 1.3942680181e+04 4.1710500036e-01 6.0000000000e-02 
1.8639724071e-08 1.3352534811e+04 9.1386460219e-01 6.0000000000e-02 
5.3038323317e-08 1.6004484069e+04 5.1588032783e-01 6.0000000000e-02 
5.0593130847e-10 1.1604901608e+04 8.0412913130e-01 6.0000000000e-02 
1.0059468501e-10 1.2665744341e+04 7.0873090766e-01 6.0000000000e-02 
2.9271085493e-06 1.2831234598e+04 4.8021984384e-01 6.0000000000e-02 
1.6413097321e-10 1.5027076201e+04 7.3431443073e-01 6.0000000000e-02 
6.4061811111e-11 1.6724243342e+04 1.2675809420e+00 6.0000000000e-02 
7.3079008887e-08 1.7447770271e+04 6.9617320183e-01 6.0000000000e-02 
1.6943082947e-11 1.3338246731e+04 1.2047159143e+00 6.0000000000e-02 
1.8212897921e-10 1.2986726943e+04 8.0610835638e-01 6.0000000000e-02 
3.7831511109e-10 1.1674283072e+04 1.2133154614e+00 6.0000000000e-02 
2.2900020712e-07 1.7027986463e+04 7.5251003861e-01 6.0000000000e-02 
1.6935842888e-07 1.2018714447e+04 6.8899098682e-01 6.0000000000e-02 
3.9757027343e-08 1.1992696620e+04 4.3423539279e-01 6.0000000000e-02 
2.5616264151e-09 1.1362882994e+04 8.2697218721e-01 6.0000000000e-02 
2.3143650426e-09 1.1318957554e+04 1.0086574495e+00 6.0000000000e-02 
2.8527030145e-11 1.1929216579e+04 6.1754457685e-01 6.0000000000e-02 
1.4401310133e-10 1.4262383991e+04 4.3911705574e-01 6.0000000000e-02 
1.6472231969e-10 1.7417287869e+04 1.3245373839e+00 6.0000000000e-02 
2.4266568528e-07 1.1903704819e+04 1.2624638385e+00 6.0000000000e-02 
1.5152095104e-08 1.6137735070e+04 5.6280785140e-01 6.0000000000e-02 
3.2792454410e-11 1.6712841322e+04 3.8501020513e-01 6.0000000000e-02 
4.3273570776e-10 2.0000000000e+04 1.1224676901e+00 6.0000000000e-02 
2.4605852599e-05 1.3574077292e+04 1.2447072494e+00 6.0000000000e-02 
2.0081766587e-08 1.3005175048e+04 9.4406290986e-01 6.0000000000e-02 
1.9192721940e-06 1.3108268179e+04 9.8833454279e-01 6.0000000000e-02 
3.7498419251e-08 1.5839095248e+04 1.0947718708e+00 6.0000000000e-02 
7.3030182887e-08 1.2596243118e+04 1.1994121337e+00 6.0000000000e-02 
6.8871636854e-09 1.1661298034e+04 5.4094516829e-01 6.0000000000e-02 
1.0563551170e-08 1.2716567160e+04 6.2788995554e-01 6.0000000000e-02 
7.5610853851e-09 1.2829376166e+04 4.7196071304e-01 6.0000000000e-02 
1.1471789757e-11 1.1965879225e+04 3.8185271465e-01 6.0000000000e-02 
1.4194528388e-11 1.1274410213e+04 1.1374610712e+00 6.0000000000e-02 
4.5881610375e-10 1.3144811771e+04 4.7328542683e-01 6.0000000000e-02 
3.2770436923e-10 1.2441429995e+04 1.2456085659e+00 6.0000000000e-02 
8.7188116574e-08 1.5528555256e+04 1.1991610295e+00 6.0000000000e-02 
4.6613425557e-06 1.3731553853e+04 1.3141152148e+00 6.0000000000e-02 
1.3215188343e-05 1.4954453349e+04 9.6416526179e-01 6.0000000000e-02 
5.8574727927e-10 1.2307565253e+04 6.6830475565e-01 6.0000000000e-02 
1.0762006671e-11 1.3440288112e+04 1.4857444385e+00 6.0000000000e-02 
1.4685751506e-09 1.1828832418e+04 1.2450367945e+00 6.0000000000e-02 
1.4631741986e-10 1.1892021871e+04 5.5359239156e-01 6.0000000000e-02 
8.5684100261e-10 1.9500103116e+04 4.5995644067e-01 6.0000000000e-02 
7.5939653507e-09 1.6058749242e+04 8.2534355105e-01 6.0000000000e-02 
1.1827524783e-09 1.1243475171e+04 9.7346057967e-01 6.0000000000e-02 
4.7776931661e-09 1.7456300060e+04 3.9683801516e-01 6.0000000000e-02 
1.0753354694e-07 1.1320187009e+04 6.0136695840e-01 6.0000000000e-02 
9.8871165529e-10 1.5528626121e+04 2.8458998528e-01 6.0000000000e-02 
5.9380935095e-12 1.1884558288e+04 7.9260039039e-01 6.0000000000e-02 
1.3414979414e-07 1.1476647900e+04 9.0326813295e-01 6.0000000000e-02 
5.9679616287e-09 1.6083533724e+04 4.9409408376e-01 6.0000000000e-02 
2.4057710008e-08 1.1202682750e+04 7.6881335715e-01 6.0000000000e-02 
2.4427036977e-10 2.0000000000e+04 1.2475090117e+00 6.0000000000e-02 
1.6195902383e-09 1.2538099628e+04 8.8721035216e-01 6.0000000000e-02 
6.9169481256e-09 1.3306452102e+04 2.1286561602e-01 6.0000000000e-02 
3.4943030224e-11 1.2270643620e+04 2.3037300619e-01 6.0000000000e-02 
2.3401351436e-10 1.6103388833e+04 8.6201218834e-01 6.0000000000e-02 
2.9344617439e-11 1.1592675711e+04 6.0092754252e-01 6.0000000000e-02 
3.3839252766e-10 1.4122159554e+04 7.5510596984e-01 6.0000000000e-02 
7.4456312343e-11 1.2182043967e+04 2.7223287782e-01 6.0000000000e-02 
1.4442319327e-06 1.3404966707e+04 1.5688087402e-01 6.0000000000e-02 
9.8463326016e-09 1.3663683261e+04 8.3719161008e-01 6.0000000000e-02 
1.4556139470e-11 1.1926334735e+04 5.5787186568e-01 6.0000000000e-02 
7.8754864775e-09 1.3101483933e+04 1.8921893152e-01 6.0000000000e-02 
1.5167151544e-06 1.6370634442e+04 1.3440974612e+00 6.0000000000e-02 
3.6172155203e-08 2.0000000000e+04 1.2579890339e+00 6.0000000000e-02 
9.6580099283e-11 1.1513360375e+04 9.8448335409e-02 6.0000000000e-02 
1.3885280856e-08 2.0000000000e+04 4.0744934368e-01 6.0000000000e-02 
3.9149300053e-07 1.1781557743e+04 2.5990273091e-01 6.0000000000e-02 
1.8981139041e-07 1.2304397699e+04 9.0131924952e-01 6.0000000000e-02 
1.3909968168e-06 1.4131105800e+04 9.9348985535e-01 6.0000000000e-02 
1.2351767438e-07 1.5538791954e+04 9.7218797873e-01 6.0000000000e-02 
3.8937720855e-09 1.1246206495e+04 5.4271237208e-01 6.0000000000e-02 
7.1280521953e-10 1.1544532316e+04 9.4848198686e-01 6.0000000000e-02 
2.5282559185e-07 1.1284052186e+04 8.5625794745e-01 6.0000000000e-02 
5.7654673122e-10 1.1341701395e+04 1.0376543219e+00 6.0000000000e-02 
1.5995530305e-08 1.3002398622e+04 3.2450639550e-01 6.0000000000e-02 
7.8145586974e-08 1.1361147102e+04 1.0980348730e+00 6.0000000000e-02 
1.0267968166e-08 1.2590219077e+04 1.1061223750e+00 6.0000000000e-02 
4.8846994519e-09 1.5567218376e+04 5.9326816041e-01 6.0000000000e-02 
7.3675674788e-09 1.1473899387e+04 1.0551411279e+00 6.0000000000e-02 
6.7516977053e-07 1.2151711450e+04 7.9803130272e-01 6.0000000000e-02 
9.9570519229e-08 1.4410971899e+04 8.3545332975e-01 6.0000000000e-02 
1.5603652779e-08 1.4509940436e+04 4.9153256069e-01 6.0000000000e-02 
3.1347629463e-09 1.2352641221e+04 1.1039006986e+00 6.0000000000e-02 
4.7493415601e-10 1.4576188156e+04 1.3023505998e+00 6.0000000000e-02 
7.4659405205e-08 1.2395709757e+04 1.5017590482e-01 6.0000000000e-02 
8.7845169657e-09 1.1439224540e+04 5.3766436034e-01 6.0000000000e-02 
9.0977107351e-07 1.4826412520e+04 1.1822269832e+00 6.0000000000e-02 
6.1352254291e-08 1.1836506113e+04 2.9583176425e-01 6.0000000000e-02 
6.7920080626e-09 1.2123962508e+04 1.1107078985e+00 6.0000000000e-02 
3.1375117494e-10 1.2187483827e+04 9.7014806242e-01 6.0000000000e-02 
1.8180445889e-08 1.2199488248e+04 1.0696584536e-01 6.0000000000e-02 
1.3058785639e-09 1.4926760266e+04 1.3649192175e+00 6.0000000000e-02 
1.9446839102e-07 1.9380237716e+04 1.1277267163e+00 6.0000000000e-02 
9.1197989279e-07 1.1228091777e+04 7.3271422815e-01 6.0000000000e-02 
1.5337092121e-08 1.7094298361e+04 8.8265196732e-02 6.0000000000e-02 
1.8847865114e-09 1.4911929798e+04 1.1892099851e+00 6.0000000000e-02 
2.9813921946e-13 1.3857633595e+04 3.7338686794e-01 6.0000000000e-02 
4.2177455542e-07 1.1586789601e+04 5.8322803366e-01 6.0000000000e-02 
8.4248480476e-07 1.1812252561e+04 7.2555544190e-01 6.0000000000e-02 
1.6106538394e-08 2.0000000000e+04 4.3998394818e-01 6.0000000000e-02 
2.5392511986e-06 1.7718871384e+04 1.1536083303e-01 6.0000000000e-02 
1.0786140534e-08 1.1878355223e+04 9.2212835487e-01 6.0000000000e-02 
2.8458591340e-12 1.3181404448e+04 1.0336236121e+00 6.0000000000e-02 
3.0459822201e-10 1.3208428038e+04 9.4092008848e-01 6.0000000000e-02 
8.3999418635e-09 1.5011376023e+04 6.2734632097e-01 6.0000000000e-02 
5.6968989523e-10 1.3463080802e+04 9.4787786547e-01 6.0000000000e-02 
4.6536287477e-07 1.3511499511e+04 1.0664176451e+00 6.0000000000e-02 
5.2712560517e-08 1.1215589981e+04 1.1814040894e+00 6.0000000000e-02 
9.2935332425e-07 1.3655745224e+04 9.8869921825e-01 6.0000000000e-02 
1.9913152050e-08 1.1382979795e+04 1.5073715290e+00 6.0000000000e-02 
6.9662158291e-08 1.1272114296e+04 4.9302992171e-01 6.0000000000e-02 
3.3471949433e-08 1.1861588830e+04 1.1170910918e+00 6.0000000000e-02 
9.1683119042e-10 1.5176703361e+04 9.0896785740e-01 6.0000000000e-02 
1.1698692038e-07 2.0000000000e+04 7.3015017423e-01 6.0000000000e-02 
1.0202467512e-10 1.4710367106e+04 6.1003643429e-01 6.0000000000e-02 
3.9131428686e-10 1.8978669931e+04 8.9097106800e-01 6.0000000000e-02 
3.7106266237e-10 1.3203244587e+04 9.9498490794e-01 6.0000000000e-02 
9.2241017801e-06 1.2009748572e+04 8.7427081571e-02 6.0000000000e-02 
2.2384851173e-05 1.6991246907e+04 9.4790063143e-01 6.0000000000e-02 
2.6185992876e-10 1.1400889756e+04 6.7969385531e-01 6.0000000000e-02 
1.8719344569e-10 1.4120544303e+04 2.2242921795e-01 6.0000000000e-02 
5.8236331876e-10 1.2710386041e+04 7.8452299686e-01 6.0000000000e-02 
1.4248660537e-06 1.3229509935e+04 6.1895735911e-01 6.0000000000e-02 
3.0842920730e-10 1.1285356073e+04 6.5872098647e-01 6.0000000000e-02 
4.2728024592e-06 1.2225856839e+04 8.9627502314e-01 6.0000000000e-02 
7.4745348103e-08 1.2822518880e+04 2.1066930679e-01 6.0000000000e-02 
2.8579989796e-08 1.2496372456e+04 1.2391391710e+00 6.0000000000e-02 
7.0622478384e-10 1.1859551265e+04 1.0187031711e+00 6.0000000000e-02 
1.0224812970e-09 1.4216143767e+04 5.2448176291e-01 6.0000000000e-02 
5.4167363568e-13 1.6690897332e+04 7.0937142690e-01 6.0000000000e-02 
6.1227170285e-08 1.7529865847e+04 9.3472601915e-01 6.0000000000e-02 
8.9050864531e-07 1.9482367302e+04 1.0704349560e+00 6.0000000000e-02 
6.8702159583e-09 1.2675633538e+04 4.0305348069e-01 6.0000000000e-02 
4.7684962163e-10 1.2170903616e+04 6.2577983644e-01 6.0000000000e-02 
1.8188603486e-09 1.5700301773e+04 1.4877363205e+00 6.0000000000e-02 
3.7757341549e-07 2.0000000000e+04 1.1089846896e+00 6.0000000000e-02 
2.4687146376e-05 1.1575808126e+04 1.0321150771e+00 6.0000000000e-02 
7.5638489970e-08 1.1677322000e+04 7.3209709750e-01 6.0000000000e-02 
2.0977001233e-08 2.0000000000e+04 2.9956231721e-01 6.0000000000e-02 
6.1921669533e-09 1.2228529049e+04 1.1061541317e+00 6.0000000000e-02 
7.3297624842e-12 1.9899623726e+04 1.3288366341e+00 6.0000000000e-02 
1.5385879893e-10 1.2582886003e+04 5.1990154924e-01 6.0000000000e-02 
1.6311273738e-05 1.1675409001e+04 4.5532951637e-01 6.0000000000e-02 
1.6388621178e-10 1.4310893120e+04 7.0006970953e-01 6.0000000000e-02 
2.5105103109e-06 1.1284316805e+04 3.4358665031e-01 6.0000000000e-02 
1.5607702455e-08 1.1772836567e+04 7.7790979681e-01 6.0000000000e-02 
2.5835440839e-09 1.1558233580e+04 1.0420451593e+00 6.0000000000e-02 
1.0030170570e-07 1.5989110548e+04 1.0762435160e+00 6.0000000000e-02 
6.4539443302e-10 1.7611799819e+04 1.1617292689e+00 6.0000000000e-02 
6.2325300117e-10 1.2810531290e+04 1.2636997448e+00 6.0000000000e-02 
1.0874914660e-09 1.3320352838e+04 1.4342316080e+00 6.0000000000e-02 
2.8944993213e-09 1.3198091401e+04 1.3225084616e+00 6.0000000000e-02 
3.4516945272e-08 1.4191151464e+04 8.4373586558e-01 6.0000000000e-02 
6.0571754082e-09 1.2391417888e+04 1.2887034307e+00 6.0000000000e-02 
6.2136999490e-09 1.4844138355e+04 1.0633679653e+00 6.0000000000e-02 
3.0131380653e-08 1.2188691464e+04 1.3178177128e+00 6.0000000000e-02 
7.9850940157e-11 1.2701811686e+04 8.4304150376e-01 6.0000000000e-02 
2.0747858301e-10 1.2275100591e+04 6.7780898542e-01 6.0000000000e-02 
4.3842578494e-10 1.2447813454e+04 4.6733049998e-01 6.0000000000e-02 
1.4373659181e-07 1.5460992138e+04 2.3791859016e-01 6.0000000000e-02 
4.1443654125e-06 1.1962556903e+04 1.6982759237e-01 6.0000000000e-02 
6.8582316833e-10 1.1847134706e+04 8.6743304178e-01 6.0000000000e-02 
8.6438092669e-08 1.4465416623e+04 7.6444266717e-01 6.0000000000e-02 
2.1097369586e-09 1.6071317891e+04 1.1783647029e+00 6.0000000000e-02 
1.4753263305e-08 1.2357195624e+04 1.0451076087e+00 6.0000000000e-02 
9.8249188392e-08 2.0000000000e+04 1.0330276066e+00 6.0000000000e-02 
2.7184298324e-10 1.1817585773e+04 1.0078585757e+00 6.0000000000e-02 
1.5051671192e-08 1.3220821488e+04 3.3636551223e-01 6.0000000000e-02 
7.6431857401e-07 1.1390923739e+04 1.1157491201e+00 6.0000000000e-02 
2.3395180450e-10 1.7495464457e+04 9.4950762492e-01 6.0000000000e-02 
1.6400271866e-07 2.0000000000e+04 1.2373855559e+00 6.0000000000e-02 
8.4831678486e-07 1.2807388421e+04 1.0154403778e+00 6.0000000000e-02 
8.7437066561e-08 1.4718910056e+04 1.0411968411e+00 6.0000000000e-02 
1.6385016706e-09 1.1359430246e+04 5.3808810937e-01 6.0000000000e-02 
1.2409336525e-07 1.5333487880e+04 4.6091120333e-01 6.0000000000e-02 
3.5168385661e-07 1.1806233065e+04 7.1086531939e-01 6.0000000000e-02 
2.1669719138e-06 1.2438153371e+04 1.1576304466e-01 6.0000000000e-02 
8.9095684357e-06 1.2413875313e+04 1.7637384894e-01 6.0000000000e-02 
7.2664433952e-09 1.4621220146e+04 1.2070348236e-01 6.0000000000e-02 
5.6168229435e-07 1.2107014745e+04 1.4530503583e+00 6.0000000000e-02 
5.1065805259e-10 1.8493789889e+04 1.2841414093e+00 6.0000000000e-02 
7.1549577046e-09 1.2952657422e+04 1.4027678676e+00 6.0000000000e-02 
3.8114131892e-09 1.3756320728e+04 6.9338260239e-01 6.0000000000e-02 
3.6314076182e-08 1.4029943559e+04 5.9296564534e-01 6.0000000000e-02 
1.9522410717e-11 1.1872544614e+04 1.1241952499e+00 6.0000000000e-02 
1.5208749227e-11 1.2130599377e+04 4.3758539626e-01 6.0000000000e-02 
4.0891513935e-09 1.2775330558e+04 1.1854218898e+00 6.0000000000e-02 
7.3944439565e-09 1.4245695397e+04 5.1766315822e-01 6.0000000000e-02 
7.5580045368e-10 1.2864791566e+04 5.9134124769e-01 6.0000000000e-02 
2.5543648188e-10 1.3565041740e+04 2.6116004478e-02 6.0000000000e-02 
1.6402972447e-10 1.6499575904e+04 9.6064111489e-01 6.0000000000e-02 
5.0975153668e-09 1.4467260380e+04 1.3495059471e+00 6.0000000000e-02 
1.7457834102e-08 1.1507894542e+04 1.0150097732e+00 6.0000000000e-02 
7.9717660267e-07 1.2071188393e+04 1.2641397731e+00 6.0000000000e-02 
1.3883424336e-08 2.0000000000e+04 6.8263503473e-01 6.0000000000e-02 
4.8061080913e-06 1.1869931041e+04 9.5976180203e-01 6.0000000000e-02 
1.4609851409e-11 1.9916953128e+04 1.0428709413e+00 6.0000000000e-02 
1.2439082448e-07 1.1442132416e+04 1.1004316355e+00 6.0000000000e-02 
2.6697268199e-10 1.3826501268e+04 1.0085124237e+00 6.0000000000e-02 
3.7274525384e-10 1.2541497028e+04 5.5252029336e-01 6.0000000000e-02 
8.9977349611e-10 1.5265547960e+04 5.2946518899e-01 6.0000000000e-02 
1.2077496730e-07 1.2240087490e+04 1.1877471964e+00 6.0000000000e-02 
2.7983551091e-08 1.1349291962e+04 1.3100091272e+00 6.0000000000e-02 
2.7792711237e-10 1.1362318712e+04 9.6758692247e-01 6.0000000000e-02 
2.6516810947e-09 1.2206588313e+04 9.1592095397e-01 6.0000000000e-02 
1.0216580924e-07 1.2232644662e+04 9.6856142826e-01 6.0000000000e-02 
1.5459519601e-11 1.3996087182e+04 8.5144238834e-01 6.0000000000e-02 
6.7193303852e-07 1.6561312728e+04 8.0020039072e-01 6.0000000000e-02 
2.8732095210e-08 1.1822545833e+04 3.4629430280e-01 6.0000000000e-02 
1.9802976241e-08 1.1323803638e+04 9.4687281406e-01 6.0000000000e-02 
8.5611410760e-06 1.2373407408e+04 7.4675239447e-01 6.0000000000e-02 
1.4137421885e-09 1.6951998041e+04 1.3413772853e+00 6.0000000000e-02 
1.0511466692e-09 1.1925645631e+04 1.4174922286e+00 6.0000000000e-02 
4.9618581988e-09 2.0000000000e+04 1.0665193461e+00 6.0000000000e-02 
6.5549406932e-07 1.3877116065e+04 9.9401942656e-01 6.0000000000e-02 
1.0854220801e-09 1.2406529427e+04 5.0278632874e-01 6.0000000000e-02 
1.1137496138e-12 1.2520027067e+04 6.4560710154e-01 6.0000000000e-02 
5.5893430441e-08 1.1795829248e+04 1.1338479002e+00 6.0000000000e-02 
1.1787310281e-09 1.3025979046e+04 1.2347425377e+00 6.0000000000e-02 
4.2223004697e-10 1.3399646296e+04 8.0984377177e-01 6.0000000000e-02 
3.1612364160e-08 1.3833329230e+04 3.1216823411e-01 6.0000000000e-02 
6.1903758014e-06 1.4645351379e+04 1.1154432499e+00 6.0000000000e-02 
2.4137611256e-09 1.5057665417e+04 3.5395567044e-01 6.0000000000e-02 
9.5932584985e-06 1.5998491990e+04 3.7955531235e-01 6.0000000000e-02 
8.4194072136e-08 1.2148744482e+04 7.7612252703e-01 6.0000000000e-02 
1.8151710106e-10 2.0000000000e+04 3.3677581369e-01 6.0000000000e-02 
1.2930988203e-10 1.1632702719e+04 5.8605345215e-01 6.0000000000e-02 
1.2142408840e-10 1.3757028071e+04 1.4575156268e+00 6.0000000000e-02 
9.6184693290e-11 1.6653804645e+04 6.7486237547e-01 6.0000000000e-02 
2.7464476347e-07 1.3078974301e+04 2.3104143571e-01 6.0000000000e-02 
1.9094752957e-09 1.1222188375e+04 1.3755171894e+00 6.0000000000e-02 
7.9772538119e-08 1.1417029636e+04 2.2181439446e-01 6.0000000000e-02 
9.1696071668e-10 1.3834465683e+04 7.8521362293e-01 6.0000000000e-02 
3.6837533718e-10 1.3382838008e+04 8.3548312434e-01 6.0000000000e-02 
2.5259514045e-10 1.7937004528e+04 1.2788959646e+00 6.0000000000e-02 
1.5729948163e-10 1.1224471044e+04 1.0540573356e+00 6.0000000000e-02 
1.4702171166e-11 1.2477923873e+04 8.7934342120e-01 6.0000000000e-02 
7.6072454395e-09 1.3779588432e+04 8.2306586445e-01 6.0000000000e-02 
5.6468460409e-11 1.5682488560e+04 2.7236177288e-01 6.0000000000e-02 
5.8796163028e-10 1.6605700843e+04 7.7285215964e-01 6.0000000000e-02 
1.4816411643e-05 1.2037477523e+04 8.5952677125e-01 6.0000000000e-02 
2.5669601383e-08 1.7550658924e+04 4.7084337103e-01 6.0000000000e-02 
1.8115236857e-09 1.1851831303e+04 2.1777815888e-01 6.0000000000e-02 
2.4930053835e-07 1.4139903937e+04 5.1289654143e-01 6.0000000000e-02 
1.0395449310e-05 1.1992308339e+04 9.3829566069e-01 6.0000000000e-02 
6.3941220133e-09 1.1453703701e+04 1.2068527636e+00 6.0000000000e-02 
4.7445820035e-07 2.0000000000e+04 1.0158591237e+00 6.0000000000e-02 
4.0358532731e-07 1.6547327697e+04 1.1536267774e-01 6.0000000000e-02 
1.2519331424e-06 1.1331377004e+04 9.7481163066e-01 6.0000000000e-02 
3.5302671200e-10 1.1683617457e+04 9.3851761174e-01 6.0000000000e-02 
1.4645645159e-09 1.2489286137e+04 8.0496467680e-01 6.0000000000e-02 
1.5464343957e-06 1.3059451089e+04 1.8424731900e-01 6.0000000000e-02 
5.1803657147e-07 1.1321623831e+04 1.3792755316e+00 6.0000000000e-02 
1.0055556639e-09 1.1341642421e+04 1.0697911137e+00 6.0000000000e-02 
1.1026188409e-07 1.3520066743e+04 1.0844197431e+00 6.0000000000e-02 
1.5303517359e-09 1.1639677666e+04 1.3256402404e+00 6.0000000000e-02 
9.8610930487e-08 1.1317012468e+04 7.8705043706e-01 6.0000000000e-02 
8.7700667358e-09 1.3089517722e+04 3.5396772954e-01 6.0000000000e-02 
1.5657976021e-09 1.7332553656e+04 9.8894555680e-01 6.0000000000e-02 
3.3979714200e-10 1.3226452014e+04 6.6752417945e-01 6.0000000000e-02 
1.6349047458e-07 1.4374532905e+04 3.3175670357e-01 6.0000000000e-02 
2.2614709956e-09 1.3712276268e+04 2.9773920610e-01 6.0000000000e-02 
1.6885754523e-08 1.1217785536e+04 1.1519952196e+00 6.0000000000e-02 
1.2069058629e-10 1.2067225181e+04 1.1477952973e+00 6.0000000000e-02 
2.7323279247e-07 1.1370829821e+04 7.3984371433e-01 6.0000000000e-02 
9.2790341276e-10 1.3559872746e+04 8.1900616948e-01 6.0000000000e-02 
9.8676868054e-10 1.1822915450e+04 7.2903105066e-01 6.0000000000e-02 
2.0984334788e-09 1.2816094280e+04 4.2731435427e-01 6.0000000000e-02 
3.9008423542e-08 1.1227584681e+04 5.2491308963e-01 6.0000000000e-02 
9.8702810771e-12 1.1746848584e+04 1.0862550412e-01 6.0000000000e-02 
2.1188783174e-10 1.3237266625e+04 9.0035852048e-01 6.0000000000e-02 
3.1264853080e-08 1.1575461646e+04 2.9949818453e-02 6.0000000000e-02 
7.0072380397e-08 1.1211286509e+04 1.0544319204e+00 6.0000000000e-02 
5.2843537297e-11 1.2832326821e+04 1.3981196720e+00 6.0000000000e-02 
3.2326765149e-07 1.1404075068e+04 3.2701558523e-01 6.0000000000e-02 
6.9487318191e-06 1.4498543191e+04 4.5819101835e-01 6.0000000000e-02 
5.6827883414e-09 1.2884938317e+04 6.6693859569e-01 6.0000000000e-02 
2.6751538275e-09 1.2951415074e+04 1.5127867071e+00 6.0000000000e-02 
4.0934324514e-06 1.4069270353e+04 5.7604985173e-01 6.0000000000e-02 
1.5751036114e-10 1.3327686207e+04 3.6922208125e-01 6.0000000000e-02 
1.6751673186e-07 1.3348393372e+04 1.2918152416e+00 6.0000000000e-02 
2.2814695130e-08 1.4979743208e+04 2.7798857403e-01 6.0000000000e-02 
2.4016622953e-12 1.1616721851e+04 1.1426947351e+00 6.0000000000e-02 
5.8680540643e-09 1.9183946950e+04 1.3227501267e+00 6.0000000000e-02 
1.6650366462e-06 1.3872070321e+04 9.0674904186e-02 6.0000000000e-02 
2.9060852478e-08 1.1338918004e+04 7.1263654274e-01 6.0000000000e-02 
3.4319682017e-09 1.5941349797e+04 9.7936509624e-01 6.0000000000e-02 
1.6105434025e-08 2.0000000000e+04 4.4525168611e-01 6.0000000000e-02 
7.9220201641e-09 1.6530736667e+04 1.3411898850e+00 6.0000000000e-02 
5.0037713862e-09 1.2538561477e+04 3.5300357879e-01 6.0000000000e-02 
5.2569038221e-10 1.3251241432e+04 8.4909600761e-01 6.0000000000e-02 
6.4052214304e-10 2.0000000000e+04 7.7006292725e-01 6.0000000000e-02 
3.5030185887e-09 1.3655693283e+04 1.4799577184e+00 6.0000000000e-02 
5.9828636525e-11 1.3481948898e+04 4.2771465117e-01 6.0000000000e-02 
1.3259808826e-10 1.7693460789e+04 7.4002365723e-01 6.0000000000e-02 
1.3981725883e-10 1.3343654582e+04 5.7250402381e-01 6.0000000000e-02 
1.5233884169e-10 2.0000000000e+04 8.8054715067e-01 6.0000000000e-02 
8.6001236219e-09 1.2382923392e+04 7.0181547693e-01 6.0000000000e-02 
5.6223468211e-09 1.9703695907e+04 1.3200605498e+00 6.0000000000e-02 
6.1152031773e-06 1.2160368118e+04 1.0513116225e+00 6.0000000000e-02 
8.6720276941e-10 1.2492705289e+04 9.0972044028e-01 6.0000000000e-02 
6.7547713937e-10 1.3101984178e+04 3.4206598638e-01 6.0000000000e-02 
3.0100564804e-08 1.1263028724e+04 5.4430699076e-01 6.0000000000e-02 
1.1751355764e-11 1.1327294011e+04 1.2520387098e+00 6.0000000000e-02 
1.7913383293e-09 1.2130565086e+04 4.3736377786e-01 6.0000000000e-02 
1.3100971215e-08 1.1877565279e+04 8.7933149053e-01 6.0000000000e-02 
1.3594882552e-11 1.1209153196e+04 6.0408052040e-01 6.0000000000e-02 
1.0527502752e-08 2.0000000000e+04 6.7344956962e-01 6.0000000000e-02 
2.1659656951e-07 1.2090913825e+04 2.7273883059e-01 6.0000000000e-02 
2.0864956604e-10 1.2064442182e+04 9.9512596015e-01 6.0000000000e-02 
4.9827581766e-09 1.5982867464e+04 7.4044325877e-01 6.0000000000e-02 
8.1729196974e-11 1.5581842530e+04 8.8574466194e-01 6.0000000000e-02 
9.3129558038e-09 1.4225146024e+04 6.8026856679e-01 6.0000000000e-02 
1.0985446226e-08 1.6371185131e+04 8.1938779963e-01 6.0000000000e-02 
2.0296109904e-08 1.2109309838e+04 1.3949215244e+00 6.0000000000e-02 
3.2152657703e-08 1.5063036692e+04 9.3779910245e-01 6.0000000000e-02 
8.2991337338e-12 1.2530609147e+04 8.3908632781e-01 6.0000000000e-02 
2.2670700823e-09 1.1257892846e+04 5.4464287080e-01 6.0000000000e-02 
1.4489871398e-11 1.1756359316e+04 1.0050709660e+00 6.0000000000e-02 
8.6204608060e-11 1.3544795321e+04 8.7761742174e-01 6.0000000000e-02 
2.2318552353e-10 1.1492766537e+04 1.2611876307e+00 6.0000000000e-02 
9.5020911886e-11 1.2963783385e+04 2.2779168070e-01 6.0000000000e-02 
1.8342726913e-09 1.4604840417e+04 2.5972801442e-01 6.0000000000e-02 
2.2908814006e-07 1.3408701224e+04 9.6649810588e-01 6.0000000000e-02 
2.5297189245e-12 1.2466276200e+04 5.8566543876e-01 6.0000000000e-02 
3.1189799094e-09 1.4555912647e+04 1.0972165941e+00 6.0000000000e-02 
3.8760103767e-09 1.1805107104e+04 1.3556178660e+00 6.0000000000e-02 
1.1575376866e-09 1.1873919430e+04 8.9938748803e-01 6.0000000000e-02 
1.5764259982e-07 1.4269763960e+04 1.1424344246e+00 6.0000000000e-02 
1.6255983372e-09 1.7919823870e+04 8.0872360950e-01 6.0000000000e-02 
1.8657995841e-08 2.0000000000e+04 1.2068542157e+00 6.0000000000e-02 
3.0887475235e-08 1.5097608163e+04 1.3473305899e+00 6.0000000000e-02 
1.1177261056e-06 1.1264253638e+04 1.0069277662e+00 6.0000000000e-02 
2.1473735841e-05 1.2174424887e+04 2.1783371440e-01 6.0000000000e-02 
5.5604005089e-09 1.4888146576e+04 1.0394119310e+00 6.0000000000e-02 
5.3301774603e-08 1.3150238230e+04 4.0020657970e-01 6.0000000000e-02 
7.0046230609e-11 1.1952915787e+04 2.5006783356e-01 6.0000000000e-02 
2.8026511281e-11 1.1892502076e+04 1.3533075847e+00 6.0000000000e-02 
2.4400809135e-07 2.0000000000e+04 1.1136481554e+00 6.0000000000e-02 
1.9071113947e-10 1.7164788707e+04 3.4149772822e-01 6.0000000000e-02 
1.0859265111e-09 1.1601702761e+04 1.0012028364e+00 6.0000000000e-02 
3.5577138967e-10 1.2266110207e+04 4.6916923143e-01 6.0000000000e-02 
2.2699059261e-10 1.3397748910e+04 1.2302108404e+00 6.0000000000e-02 
7.3629015384e-09 1.5605685478e+04 1.1306457153e+00 6.0000000000e-02 
2.1109409446e-09 1.2299410130e+04 7.7030658759e-01 6.0000000000e-02 
1.6288265123e-11 1.2058811309e+04 1.1886878496e-01 6.0000000000e-02 
5.5402446960e-10 1.3613969163e+04 3.9439900444e-01 6.0000000000e-02 
1.1745538706e-08 1.5310711766e+04 1.3084206389e+00 6.0000000000e-02 
3.0250032374e-12 1.5395393309e+04 7.5781348417e-01 6.0000000000e-02 
4.5924035315e-09 1.1326035242e+04 8.2212844436e-01 6.0000000000e-02 
9.0352847901e-09 1.3410245760e+04 4.0531455559e-01 6.0000000000e-02 
4.9185223032e-09 1.3470332138e+04 1.1267893286e+00 6.0000000000e-02 
5.8433193199e-09 1.5374283145e+04 4.8526674408e-01 6.0000000000e-02 
5.1474085633e-06 1.1711858830e+04 7.0948074515e-01 6.0000000000e-02 
1.7527689805e-12 1.5072609281e+04 1.0045957378e+00 6.0000000000e-02 
2.2331837270e-06 1.3459350404e+04 4.3491195390e-01 6.0000000000e-02 
6.3765868359e-10 1.1351806629e+04 3.4654563071e-01 6.0000000000e-02 
6.8485433866e-09 1.3889501378e+04 3.8810856892e-01 6.0000000000e-02 
3.4904102587e-08 1.6233808189e+04 3.0375325834e-01 6.0000000000e-02 
6.5094585887e-09 1.4901760433e+04 1.0638969799e+00 6.0000000000e-02 
1.9908943039e-08 1.4045097135e+04 5.1685101442e-01 6.0000000000e-02 
4.0159986983e-06 1.2335909408e+04 1.1672125141e+00 6.0000000000e-02 
2.3871751531e-09 1.2335508335e+04 2.1468351651e-01 6.0000000000e-02 
1.0459927803e-12 1.1890921813e+04 1.4675993960e+00 6.0000000000e-02 
2.3994161808e-08 1.1815950649e+04 2.9359706360e-01 6.0000000000e-02 
3.1678677598e-06 1.2943465119e+04 7.0519436645e-01 6.0000000000e-02 
9.0320827207e-11 1.1401347425e+04 7.2692181622e-01 6.0000000000e-02 
2.4654384508e-11 1.7340060733e+04 7.9148690106e-01 6.0000000000e-02 
1.7937921608e-11 1.3550097892e+04 7.7600861946e-01 6.0000000000e-02 
1.6753943739e-10 1.1319558049e+04 1.1289472113e+00 6.0000000000e-02 
6.4276146317e-10 1.5989211826e+04 5.8106757087e-01 6.0000000000e-02 
2.5350301567e-11 1.1617492638e+04 1.3376711667e+00 6.0000000000e-02 
1.9761349843e-05 2.0000000000e+04 1.2105836470e+00 6.0000000000e-02 
6.7531265219e-09 1.1573428106e+04 4.4081748106e-01 6.0000000000e-02 
2.4340333136e-10 1.4499011670e+04 1.0360475250e+00 6.0000000000e-02 
1.8848145210e-07 1.2163871195e+04 3.3916998432e-01 6.0000000000e-02 
4.0306440325e-09 1.2875520329e+04 6.8874106087e-01 6.0000000000e-02 
5.5924282347e-10 1.2641377912e+04 1.1974420385e-01 6.0000000000e-02 
6.8192107419e-09 1.2027678690e+04 1.0531536676e+00 6.0000000000e-02 
1.1586456630e-10 1.8099904991e+04 5.8508940571e-01 6.0000000000e-02 
3.7087630210e-09 1.9345707606e+04 1.6165203494e-01 6.0000000000e-02 
4.4102049260e-08 1.5413724820e+04 1.0689424885e+00 6.0000000000e-02 
1.9820005146e-07 1.3032018188e+04 9.0696384969e-01 6.0000000000e-02 
1.0611911547e-09 1.3104992133e+04 6.4167030525e-01 6.0000000000e-02 
1.0986261419e-10 1.3178045482e+04 9.7447235695e-01 6.0000000000e-02 
4.9946728111e-07 1.2419159758e+04 1.1198165953e+00 6.0000000000e-02 
4.7662820228e-09 1.2498965157e+04 1.3628526353e-01 6.0000000000e-02 
2.1470190614e-08 1.2259079245e+04 9.4514869297e-01 6.0000000000e-02 
2.1782087569e-07 1.3312378029e+04 1.2697831093e+00 6.0000000000e-02 
1.0096640709e-08 1.2020785757e+04 7.1202628686e-01 6.0000000000e-02 
1.0265736154e-09 1.3282772953e+04 9.5267551320e-01 6.0000000000e-02 
1.5859076390e-10 1.3909202914e+04 1.4155637329e-01 6.0000000000e-02 
1.0868279179e-06 1.2528178058e+04 3.4088542258e-01 6.0000000000e-02 
7.2348272458e-09 1.3344927091e+04 1.0196820720e+00 6.0000000000e-02 
5.5643447725e-12 1.3857425801e+04 8.8708878974e-01 6.0000000000e-02 
9.1760147364e-08 1.2284831807e+04 3.3540474943e-01 6.0000000000e-02 
3.8820603362e-10 1.2207287196e+04 1.4541228980e+00 6.0000000000e-02 
2.9989753660e-06 1.8294164776e+04 1.2084419169e+00 6.0000000000e-02 
1.8905761197e-10 1.1499928166e+04 8.9364558730e-01 6.0000000000e-02 
2.6736944792e-08 1.5192608976e+04 8.6715145487e-01 6.0000000000e-02 
4.7100990318e-08 1.3770255397e+04 8.9611214784e-01 6.0000000000e-02 
4.8203614977e-07 1.4897743381e+04 5.5754984610e-01 6.0000000000e-02 
1.4897317755e-09 1.1247274362e+04 9.0548852942e-01 6.0000000000e-02 
1.6393767760e-10 1.6446705050e+04 2.6361211324e-01 6.0000000000e-02 
1.3990337168e-08 1.2104239269e+04 5.6168400635e-01 6.0000000000e-02 
6.0705799121e-11 1.3730599830e+04 4.3878757837e-01 6.0000000000e-02 
9.6738186362e-13 1.5689460075e+04 5.1701325193e-01 6.0000000000e-02 
6.7977598509e-09 1.6029582888e+04 9.7696557236e-01 6.0000000000e-02 
1.5407521471e-11 1.4613121691e+04 9.2664549375e-01 6.0000000000e-02 
5.9390426141e-11 2.0000000000e+04 6.6048445565e-01 6.0000000000e-02 
6.5458984031e-09 1.1285083514e+04 8.1363085891e-01 6.0000000000e-02 
1.9071822342e-08 2.0000000000e+04 1.3179958918e+00 6.0000000000e-02 
2.1267922771e-10 1.2578593243e+04 1.0778008394e+00 6.0000000000e-02 
5.8648677801e-07 1.2580949303e+04 8.2331820498e-01 6.0000000000e-02 
1.8319563641e-10 1.2641842422e+04 7.5327925767e-01 6.0000000000e-02 
2.7911457973e-09 1.2538997006e+04 6.6386980563e-01 6.0000000000e-02 
2.9812821801e-06 1.3160963052e+04 7.1984205873e-01 6.0000000000e-02 
6.7470611760e-08 1.8944530353e+04 1.1339915185e+00 6.0000000000e-02 
1.2637492724e-07 1.2092121306e+04 9.7557139380e-01 6.0000000000e-02 
2.9522674093e-08 1.5097399518e+04 4.9133881149e-01 6.0000000000e-02 
3.4093076464e-11 1.2579346701e+04 9.8493087808e-01 6.0000000000e-02 
9.8995782412e-10 1.2554295070e+04 1.0819109965e+00 6.0000000000e-02 
1.1724271879e-05 1.2815200130e+04 6.9935693840e-01 6.0000000000e-02 
2.4372975967e-09 1.4633361239e+04 4.3890364689e-01 6.0000000000e-02 
2.2875835570e-08 1.4671797262e+04 7.1097052368e-01 6.0000000000e-02 
7.2841986948e-09 1.1281207785e+04 3.8082670423e-01 6.0000000000e-02 
1.2960176783e-06 1.6170304668e+04 3.6326315459e-01 6.0000000000e-02 
5.2224996843e-10 1.7752334750e+04 1.0591911710e+00 6.0000000000e-02 
2.2842267379e-08 1.5262772551e+04 5.6237768258e-01 6.0000000000e-02 
4.7483224143e-08 1.2046584472e+04 8.0942819289e-01 6.0000000000e-02 
4.4158288474e-07 1.3283871341e+04 4.7854557555e-01 6.0000000000e-02 
5.1068789470e-10 1.1347449361e+04 1.1779520607e+00 6.0000000000e-02 
9.5287927347e-10 1.1354625116e+04 3.4893749085e-01 6.0000000000e-02 
7.6259694880e-09 1.2680690777e+04 9.9796277391e-01 6.0000000000e-02 
4.0139589788e-09 1.1253956052e+04 8.0012193332e-01 6.0000000000e-02 
7.1104187819e-09 1.2301883545e+04 5.3472757387e-01 6.0000000000e-02 
2.2447731717e-08 1.1697029286e+04 1.3412285269e+00 6.0000000000e-02 
1.4288731865e-08 1.1267351192e+04 1.0848794308e+00 6.0000000000e-02 
1.2265222618e-10 1.1569136239e+04 9.3350412486e-01 6.0000000000e-02 
1.0674466485e-08 1.2613202243e+04 8.1060194455e-01 6.0000000000e-02 
1.4266301813e-08 1.4313620581e+04 2.6547531189e-01 6.0000000000e-02 
1.7338377914e-09 1.1814350520e+04 1.3779748168e+00 6.0000000000e-02 
1.6560877053e-08 1.7815799866e+04 6.7648007339e-01 6.0000000000e-02 
2.2190422766e-07 1.2964096775e+04 8.2601954134e-01 6.0000000000e-02 
4.7072091202e-10 1.3194354923e+04 9.8575198172e-01 6.0000000000e-02 
4.6063921244e-08 1.2233978689e+04 1.4108219360e+00 6.0000000000e-02 
1.7223893170e-06 1.6291671642e+04 2.5612127630e-01 6.0000000000e-02 
5.3948084630e-10 1.1743555659e+04 6.8785445164e-01 6.0000000000e-02 
5.9137886280e-09 1.1314049714e+04 1.4043141681e+00 6.0000000000e-02 
1.1717257549e-08 1.1346553998e+04 1.1120736627e+00 6.0000000000e-02 
9.7666431421e-07 1.3383163298e+04 3.9021552774e-01 6.0000000000e-02 
4.6541396546e-11 1.1357774791e+04 2.0333718782e-01 6.0000000000e-02 
1.0891251123e-05 1.2248709109e+04 3.2427610446e-01 6.0000000000e-02 
1.9406031139e-08 1.3808458367e+04 9.3384113590e-01 6.0000000000e-02 
9.3186571599e-10 1.4174601244e+04 1.2862836010e+00 6.0000000000e-02 
6.6940257622e-06 1.3975329121e+04 1.1762521955e+00 6.0000000000e-02 
6.2895015270e-12 1.1228937286e+04 2.9805448105e-01 6.0000000000e-02 
2.8761212547e-10 1.6069859938e+04 2.5614826234e-03 6.0000000000e-02 
3.1090087028e-08 1.3675412751e+04 8.4335586991e-01 6.0000000000e-02 
2.8846421412e-09 1.2972664512e+04 1.2439517547e+00 6.0000000000e-02 
4.2581196146e-09 1.2059640817e+04 5.9923970886e-01 6.0000000000e-02 
2.0594039096e-07 1.3312653271e+04 8.8214481928e-01 6.0000000000e-02 
7.0239685577e-09 1.2683360683e+04 1.9080050093e-01 6.0000000000e-02 
6.0676605188e-07 1.8364011650e+04 7.6346534307e-01 6.0000000000e-02 
7.1628640109e-10 1.1703135502e+04 6.5523033297e-01 6.0000000000e-02 
3.4435025413e-06 1.1888678944e+04 6.4227746302e-01 6.0000000000e-02 
1.1823785686e-06 1.2295015890e+04 1.0790074474e+00 6.0000000000e-02 
1.5195120381e-09 1.2315661424e+04 7.6503749928e-01 6.0000000000e-02 
1.0995909988e-08 1.1691827598e+04 9.9128317809e-01 6.0000000000e-02 
6.5707277954e-10 1.2611589068e+04 7.0567543797e-01 6.0000000000e-02 
5.9501656029e-09 1.1616966046e+04 8.5128300301e-01 6.0000000000e-02 
1.0791756457e-09 1.3658797059e+04 7.2132978061e-01 6.0000000000e-02 
1.2256057492e-09 2.0000000000e+04 8.6089948504e-01 6.0000000000e-02 
1.5099131549e-09 1.4262211731e+04 4.3247828194e-01 6.0000000000e-02 
4.7326260844e-09 1.8498508778e+04 6.9163277289e-01 6.0000000000e-02 
3.9041331665e-07 1.3016237157e+04 1.3107016365e+00 6.0000000000e-02 
1.6196016281e-07 1.1676649370e+04 8.6474070692e-01 6.0000000000e-02 
1.4101128665e-08 1.1672645807e+04 1.9068058327e-01 6.0000000000e-02 
1.1708111714e-07 1.3084504145e+04 7.5918477456e-01 6.0000000000e-02 
3.4076072667e-08 1.5379126886e+04 1.4130356290e+00 6.0000000000e-02 
3.5531275981e-09 1.2594491047e+04 7.0122251760e-01 6.0000000000e-02 
1.5331602084e-10 1.2958420111e+04 1.1842382865e+00 6.0000000000e-02 
1.0966575035e-05 1.2754611605e+04 4.8149937021e-01 6.0000000000e-02 
3.7021731758e-08 1.1452647436e+04 1.1028808570e+00 6.0000000000e-02 
3.0932331246e-11 1.1795860163e+04 1.4759662887e-01 6.0000000000e-02 
2.0879668180e-10 1.6263075862e+04 1.2736592550e+00 6.0000000000e-02 
6.6081504487e-07 1.1896613952e+04 1.4152202477e+00 6.0000000000e-02 
1.1023656909e-07 1.1650254186e+04 3.6508802144e-01 6.0000000000e-02 
