# Supplementary material for: Atmospheric CO2 levels from 2.7 billion years ago inferred from micrometeorite oxidation
Source: Sci Adv. 2020 Jan 22;6(4):eaay4644. doi: 10.1126/sciadv.aay4644 (PMC6976288; doi:10.1126/sciadv.aay4644)
Supplement: Data file S1 [file aay4644_Data_file_S1.zip › co2_atmos/co2_6/clean_results.dat]

Radius [m]       Fe Area [frac]    Max Temp [k]    
2.9171732051e-05 8.7711845321e-01 2.1508892148e+03 
1.0127699812e-05 1.0000000000e+00 1.2836339915e+03 
5.4810837072e-06 9.0575400827e-01 2.1960218213e+03 
6.8546637548e-05 8.6959200354e-01 2.3251715456e+03 
1.1142664307e-04 8.6954609199e-01 2.2634346423e+03 
2.1737687249e-05 8.5161356084e-01 1.9806725815e+03 
3.7695428698e-05 8.8429748913e-01 2.1867730003e+03 
1.7709622420e-05 8.7934147511e-01 2.1030863329e+03 
3.4934664252e-05 8.7768725629e-01 2.4044725229e+03 
8.4915946480e-06 8.8131715705e-01 1.8322157129e+03 
4.2548417354e-05 8.7963229824e-01 2.2351069525e+03 
1.7776783538e-05 8.8600207389e-01 2.3729271856e+03 
2.6019549050e-05 8.4211330903e-01 1.9493428324e+03 
1.5133710619e-05 8.5862558217e-01 1.8721298071e+03 
1.0016754836e-04 8.6125454109e-01 2.4780716755e+03 
1.4905640440e-05 8.8489951274e-01 2.0834196856e+03 
1.2852026744e-05 1.0000000000e+00 1.6874256632e+03 
1.2142371041e-05 8.9174329560e-01 2.4586068979e+03 
8.3290139035e-06 1.0000000000e+00 1.3518051592e+03 
1.8469647195e-05 8.4648942265e-01 1.9541504317e+03 
2.3420183013e-05 1.0000000000e+00 1.6038686486e+03 
1.6785396508e-05 8.8814106729e-01 2.5074141847e+03 
7.5125106805e-05 8.6850210628e-01 2.3222736427e+03 
5.4022482868e-05 8.7056497810e-01 2.2836620577e+03 
4.2589906686e-05 8.6920022918e-01 2.1139193765e+03 
4.3116575689e-05 8.4229121160e-01 2.0180936622e+03 
9.8807440652e-06 1.0000000000e+00 1.6466584089e+03 
1.4645106926e-05 8.8231945547e-01 2.0882769678e+03 
1.7397644576e-05 1.0000000000e+00 1.7427442288e+03 
1.3423456813e-04 8.7269678609e-01 2.2083556331e+03 
1.5090382043e-05 8.8957831044e-01 2.3594966141e+03 
8.0999676223e-06 8.8995194527e-01 2.0762549787e+03 
8.7580726755e-06 9.0448970224e-01 2.1501697682e+03 
1.8906165723e-04 8.6943570358e-01 2.4896585138e+03 
4.7922535636e-05 8.7824471877e-01 2.2248834710e+03 
1.0208450551e-04 8.7005912094e-01 2.4335746969e+03 
2.8709666196e-05 8.8962479143e-01 2.2767010084e+03 
8.5461259467e-05 8.7678635777e-01 2.2018310410e+03 
4.4131621257e-05 8.7177001077e-01 2.1951448634e+03 
3.8703208831e-05 8.7632507468e-01 2.2332101580e+03 
3.3936238424e-05 8.7690656463e-01 2.2344419616e+03 
7.3059981089e-06 1.0000000000e+00 1.5811345590e+03 
7.8519532915e-06 1.0000000000e+00 1.2393707417e+03 
2.1072994186e-05 8.7866154662e-01 2.1152818263e+03 
2.2315562834e-05 1.0000000000e+00 1.6133431966e+03 
4.1413611151e-05 8.8909427026e-01 2.3090153581e+03 
1.5565888953e-04 8.7670206084e-01 2.3368185283e+03 
8.0346868752e-05 8.6973469340e-01 2.5262150525e+03 
2.6300862820e-05 8.7239841971e-01 2.0923794417e+03 
7.1598216219e-06 1.0000000000e+00 3.0317482176e+02 
3.6414718616e-05 1.0000000000e+00 1.7556567004e+03 
1.7185405018e-05 8.5165169407e-01 1.8938067468e+03 
4.1540883130e-06 9.0389386787e-01 2.3354250183e+03 
1.7127404715e-05 8.9112218773e-01 2.3092741677e+03 
3.4550806795e-05 8.4252517878e-01 1.9347420498e+03 
8.3352858886e-06 8.9529564742e-01 2.3509964935e+03 
7.9756235622e-05 8.6656186188e-01 2.2951590719e+03 
1.2841448120e-05 8.8930428164e-01 2.2185350265e+03 
5.8723003921e-06 1.0000000000e+00 1.3795771291e+03 
9.1208869312e-05 8.6803565455e-01 2.2718407680e+03 
1.3625521104e-05 8.9070686230e-01 2.3232858765e+03 
6.5899791540e-05 8.6857237501e-01 2.2131451477e+03 
1.3836870686e-05 9.0009682302e-01 2.0609480759e+03 
3.4185011845e-05 8.7568275385e-01 2.1066139317e+03 
2.8223651947e-05 8.7897412573e-01 2.2536817566e+03 
1.0420531074e-05 1.0000000000e+00 1.7787084893e+03 
1.3962495850e-05 8.9023066855e-01 2.1087056303e+03 
9.9840117658e-06 1.0000000000e+00 1.6213964233e+03 
1.9232181380e-05 8.8200172064e-01 2.0939283812e+03 
1.3706364364e-05 8.5485884667e-01 1.8842553389e+03 
6.9143459972e-05 8.6580816730e-01 2.5053142436e+03 
3.4119373233e-05 8.8137346304e-01 2.2281901838e+03 
7.9106751506e-06 1.0000000000e+00 1.5725905672e+03 
3.0214857962e-05 8.7737724333e-01 2.2545863140e+03 
6.9923411926e-05 8.9136164829e-01 2.3541279265e+03 
1.1784489544e-05 9.0583952877e-01 2.3065584245e+03 
1.4934368745e-05 8.6292188643e-01 1.8594817635e+03 
3.4950004108e-06 9.0174433357e-01 2.4624969831e+03 
8.5591192846e-05 8.6327680883e-01 2.3799722762e+03 
7.9119950710e-05 8.7092554431e-01 2.3060842261e+03 
7.0556976966e-05 8.7440182604e-01 2.4081412113e+03 
3.0733735344e-05 8.8588990048e-01 2.3608972836e+03 
4.2933093265e-05 8.6996683587e-01 2.1567427398e+03 
2.9162432722e-05 8.4676708758e-01 1.9133744327e+03 
1.0478091858e-04 8.6593696337e-01 2.3001214246e+03 
2.6552360195e-05 1.0000000000e+00 1.7862422854e+03 
3.5200345395e-05 8.7565310469e-01 2.2766211165e+03 
9.8427400097e-05 8.6965625120e-01 2.2056837296e+03 
5.5529107827e-05 8.7738175985e-01 2.1458385370e+03 
1.6282603225e-05 8.8878375376e-01 2.2664748102e+03 
5.9361284124e-05 8.7022376034e-01 2.1112973668e+03 
9.8385727411e-05 8.6599459986e-01 2.3689224592e+03 
3.7854065313e-05 8.7988337895e-01 2.3360978061e+03 
2.4172285752e-05 8.8317672500e-01 2.3416527824e+03 
4.6254425760e-05 8.7235056221e-01 2.0900180858e+03 
2.4909322188e-05 1.0000000000e+00 1.7432759795e+03 
5.2160404510e-05 8.7009521138e-01 2.3288231180e+03 
4.8132644577e-05 8.7024596792e-01 2.1999024031e+03 
6.5825934528e-05 8.8140665991e-01 2.3867717423e+03 
5.9207774065e-05 8.6875315907e-01 2.3035992719e+03 
5.5985541803e-05 8.7375295820e-01 2.1091622711e+03 
2.2089962393e-05 8.6584713489e-01 1.8525494616e+03 
4.2888035116e-05 8.7235949463e-01 2.2687852938e+03 
3.4949102470e-05 1.0000000000e+00 1.7326293402e+03 
1.0230263625e-05 8.9978820311e-01 2.4584747385e+03 
1.3076819197e-04 8.6128122394e-01 2.3684759054e+03 
9.7476016229e-06 8.9191746529e-01 2.4042654799e+03 
3.3013487239e-05 8.8505585230e-01 2.0897601281e+03 
2.1664212096e-06 1.0000000000e+00 1.2684637505e+03 
9.7021635543e-05 8.6343808767e-01 2.3596438960e+03 
1.0967357356e-04 8.6316003705e-01 2.3798504802e+03 
3.5615120317e-06 9.0160905216e-01 2.4659447135e+03 
1.5591317238e-05 8.7970416319e-01 2.6471626265e+03 
5.4383080837e-05 8.7360167459e-01 2.1726634343e+03 
4.5955882978e-06 1.0000000000e+00 1.2673889215e+03 
2.1893625110e-05 8.4873294142e-01 1.9786825006e+03 
2.0556632896e-05 8.8648794636e-01 2.3173460907e+03 
2.5870023502e-05 8.7695067377e-01 2.0710637155e+03 
7.5451709225e-05 8.7551933537e-01 2.3367763955e+03 
1.0255893168e-04 8.6993567026e-01 2.1565819258e+03 
7.5961703357e-05 8.7381712663e-01 2.4305358306e+03 
8.7899105095e-05 1.0000000000e+00 3.0000000000e+02 
7.2134894233e-05 8.6665930976e-01 2.2843232421e+03 
7.8320455400e-05 8.7331273899e-01 2.1766902827e+03 
1.9744754100e-05 8.8778213523e-01 2.1458431919e+03 
4.7104710556e-06 8.9859411279e-01 2.5228392486e+03 
1.3806123268e-05 8.8253159821e-01 2.0636400278e+03 
7.2877327251e-06 9.0175209020e-01 2.1841782437e+03 
2.3393207077e-05 8.4769809584e-01 1.9698111282e+03 
1.6270875836e-04 8.5127091030e-01 2.5252567047e+03 
4.0452713613e-05 8.7520114826e-01 2.5900671840e+03 
2.0861937699e-05 8.5467014025e-01 1.8814007706e+03 
1.4839796313e-05 8.8276580764e-01 2.1108051896e+03 
2.6117685135e-05 8.7417764203e-01 2.0850474897e+03 
7.8361860706e-05 8.6668969617e-01 2.4442522913e+03 
2.2052430194e-05 8.4979608490e-01 1.8980325706e+03 
1.4754866389e-04 8.6150406579e-01 2.4337586847e+03 
4.6672422645e-05 8.7162074057e-01 2.3373001909e+03 
8.0511443796e-05 8.7687240261e-01 2.1391284459e+03 
2.9047676877e-05 8.5057818261e-01 1.8993659175e+03 
1.9224401471e-05 8.8425502371e-01 2.1784295856e+03 
2.6429476399e-06 1.0000000000e+00 1.4514564375e+03 
1.4064770953e-05 8.9395091486e-01 2.4370476677e+03 
9.9587106018e-06 8.9528564325e-01 2.5380765264e+03 
3.4091142672e-05 8.7623799322e-01 2.2307103996e+03 
2.5190122025e-05 8.7022800542e-01 2.0807785518e+03 
3.9585630694e-05 1.0000000000e+00 3.2090456828e+02 
7.9578978934e-06 8.9941791703e-01 2.5517755899e+03 
2.8337909908e-04 8.5474791835e-01 2.5283755195e+03 
7.1921767546e-05 8.6896776385e-01 2.2768272310e+03 
3.4366395836e-06 9.0062269705e-01 2.4802005973e+03 
5.3972431213e-05 8.7406232146e-01 2.1092553749e+03 
6.2982779964e-06 1.0000000000e+00 1.4225403713e+03 
1.7449108878e-05 8.4633825624e-01 1.9897563553e+03 
2.1269506462e-04 8.4872605726e-01 2.5823380800e+03 
1.6317916136e-05 8.8112583642e-01 2.0664108183e+03 
1.4874077761e-04 8.5522507813e-01 2.4957214633e+03 
5.4471977207e-05 8.7199462579e-01 2.2090139579e+03 
4.4637043539e-05 8.4760062903e-01 2.0370951955e+03 
2.9326488113e-05 8.8852769342e-01 2.3220777423e+03 
1.7068747834e-05 8.9501208017e-01 2.1109624677e+03 
2.7496459252e-05 1.0000000000e+00 1.7055209729e+03 
3.3348763435e-05 1.0000000000e+00 1.0396253588e+03 
4.6228390708e-05 8.7062976210e-01 1.8462849753e+03 
3.5066808841e-05 8.8161920092e-01 2.2891622505e+03 
5.9446315308e-05 8.4469642162e-01 1.9516977539e+03 
3.0479245949e-05 8.8671534810e-01 2.1908175203e+03 
9.8550356838e-05 8.7142704148e-01 2.0921189824e+03 
1.3724731945e-05 1.0000000000e+00 1.7730370279e+03 
1.9311818633e-05 8.4425962542e-01 1.9496009150e+03 
2.3159165636e-05 8.7407871032e-01 2.0921422919e+03 
2.3003703230e-05 8.8063147072e-01 2.4154310319e+03 
1.3633306499e-04 8.5499297955e-01 2.4876448103e+03 
2.8754967999e-05 8.4283684752e-01 1.9915111120e+03 
3.4904821098e-05 8.7984592573e-01 2.3407592269e+03 
2.6066381368e-05 8.9082447389e-01 2.1302913515e+03 
5.7651886156e-05 8.7617872150e-01 2.1733867087e+03 
6.5152002368e-06 9.0153711803e-01 2.4652297934e+03 
2.0746862190e-05 1.0000000000e+00 1.7577234335e+03 
3.3012587913e-05 8.7672431114e-01 2.2787367031e+03 
1.5141432931e-04 8.6680831251e-01 2.2956212773e+03 
1.1512532928e-05 8.9470561884e-01 2.1219461884e+03 
1.0788670871e-05 9.0379395508e-01 2.4235858271e+03 
9.7511930419e-05 8.7046062945e-01 2.3565195678e+03 
4.0736828840e-05 8.8350980829e-01 2.3014288965e+03 
3.5477613552e-05 8.7031155885e-01 2.1179565244e+03 
2.4719482088e-05 8.8167451246e-01 2.4401579265e+03 
9.1969182094e-05 8.6636949868e-01 2.3446129294e+03 
1.0158616437e-04 8.5961659025e-01 2.4713067082e+03 
1.4309099379e-04 8.5323969616e-01 2.5315562518e+03 
1.9696390489e-05 8.8387669325e-01 2.2853071253e+03 
2.6756832190e-04 1.0000000000e+00 6.7022177210e+02 
2.1249845244e-05 8.9435037161e-01 2.0416158655e+03 
6.2311594440e-05 1.0000000000e+00 1.6345801706e+03 
2.7026948185e-05 8.8224905377e-01 2.2088505806e+03 
3.2281955425e-05 8.7892474095e-01 2.3151158334e+03 
8.7319458914e-06 1.0000000000e+00 1.3350753061e+03 
8.0174094938e-06 1.0000000000e+00 1.6246803726e+03 
5.0333118388e-05 8.7384728990e-01 2.0826569028e+03 
2.3906446445e-05 8.8288548431e-01 2.2622686395e+03 
2.4823063862e-05 8.7757103953e-01 2.1217178865e+03 
1.6827237280e-05 8.8047423613e-01 2.1153349428e+03 
1.4024803543e-05 8.8936041382e-01 2.0766480820e+03 
5.5892635455e-05 8.5366526524e-01 1.9648940283e+03 
6.7778347800e-05 8.7164100016e-01 2.1642850849e+03 
1.5889446387e-04 8.7180691193e-01 2.2609465766e+03 
4.0944146981e-06 9.0244110402e-01 2.4331688027e+03 
1.7296189645e-04 8.6058676549e-01 2.4191963634e+03 
7.7282685530e-06 8.9161083536e-01 1.9787850679e+03 
1.0557369641e-04 8.6950398504e-01 2.2272129180e+03 
2.0932974797e-05 8.5077704753e-01 1.9730002724e+03 
2.2587005778e-05 8.7346565786e-01 2.0868311570e+03 
1.4807985823e-05 8.8856955969e-01 2.1953848123e+03 
9.8221812225e-05 8.7413535776e-01 2.2188277952e+03 
9.8949581885e-05 8.4274413894e-01 2.0187858893e+03 
2.0968527535e-05 1.0000000000e+00 1.7398956365e+03 
3.9982444267e-05 8.7446228603e-01 2.1160102119e+03 
7.5929258742e-05 8.7237792431e-01 2.2686273222e+03 
8.0401858359e-06 1.0000000000e+00 1.6615641963e+03 
2.3712348461e-05 8.8338474615e-01 2.4547479167e+03 
5.2241776830e-05 8.7013516190e-01 2.2709588055e+03 
6.8359086348e-05 8.7012316188e-01 2.1794578205e+03 
1.5665208753e-04 8.5803109284e-01 2.5384760564e+03 
3.6112685255e-05 8.8163243936e-01 1.9993808666e+03 
3.2972978543e-05 1.0000000000e+00 1.2557508997e+03 
6.8390240778e-06 9.0554854970e-01 2.3144380785e+03 
6.7235168764e-05 8.7556381964e-01 2.4202645465e+03 
2.7692435938e-05 8.7644382922e-01 2.1344071302e+03 
3.3614945604e-06 1.0000000000e+00 1.2751084822e+03 
8.8329524775e-05 8.7247443396e-01 2.1923004378e+03 
3.4347234263e-05 8.6094265611e-01 1.8695727194e+03 
2.2822460287e-05 8.7772683477e-01 2.0737815678e+03 
3.1007943818e-05 8.7847543949e-01 2.3621198787e+03 
8.7243493202e-05 8.7453321478e-01 2.4923023295e+03 
1.6040840625e-05 8.8723123968e-01 2.2436163803e+03 
4.2324559213e-05 8.6928028090e-01 2.6213130328e+03 
6.6600936811e-05 8.7112030725e-01 2.2878914665e+03 
3.4969657950e-06 9.0592725536e-01 2.2846253088e+03 
1.6412025886e-05 8.7500988426e-01 1.8371137398e+03 
1.6058540356e-05 1.0000000000e+00 4.5710462911e+02 
1.0122417054e-05 8.9133011362e-01 2.1055339155e+03 
5.4968106003e-05 8.6967716664e-01 2.3946622064e+03 
4.0226558028e-05 1.0000000000e+00 1.4695534941e+03 
6.8384536930e-05 8.6646674418e-01 2.3064276783e+03 
2.3535253169e-05 8.8233383327e-01 2.1335040927e+03 
2.2558871806e-05 8.7601710654e-01 2.0702686142e+03 
2.0351644319e-05 8.7655349656e-01 1.9751434148e+03 
1.7485453061e-05 1.0000000000e+00 1.5938421530e+03 
7.9416885781e-06 1.0000000000e+00 1.5085442606e+03 
3.1758860205e-05 8.8227918105e-01 2.2218865725e+03 
9.8961740884e-06 8.8758422582e-01 2.0868845768e+03 
1.2027546034e-05 8.9384135973e-01 2.1781709447e+03 
2.0364338401e-04 8.5507127055e-01 2.4893466643e+03 
9.4423316474e-06 8.9345839575e-01 2.4334381128e+03 
3.1609909151e-05 8.7361136813e-01 2.1580178400e+03 
4.1264374193e-05 8.7531090057e-01 2.4376285140e+03 
1.9628194121e-04 8.5790027697e-01 2.4592334049e+03 
6.0573429969e-05 8.4072471115e-01 1.9881606416e+03 
6.9840683594e-06 8.9765817077e-01 2.5304352147e+03 
1.8173109318e-05 8.8183178310e-01 2.5628912011e+03 
1.5172501231e-04 8.6297411557e-01 2.3473581123e+03 
2.2927260787e-05 8.7717577541e-01 1.8340373440e+03 
3.2335001653e-05 8.7582569061e-01 2.1151042052e+03 
7.8151785651e-05 8.6354915276e-01 2.4689370915e+03 
2.3172973449e-04 8.7020417969e-01 2.1342766960e+03 
3.2595508962e-05 8.6659265308e-01 1.8498966032e+03 
6.1867465427e-05 8.7870804239e-01 2.2757252127e+03 
3.7316046726e-05 1.0000000000e+00 1.6048919900e+03 
8.4165655014e-05 8.6749909506e-01 2.2720164461e+03 
3.1610519498e-05 8.7748952079e-01 2.2529816653e+03 
1.3232614042e-05 8.9630276114e-01 2.1978267240e+03 
2.1105130888e-05 8.7726261813e-01 2.0792645116e+03 
3.4241515864e-05 8.7668585154e-01 2.4424401521e+03 
2.2258823745e-05 8.8223956906e-01 2.2138922529e+03 
7.8917533918e-05 8.6910927362e-01 2.1181175139e+03 
1.6013299579e-05 1.0000000000e+00 1.5617381279e+03 
9.8880853692e-05 8.6540628782e-01 2.3206149755e+03 
2.5350978699e-05 8.8087956563e-01 2.1207999424e+03 
3.1638722490e-05 8.6998748657e-01 2.0997870866e+03 
2.7804609207e-05 8.7851098117e-01 2.1820398383e+03 
6.5861871931e-05 8.6745991764e-01 2.2573326862e+03 
6.9504754079e-06 1.0000000000e+00 1.5674828667e+03 
1.9417578262e-05 8.4740196511e-01 1.9516436476e+03 
5.4653588641e-05 8.6852827859e-01 2.2753181839e+03 
9.5563390712e-05 8.6866325859e-01 2.2084038211e+03 
1.2169378726e-05 1.0000000000e+00 1.0748797167e+03 
9.1640073307e-05 8.6239145001e-01 2.3603597127e+03 
6.9867730774e-05 8.6518239562e-01 2.5958808426e+03 
3.4509797048e-05 8.7835009485e-01 2.2074192197e+03 
4.5018121632e-05 1.0000000000e+00 3.0000000000e+02 
7.3771548396e-05 8.6659268591e-01 2.5361311010e+03 
1.6705186770e-05 8.7682580256e-01 2.0729489356e+03 
9.9326357482e-05 8.8029518352e-01 2.2105748839e+03 
2.0932050489e-05 8.8373656823e-01 2.3762559245e+03 
4.3428526556e-06 1.0000000000e+00 1.0653520346e+03 
2.2775733103e-05 9.0211383295e-01 2.1513597126e+03 
6.1102286067e-05 8.6699558359e-01 2.5357888297e+03 
6.4767235996e-05 8.6905507206e-01 2.2314504419e+03 
1.9650485787e-05 8.9111282510e-01 2.2071906304e+03 
3.5611399780e-06 9.0139510195e-01 2.5081321099e+03 
4.6504464400e-05 8.9114140832e-01 2.0958666154e+03 
3.3133409960e-05 8.7629480433e-01 2.2167012468e+03 
2.4708336532e-05 8.7726845292e-01 2.0765887422e+03 
4.5718641602e-06 9.0602216929e-01 2.3103688552e+03 
4.9251401978e-05 1.0000000000e+00 3.2225634398e+02 
1.2725419118e-05 8.4885385367e-01 1.9650635035e+03 
8.5806206671e-06 8.9613385643e-01 2.1354416223e+03 
1.6783525053e-05 8.6689861163e-01 2.0432929234e+03 
5.6496624172e-06 9.0466353314e-01 2.1604532883e+03 
4.1774452706e-05 8.7546172168e-01 2.2087269896e+03 
1.9599128577e-05 9.0453171735e-01 2.1595887222e+03 
1.7750051346e-04 8.6302610248e-01 2.4160270360e+03 
3.0678712890e-05 8.7145682239e-01 2.0769842015e+03 
2.1810312316e-05 8.7922910679e-01 2.1424226623e+03 
6.2605349271e-05 8.6829702969e-01 2.2465217175e+03 
7.3728222735e-06 1.0000000000e+00 1.1132646354e+03 
3.1122396869e-05 8.7501282133e-01 2.1551487555e+03 
5.4722030681e-05 8.7335175588e-01 2.1890045526e+03 
7.7383953098e-06 1.0000000000e+00 1.4825180613e+03 
4.0302705561e-06 9.0337417802e-01 2.4280381562e+03 
6.9964018475e-05 8.6655716552e-01 2.3615956733e+03 
1.8992101845e-05 1.0000000000e+00 1.7563207774e+03 
1.5829549647e-05 8.9095777570e-01 2.3027659336e+03 
1.3740928706e-05 8.8163228315e-01 2.0323235415e+03 
2.6599613766e-05 8.8299021385e-01 2.2572632664e+03 
1.5997502354e-05 8.9190231301e-01 2.3264778299e+03 
8.7253897066e-05 1.0000000000e+00 1.7614158743e+03 
2.9234394879e-05 8.8565591406e-01 2.2890685918e+03 
6.5647869500e-06 1.0000000000e+00 1.4570798079e+03 
3.8530459315e-05 8.7010438981e-01 2.1304058619e+03 
7.9058559163e-06 1.0000000000e+00 1.3741678595e+03 
1.4337773385e-05 8.6538879354e-01 1.8592864459e+03 
1.9668690534e-05 1.0000000000e+00 1.4556303371e+03 
1.4821910912e-05 8.5294561485e-01 2.0123579806e+03 
1.7225947288e-05 8.8574372680e-01 2.2268417451e+03 
6.3453418563e-05 8.7627419636e-01 2.3731311962e+03 
4.4185491053e-06 1.0000000000e+00 1.3878137521e+03 
3.1921641767e-05 8.8528307423e-01 2.1428737868e+03 
5.0748625075e-05 1.0000000000e+00 1.6673815638e+03 
3.4061438370e-05 8.5607361019e-01 2.0551212192e+03 
5.7093265500e-05 8.8175502627e-01 2.2899491298e+03 
8.9073056171e-06 8.9825974918e-01 2.2394296550e+03 
9.7532819467e-06 9.0585286205e-01 2.3065702281e+03 
7.0599668769e-05 8.8735854064e-01 2.1261768960e+03 
1.5391185350e-04 8.6342024105e-01 2.3342755936e+03 
1.9239734312e-04 8.4772432411e-01 2.5649810102e+03 
2.8870197164e-05 8.8685293785e-01 2.1929722929e+03 
4.1485242551e-05 8.7435258427e-01 2.3241301651e+03 
1.3399120956e-05 8.6649877803e-01 1.8521555757e+03 
9.8505570896e-06 1.0000000000e+00 1.0879432165e+03 
7.8546987335e-06 9.0065307749e-01 2.4799216709e+03 
7.7641272316e-06 8.9570010737e-01 2.1772969367e+03 
3.3561847003e-05 8.4271624781e-01 1.9449971738e+03 
2.2639990720e-05 8.7120596441e-01 2.0857777211e+03 
1.9684689827e-05 1.0000000000e+00 1.6697518517e+03 
2.8614553485e-05 8.8964970844e-01 2.1948694573e+03 
3.4926601644e-05 8.7571557436e-01 2.1334086361e+03 
8.1894312670e-06 1.0000000000e+00 1.6653350123e+03 
1.9457207180e-05 8.8146976884e-01 2.1439001334e+03 
5.1412905895e-05 8.8815393898e-01 2.1214068525e+03 
4.6813522785e-06 1.0000000000e+00 1.5858701398e+03 
4.8263188546e-05 8.7049275915e-01 2.1326587998e+03 
2.9604561404e-05 8.7906363015e-01 2.2591332516e+03 
4.3489369496e-05 8.8047541329e-01 2.1271656585e+03 
1.6713325050e-05 8.8758823760e-01 2.2775871240e+03 
1.6661646651e-04 8.5639265818e-01 2.4563541921e+03 
3.9099212524e-06 1.0000000000e+00 1.3558336197e+03 
7.6708158886e-05 8.6503616443e-01 2.4826208788e+03 
2.7833391458e-05 8.6581420893e-01 2.0932179526e+03 
2.5025086955e-05 8.8127066173e-01 2.2592627833e+03 
1.4763080485e-05 8.8727157377e-01 2.3714205716e+03 
3.0211162432e-05 8.8707786662e-01 2.1939723530e+03 
2.8755247976e-05 8.8054177313e-01 2.3225211843e+03 
1.7198348033e-04 8.6797919977e-01 2.4231813857e+03 
3.0142280759e-05 8.7592192466e-01 2.1844897773e+03 
3.2919053965e-06 1.0000000000e+00 3.8514018277e+02 
5.0262582685e-05 8.7032390563e-01 2.2656838815e+03 
1.0399333177e-04 8.6359697033e-01 2.4632292855e+03 
1.4459277990e-05 1.0000000000e+00 1.7096156028e+03 
8.8154650363e-06 8.8877010701e-01 2.0187992591e+03 
8.4409960099e-06 1.0000000000e+00 1.6784159950e+03 
1.7866982818e-05 1.0000000000e+00 1.5504784675e+03 
1.2346012963e-05 8.9160105034e-01 2.1910481767e+03 
9.5264733118e-06 1.0000000000e+00 1.0916050357e+03 
1.4372117883e-05 8.9097695945e-01 2.6296326290e+03 
4.3622107848e-05 8.7124149224e-01 2.1991352188e+03 
2.0220789966e-05 8.6109441684e-01 2.0030675272e+03 
6.7377013012e-05 8.6764732878e-01 2.3550351104e+03 
3.3223471782e-05 8.7832103437e-01 2.1900563759e+03 
2.2347957949e-05 8.7690342781e-01 2.1275066125e+03 
5.3980679313e-05 8.7403914538e-01 2.1244744125e+03 
6.8647631122e-06 8.9800658503e-01 2.1547655467e+03 
4.0059731864e-06 9.0161364297e-01 2.4555611124e+03 
3.1809643248e-05 8.8780259298e-01 2.2813284156e+03 
6.5844923948e-05 8.7395904265e-01 2.3695099688e+03 
2.5567242272e-05 8.7923606610e-01 2.1402099588e+03 
1.5191651491e-05 1.0000000000e+00 1.7877949638e+03 
1.0900861595e-04 8.7166336807e-01 2.3020083930e+03 
3.2215476927e-05 8.7563289072e-01 2.2206002801e+03 
5.7378721866e-05 8.7475397216e-01 2.2090029239e+03 
9.8042508505e-05 8.7963420594e-01 2.2328648766e+03 
4.6570432804e-05 8.7353904788e-01 2.2046845295e+03 
2.9555093153e-05 8.7813190500e-01 2.0899284014e+03 
1.4909327758e-05 8.8147814720e-01 2.0980904647e+03 
8.6585909036e-05 8.6342359533e-01 2.4366972799e+03 
4.1324355659e-05 8.8086494765e-01 2.1737524073e+03 
5.7447787057e-06 1.0000000000e+00 1.4900516145e+03 
5.6993835850e-05 8.6960899829e-01 2.3287409661e+03 
2.3656938666e-05 1.0000000000e+00 6.0874713370e+02 
2.3592044257e-05 8.9167544568e-01 2.4507400997e+03 
1.8426550739e-05 1.0000000000e+00 1.7442708534e+03 
2.5910879933e-05 8.8638752956e-01 2.3151468607e+03 
4.2773470670e-05 8.7948343217e-01 2.2846981047e+03 
3.6602753169e-05 8.7670784577e-01 2.4806103676e+03 
3.7246705031e-05 8.4140270867e-01 2.0127973157e+03 
9.0259309288e-06 8.9284270321e-01 2.1596360153e+03 
4.5568963733e-05 8.7261418079e-01 2.2354936215e+03 
1.2765442785e-05 8.5300580109e-01 1.9908681525e+03 
3.2049963250e-06 1.0000000000e+00 1.5237972547e+03 
2.0003875873e-05 8.9109095100e-01 2.2377524650e+03 
8.0219939686e-06 1.0000000000e+00 1.6710083323e+03 
4.5807123446e-06 9.0431910972e-01 2.1486409555e+03 
5.1877519426e-05 8.7040688712e-01 2.1503686442e+03 
1.6895939558e-05 9.0599181901e-01 2.2478524049e+03 
1.9118670226e-05 1.0000000000e+00 1.7476796128e+03 
8.6221274413e-05 8.6936619513e-01 2.4188133611e+03 
1.8515947801e-05 8.4622563399e-01 1.9419028313e+03 
3.3314791677e-05 8.7722440019e-01 2.1672799845e+03 
9.6379491971e-05 8.6499920864e-01 2.4636477307e+03 
1.1619115095e-05 9.0028846719e-01 2.4149736859e+03 
8.1892769386e-05 8.7171970941e-01 2.2722565536e+03 
2.2036501082e-05 8.8402989055e-01 2.3772734077e+03 
1.0505131503e-05 1.0000000000e+00 1.5685066899e+03 
3.2474320791e-05 8.4536681306e-01 1.9747112785e+03 
1.4522208598e-04 8.5758625634e-01 2.5186153384e+03 
1.8450727738e-05 8.8592876078e-01 2.2308688398e+03 
2.6669433399e-05 8.8375783448e-01 2.3308177868e+03 
4.6290167797e-05 8.6932074162e-01 2.1975461243e+03 
2.6362002973e-05 8.7704065452e-01 2.5389156855e+03 
1.3167847346e-05 8.9632172166e-01 2.1388100795e+03 
2.0810352056e-05 8.8540174112e-01 2.3649990502e+03 
6.3009516030e-05 8.7185652893e-01 2.2582322742e+03 
5.8929422092e-05 8.7007251025e-01 2.4067635293e+03 
2.5849299472e-05 1.0000000000e+00 1.6514029404e+03 
3.0587200594e-05 8.6919481344e-01 2.1144517622e+03 
4.6698274957e-05 8.7772795676e-01 2.1632925826e+03 
4.7012181766e-05 8.6993323360e-01 2.1270486557e+03 
3.8695355474e-05 8.7492087954e-01 2.2141051099e+03 
9.2100757288e-05 8.4265518829e-01 1.9474343042e+03 
7.1599421597e-05 8.6971958663e-01 2.1276996524e+03 
1.6048873371e-05 1.0000000000e+00 1.6739511728e+03 
4.3445066096e-05 8.7673462240e-01 2.2101574115e+03 
2.3917322327e-05 8.8212772487e-01 2.3486741993e+03 
3.8949309756e-05 1.0000000000e+00 1.4933548376e+03 
9.2129353366e-06 8.9561477214e-01 2.3986164218e+03 
6.5127131995e-05 8.7270532257e-01 2.3891218942e+03 
2.5255047737e-05 8.5409934291e-01 2.0118211329e+03 
1.1433328440e-04 1.0000000000e+00 1.7749150939e+03 
2.6163486433e-05 8.7669675627e-01 2.6231898155e+03 
2.6494152276e-05 8.4669802516e-01 2.0264620955e+03 
5.8628189492e-05 1.0000000000e+00 1.5046328642e+03 
6.9447030071e-05 8.6975147951e-01 2.1139751767e+03 
6.5636707043e-05 8.6716724182e-01 2.4481524963e+03 
1.1574346178e-05 1.0000000000e+00 1.7264507694e+03 
1.5982630568e-04 8.5215920566e-01 2.5313761644e+03 
3.8793959185e-05 8.8166173878e-01 2.2437872066e+03 
3.1655036935e-05 8.6898703880e-01 1.8510495002e+03 
1.1822861434e-04 8.7304976438e-01 2.4633057201e+03 
5.9855439050e-06 1.0000000000e+00 1.4444607286e+03 
9.9019263360e-06 8.9151295117e-01 2.1820125937e+03 
3.9839209534e-05 8.7962748973e-01 2.2741151277e+03 
4.6331591727e-05 8.4800650498e-01 1.9840136942e+03 
3.8242672296e-05 8.7437035706e-01 2.1797686412e+03 
6.0298664226e-05 8.7477642205e-01 2.3853025105e+03 
3.2919039946e-05 8.7563430039e-01 2.2401272876e+03 
1.1362610674e-05 8.8970635100e-01 2.5692277557e+03 
2.8966916756e-05 8.6207992085e-01 2.0759471992e+03 
1.4237363690e-04 8.5846124275e-01 2.5001231188e+03 
1.2606802094e-04 8.6892045027e-01 2.3440371407e+03 
3.2795063744e-05 8.7513318194e-01 2.1181316949e+03 
5.9248348839e-05 8.7273068497e-01 2.1533924819e+03 
2.6258294357e-05 8.7495813890e-01 2.0914328996e+03 
4.9123207787e-05 8.7240990852e-01 2.1496861292e+03 
2.3946604165e-05 8.8165174065e-01 2.1464566708e+03 
4.9995444600e-06 9.0551813714e-01 2.3262080074e+03 
1.9217368468e-05 8.8461544328e-01 2.2028639264e+03 
6.8839374175e-06 8.9956179233e-01 2.3421256080e+03 
1.2759519784e-04 8.7812020173e-01 2.2264258541e+03 
8.8061960386e-05 8.6835423391e-01 2.2905436455e+03 
4.6735447067e-05 8.7040994781e-01 2.2436315132e+03 
5.4552180110e-05 8.7404340256e-01 2.3244307835e+03 
1.0451729267e-04 8.8473781705e-01 1.8337586003e+03 
3.4783766847e-05 8.7733674482e-01 2.1755934714e+03 
1.7307009190e-05 1.0000000000e+00 1.6361532066e+03 
1.3937071123e-04 8.5529343274e-01 2.5343704858e+03 
8.4780441286e-05 8.7110702940e-01 2.1737097746e+03 
1.0099777379e-05 1.0000000000e+00 1.7228455773e+03 
1.8956058605e-05 8.9546582604e-01 1.8241211990e+03 
2.7821482585e-04 8.6957989901e-01 2.0918059579e+03 
6.9876024054e-05 8.6693103197e-01 2.3199467243e+03 
