# Supplementary material for: Atmospheric CO2 levels from 2.7 billion years ago inferred from micrometeorite oxidation
Source: Sci Adv. 2020 Jan 22;6(4):eaay4644. doi: 10.1126/sciadv.aay4644 (PMC6976288; doi:10.1126/sciadv.aay4644)
Supplement: Data file S1 [file aay4644_Data_file_S1.zip › co2_atmos/co2_60/args_array.dat]

Mass [kg]        Velocity [m s-1]    Theta [rad]    CO2 [wt. frac]    
3.3009710480e-08 1.2684516490e+04 9.6521933409e-01 6.0000000000e-01 
6.2999620603e-10 1.2501509027e+04 5.1908591957e-01 6.0000000000e-01 
3.3622299512e-11 1.1858072142e+04 1.9901686159e-01 6.0000000000e-01 
1.0862722009e-09 2.0000000000e+04 1.2003929892e+00 6.0000000000e-01 
2.1049652940e-09 1.1924407497e+04 9.4293517770e-01 6.0000000000e-01 
1.5015473162e-09 1.2940207710e+04 1.0552956345e+00 6.0000000000e-01 
1.7382236662e-10 1.3471723341e+04 8.4369449389e-01 6.0000000000e-01 
3.1237595587e-09 1.4868613358e+04 8.7429045376e-01 6.0000000000e-01 
2.4040737825e-09 1.2513807340e+04 9.1917607405e-01 6.0000000000e-01 
1.7464596774e-10 1.3961524597e+04 1.0779631648e+00 6.0000000000e-01 
4.5949938472e-09 2.0000000000e+04 6.6106085047e-01 6.0000000000e-01 
1.1129342407e-06 1.5884287109e+04 8.6107300486e-01 6.0000000000e-01 
7.8423180491e-07 1.2894012516e+04 9.3010835830e-01 6.0000000000e-01 
4.5364841963e-08 1.7270866278e+04 9.5162528072e-01 6.0000000000e-01 
2.7519562757e-06 1.1939978630e+04 3.1126382492e-01 6.0000000000e-01 
1.0418272443e-08 1.6813669400e+04 1.2366815750e+00 6.0000000000e-01 
7.2345704863e-09 1.3066694394e+04 7.8104925933e-01 6.0000000000e-01 
1.5878197612e-07 1.1648424636e+04 6.5706714978e-01 6.0000000000e-01 
8.6234393198e-11 2.0000000000e+04 7.0909312021e-01 6.0000000000e-01 
2.3728894302e-11 1.6381591867e+04 6.7831795393e-01 6.0000000000e-01 
1.4940532659e-08 1.1454319738e+04 1.0488518291e+00 6.0000000000e-01 
1.1039990378e-08 1.2157190415e+04 3.7332013367e-01 6.0000000000e-01 
5.7148291428e-08 1.7340468204e+04 4.7480572632e-01 6.0000000000e-01 
2.7950288167e-11 1.3435965900e+04 7.1341798955e-01 6.0000000000e-01 
2.3107154722e-07 1.3914953919e+04 1.2985414605e+00 6.0000000000e-01 
2.1786906828e-10 1.2403061974e+04 1.1207233209e+00 6.0000000000e-01 
1.4623692743e-10 1.2313253634e+04 5.3031851599e-01 6.0000000000e-01 
4.9140225358e-09 1.1392146594e+04 6.4593613723e-01 6.0000000000e-01 
2.5245537314e-07 1.1841908606e+04 1.1039053054e+00 6.0000000000e-01 
8.0047051800e-08 1.1952403656e+04 1.1869446839e+00 6.0000000000e-01 
3.5809015897e-08 1.1937033930e+04 8.3927335212e-01 6.0000000000e-01 
2.2153083240e-07 1.3028639602e+04 5.1469259214e-01 6.0000000000e-01 
3.2318651239e-10 1.3772160705e+04 8.2808473995e-01 6.0000000000e-01 
2.0816764329e-09 1.1580816671e+04 4.3434509008e-01 6.0000000000e-01 
3.3205647338e-07 1.6050448978e+04 4.9949982165e-01 6.0000000000e-01 
4.5136664934e-07 1.5869467065e+04 2.1172895382e-01 6.0000000000e-01 
2.9001088149e-09 1.2796264829e+04 4.5275600752e-01 6.0000000000e-01 
2.4047555575e-09 1.2191833355e+04 5.1307457942e-01 6.0000000000e-01 
8.5398803343e-07 1.4140788631e+04 1.4821554567e-01 6.0000000000e-01 
1.4005015093e-09 1.1549331756e+04 1.2056429838e+00 6.0000000000e-01 
1.2057687457e-07 1.6116036699e+04 7.2067551499e-01 6.0000000000e-01 
1.3068796852e-08 1.2177641514e+04 5.2626001213e-01 6.0000000000e-01 
2.1097517272e-11 1.1649809537e+04 1.2040379206e+00 6.0000000000e-01 
1.3135448342e-08 1.2129941899e+04 1.2467780738e+00 6.0000000000e-01 
1.1819829824e-07 1.3570506463e+04 1.0328169048e+00 6.0000000000e-01 
2.5426437813e-10 2.0000000000e+04 7.4979420143e-01 6.0000000000e-01 
2.7065266337e-07 1.2317441831e+04 1.5823010994e-01 6.0000000000e-01 
2.8650518622e-06 1.6610992386e+04 8.9081974492e-01 6.0000000000e-01 
1.2325290620e-10 1.1923200960e+04 4.5847340505e-01 6.0000000000e-01 
5.0012164919e-09 1.1435009058e+04 4.6836508563e-01 6.0000000000e-01 
3.4188206630e-06 1.1920041859e+04 6.6722546774e-01 6.0000000000e-01 
8.2868201156e-09 1.9483656318e+04 3.9803939973e-01 6.0000000000e-01 
1.6860410303e-10 1.3938292850e+04 4.0315849598e-01 6.0000000000e-01 
1.7108821512e-08 1.2601922698e+04 6.4479384126e-01 6.0000000000e-01 
4.9142694060e-08 1.2559554429e+04 1.1242520509e+00 6.0000000000e-01 
1.5491232861e-07 1.2018414981e+04 1.1744649420e+00 6.0000000000e-01 
3.5581774345e-08 1.2060791159e+04 7.4907342642e-01 6.0000000000e-01 
8.0808966278e-10 1.3566564077e+04 1.4741587769e+00 6.0000000000e-01 
4.1516638977e-06 1.4556067388e+04 8.8718275879e-01 6.0000000000e-01 
4.3132576163e-08 1.5556294643e+04 1.0436903902e+00 6.0000000000e-01 
4.5086631681e-10 1.2530203695e+04 5.2973739400e-01 6.0000000000e-01 
7.1089442760e-11 2.0000000000e+04 9.3382825119e-01 6.0000000000e-01 
4.9419933902e-07 1.1243365469e+04 1.4407682387e+00 6.0000000000e-01 
5.0504384768e-10 1.2161959237e+04 5.4580060337e-01 6.0000000000e-01 
3.5448132102e-10 1.1586335810e+04 9.8666671150e-01 6.0000000000e-01 
7.8857871569e-10 1.1709603642e+04 5.9921438806e-01 6.0000000000e-01 
9.2617602480e-12 1.3743350734e+04 6.7148909735e-01 6.0000000000e-01 
8.5305706822e-09 1.9987155925e+04 5.2500377613e-01 6.0000000000e-01 
5.4488138586e-09 1.2295960552e+04 8.8389014061e-01 6.0000000000e-01 
2.4388871872e-09 1.3440556406e+04 2.0129864022e-01 6.0000000000e-01 
2.0227708338e-09 1.3907970134e+04 1.1259334174e+00 6.0000000000e-01 
1.6386586841e-08 1.4408154327e+04 3.8003892369e-01 6.0000000000e-01 
2.6743682560e-09 1.1859922505e+04 1.0301348479e+00 6.0000000000e-01 
2.5171146219e-08 1.1323368289e+04 1.3512653616e+00 6.0000000000e-01 
4.3612327008e-10 1.2162742262e+04 6.4287925845e-01 6.0000000000e-01 
5.3189157592e-07 1.4305194449e+04 3.2424429219e-01 6.0000000000e-01 
1.5090089888e-10 1.1726978068e+04 1.0917122690e+00 6.0000000000e-01 
7.5514388839e-11 2.0000000000e+04 1.0702079983e+00 6.0000000000e-01 
7.0120034781e-09 1.8692537415e+04 1.2163230000e+00 6.0000000000e-01 
1.2470379011e-09 1.2454935578e+04 1.2825350726e+00 6.0000000000e-01 
3.6362916662e-09 2.0000000000e+04 2.4470726629e-01 6.0000000000e-01 
2.8235687919e-07 1.3587624358e+04 1.6269505380e-01 6.0000000000e-01 
1.2906520594e-06 2.0000000000e+04 8.1464096043e-01 6.0000000000e-01 
7.6420954966e-08 1.1510258637e+04 5.4237535076e-01 6.0000000000e-01 
2.1157888668e-09 1.3910499390e+04 9.4047048873e-01 6.0000000000e-01 
1.8023727476e-07 1.1252158284e+04 7.0331431838e-01 6.0000000000e-01 
2.5470356755e-11 1.5956197269e+04 9.2342673688e-01 6.0000000000e-01 
1.0627649159e-11 2.0000000000e+04 4.5196791584e-01 6.0000000000e-01 
4.7996428152e-11 1.3259477241e+04 3.5604640704e-01 6.0000000000e-01 
1.1379960915e-08 1.1372922404e+04 1.5380083097e+00 6.0000000000e-01 
6.3517436356e-07 2.0000000000e+04 9.1366546168e-01 6.0000000000e-01 
3.0509715625e-06 2.0000000000e+04 2.7173025508e-01 6.0000000000e-01 
2.2113562814e-10 1.5679027296e+04 1.2901159659e+00 6.0000000000e-01 
1.0496516921e-09 1.2864511760e+04 8.1816378556e-01 6.0000000000e-01 
1.6987512486e-08 1.6655641968e+04 6.4650611715e-01 6.0000000000e-01 
1.8684822284e-09 1.5982681220e+04 1.0357377863e+00 6.0000000000e-01 
1.1146917451e-08 1.1532540333e+04 6.3522128420e-01 6.0000000000e-01 
2.4288316057e-09 1.1752696805e+04 6.9575915814e-01 6.0000000000e-01 
6.3157320318e-09 1.3197588101e+04 6.9310241864e-01 6.0000000000e-01 
2.4415291350e-10 1.2733824474e+04 1.0410164400e+00 6.0000000000e-01 
1.8237187967e-08 1.1534574091e+04 6.0233787067e-01 6.0000000000e-01 
1.8535452084e-09 1.4377007274e+04 4.3372035174e-01 6.0000000000e-01 
8.2698681892e-09 1.4576770778e+04 6.0546949461e-01 6.0000000000e-01 
1.1634733551e-06 1.1455710575e+04 1.1971475425e+00 6.0000000000e-01 
2.0826592285e-07 1.3435760330e+04 5.5195688286e-01 6.0000000000e-01 
4.4714605589e-07 1.5428883082e+04 8.8344993750e-01 6.0000000000e-01 
4.4447290334e-10 2.0000000000e+04 9.2452073663e-01 6.0000000000e-01 
2.3656476229e-12 1.2376702554e+04 8.0866980660e-01 6.0000000000e-01 
7.7050998411e-09 1.1938480162e+04 8.1417241013e-01 6.0000000000e-01 
2.4972810039e-08 2.0000000000e+04 7.6099011416e-01 6.0000000000e-01 
3.8222940827e-10 1.8490836682e+04 1.1717674866e+00 6.0000000000e-01 
8.9207826964e-08 1.1207086064e+04 3.3421445157e-01 6.0000000000e-01 
9.4469826620e-09 1.3927370877e+04 3.8126395611e-01 6.0000000000e-01 
3.6059891379e-10 1.2331529780e+04 5.5529007601e-01 6.0000000000e-01 
1.1388038631e-08 1.1793122128e+04 5.7248196542e-01 6.0000000000e-01 
4.3083033766e-11 1.1554311338e+04 2.8299486029e-01 6.0000000000e-01 
1.9659888365e-09 1.2585986039e+04 5.0498020060e-01 6.0000000000e-01 
2.1977719708e-09 1.2876908055e+04 1.2222829703e+00 6.0000000000e-01 
1.1515172339e-08 1.1209220703e+04 9.5537489798e-01 6.0000000000e-01 
7.3992122512e-10 1.1885203789e+04 2.4572991527e-01 6.0000000000e-01 
9.5211720760e-07 1.1510841717e+04 3.1901084962e-01 6.0000000000e-01 
6.1454712303e-12 1.1886172192e+04 1.4551149281e+00 6.0000000000e-01 
3.8075894166e-07 1.4492367225e+04 7.8747701443e-01 6.0000000000e-01 
8.7948198610e-10 1.4573367319e+04 9.9737201372e-01 6.0000000000e-01 
4.9341495158e-11 1.3151652939e+04 7.0570463122e-01 6.0000000000e-01 
3.0613638365e-07 1.1400683276e+04 1.1532906854e+00 6.0000000000e-01 
8.5722320081e-11 1.2009184251e+04 1.1215246124e+00 6.0000000000e-01 
1.1163114347e-10 1.4678555366e+04 1.3714955020e+00 6.0000000000e-01 
2.2048973129e-07 1.1355270331e+04 4.5310433127e-01 6.0000000000e-01 
3.0555311788e-09 1.5157887321e+04 4.0275314239e-01 6.0000000000e-01 
5.7553811281e-08 1.2368618303e+04 9.2986809918e-01 6.0000000000e-01 
1.8621767678e-10 1.3984806126e+04 6.9595822993e-01 6.0000000000e-01 
1.8896517533e-09 1.3625531809e+04 1.0457185528e+00 6.0000000000e-01 
1.3862448461e-09 1.1445930347e+04 5.6413253203e-01 6.0000000000e-01 
3.7139191863e-09 1.2463632722e+04 7.4495793212e-01 6.0000000000e-01 
2.8386638716e-08 1.5989462336e+04 1.2181486574e+00 6.0000000000e-01 
7.0309788149e-08 1.3419194952e+04 1.0548637511e+00 6.0000000000e-01 
2.7801429229e-09 2.0000000000e+04 6.7735698204e-01 6.0000000000e-01 
1.1143406240e-07 1.6465330174e+04 5.0944620760e-01 6.0000000000e-01 
2.8191173067e-10 1.4550459795e+04 8.0849432817e-01 6.0000000000e-01 
6.2380435538e-08 2.0000000000e+04 6.3703595219e-01 6.0000000000e-01 
1.9195487530e-08 1.4282321898e+04 6.8138706424e-01 6.0000000000e-01 
3.7164225972e-07 1.4819868982e+04 1.2666945227e+00 6.0000000000e-01 
4.0389691705e-10 1.6362103612e+04 1.0630642366e+00 6.0000000000e-01 
7.9382966069e-09 1.2543314008e+04 1.1801505666e+00 6.0000000000e-01 
6.8880584658e-11 1.2032710914e+04 9.8916724026e-01 6.0000000000e-01 
1.1083932784e-06 1.3345041693e+04 1.1969724215e+00 6.0000000000e-01 
2.9940276135e-06 1.2005672998e+04 8.8112275994e-01 6.0000000000e-01 
4.8999760927e-11 1.3958772622e+04 1.0866346695e+00 6.0000000000e-01 
1.4543093495e-09 1.1808297013e+04 6.4189539517e-01 6.0000000000e-01 
5.0573339508e-10 1.1858552418e+04 1.1750920229e+00 6.0000000000e-01 
3.2343597413e-07 1.3022951609e+04 1.0267466425e+00 6.0000000000e-01 
2.0284348632e-08 1.4304783772e+04 7.4170351354e-01 6.0000000000e-01 
1.3321842827e-12 1.3683459151e+04 6.3609485085e-01 6.0000000000e-01 
1.1231796797e-09 1.2049802215e+04 5.3863326968e-01 6.0000000000e-01 
4.6887194553e-09 1.2968424666e+04 5.0270058398e-01 6.0000000000e-01 
2.5624746605e-11 1.2346167108e+04 3.8438678254e-01 6.0000000000e-01 
6.7788942115e-09 1.1752561963e+04 1.4619566012e+00 6.0000000000e-01 
1.1431589751e-07 1.8975854569e+04 4.6089358716e-01 6.0000000000e-01 
2.8375190343e-07 1.7173774710e+04 9.6963766199e-01 6.0000000000e-01 
9.6540486466e-12 1.9766220393e+04 1.3775490762e+00 6.0000000000e-01 
5.8787880361e-09 1.6478152185e+04 6.4991561573e-01 6.0000000000e-01 
2.0608439979e-09 1.1480330054e+04 9.6790317599e-01 6.0000000000e-01 
7.0009495679e-09 1.4081897615e+04 9.6458678546e-01 6.0000000000e-01 
1.8216751277e-10 1.4027325100e+04 6.0904914795e-01 6.0000000000e-01 
4.3223791131e-10 1.4805727620e+04 8.3957093025e-01 6.0000000000e-01 
1.1777204418e-11 1.6557877990e+04 1.2380295043e+00 6.0000000000e-01 
2.9595354231e-10 1.9476366714e+04 5.6626539620e-01 6.0000000000e-01 
2.5536467925e-08 1.7312402158e+04 1.0737189812e+00 6.0000000000e-01 
1.1792623034e-08 1.3261677206e+04 5.7477388180e-01 6.0000000000e-01 
1.7674398509e-09 1.3016719353e+04 7.9257005857e-01 6.0000000000e-01 
6.5856402186e-08 1.2357616322e+04 7.5404916798e-01 6.0000000000e-01 
3.5675926543e-09 1.6467333235e+04 6.9279604444e-01 6.0000000000e-01 
4.7043749427e-12 1.1492745500e+04 5.8581339230e-01 6.0000000000e-01 
8.0741574591e-10 1.3946091981e+04 1.0393276219e+00 6.0000000000e-01 
1.4854169116e-09 1.1849298096e+04 1.4748796057e+00 6.0000000000e-01 
2.0446535087e-07 1.2285431171e+04 9.1509996845e-01 6.0000000000e-01 
2.9676409036e-11 1.9672245370e+04 9.4142318086e-02 6.0000000000e-01 
1.0392346792e-07 1.4726286917e+04 1.3297866124e+00 6.0000000000e-01 
1.9885316003e-08 1.1985305406e+04 8.8509662086e-01 6.0000000000e-01 
2.4446137290e-08 1.2550269742e+04 5.5852350088e-01 6.0000000000e-01 
1.7410889748e-08 1.2762520324e+04 7.0446510101e-01 6.0000000000e-01 
5.2308830106e-08 1.1297355508e+04 1.1445264487e+00 6.0000000000e-01 
3.9448723976e-06 1.1841766965e+04 1.0827042550e+00 6.0000000000e-01 
3.2382409287e-09 1.2018321637e+04 6.2526697314e-01 6.0000000000e-01 
2.4445641036e-10 1.3005514544e+04 8.9885226383e-01 6.0000000000e-01 
5.5008070703e-10 1.1815682596e+04 4.0483083291e-01 6.0000000000e-01 
1.1237221437e-08 1.2424276285e+04 6.1653252602e-01 6.0000000000e-01 
5.6176399270e-09 1.4227789113e+04 6.7249218234e-01 6.0000000000e-01 
4.4024683390e-09 1.3350276875e+04 1.3743477871e+00 6.0000000000e-01 
1.1387047995e-11 1.3282499523e+04 3.4155958620e-01 6.0000000000e-01 
4.9923873359e-09 1.9356423408e+04 5.6781414895e-01 6.0000000000e-01 
1.9194290570e-10 1.1613632456e+04 4.3023757944e-01 6.0000000000e-01 
5.4986181853e-11 1.4679602000e+04 1.1587469783e+00 6.0000000000e-01 
1.7357355872e-12 1.2428127439e+04 1.3681405118e+00 6.0000000000e-01 
6.4157462394e-09 1.2364459476e+04 7.2112241614e-01 6.0000000000e-01 
4.3150328654e-10 1.3058822885e+04 5.1923779172e-01 6.0000000000e-01 
8.0275482009e-10 1.2740465422e+04 1.2176587817e+00 6.0000000000e-01 
4.7880462467e-10 1.2517883694e+04 1.2030324941e+00 6.0000000000e-01 
1.8401002421e-10 1.7383846655e+04 1.0711994714e+00 6.0000000000e-01 
1.0734362134e-10 2.0000000000e+04 7.7408032354e-01 6.0000000000e-01 
5.2779823172e-07 1.2823809105e+04 1.0449174300e+00 6.0000000000e-01 
2.7045853417e-09 1.3312977958e+04 5.9226366682e-01 6.0000000000e-01 
8.1489069449e-12 1.3972478488e+04 1.1336536299e+00 6.0000000000e-01 
6.5855231625e-08 1.3076521059e+04 6.9051433393e-01 6.0000000000e-01 
4.0312580476e-09 1.4683783782e+04 4.0118309152e-01 6.0000000000e-01 
1.2177578985e-09 1.3824635077e+04 6.1736730547e-01 6.0000000000e-01 
7.7335379535e-10 1.4066705959e+04 8.4760935338e-01 6.0000000000e-01 
4.3727721121e-08 1.1938829148e+04 1.3104911801e+00 6.0000000000e-01 
4.2047620458e-07 1.1294521488e+04 7.8906442454e-01 6.0000000000e-01 
3.2746977837e-10 1.4814413837e+04 7.5141826273e-01 6.0000000000e-01 
1.7654690345e-11 1.4704337540e+04 6.5940193055e-01 6.0000000000e-01 
2.4711271237e-11 1.2566139999e+04 1.1049900478e+00 6.0000000000e-01 
7.4428203361e-08 1.2238333763e+04 8.1627951957e-01 6.0000000000e-01 
1.9659197138e-10 1.1670049823e+04 1.0892283322e+00 6.0000000000e-01 
1.1368070878e-06 1.2035654204e+04 1.2133262162e+00 6.0000000000e-01 
8.9090269052e-08 1.2347337072e+04 1.0411086799e+00 6.0000000000e-01 
9.5066752394e-10 1.1683688082e+04 1.0334051553e+00 6.0000000000e-01 
8.1822910160e-10 1.1573320859e+04 9.0150830208e-01 6.0000000000e-01 
1.0586634032e-09 1.1531165975e+04 1.8322882355e-01 6.0000000000e-01 
6.4316325046e-10 1.6142385813e+04 1.2839938381e+00 6.0000000000e-01 
1.4857890426e-06 1.1381159641e+04 7.4567789794e-01 6.0000000000e-01 
2.5331347220e-05 1.2400952865e+04 8.5568866554e-01 6.0000000000e-01 
2.8906540278e-07 1.9907309837e+04 7.4070005664e-01 6.0000000000e-01 
2.0806872888e-08 1.4187378734e+04 1.2577838495e+00 6.0000000000e-01 
5.7206846782e-08 1.1687225376e+04 6.6412000369e-01 6.0000000000e-01 
1.7096055091e-09 1.1881952760e+04 1.0662128448e+00 6.0000000000e-01 
6.4474122735e-11 1.8595678932e+04 7.6634216496e-01 6.0000000000e-01 
8.0420384029e-08 1.6386668632e+04 1.0746861530e+00 6.0000000000e-01 
6.2000788724e-11 1.5783777180e+04 7.0056058250e-01 6.0000000000e-01 
6.0640921805e-11 1.2218859214e+04 5.1841482034e-01 6.0000000000e-01 
3.0763838506e-11 1.2793303447e+04 1.3030949965e+00 6.0000000000e-01 
1.2005216930e-09 1.3304947935e+04 1.2714849862e+00 6.0000000000e-01 
2.0719542599e-07 1.5109596524e+04 1.0648064159e+00 6.0000000000e-01 
9.9411865409e-10 1.1398950024e+04 9.9931102668e-01 6.0000000000e-01 
3.9887467816e-10 1.2309153711e+04 1.4447949454e+00 6.0000000000e-01 
5.0605375650e-09 1.2495093800e+04 1.1712996837e+00 6.0000000000e-01 
4.4055830793e-10 1.2915018806e+04 8.2201483050e-01 6.0000000000e-01 
2.6875386881e-11 1.1724371756e+04 1.0777243357e+00 6.0000000000e-01 
2.5199244471e-10 1.7766647229e+04 1.1565566746e+00 6.0000000000e-01 
7.7008240780e-08 1.1256605149e+04 3.5829304293e-01 6.0000000000e-01 
1.2913184606e-07 1.1205861460e+04 1.6946724067e-01 6.0000000000e-01 
3.2934489290e-10 1.5208029710e+04 6.4318026045e-01 6.0000000000e-01 
7.5735169603e-11 1.3180410156e+04 1.1368901341e+00 6.0000000000e-01 
2.1795590651e-09 1.3808109307e+04 5.3048763833e-01 6.0000000000e-01 
1.2916405720e-09 1.2769766728e+04 7.8143163988e-01 6.0000000000e-01 
2.3498876245e-08 1.2959752166e+04 3.7112281698e-01 6.0000000000e-01 
8.5334015637e-11 1.2571639647e+04 3.5066436598e-01 6.0000000000e-01 
3.6032878522e-08 1.5091867062e+04 1.0429433381e+00 6.0000000000e-01 
2.8161566221e-10 1.1545085091e+04 1.3420821115e+00 6.0000000000e-01 
5.6601253136e-10 1.1210895707e+04 3.8499622053e-01 6.0000000000e-01 
2.5158843230e-08 1.1684960892e+04 2.6122209631e-01 6.0000000000e-01 
3.5857666327e-09 1.5270982173e+04 1.1310665112e+00 6.0000000000e-01 
1.2010328627e-07 1.4838812781e+04 4.0013480586e-01 6.0000000000e-01 
4.1352568862e-09 1.1693422752e+04 9.4674862297e-01 6.0000000000e-01 
3.2386147999e-09 1.2716665652e+04 6.6004994563e-01 6.0000000000e-01 
4.0883709062e-09 1.3490968222e+04 1.1151124319e+00 6.0000000000e-01 
9.2287228806e-07 1.1981354204e+04 5.1356314833e-01 6.0000000000e-01 
2.9150438346e-08 1.2525322115e+04 1.1195039204e+00 6.0000000000e-01 
5.0586057257e-09 1.1453185181e+04 4.7477774434e-01 6.0000000000e-01 
2.2606142736e-11 1.1650502563e+04 2.1403644165e-01 6.0000000000e-01 
1.5690202003e-09 1.2685546887e+04 1.3112771847e+00 6.0000000000e-01 
3.9559955996e-09 1.9160306600e+04 2.2592474475e-01 6.0000000000e-01 
1.6384455492e-09 1.3702130059e+04 8.1213206860e-01 6.0000000000e-01 
8.0217126847e-11 2.0000000000e+04 1.0200643725e+00 6.0000000000e-01 
4.2581338533e-10 1.5674531200e+04 8.8221176928e-01 6.0000000000e-01 
8.2568406679e-07 1.2472813495e+04 5.6746101519e-01 6.0000000000e-01 
7.5134783946e-09 1.2008208033e+04 6.4560146911e-01 6.0000000000e-01 
2.0147669980e-11 1.2503505439e+04 5.3954761666e-01 6.0000000000e-01 
1.9640865033e-09 1.2294855711e+04 2.6426248971e-01 6.0000000000e-01 
2.6050197570e-10 1.1254997549e+04 9.7776217225e-01 6.0000000000e-01 
1.3969331607e-08 1.6739271096e+04 6.0787365771e-01 6.0000000000e-01 
2.3924070467e-10 2.0000000000e+04 6.0480094553e-01 6.0000000000e-01 
1.0106034202e-09 1.5483604697e+04 8.1468757505e-01 6.0000000000e-01 
5.0063396712e-10 2.0000000000e+04 6.2663970934e-01 6.0000000000e-01 
1.2512256535e-09 1.5992786574e+04 1.3740471342e+00 6.0000000000e-01 
2.9122529023e-07 1.3957239130e+04 9.4004879416e-01 6.0000000000e-01 
1.0668778945e-10 1.1821774241e+04 6.5075771537e-01 6.0000000000e-01 
2.1334083645e-09 1.1591770439e+04 6.5751417423e-01 6.0000000000e-01 
9.8064417583e-09 1.1489772648e+04 1.2142006687e+00 6.0000000000e-01 
2.6798122232e-08 1.1299700306e+04 4.6483392004e-01 6.0000000000e-01 
3.4133822100e-09 1.5946630595e+04 7.5024314437e-01 6.0000000000e-01 
2.0667043155e-07 1.1707900585e+04 8.9337763996e-01 6.0000000000e-01 
1.1642211045e-07 1.1240756000e+04 8.2048264324e-01 6.0000000000e-01 
1.2637037864e-08 2.0000000000e+04 1.4443624969e+00 6.0000000000e-01 
1.8262727832e-06 1.4712036458e+04 7.0957706208e-01 6.0000000000e-01 
6.8755260739e-09 1.3056975095e+04 4.6373298337e-01 6.0000000000e-01 
9.3582537435e-11 1.1526343524e+04 1.0016154037e+00 6.0000000000e-01 
1.1770123694e-08 1.5655221344e+04 6.2889193050e-01 6.0000000000e-01 
2.2303597858e-11 1.1621526691e+04 8.3086834830e-01 6.0000000000e-01 
9.5340549525e-10 1.3549445144e+04 6.2593777929e-01 6.0000000000e-01 
1.4492902020e-08 1.6254845574e+04 6.8384364478e-01 6.0000000000e-01 
2.6756950133e-09 1.3473050505e+04 3.7562193372e-01 6.0000000000e-01 
3.8308198871e-09 2.0000000000e+04 6.4085567964e-01 6.0000000000e-01 
3.3697173516e-11 1.9042875171e+04 1.1959677387e+00 6.0000000000e-01 
7.0300708187e-12 1.1869350926e+04 4.7561999240e-01 6.0000000000e-01 
2.4766161365e-10 1.3789935505e+04 8.1794719900e-01 6.0000000000e-01 
4.8676674520e-06 1.3179716132e+04 8.3550072452e-01 6.0000000000e-01 
1.9239117598e-09 2.0000000000e+04 9.8756618616e-01 6.0000000000e-01 
3.9704000023e-09 1.1924090844e+04 8.0574250010e-01 6.0000000000e-01 
1.9905547766e-08 1.1816382972e+04 1.1737679725e+00 6.0000000000e-01 
2.6094387086e-07 1.1357298008e+04 6.9177722697e-01 6.0000000000e-01 
3.6044750530e-07 1.1454245529e+04 1.5289907082e+00 6.0000000000e-01 
6.0996215942e-07 1.6607572096e+04 9.8874171988e-01 6.0000000000e-01 
8.9264920059e-09 1.8554790950e+04 6.0519976147e-01 6.0000000000e-01 
6.2199259687e-06 1.2929005737e+04 1.4463833277e+00 6.0000000000e-01 
1.3574322303e-07 1.2955095890e+04 1.0455897205e+00 6.0000000000e-01 
3.3392119612e-11 2.0000000000e+04 9.2247385313e-01 6.0000000000e-01 
3.9794932166e-10 1.5854896093e+04 1.0445932782e+00 6.0000000000e-01 
7.3769053433e-10 1.2134003706e+04 1.4409785816e+00 6.0000000000e-01 
3.1310826970e-10 1.3271054202e+04 5.5898981522e-01 6.0000000000e-01 
3.1157818124e-10 1.3580550758e+04 1.2463126354e+00 6.0000000000e-01 
6.9786777574e-10 1.5857308295e+04 6.8387692621e-01 6.0000000000e-01 
2.2502555337e-08 1.8626064382e+04 1.0042741496e+00 6.0000000000e-01 
1.6239579754e-10 1.3327738838e+04 8.0323492891e-01 6.0000000000e-01 
2.3028230616e-11 1.3618653538e+04 8.3725601571e-01 6.0000000000e-01 
1.0804859821e-07 1.9839640302e+04 2.1681176022e-01 6.0000000000e-01 
3.9009093237e-10 1.6378406925e+04 9.5491295767e-01 6.0000000000e-01 
1.4801371620e-07 1.4304912387e+04 7.7987625662e-01 6.0000000000e-01 
2.1236345749e-11 1.5482947371e+04 9.0479116498e-01 6.0000000000e-01 
1.0991984394e-05 1.2021074418e+04 7.2714511844e-01 6.0000000000e-01 
1.8320288310e-10 1.4644623551e+04 6.2868062889e-01 6.0000000000e-01 
1.0618765577e-09 1.3289308051e+04 5.5807779442e-01 6.0000000000e-01 
1.2886021697e-09 1.3314253667e+04 1.0075372780e+00 6.0000000000e-01 
5.5922590793e-10 1.1617228383e+04 9.1539041298e-01 6.0000000000e-01 
9.8557160977e-08 1.3387300124e+04 4.0451166309e-01 6.0000000000e-01 
9.8665241659e-10 1.2366757218e+04 2.6805206242e-01 6.0000000000e-01 
8.8367845718e-10 1.9069062435e+04 1.0839292590e+00 6.0000000000e-01 
4.6492655455e-07 1.1299221348e+04 4.3854503008e-01 6.0000000000e-01 
6.3740462696e-09 1.4142471275e+04 8.9357821269e-01 6.0000000000e-01 
5.5628146939e-07 1.2708063931e+04 9.4131506566e-01 6.0000000000e-01 
8.6313156215e-09 1.1231965271e+04 1.2449964583e+00 6.0000000000e-01 
4.2087786299e-09 1.2858542313e+04 9.4209997042e-01 6.0000000000e-01 
1.9840688622e-09 2.0000000000e+04 6.5221227937e-01 6.0000000000e-01 
5.7034548493e-10 1.2000583537e+04 5.5395112614e-01 6.0000000000e-01 
3.6098230976e-10 2.0000000000e+04 9.6257939533e-01 6.0000000000e-01 
2.6311201379e-08 2.0000000000e+04 4.6022273276e-01 6.0000000000e-01 
8.7180357024e-08 1.1374589751e+04 5.5051348470e-01 6.0000000000e-01 
2.3986889367e-09 1.3477249867e+04 2.4845534932e-01 6.0000000000e-01 
8.0537317223e-10 1.2635728986e+04 1.0187280472e+00 6.0000000000e-01 
1.9435435005e-09 1.2174594240e+04 5.7914989962e-01 6.0000000000e-01 
3.0929731563e-10 1.1692738971e+04 7.3366899025e-01 6.0000000000e-01 
1.1979788372e-09 1.1376315963e+04 7.8329277068e-01 6.0000000000e-01 
4.3372626217e-08 1.2256675321e+04 8.9521284424e-01 6.0000000000e-01 
8.6744420143e-12 1.3785494867e+04 5.5651281259e-01 6.0000000000e-01 
4.3413714478e-11 2.0000000000e+04 6.8489839312e-01 6.0000000000e-01 
2.9233649928e-10 2.0000000000e+04 1.0558918859e+00 6.0000000000e-01 
4.5950580793e-09 1.2351736722e+04 7.5640534198e-01 6.0000000000e-01 
2.6132566944e-10 1.2173757402e+04 6.4325018201e-01 6.0000000000e-01 
5.2568656724e-08 1.2938729886e+04 1.2009063479e+00 6.0000000000e-01 
2.6938339177e-08 1.1821890208e+04 8.4689802920e-01 6.0000000000e-01 
1.2434600374e-10 1.1476860949e+04 1.1279691558e+00 6.0000000000e-01 
1.9262040068e-07 1.6937316999e+04 9.6429881958e-01 6.0000000000e-01 
1.6038447755e-07 1.4476571067e+04 5.7168742737e-01 6.0000000000e-01 
4.5119642734e-08 1.4273179554e+04 9.1600395579e-01 6.0000000000e-01 
8.7409673984e-06 1.1267055563e+04 1.1957047783e+00 6.0000000000e-01 
7.6848878791e-11 1.2997537819e+04 8.1351630043e-01 6.0000000000e-01 
2.0800258202e-09 1.6593316552e+04 7.4087239100e-01 6.0000000000e-01 
6.9277165699e-08 1.1355159664e+04 7.8502237821e-01 6.0000000000e-01 
1.4753108871e-08 1.5104744170e+04 1.1509126905e+00 6.0000000000e-01 
3.0243094649e-08 1.7516714949e+04 2.1471851602e-01 6.0000000000e-01 
6.0414273223e-10 1.2141794189e+04 1.1163273168e+00 6.0000000000e-01 
1.0707127597e-08 1.2013470593e+04 1.1473391194e+00 6.0000000000e-01 
1.9128955307e-09 1.2570139490e+04 1.1769584965e+00 6.0000000000e-01 
2.1392920913e-08 1.9033214035e+04 1.2220633973e-01 6.0000000000e-01 
5.8126942798e-09 1.1777917520e+04 6.3763650806e-01 6.0000000000e-01 
2.5135513603e-09 1.6006901350e+04 6.3058871635e-01 6.0000000000e-01 
2.1882700981e-09 1.1721065323e+04 2.0156899510e-01 6.0000000000e-01 
3.3550463612e-08 1.2484697856e+04 5.2221020635e-01 6.0000000000e-01 
1.2883269488e-07 1.1862025701e+04 8.5307163972e-01 6.0000000000e-01 
5.6739268068e-10 1.2762014304e+04 1.0584146174e+00 6.0000000000e-01 
5.7564258269e-09 1.4857003131e+04 5.2120941551e-01 6.0000000000e-01 
7.3122804912e-12 2.0000000000e+04 1.1087757128e+00 6.0000000000e-01 
1.4122067193e-07 1.1982520543e+04 6.3416577097e-01 6.0000000000e-01 
1.1618840092e-07 1.9483080034e+04 1.4445649860e+00 6.0000000000e-01 
8.6974686527e-06 1.1824444837e+04 1.4353313245e+00 6.0000000000e-01 
4.9835137255e-10 1.2459663144e+04 9.2526841243e-01 6.0000000000e-01 
1.2927581881e-07 1.7538212831e+04 9.4130414777e-01 6.0000000000e-01 
1.1571216962e-08 1.1624992674e+04 1.0338062624e+00 6.0000000000e-01 
1.0907072324e-08 1.4657180146e+04 9.2827445027e-01 6.0000000000e-01 
3.6678377464e-11 1.1237569013e+04 2.2572738852e-01 6.0000000000e-01 
2.5790428350e-05 1.1767837488e+04 9.2889551787e-01 6.0000000000e-01 
3.7439772118e-06 1.4216751668e+04 3.0406745452e-01 6.0000000000e-01 
1.5483058598e-06 1.6309493286e+04 8.2685298526e-01 6.0000000000e-01 
4.0123886999e-11 2.0000000000e+04 1.3214313302e+00 6.0000000000e-01 
1.5743490736e-07 1.6359958509e+04 4.8767028354e-01 6.0000000000e-01 
1.0148685506e-08 1.6994627874e+04 3.4808122688e-01 6.0000000000e-01 
7.6093704056e-08 1.1742255234e+04 2.0633687713e-01 6.0000000000e-01 
1.5500433024e-07 1.3931133273e+04 6.2625399531e-01 6.0000000000e-01 
6.0180646294e-10 1.2199142991e+04 1.1183372183e+00 6.0000000000e-01 
2.1452104829e-05 1.3101941465e+04 6.9746380467e-01 6.0000000000e-01 
2.0538562595e-07 1.3061196043e+04 4.1531071567e-01 6.0000000000e-01 
1.4679774122e-07 1.3076106846e+04 4.6709076382e-01 6.0000000000e-01 
8.6156655841e-08 1.8928519295e+04 1.0462027167e+00 6.0000000000e-01 
1.8401337783e-07 1.8573619010e+04 4.2745439981e-01 6.0000000000e-01 
6.5746435129e-11 1.3081255152e+04 8.5768675661e-01 6.0000000000e-01 
5.2565712535e-09 2.0000000000e+04 1.3533886904e+00 6.0000000000e-01 
4.6935532708e-08 1.6332090166e+04 1.6356626821e-01 6.0000000000e-01 
6.7166689318e-06 1.3263963683e+04 1.1391421505e+00 6.0000000000e-01 
1.0222115999e-06 1.1834862370e+04 6.3115742166e-01 6.0000000000e-01 
2.5095527920e-10 1.3401548767e+04 6.4118066013e-01 6.0000000000e-01 
5.9711493330e-09 1.3685913488e+04 3.9197794972e-01 6.0000000000e-01 
4.9095014595e-09 1.2626875607e+04 9.6314830382e-01 6.0000000000e-01 
1.3258496103e-11 1.1280214764e+04 1.6967223071e-01 6.0000000000e-01 
9.6146790172e-10 1.8060860763e+04 1.0902682276e+00 6.0000000000e-01 
5.0565037161e-10 1.5102461312e+04 1.0778115976e+00 6.0000000000e-01 
1.1368473925e-06 1.6860721850e+04 4.1924833314e-01 6.0000000000e-01 
4.5881586702e-10 2.0000000000e+04 1.1429155806e+00 6.0000000000e-01 
1.8290751125e-06 1.3030344418e+04 4.5291239426e-01 6.0000000000e-01 
1.0394122757e-08 1.1345311619e+04 1.0552436278e+00 6.0000000000e-01 
1.0471558328e-09 1.1607211129e+04 1.3190984094e+00 6.0000000000e-01 
1.6256879439e-08 1.2727770939e+04 1.1706838882e+00 6.0000000000e-01 
1.6741989212e-07 1.1842966438e+04 5.2547555840e-01 6.0000000000e-01 
6.3855987308e-08 1.1312053656e+04 5.0121688577e-01 6.0000000000e-01 
6.3645720814e-09 1.1859665537e+04 5.7772499894e-01 6.0000000000e-01 
3.4801510847e-10 1.4230188414e+04 1.0281952144e+00 6.0000000000e-01 
2.3355732986e-10 1.1469461567e+04 4.3067878242e-01 6.0000000000e-01 
2.8360217633e-10 1.6049251203e+04 1.0898560839e+00 6.0000000000e-01 
1.0765798355e-08 1.4821365564e+04 2.8908541029e-01 6.0000000000e-01 
2.0331224856e-09 2.0000000000e+04 9.2515068514e-01 6.0000000000e-01 
7.6290484407e-07 2.0000000000e+04 7.2063007727e-01 6.0000000000e-01 
2.1681108572e-10 1.3305076948e+04 1.3426550749e+00 6.0000000000e-01 
6.4931250219e-09 1.6177007663e+04 6.3578848305e-01 6.0000000000e-01 
1.0537469150e-07 1.3117356876e+04 1.0598968755e+00 6.0000000000e-01 
9.8775341743e-11 1.5629361597e+04 7.1005353133e-01 6.0000000000e-01 
4.0806958148e-08 1.2292103423e+04 7.4850207665e-01 6.0000000000e-01 
1.1134019456e-08 1.1874089016e+04 4.3566535982e-01 6.0000000000e-01 
7.7593861624e-11 1.6133411621e+04 6.2558271656e-01 6.0000000000e-01 
9.8108987681e-08 2.0000000000e+04 9.7829986584e-01 6.0000000000e-01 
1.1787121109e-10 1.3513013468e+04 1.3837215566e+00 6.0000000000e-01 
6.8039139743e-12 1.2584848673e+04 1.4471630559e+00 6.0000000000e-01 
1.6897894287e-08 2.0000000000e+04 9.6524846305e-01 6.0000000000e-01 
2.7943498451e-10 1.1855047739e+04 7.8408450481e-01 6.0000000000e-01 
6.8378938764e-07 1.2083453183e+04 4.5599290641e-01 6.0000000000e-01 
1.7733666525e-09 1.1250660570e+04 7.3704734533e-01 6.0000000000e-01 
2.2771167652e-09 1.4462723659e+04 1.5080771642e+00 6.0000000000e-01 
8.3535960337e-08 1.3599844178e+04 7.2952106726e-01 6.0000000000e-01 
4.8097495016e-10 1.2436284695e+04 3.9008590063e-01 6.0000000000e-01 
1.5727510472e-10 1.8261077301e+04 1.3180755859e+00 6.0000000000e-01 
1.7846465397e-08 1.3764774883e+04 7.5610738916e-01 6.0000000000e-01 
1.2952437737e-08 2.0000000000e+04 9.2314012843e-01 6.0000000000e-01 
8.6392856237e-09 1.3058242101e+04 1.1733246009e+00 6.0000000000e-01 
4.1774553011e-08 1.1483003137e+04 5.4828930780e-01 6.0000000000e-01 
1.6910113258e-09 1.4624584279e+04 1.0899677782e+00 6.0000000000e-01 
1.1405877815e-08 1.2570616063e+04 1.0206475146e+00 6.0000000000e-01 
2.2151797198e-07 1.1833234285e+04 1.6392607085e-01 6.0000000000e-01 
2.1647337335e-09 1.2433358995e+04 7.6820410293e-01 6.0000000000e-01 
3.7141164995e-07 1.1285335345e+04 7.1537391594e-01 6.0000000000e-01 
1.6965891276e-07 1.1274405549e+04 3.5614651042e-01 6.0000000000e-01 
1.2272012890e-10 1.5520004791e+04 2.6228804605e-01 6.0000000000e-01 
6.9616972669e-06 1.2158625345e+04 7.0431429042e-01 6.0000000000e-01 
4.5191033517e-08 1.3788180711e+04 8.6462639025e-01 6.0000000000e-01 
1.4554325733e-08 1.7087704748e+04 8.4605371533e-02 6.0000000000e-01 
6.4417871742e-08 2.0000000000e+04 7.0534566730e-01 6.0000000000e-01 
5.4444870149e-08 1.1479896188e+04 8.0879466502e-01 6.0000000000e-01 
1.0542379479e-10 1.1561012360e+04 2.4090562920e-01 6.0000000000e-01 
1.2544194580e-07 1.4060848914e+04 9.5799138736e-01 6.0000000000e-01 
4.4514642834e-09 1.1587197952e+04 5.0348533142e-01 6.0000000000e-01 
1.5870391034e-11 2.0000000000e+04 6.2707093642e-01 6.0000000000e-01 
3.9389853651e-10 1.2877134327e+04 1.0363949156e+00 6.0000000000e-01 
1.7705876789e-10 1.5642213074e+04 7.2512719320e-01 6.0000000000e-01 
3.1271864640e-08 1.4165333146e+04 1.2525171264e+00 6.0000000000e-01 
2.2476350761e-10 1.2917737291e+04 1.0989815246e+00 6.0000000000e-01 
2.7612286546e-09 1.2314266222e+04 1.3262793501e+00 6.0000000000e-01 
1.5653046893e-09 1.4728034938e+04 1.2625871052e-01 6.0000000000e-01 
2.5662531040e-10 1.3454261771e+04 8.5435776712e-01 6.0000000000e-01 
5.4353870508e-09 2.0000000000e+04 3.1827285012e-01 6.0000000000e-01 
8.6624714355e-12 1.4426109551e+04 5.6258451172e-01 6.0000000000e-01 
7.4925328351e-10 1.1560792198e+04 1.2478862186e+00 6.0000000000e-01 
2.4683856655e-08 1.3164748792e+04 9.6256469512e-01 6.0000000000e-01 
3.0819303885e-09 1.4211303951e+04 7.8116473466e-01 6.0000000000e-01 
3.7165277422e-09 1.4561222766e+04 5.6569638528e-01 6.0000000000e-01 
2.6332853268e-10 1.5006160293e+04 4.8067960492e-01 6.0000000000e-01 
6.0378979404e-08 1.1572997120e+04 8.1332570997e-01 6.0000000000e-01 
1.0800038447e-08 1.6077620695e+04 7.9902491719e-01 6.0000000000e-01 
9.7442907740e-10 1.1336940391e+04 6.3333423439e-01 6.0000000000e-01 
2.2584100295e-10 1.2496418077e+04 6.7618683241e-01 6.0000000000e-01 
7.7973731256e-09 1.7078188419e+04 5.0310287667e-01 6.0000000000e-01 
1.7700795535e-11 1.6710610476e+04 6.0103313148e-01 6.0000000000e-01 
3.1708256216e-09 1.1212032272e+04 1.1744777423e+00 6.0000000000e-01 
2.8413769775e-08 1.5105895639e+04 9.9788442463e-01 6.0000000000e-01 
6.0000273648e-10 1.3926269470e+04 8.6834676435e-01 6.0000000000e-01 
8.9068865584e-07 1.1948336460e+04 7.2736179465e-01 6.0000000000e-01 
7.5312949845e-08 1.2600256443e+04 5.3879487791e-01 6.0000000000e-01 
9.2338461728e-09 1.1912014891e+04 8.7500576763e-01 6.0000000000e-01 
1.1954202636e-09 1.1312410726e+04 7.9089757109e-01 6.0000000000e-01 
4.1535439652e-08 2.0000000000e+04 1.3090559248e+00 6.0000000000e-01 
3.0552902661e-11 1.3072103930e+04 1.1132113748e+00 6.0000000000e-01 
3.9754612146e-08 1.1634859023e+04 1.2776711588e+00 6.0000000000e-01 
9.9886068404e-09 1.1305747764e+04 2.8625976852e-01 6.0000000000e-01 
9.2238605533e-10 1.3516193979e+04 6.4592267458e-01 6.0000000000e-01 
1.8240013420e-08 1.6348446043e+04 7.1373112651e-01 6.0000000000e-01 
4.2794516645e-09 1.1653262361e+04 8.1369999635e-01 6.0000000000e-01 
1.3327598819e-08 1.2972731501e+04 1.0791027140e+00 6.0000000000e-01 
1.9566667656e-10 1.2239975549e+04 1.5396011337e+00 6.0000000000e-01 
6.6160012281e-10 1.1249589421e+04 1.5839403425e-01 6.0000000000e-01 
7.0245961262e-08 1.1227143949e+04 5.1291679282e-01 6.0000000000e-01 
2.1707597212e-08 1.3975324708e+04 2.3288189865e-01 6.0000000000e-01 
9.0713505822e-12 2.0000000000e+04 1.3008684966e+00 6.0000000000e-01 
4.1201273255e-10 1.1220184052e+04 1.3716247103e+00 6.0000000000e-01 
