# Supplementary material for: Atmospheric CO2 levels from 2.7 billion years ago inferred from micrometeorite oxidation
Source: Sci Adv. 2020 Jan 22;6(4):eaay4644. doi: 10.1126/sciadv.aay4644 (PMC6976288; doi:10.1126/sciadv.aay4644)
Supplement: Data file S1 [file aay4644_Data_file_S1.zip › co2_atmos/co2_60/clean_results.dat]

Radius [m]       Fe Area [frac]    Max Temp [k]    
8.7108271807e-05 3.8059946384e-01 2.4280508271e+03 
3.2155286535e-05 2.8672597207e-01 2.1755224414e+03 
1.0367698390e-05 1.0000000000e+00 1.7363610256e+03 
1.8345028120e-05 4.7287253647e-01 2.2919983216e+03 
4.8377469316e-05 3.0571109461e-01 2.1087428504e+03 
4.3035050930e-05 3.1658772352e-01 2.0905805267e+03 
2.0613770736e-05 3.8692532793e-01 1.9676206523e+03 
3.6674663381e-05 4.1842137144e-01 2.3777234358e+03 
4.9948538790e-05 2.8138827490e-01 2.2084055033e+03 
1.9782197298e-05 5.0465090228e-01 1.8557406237e+03 
6.4040126890e-06 4.9334354758e-01 2.4226297647e+03 
5.1760332954e-05 4.1080654237e-01 2.5840408126e+03 
1.3255501494e-04 3.7172383244e-01 2.5469457682e+03 
2.4099020566e-05 4.5597338130e-01 2.4563833314e+03 
1.8454405533e-04 3.2205272517e-01 2.6555861627e+03 
4.5768205555e-05 4.4365023678e-01 2.3429138581e+03 
5.6430917276e-05 3.8872249755e-01 2.4154353601e+03 
1.2049104885e-04 3.5691491371e-01 2.5168584937e+03 
8.0900071951e-06 4.7176482083e-01 2.2913133755e+03 
1.0638603556e-05 3.6131309824e-01 2.0090343228e+03 
9.1762657377e-05 2.6564999254e-01 2.2519029317e+03 
6.2735859037e-05 3.7053009430e-01 2.4407951951e+03 
1.7204210732e-05 4.4852638268e-01 2.5142757640e+03 
9.6948616508e-06 1.0000000000e+00 1.7530370497e+03 
1.4488859928e-04 4.0568649081e-01 2.4077144794e+03 
1.9391357599e-05 1.0000000000e+00 1.6983053702e+03 
1.9330318600e-05 4.1122358289e-01 1.9386331269e+03 
6.2516730141e-05 2.6543703223e-01 2.2912429867e+03 
1.6588117990e-04 3.6374503955e-01 2.4683692421e+03 
1.4609978931e-04 3.2982519094e-01 2.3898095315e+03 
9.4891386886e-05 3.6632481119e-01 2.4448048911e+03 
8.4894394361e-05 3.7463403720e-01 2.5439360135e+03 
2.5716550495e-05 3.1505880524e-01 2.0996168431e+03 
4.7476717102e-05 2.6759904434e-01 2.2531229501e+03 
3.4249529179e-05 4.1643897342e-01 2.5737892552e+03 
3.6071019588e-05 4.0726040969e-01 2.5992163030e+03 
4.5521261206e-05 3.8134959784e-01 2.4082140945e+03 
4.7803760428e-05 2.9179714642e-01 2.3203294281e+03 
7.2632038451e-05 3.7307511736e-01 2.6200564366e+03 
3.5769603588e-05 1.0000000000e+00 1.7720434973e+03 
3.2286412498e-05 4.2900388911e-01 2.5161412449e+03 
6.6740270281e-05 3.7095582725e-01 2.4399588199e+03 
8.9608171927e-06 1.0000000000e+00 1.2535408874e+03 
8.8953260110e-05 3.1045146670e-01 2.1001654514e+03 
8.9647000241e-05 3.9564132918e-01 2.4611443619e+03 
7.8325996472e-06 4.8219721505e-01 2.3191553923e+03 
1.0121380217e-04 3.5672882002e-01 2.5646710072e+03 
4.6910587468e-05 4.1313560383e-01 2.6811166075e+03 
1.7950676693e-05 4.6019042775e-01 1.8880478680e+03 
6.1301477484e-05 2.7692820052e-01 2.3398466256e+03 
2.0792301147e-04 3.2736456100e-01 2.6390695090e+03 
6.6690950588e-06 4.8397838217e-01 2.4588254747e+03 
2.0575195355e-05 2.9771653706e-01 2.1616106246e+03 
6.6143614298e-05 3.7940730810e-01 2.4413725868e+03 
1.1191699811e-04 3.7770851482e-01 2.4237646640e+03 
1.6027055917e-04 3.6675324084e-01 2.4407516732e+03 
8.7986380825e-05 3.6860513423e-01 2.4548017816e+03 
3.0205843456e-05 1.0000000000e+00 3.4594751673e+02 
1.0450001751e-04 3.7772070835e-01 2.6299172796e+03 
4.6358027640e-05 4.3236697507e-01 2.4318888657e+03 
2.8869566490e-05 3.0053574822e-01 2.1280825261e+03 
1.1361094481e-05 4.5617771879e-01 2.2898073527e+03 
2.5573487809e-04 1.0000000000e+00 1.6437083938e+03 
3.0013925809e-05 3.1163703316e-01 2.0985627488e+03 
2.2581259616e-05 1.0000000000e+00 1.7824307578e+03 
3.4869534092e-05 3.1197922995e-01 2.0954427538e+03 
6.7861492232e-06 1.0000000000e+00 1.6434458361e+03 
5.8697211258e-06 4.9060740205e-01 2.4552128025e+03 
6.3092195076e-05 2.8939512285e-01 2.3098275541e+03 
3.6868761226e-05 3.9591956100e-01 2.4078332810e+03 
4.7052849303e-05 2.9676597624e-01 2.1674517059e+03 
3.7591298004e-05 4.0986750985e-01 2.4608254165e+03 
5.2283735830e-05 3.2201811067e-01 2.0744818026e+03 
1.0575829429e-04 4.6067508636e-01 1.8879889915e+03 
2.8456506353e-05 3.3713126273e-01 2.0472972524e+03 
6.4333951048e-05 3.8365306723e-01 2.5951526991e+03 
1.7237626138e-05 1.0000000000e+00 1.6092576196e+03 
1.4276376822e-05 3.8174298583e-01 2.2213107371e+03 
2.5530018320e-05 4.7128789231e-01 2.3407982225e+03 
3.4547108852e-05 1.0000000000e+00 1.7347670785e+03 
5.1666772090e-06 4.9222929943e-01 2.4371430902e+03 
7.0664600934e-05 3.7782370261e-01 2.5710422687e+03 
9.8258168273e-06 4.6122396510e-01 2.7189838554e+03 
1.0511521840e-04 3.5609873610e-01 2.4987629443e+03 
4.4373951951e-05 3.3218110220e-01 2.3140297863e+03 
1.3778070642e-04 3.4898929053e-01 2.5164422075e+03 
1.0408368754e-05 4.9782275824e-01 1.8592929181e+03 
7.3682564194e-06 3.8898906954e-01 2.2287878044e+03 
1.3220056826e-05 4.3259167217e-01 1.9142476491e+03 
7.2943182408e-05 1.0000000000e+00 3.0000000000e+02 
9.9718462022e-06 4.7163139682e-01 2.6693655984e+03 
8.8821725262e-06 4.3715217832e-01 2.8149516361e+03 
1.9252831977e-05 1.0000000000e+00 1.7456288400e+03 
3.7994270403e-05 2.8721022201e-01 2.1814593995e+03 
2.1119623340e-05 4.4768477939e-01 2.4550635104e+03 
3.3226143859e-05 4.2745908890e-01 2.3544685627e+03 
7.5714751274e-05 3.2365984384e-01 2.4044259856e+03 
5.0262291736e-05 2.7201995484e-01 2.2258481254e+03 
5.1268373976e-05 3.9158253153e-01 2.4128374712e+03 
1.9744597840e-05 1.0000000000e+00 1.8074739933e+03 
8.2527432450e-05 3.5616170268e-01 2.4501140202e+03 
3.0275894465e-05 4.1267220283e-01 2.3882295700e+03 
3.5974079058e-05 4.1663681178e-01 2.4261774529e+03 
2.6428752721e-04 3.5496001400e-01 2.4978122656e+03 
7.5558634945e-05 3.8196751671e-01 2.5400174966e+03 
5.3769495413e-05 4.1349802202e-01 2.5416926263e+03 
9.6723477063e-06 4.8185977346e-01 2.3171366114e+03 
4.3210130919e-06 1.0000000000e+00 1.3006092919e+03 
6.9621001161e-05 2.9668295957e-01 2.3457752237e+03 
7.1112874140e-06 4.8879108841e-01 2.4740020070e+03 
2.4341138070e-05 3.8338549869e-01 2.2521745257e+03 
1.1083581949e-04 3.4866563719e-01 2.5145697767e+03 
4.0084319389e-05 4.0419278176e-01 2.4407262823e+03 
2.6759586757e-05 3.2683775543e-01 2.0657744784e+03 
7.1544289128e-05 3.6133748750e-01 2.4393285856e+03 
1.1274426811e-05 1.0000000000e+00 1.7292060889e+03 
4.3799416805e-05 3.1119770071e-01 2.3360684207e+03 
4.7925690130e-05 3.9559886318e-01 1.9567407784e+03 
8.4409805547e-05 2.6183646317e-01 2.2509212573e+03 
3.4056511403e-05 2.8286625922e-01 2.1772642922e+03 
1.6460062365e-04 3.3054943449e-01 2.6082291953e+03 
5.9400419697e-06 1.0000000000e+00 5.5957281595e+02 
6.6848796884e-05 3.9780832617e-01 2.5443435043e+03 
3.4844228125e-05 3.0273436109e-01 2.2205303976e+03 
1.1574972547e-05 1.0000000000e+00 1.8047463957e+03 
1.9902482691e-04 3.5387511586e-01 2.4598456005e+03 
1.4291453984e-05 1.0000000000e+00 1.5356884200e+03 
1.5614250105e-05 1.0000000000e+00 1.3591579475e+03 
1.3002334794e-04 3.4571851365e-01 2.5432510483e+03 
2.5689646513e-05 4.2680027142e-01 2.4070068538e+03 
9.8988638002e-05 3.7474594150e-01 2.4508769439e+03 
2.1386479972e-05 3.1590080643e-01 2.0983827049e+03 
4.5706085850e-05 2.9146267387e-01 2.2015470806e+03 
4.2156543354e-05 2.8772302872e-01 2.1541887125e+03 
5.4307000235e-05 3.0753315185e-01 2.3355445052e+03 
5.5920529464e-05 4.3750551605e-01 2.3774961356e+03 
8.9035022259e-05 3.9470447847e-01 2.4395217722e+03 
6.5423045864e-06 4.9370549808e-01 2.4035104520e+03 
2.5673608584e-05 4.3113841557e-01 2.5326035157e+03 
2.4291988543e-05 3.0169299384e-01 2.1656464224e+03 
6.6969710671e-06 4.8322664690e-01 2.5975496647e+03 
4.4630330518e-05 4.0909458797e-01 2.4471485750e+03 
1.0962008210e-04 4.2043661197e-01 2.4390151120e+03 
2.6468555952e-05 3.2099192581e-01 2.2119190641e+03 
7.4922706795e-05 2.8913887238e-01 2.1634299154e+03 
1.3271107394e-05 1.0000000000e+00 1.6087154683e+03 
1.6367828485e-04 3.8770095096e-01 2.4981498637e+03 
2.1346777361e-04 3.4035309518e-01 2.6061190789e+03 
1.1809137684e-05 1.0000000000e+00 1.6634114451e+03 
4.2668924635e-05 2.8130293869e-01 2.1801828505e+03 
2.5676116983e-05 1.0000000000e+00 1.7040255237e+03 
1.1948261617e-04 3.8239309543e-01 2.4959366213e+03 
4.6220538722e-05 4.1026206368e-01 2.4437214363e+03 
3.5681299798e-06 1.0000000000e+00 1.3873887112e+03 
3.8953173636e-05 2.7897704172e-01 2.2015869392e+03 
4.7820082645e-05 3.8671276592e-01 2.4190377740e+03 
9.4754085797e-06 1.0000000000e+00 1.7251485352e+03 
6.1374891269e-05 1.0000000000e+00 4.9726516114e+02 
9.7725170875e-06 4.6428460336e-01 2.6270016097e+03 
2.9979487638e-05 4.4536066459e-01 2.5199424283e+03 
6.9051089912e-06 1.0000000000e+00 1.2814739551e+03 
2.0704341790e-05 4.4739120001e-01 2.4180111382e+03 
4.7752620238e-05 3.4230943102e-01 2.0361624690e+03 
5.2059269458e-05 4.0579340113e-01 2.3924093876e+03 
2.1187196560e-05 3.0611751737e-01 2.1292744714e+03 
2.7229973733e-05 3.0868574200e-01 2.2348133756e+03 
7.3754637195e-06 1.0000000000e+00 1.4809025795e+03 
7.6210128307e-06 4.7962724852e-01 2.3367183313e+03 
2.7447739246e-05 4.5853507132e-01 2.4150935980e+03 
5.2094056696e-05 3.9193595607e-01 2.4358948256e+03 
4.3587806651e-05 2.9420404605e-01 2.2800967554e+03 
9.0985541831e-05 3.7330452884e-01 2.4767989618e+03 
2.0755744694e-05 4.4562559448e-01 2.3979911518e+03 
5.4336718765e-06 1.0000000000e+00 1.3809840442e+03 
3.4857569093e-05 3.0933382863e-01 2.1160984496e+03 
3.7001605762e-05 1.0000000000e+00 3.4891143852e+02 
1.2264648227e-04 3.6994720647e-01 2.4972513616e+03 
6.7736058027e-06 4.6284187412e-01 2.2974029174e+03 
1.2556112808e-04 4.1551716713e-01 2.3780912164e+03 
8.7498801142e-05 3.6429081823e-01 2.4270414845e+03 
6.8405663150e-05 3.7787800556e-01 2.4593813624e+03 
6.5666552554e-05 3.8275596231e-01 2.4376655436e+03 
1.3633178436e-04 2.6596098688e-01 2.3150886155e+03 
2.6806119424e-04 3.4605281497e-01 2.5768637711e+03 
5.3253883057e-05 2.8389039461e-01 2.3122461296e+03 
2.2937262673e-05 4.0903025783e-01 1.9400465428e+03 
3.0931057726e-05 3.0812412186e-01 2.1034570514e+03 
6.3759506823e-05 3.7617815643e-01 2.4330850467e+03 
3.9160852032e-05 4.1112124078e-01 2.4080078852e+03 
5.2442692422e-05 1.0000000000e+00 1.7438920336e+03 
7.2348003111e-06 1.0000000000e+00 1.7097056785e+03 
7.5420739891e-06 4.8495182741e-01 2.4304221231e+03 
2.1067770611e-05 4.2627159571e-01 1.9216786338e+03 
1.2261565611e-05 1.0000000000e+00 1.6674587452e+03 
3.8973161708e-06 1.0000000000e+00 8.2390152360e+02 
6.1550427551e-05 3.5769990987e-01 2.3970533988e+03 
2.8214114461e-05 2.8854373348e-01 2.1813668993e+03 
2.9447871312e-05 1.0000000000e+00 1.7969865930e+03 
2.5131370464e-05 1.0000000000e+00 1.7276371661e+03 
2.0598012102e-05 3.2101022140e-01 2.1688764726e+03 
8.5895400173e-06 4.7227293803e-01 2.2914141232e+03 
1.3864129005e-04 3.7706442982e-01 2.5097923023e+03 
4.2622469232e-05 3.9149307731e-01 2.4049409270e+03 
6.5256186731e-06 1.0000000000e+00 1.3783359289e+03 
7.3495769500e-05 3.8522375950e-01 2.4844135278e+03 
2.9944031374e-05 4.1892217657e-01 2.4146435828e+03 
3.5025179306e-05 3.8346555398e-01 2.3647240550e+03 
3.3215790666e-05 3.0068853038e-01 2.2432577520e+03 
1.3298476637e-04 2.9585796362e-01 2.1351126474e+03 
1.6610129201e-04 3.4522142338e-01 2.5390534933e+03 
2.4797322629e-05 3.0940835615e-01 2.2364855065e+03 
8.9666537993e-06 5.7299295613e-01 1.8264261329e+03 
9.4448177265e-06 1.0000000000e+00 1.4379989291e+03 
9.8759079305e-05 3.7077565397e-01 2.4740767726e+03 
1.8809162233e-05 1.0000000000e+00 1.6406661463e+03 
2.3583890706e-04 3.6546563246e-01 2.4921936631e+03 
1.1715748539e-04 3.7451768742e-01 2.4468594517e+03 
3.5662642691e-05 4.4560040073e-01 1.9024657517e+03 
3.4492451895e-05 3.9818238067e-01 1.9542050371e+03 
3.8410612445e-05 2.7654988658e-01 2.1912307895e+03 
3.1716844421e-05 3.9135812133e-01 1.9617653558e+03 
2.0599719192e-04 3.3267463236e-01 2.5937555840e+03 
3.0349132117e-04 3.1102238481e-01 2.7062631681e+03 
8.3416819911e-06 4.7267982058e-01 2.6430708999e+03 
9.1500870933e-05 3.7148969042e-01 2.3435516022e+03 
9.9904837846e-05 3.6036118140e-01 2.4782864684e+03 
4.4402935142e-05 3.7657435711e-01 1.9821255453e+03 
1.2445051058e-05 4.3775574954e-01 2.2967276046e+03 
3.9749779331e-05 4.4403850750e-01 2.4500058001e+03 
1.4724267665e-05 3.1926492675e-01 2.0983765611e+03 
1.2463578087e-05 1.0000000000e+00 1.7987370103e+03 
1.0161331199e-05 1.0000000000e+00 1.2498874077e+03 
3.6995627082e-05 5.5186474065e-01 1.8320099888e+03 
6.4409565934e-05 4.1939760194e-01 2.4797257187e+03 
3.6196970623e-05 4.4652035749e-01 1.9008612035e+03 
2.3871695851e-05 1.0000000000e+00 8.2572951275e+02 
6.4659803738e-05 3.0918710644e-01 2.1045006291e+03 
2.8543262549e-05 3.3129913617e-01 2.0592244252e+03 
9.7134210618e-06 1.0000000000e+00 1.3975602795e+03 
2.2924830280e-05 3.2325235006e-01 2.1537643243e+03 
1.0700483524e-04 3.5099192005e-01 2.5079085472e+03 
1.1682055630e-04 3.4496282081e-01 2.5334104457e+03 
2.3276273793e-05 3.6405621842e-01 2.3090020370e+03 
1.3692996570e-05 1.0000000000e+00 1.6094619878e+03 
3.6403470111e-05 4.0137084079e-01 2.3972290767e+03 
4.0414795788e-05 2.8276068553e-01 2.2176449427e+03 
5.8298553070e-05 3.8421497928e-01 2.4688085413e+03 
1.6091743863e-05 4.2110681029e-01 1.9274091277e+03 
5.2028272162e-05 4.2533012128e-01 2.4246741412e+03 
2.1256131246e-05 1.0000000000e+00 1.3488258921e+03 
3.1055485132e-05 3.4206337065e-01 2.0379677936e+03 
7.8379696203e-05 3.6081148005e-01 2.4710715187e+03 
4.7734038229e-05 4.1276509910e-01 2.3547885824e+03 
4.3265096250e-05 4.0534842590e-01 2.5334386550e+03 
6.0516844468e-05 2.8222778072e-01 2.1755240029e+03 
4.9943609491e-05 3.4371901102e-01 2.3696253583e+03 
5.8493879412e-05 2.9116103319e-01 2.2363414296e+03 
1.4892035754e-04 3.4215504764e-01 2.5979114755e+03 
1.0261279447e-04 3.5393282006e-01 2.3864969583e+03 
6.1420834664e-05 2.7867451773e-01 2.3418878579e+03 
9.1387528505e-06 1.0000000000e+00 1.6606662139e+03 
3.7298727706e-05 1.0000000000e+00 1.7320072556e+03 
6.9984818444e-06 4.8171074791e-01 2.4371113619e+03 
4.0527668789e-05 3.3565583840e-01 2.3258899306e+03 
1.3418708845e-05 4.4710733293e-01 2.2740790743e+03 
2.5729275998e-05 3.5318820564e-01 2.2843053503e+03 
1.2866799425e-04 3.5313468386e-01 2.5909051075e+03 
6.5295334248e-05 3.4669651281e-01 2.4032324517e+03 
8.7824651907e-06 1.0000000000e+00 1.6764943590e+03 
4.3818841286e-05 3.0718119481e-01 2.3441582224e+03 
2.0577077606e-05 1.0000000000e+00 1.7137426306e+03 
1.9801179137e-05 4.4874604820e-01 2.4516098522e+03 
6.8006881544e-06 4.8453402960e-01 2.3289181683e+03 
2.7652110731e-05 4.2117013066e-01 2.3629150274e+03 
6.6493369151e-06 4.8904412816e-01 2.3508989260e+03 
3.4173772748e-05 1.0000000000e+00 1.7574966894e+03 
8.3824566973e-05 3.9577520153e-01 2.5104142876e+03 
1.5069387827e-05 1.0000000000e+00 1.7982952083e+03 
4.8413167478e-05 2.7444174631e-01 2.2029094125e+03 
8.0285240499e-05 3.4424771931e-01 2.0321618750e+03 
8.9230480992e-05 3.5259271090e-01 2.4629512297e+03 
2.5068109254e-05 4.3808977989e-01 2.3900688474e+03 
1.3934536492e-04 3.5959374399e-01 2.5001948119e+03 
1.3404592472e-04 3.5159920394e-01 2.4857101657e+03 
7.5535807994e-05 1.0000000000e+00 6.0842789909e+02 
7.8074536895e-05 3.8318271305e-01 2.6201570652e+03 
4.8869718006e-05 3.8842548200e-01 2.4245398387e+03 
1.4705647159e-05 1.0000000000e+00 1.5926433885e+03 
2.7706234491e-05 4.3316344768e-01 2.4395701216e+03 
9.1257158453e-06 1.0000000000e+00 1.5066383995e+03 
3.4468164153e-05 3.1899055532e-01 2.3083676999e+03 
2.4252033183e-05 4.4188507819e-01 2.4447008716e+03 
3.8276771096e-05 3.9607830504e-01 2.4069356804e+03 
6.3081341974e-06 4.9334261526e-01 2.4180113796e+03 
1.1453205815e-05 4.7818923798e-01 1.8711699841e+03 
6.2109127786e-06 1.0000000000e+00 1.4905248653e+03 
2.3518378374e-05 3.2857640062e-01 2.0675407404e+03 
1.6409549645e-04 3.5080194560e-01 2.6389321274e+03 
9.9652234464e-06 4.8954060122e-01 2.3544892974e+03 
5.8355760970e-05 2.7305343650e-01 2.2665459503e+03 
1.0143025695e-04 2.7286987397e-01 2.2200635647e+03 
1.4358594851e-04 3.4809726033e-01 2.5315577999e+03 
2.3079078176e-04 1.0000000000e+00 3.0000000000e+02 
4.0987751891e-05 4.3108411210e-01 2.5420361616e+03 
1.0417968542e-05 4.7323238116e-01 2.4445129964e+03 
5.9639343675e-04 1.0000000000e+00 7.4249598602e+02 
1.0860061266e-04 3.8533877178e-01 2.4618836664e+03 
1.0983300295e-05 3.7279697542e-01 2.2116005582e+03 
2.6828752103e-05 3.1091725559e-01 2.1829473205e+03 
2.9301904853e-05 1.0000000000e+00 9.5888608999e+02 
2.5442872271e-05 2.9743784672e-01 2.1460227788e+03 
2.1804604618e-05 1.0000000000e+00 1.7055054097e+03 
2.2312680406e-05 4.2817290490e-01 2.3582977887e+03 
1.5777013996e-05 4.7557719241e-01 2.4293608808e+03 
2.0134151777e-05 3.9028950675e-01 1.9633702240e+03 
9.1633132123e-06 1.0000000000e+00 1.6913983550e+03 
6.3616105761e-06 4.7230906832e-01 2.6515903425e+03 
2.4556270604e-05 3.7353614430e-01 2.2879798661e+03 
6.1281487296e-05 4.0194102159e-01 2.5085488308e+03 
8.6877344098e-06 1.0000000000e+00 1.7957228099e+03 
2.6785218153e-04 3.1252297246e-01 2.6848047467e+03 
2.0928911713e-05 3.0081367370e-01 2.1833051360e+03 
3.5709785288e-05 3.1731752790e-01 2.3158373076e+03 
4.0766357087e-05 2.9817608523e-01 2.1449382503e+03 
2.9835238300e-05 4.4994232587e-01 1.8982311588e+03 
6.5175881528e-05 3.8443712881e-01 2.5198613270e+03 
3.6483936141e-05 2.7991138006e-01 2.2663535225e+03 
1.6702773238e-05 4.6665421306e-01 2.3112225813e+03 
1.5243526264e-04 3.3762369952e-01 2.5728326997e+03 
4.7452006202e-05 4.0815800578e-01 2.3927141624e+03 
1.3248845591e-04 3.7191945243e-01 2.5312079311e+03 
7.5391727435e-05 4.0954696396e-01 1.9400698749e+03 
5.7513288549e-05 3.0001449207e-01 2.3038504271e+03 
6.4473733691e-06 4.9385728533e-01 2.3940296054e+03 
3.1269708768e-05 3.1254366516e-01 2.0949760511e+03 
1.0509847442e-05 4.7805660650e-01 2.3059272198e+03 
5.8350536357e-06 4.8524471561e-01 2.5103926756e+03 
1.1131570643e-04 3.5278687344e-01 2.5025284597e+03 
3.6744785884e-05 3.9624490958e-01 2.4056333331e+03 
3.4605991809e-05 3.6771274267e-01 1.9952235413e+03 
4.5633064552e-05 2.7850040545e-01 2.2772114998e+03 
2.4597664575e-05 4.3777565752e-01 1.9103464682e+03 
3.9919146955e-05 3.3660757996e-01 2.0469333826e+03 
9.4665860455e-05 3.7295818221e-01 2.4449390345e+03 
6.6271381160e-06 1.0000000000e+00 1.6721897323e+03 
8.3386813679e-06 4.6304638945e-01 2.2923312856e+03 
1.3053001317e-05 4.6976726786e-01 2.2927213839e+03 
5.7969886798e-05 3.1040965495e-01 2.3467061606e+03 
2.3681181130e-05 3.8324358058e-01 1.9741611383e+03 
1.1734347925e-04 3.8380755310e-01 2.4098464240e+03 
9.2961821523e-05 3.6273128638e-01 2.4426389811e+03 
1.6179497391e-05 1.0000000000e+00 1.5282501812e+03 
3.1124316192e-05 4.4434064533e-01 2.5049919822e+03 
5.3335441399e-05 3.9968926858e-01 2.5320152714e+03 
5.8380017531e-05 4.0915351338e-01 2.4499405282e+03 
4.0657818185e-04 3.3563475138e-01 2.5740590255e+03 
1.3415465237e-05 1.0000000000e+00 1.8074449924e+03 
2.0232379467e-05 4.4592023344e-01 2.3774330703e+03 
1.1697475533e-04 3.5383840097e-01 2.4699786048e+03 
5.7264560401e-05 4.2333260598e-01 2.3740954571e+03 
1.4163756526e-05 4.5342101124e-01 2.5025377101e+03 
2.6748169789e-05 1.0000000000e+00 1.8089753914e+03 
8.2846977255e-05 2.8136667044e-01 2.1854860776e+03 
4.5834892908e-05 3.9148686148e-01 1.9634823644e+03 
7.7244143089e-06 4.7407525310e-01 2.4991007143e+03 
6.3252389231e-05 2.9539013550e-01 2.3543918801e+03 
2.2244803446e-05 4.3859785291e-01 2.3903143904e+03 
4.7191906257e-05 2.7448042836e-01 2.3047453189e+03 
7.2158546996e-05 3.7612187272e-01 2.4723144399e+03 
1.2084174990e-04 3.6299934743e-01 2.4887066356e+03 
3.0239901284e-05 4.2203292118e-01 1.9260913537e+03 
3.0905315083e-05 4.2189557738e-01 2.4206544694e+03 
5.9836173912e-06 1.0000000000e+00 1.7906939218e+03 
1.0783649872e-04 3.6258882827e-01 2.5151938887e+03 
1.5824331603e-04 1.0000000000e+00 5.9752563696e+02 
7.5583182953e-04 4.0594436694e-01 1.9943334850e+03 
2.9323525026e-05 3.8610197367e-01 1.9697140568e+03 
2.3598313486e-05 4.5433567817e-01 2.4972704084e+03 
8.4184720115e-05 2.6825951700e-01 2.2478565807e+03 
4.5617984287e-05 4.1831648868e-01 2.4032729147e+03 
1.0730204164e-05 1.0000000000e+00 1.6813966665e+03 
3.7709058340e-04 3.0428572266e-01 2.6903977260e+03 
9.6914619068e-05 3.5517406911e-01 2.6819496705e+03 
4.5715424893e-05 4.1259262713e-01 2.6052957588e+03 
1.0922181306e-05 1.0000000000e+00 1.7005753477e+03 
2.7619773165e-05 4.2718859123e-01 2.5465283505e+03 
1.5951119139e-05 4.5224656909e-01 2.4562142765e+03 
9.3386819385e-05 3.5835819766e-01 2.5138788029e+03 
6.3975519558e-05 3.9273222146e-01 2.5241295491e+03 
2.9129722354e-05 5.8133750431e-01 1.8217140095e+03 
2.2382633286e-04 3.1779228114e-01 2.7255651067e+03 
8.0984826409e-05 3.7473287111e-01 2.5471408173e+03 
7.7118134224e-05 3.7771909200e-01 2.5310686837e+03 
1.5923513975e-05 4.7641001717e-01 2.4697276840e+03 
1.1933686632e-05 4.5476241878e-01 2.6420694385e+03 
1.2845075775e-05 1.0000000000e+00 1.7755283172e+03 
4.3205974936e-05 4.6272515927e-01 2.2890606094e+03 
2.2355573801e-05 4.3286642498e-01 2.5135840578e+03 
2.1016175400e-04 3.6744740277e-01 2.5869651112e+03 
1.6307453489e-04 3.4114356012e-01 2.5919927721e+03 
2.3674650162e-05 3.1240931713e-01 2.1028508924e+03 
4.0399252711e-05 4.0072535786e-01 2.4248619946e+03 
6.1348106160e-05 2.8971388543e-01 2.2889691989e+03 
7.6704190200e-06 1.0000000000e+00 1.5568687063e+03 
2.2015092409e-05 4.5223804837e-01 2.3189199474e+03 
2.9649300588e-05 3.1111061166e-01 2.1224640444e+03 
3.0009978928e-05 4.1410952321e-01 2.6364026146e+03 
1.6037516029e-05 4.6818113511e-01 2.2930267728e+03 
1.2496512016e-04 3.4928341327e-01 2.6353986061e+03 
8.2399584346e-05 2.7600566757e-01 2.1867629816e+03 
3.2904872839e-05 1.0000000000e+00 1.5650686546e+03 
9.1210530958e-05 2.9180282984e-01 2.2904871665e+03 
1.1132860649e-04 3.5737042901e-01 2.5293517132e+03 
1.0520634763e-04 3.5283866875e-01 2.4933351209e+03 
6.3180983219e-05 3.2309124399e-01 2.3873146831e+03 
2.6223458786e-05 3.4893347440e-01 2.0271060406e+03 
2.2568218360e-05 4.1708887333e-01 1.9318857628e+03 
2.4384778136e-05 3.1835119700e-01 2.1067679543e+03 
3.1101574340e-05 4.1843237110e-01 2.4515833603e+03 
8.9155553498e-06 4.9141213441e-01 2.3654997155e+03 
8.6988823052e-06 4.6329848880e-01 2.7077449868e+03 
1.9479484453e-05 1.0000000000e+00 1.4439119610e+03 
2.2636507787e-05 4.4244684891e-01 2.4211110707e+03 
1.0210972241e-04 3.8855648448e-01 2.4510623809e+03 
1.7061514079e-05 3.0840757341e-01 2.1522570434e+03 
8.5333424323e-05 3.7308883603e-01 2.4605494605e+03 
6.7562144498e-05 3.6430692502e-01 2.4442937238e+03 
1.5476931143e-05 3.1303685683e-01 2.1910392123e+03 
9.5531796779e-06 4.8689840962e-01 2.5337702013e+03 
1.5900332429e-05 1.0000000000e+00 1.2533223094e+03 
6.1450306711e-06 1.0000000000e+00 6.2610494672e+02 
9.0678761727e-06 4.9292479503e-01 2.4314598559e+03 
2.3627620927e-05 4.5488233566e-01 1.8926058019e+03 
1.3460884526e-04 3.4646733581e-01 2.5898612454e+03 
4.5797048986e-05 3.0465762245e-01 2.1074346944e+03 
4.2664456461e-05 1.0000000000e+00 3.0000000000e+02 
6.7325779933e-05 3.9284396386e-01 2.4907772461e+03 
2.9462684610e-05 2.9063796602e-01 2.1571968792e+03 
1.6640326095e-05 1.0000000000e+00 1.8048470087e+03 
5.3012529132e-05 4.0121086846e-01 2.4363687549e+03 
8.5127387553e-06 4.9325556413e-01 2.4288004442e+03 
7.5434751556e-05 2.8607245856e-01 2.2365739978e+03 
9.5086004740e-05 3.5658971385e-01 2.4741086263e+03 
4.2809359630e-05 3.0884110032e-01 2.2430291566e+03 
7.7723004124e-05 3.2140915319e-01 2.3509286932e+03 
1.1088623998e-04 3.5123740015e-01 2.5555126896e+03 
4.7545249719e-05 2.7946688078e-01 2.2573327884e+03 
1.5772614287e-04 3.4454661011e-01 2.5424225339e+03 
1.2381409476e-04 3.4508146725e-01 2.5379988656e+03 
1.7115184382e-05 3.4604064871e-01 2.2813333489e+03 
2.3013455976e-04 3.2182640726e-01 2.6674443421e+03 
6.3924749512e-05 4.0007142085e-01 2.4551176136e+03 
1.5204214014e-05 4.5086881342e-01 2.4757157426e+03 
7.0376201275e-06 4.8377501236e-01 2.5892438020e+03 
1.1043249312e-04 3.5609529444e-01 2.4582968606e+03 
1.6803613268e-05 4.9856898818e-01 1.8592804316e+03 
7.3369697737e-05 4.0166954964e-01 2.4776156904e+03 
5.8926798354e-05 2.8031132519e-01 2.3349764590e+03 
8.3089606656e-06 4.0263356919e-01 2.2408553640e+03 
2.6562043232e-05 4.4433253474e-01 1.9021945029e+03 
2.0033404743e-05 3.1951190990e-01 2.2333918831e+03 
9.5761653230e-05 4.0280304780e-01 2.3838176149e+03 
1.9387051171e-05 1.0000000000e+00 1.7686382001e+03 
4.4999404037e-05 1.0000000000e+00 1.7410800718e+03 
2.5598293944e-05 4.1947782167e-01 2.3921941648e+03 
2.3697114531e-05 3.5380658003e-01 2.0195280968e+03 
5.2924894145e-06 4.9124415270e-01 2.4494821343e+03 
6.5808874578e-06 1.0000000000e+00 1.7244462586e+03 
2.9384641081e-05 1.0000000000e+00 1.6375145864e+03 
7.4782439894e-05 3.9052023209e-01 2.4208722756e+03 
3.9536428641e-05 4.0800972090e-01 2.3899798155e+03 
3.2655199322e-05 4.1658796353e-01 2.4032218865e+03 
2.1805437619e-05 3.5400440829e-01 2.3040063267e+03 
1.1055495773e-04 3.5840766375e-01 2.4630161296e+03 
2.7204424505e-05 4.4074195753e-01 2.4227102615e+03 
3.7381127483e-05 3.2353879362e-01 2.0704186112e+03 
2.2563645087e-05 3.8093263407e-01 1.9768289866e+03 
1.6127949748e-05 4.5505163027e-01 2.4399238889e+03 
9.6507972044e-06 3.5606734252e-01 2.0192543306e+03 
5.3002066197e-05 4.6133525834e-01 1.8876902953e+03 
4.7840069661e-05 4.2586999667e-01 2.4248331013e+03 
3.1252409298e-05 2.9515356137e-01 2.1844999808e+03 
1.5882288606e-04 3.4793042050e-01 2.5769014489e+03 
8.0229397542e-05 3.7452690612e-01 2.5001535204e+03 
7.4348129103e-05 2.9269194800e-01 2.3393108962e+03 
3.9821436316e-05 3.4356155744e-01 2.0352265925e+03 
2.5573798298e-05 4.9104410172e-01 2.3607223100e+03 
1.0134690105e-05 1.0000000000e+00 1.5002506358e+03 
1.2894487255e-04 2.8861897267e-01 2.1522693771e+03 
7.1703296541e-05 3.3766929800e-01 2.4285602539e+03 
3.4461553238e-05 3.0987594044e-01 2.2950455388e+03 
2.4472183047e-05 4.4332125455e-01 2.4502749135e+03 
6.0494525075e-05 2.6900877016e-01 2.2429797617e+03 
7.9649648955e-05 3.5099938640e-01 2.3670295980e+03 
1.8826810000e-05 1.0000000000e+00 3.0000000000e+02 
3.2922178608e-05 3.1268552146e-01 2.0931881699e+03 
1.0943544723e-04 3.5048805124e-01 2.4958449911e+03 
4.2792699302e-05 4.0079752663e-01 2.4736153089e+03 
6.7547207413e-06 1.0000000000e+00 1.5283922799e+03 
2.4130867048e-05 1.0000000000e+00 1.2980623107e+03 
