# Supplementary material for: Atmospheric CO2 levels from 2.7 billion years ago inferred from micrometeorite oxidation
Source: Sci Adv. 2020 Jan 22;6(4):eaay4644. doi: 10.1126/sciadv.aay4644 (PMC6976288; doi:10.1126/sciadv.aay4644)
Supplement: Data file S1 [file aay4644_Data_file_S1.zip › co2_atmos/co2_63/args_array.dat]

Mass [kg]        Velocity [m s-1]    Theta [rad]    CO2 [wt. frac]    
3.5102100426e-10 1.8568392498e+04 6.4352106994e-01 6.3000000000e-01 
3.0654841484e-11 1.7971691088e+04 4.4104829546e-01 6.3000000000e-01 
1.7802972679e-07 2.0000000000e+04 4.2980554696e-02 6.3000000000e-01 
3.2206282546e-08 1.9643202776e+04 5.7453088327e-02 6.3000000000e-01 
1.0607379810e-09 1.2868111032e+04 1.0951199468e+00 6.3000000000e-01 
9.6251430615e-07 1.1732848488e+04 5.2957912803e-01 6.3000000000e-01 
1.8996314331e-10 1.2922488370e+04 1.1293918956e+00 6.3000000000e-01 
4.4272016347e-11 2.0000000000e+04 8.1109361517e-01 6.3000000000e-01 
1.0220115402e-09 1.6808687625e+04 1.1107580675e+00 6.3000000000e-01 
8.0840923590e-10 1.2566962222e+04 7.1297114100e-01 6.3000000000e-01 
1.1087219374e-11 1.5532906968e+04 2.5416368586e-01 6.3000000000e-01 
2.5264600109e-09 1.1440510739e+04 4.8083944042e-01 6.3000000000e-01 
7.5504421434e-06 1.2112577148e+04 1.2688391276e+00 6.3000000000e-01 
1.8081177058e-06 1.4889037578e+04 4.4312814229e-01 6.3000000000e-01 
2.2578707726e-07 1.2171642077e+04 6.7341731749e-01 6.3000000000e-01 
1.4738141995e-08 1.3702618699e+04 1.3303508953e+00 6.3000000000e-01 
2.4302716130e-08 1.3709968698e+04 5.0496008515e-01 6.3000000000e-01 
3.9240278592e-08 1.5181567794e+04 7.1437322791e-01 6.3000000000e-01 
5.0573480227e-08 1.6065454539e+04 4.3816473126e-01 6.3000000000e-01 
3.8032115556e-07 1.4050733495e+04 8.4228036349e-01 6.3000000000e-01 
4.2651110806e-07 1.6863761408e+04 2.5862702446e-01 6.3000000000e-01 
2.4944977518e-10 1.4512197349e+04 4.1241921484e-01 6.3000000000e-01 
1.7743035304e-09 1.3795991218e+04 4.8965069871e-01 6.3000000000e-01 
7.5988696349e-10 1.2736740031e+04 1.0823155400e+00 6.3000000000e-01 
1.5053198275e-10 1.2833113118e+04 1.3024973835e+00 6.3000000000e-01 
6.7370640979e-09 1.2758645826e+04 6.3157194368e-01 6.3000000000e-01 
2.3185819287e-09 1.8798923365e+04 3.9151523056e-01 6.3000000000e-01 
1.0728825031e-10 1.5591941855e+04 1.0676181272e+00 6.3000000000e-01 
5.1179836997e-10 1.2266591788e+04 5.7051405673e-01 6.3000000000e-01 
4.5073723435e-08 2.0000000000e+04 9.4050323481e-01 6.3000000000e-01 
1.6001676596e-05 1.5035615596e+04 1.1762561841e+00 6.3000000000e-01 
2.1541718572e-06 2.0000000000e+04 1.2949842194e+00 6.3000000000e-01 
1.7890058888e-09 1.1797288075e+04 1.2955462922e+00 6.3000000000e-01 
9.1123846523e-11 1.1675314165e+04 1.3520025112e+00 6.3000000000e-01 
2.1423131289e-08 1.1262885594e+04 1.2074878207e+00 6.3000000000e-01 
1.4386787034e-05 1.5285933067e+04 1.2291343712e+00 6.3000000000e-01 
2.2587233068e-06 1.5811915866e+04 9.2141218598e-01 6.3000000000e-01 
6.7507138150e-10 1.2146045899e+04 4.2582987693e-01 6.3000000000e-01 
1.7073414012e-06 1.3643106528e+04 8.2989208647e-01 6.3000000000e-01 
6.6492426648e-07 1.1430020812e+04 9.3523034962e-01 6.3000000000e-01 
2.4652869304e-11 1.1705412359e+04 1.0927294631e+00 6.3000000000e-01 
4.5516502976e-09 1.3324042729e+04 6.3487058227e-01 6.3000000000e-01 
6.8171213218e-09 1.7046250633e+04 1.3670901588e+00 6.3000000000e-01 
5.5078416515e-10 1.1270134348e+04 3.0508656647e-01 6.3000000000e-01 
8.5869545918e-09 1.1612010153e+04 8.4309476046e-01 6.3000000000e-01 
1.3886835913e-11 1.3501593867e+04 9.3148262202e-01 6.3000000000e-01 
8.8436507658e-12 1.8466342911e+04 1.1799261589e+00 6.3000000000e-01 
4.2819945135e-08 2.0000000000e+04 1.0712214227e+00 6.3000000000e-01 
1.8406756720e-09 1.1250149362e+04 7.8063487221e-01 6.3000000000e-01 
1.4354311070e-07 1.2643392573e+04 8.2232953899e-01 6.3000000000e-01 
1.8708128959e-08 1.2269184717e+04 5.8681635999e-01 6.3000000000e-01 
5.9752641692e-09 2.0000000000e+04 5.8660686602e-01 6.3000000000e-01 
5.9885204169e-06 1.2299734316e+04 4.8579819697e-01 6.3000000000e-01 
4.1100633204e-11 1.2229032276e+04 7.9375191006e-01 6.3000000000e-01 
9.2574636818e-10 1.3913558639e+04 1.1558601188e+00 6.3000000000e-01 
4.1677785501e-07 1.4722371860e+04 5.4111831639e-01 6.3000000000e-01 
2.4186527694e-12 1.1482551450e+04 4.9703839962e-02 6.3000000000e-01 
1.5560690969e-09 1.8198359874e+04 5.4328402708e-01 6.3000000000e-01 
4.4807965699e-11 1.2982336633e+04 7.5677609670e-01 6.3000000000e-01 
8.1032672876e-09 2.0000000000e+04 1.3560229712e+00 6.3000000000e-01 
6.0172313817e-09 1.3779299270e+04 6.1526649379e-01 6.3000000000e-01 
1.8514317364e-09 1.6585541122e+04 4.5016893515e-01 6.3000000000e-01 
4.9186572294e-08 1.4676874259e+04 4.9483227226e-01 6.3000000000e-01 
1.2270286741e-10 1.1367077198e+04 3.9559225984e-01 6.3000000000e-01 
1.6754350119e-07 1.5207508487e+04 7.6507920170e-01 6.3000000000e-01 
1.8464905857e-08 1.2439777372e+04 8.4535926444e-01 6.3000000000e-01 
1.4137274281e-10 1.1471520214e+04 1.9185777756e-01 6.3000000000e-01 
6.2764101512e-11 1.1852807652e+04 6.2634074374e-01 6.3000000000e-01 
2.6921374331e-05 1.1509897844e+04 5.8177058688e-01 6.3000000000e-01 
5.4646063083e-10 1.1237916810e+04 1.1360788079e+00 6.3000000000e-01 
1.3546823142e-07 1.2848175376e+04 8.1621101885e-01 6.3000000000e-01 
2.6678785375e-07 1.4720227401e+04 9.6665249375e-01 6.3000000000e-01 
2.6543482014e-09 1.1587531857e+04 8.0146486904e-01 6.3000000000e-01 
2.3472024941e-05 1.3322494870e+04 8.6873580572e-01 6.3000000000e-01 
1.3571680362e-06 1.2811107344e+04 5.9575474715e-01 6.3000000000e-01 
1.6165844720e-07 1.7967299796e+04 5.2656822654e-01 6.3000000000e-01 
5.1940462997e-09 1.2384222010e+04 1.2720940219e+00 6.3000000000e-01 
3.9364912720e-09 1.1749241801e+04 5.7773259255e-01 6.3000000000e-01 
7.7651186615e-09 1.1220720909e+04 9.7076567507e-01 6.3000000000e-01 
5.0313405721e-09 1.1302379316e+04 4.4229207197e-01 6.3000000000e-01 
6.4298977602e-08 1.6303695337e+04 8.7196440980e-01 6.3000000000e-01 
2.2860839864e-10 1.2140535112e+04 3.3808469618e-01 6.3000000000e-01 
3.9102162285e-06 1.1619665576e+04 4.3696254616e-01 6.3000000000e-01 
3.4678750119e-08 1.1816191506e+04 4.6189841204e-01 6.3000000000e-01 
3.4977994026e-08 1.1347864192e+04 1.2101572293e+00 6.3000000000e-01 
3.4714474215e-09 2.0000000000e+04 1.1012140896e+00 6.3000000000e-01 
8.2122441617e-09 1.3022057119e+04 8.3016125538e-01 6.3000000000e-01 
1.0086733719e-09 2.0000000000e+04 1.1985732404e+00 6.3000000000e-01 
2.4752150015e-09 2.0000000000e+04 5.9351776065e-01 6.3000000000e-01 
5.3932042763e-12 1.7064398819e+04 1.0512356653e+00 6.3000000000e-01 
4.3572273557e-12 2.0000000000e+04 1.4086841736e+00 6.3000000000e-01 
2.4726697613e-08 1.4083259573e+04 8.7611122724e-01 6.3000000000e-01 
1.7522552163e-06 1.1338049258e+04 1.3485536660e+00 6.3000000000e-01 
7.1585098541e-09 1.2753997624e+04 1.0337324330e+00 6.3000000000e-01 
6.3718176512e-11 2.0000000000e+04 9.5694748394e-01 6.3000000000e-01 
1.1041517775e-05 2.0000000000e+04 1.1718348493e+00 6.3000000000e-01 
2.5782635528e-09 1.4455127091e+04 5.0670979064e-01 6.3000000000e-01 
1.2893923969e-07 1.1519893054e+04 5.4257588198e-01 6.3000000000e-01 
5.1615949822e-09 1.3288491670e+04 3.9178237781e-01 6.3000000000e-01 
2.8363534225e-06 1.2504693096e+04 9.7758832144e-01 6.3000000000e-01 
7.7604980854e-11 1.1897118795e+04 1.1368210306e+00 6.3000000000e-01 
3.6812547840e-09 2.0000000000e+04 3.7472794208e-01 6.3000000000e-01 
3.6806118679e-07 1.4885510551e+04 9.1779199951e-01 6.3000000000e-01 
1.1087602273e-12 1.2295759649e+04 6.1341110450e-01 6.3000000000e-01 
1.1522146033e-10 1.4778936174e+04 1.4812621084e+00 6.3000000000e-01 
1.3270177211e-09 1.1854125117e+04 1.0106776374e+00 6.3000000000e-01 
1.8042340794e-12 1.2916909503e+04 7.9167169777e-01 6.3000000000e-01 
1.8175375921e-07 1.1741785313e+04 6.4005783134e-01 6.3000000000e-01 
6.8626999327e-08 1.2271175724e+04 6.4053351186e-01 6.3000000000e-01 
7.5813311529e-10 1.3301317860e+04 1.2121492888e+00 6.3000000000e-01 
1.4693870576e-10 1.6362399116e+04 1.1509633032e+00 6.3000000000e-01 
3.0335005102e-08 1.3985361530e+04 7.5997276727e-01 6.3000000000e-01 
4.8454844678e-12 1.1354876585e+04 1.4037053421e-01 6.3000000000e-01 
2.4097506638e-06 1.7390060154e+04 1.1587339318e+00 6.3000000000e-01 
9.6848546026e-12 1.2529544074e+04 6.7578525132e-01 6.3000000000e-01 
1.1137430772e-06 1.2003366900e+04 2.7397336660e-01 6.3000000000e-01 
2.1182605501e-08 1.3374260347e+04 8.3402278582e-01 6.3000000000e-01 
4.0862522323e-11 1.5401856327e+04 1.9941662829e-01 6.3000000000e-01 
5.1386297769e-09 1.2885092210e+04 6.1704786720e-01 6.3000000000e-01 
2.4926070003e-08 1.7908895476e+04 8.2080153823e-01 6.3000000000e-01 
4.3388233604e-07 1.1935820564e+04 8.4604470869e-01 6.3000000000e-01 
1.9033698888e-08 1.1553822230e+04 1.2083141135e+00 6.3000000000e-01 
1.2610651093e-12 1.1764072002e+04 6.1698961582e-01 6.3000000000e-01 
1.2972783128e-10 2.0000000000e+04 7.4053995155e-01 6.3000000000e-01 
2.9759685942e-08 1.8176330879e+04 1.3835407045e+00 6.3000000000e-01 
3.9602340559e-07 1.1605661343e+04 9.9162519629e-01 6.3000000000e-01 
2.4069922740e-09 1.3088135851e+04 4.1865683327e-01 6.3000000000e-01 
1.4663163914e-11 1.5065134687e+04 5.9614625975e-01 6.3000000000e-01 
1.6800828124e-10 1.6883493453e+04 3.2520416689e-01 6.3000000000e-01 
1.7674871700e-09 1.7333578349e+04 1.2900844313e+00 6.3000000000e-01 
1.2526049718e-08 1.1433827762e+04 3.1276529757e-01 6.3000000000e-01 
4.5908148516e-12 1.1920161778e+04 1.0514641282e+00 6.3000000000e-01 
3.5610235780e-11 1.2000064591e+04 5.0029261554e-01 6.3000000000e-01 
2.6479082241e-11 1.5714929950e+04 3.8641829271e-01 6.3000000000e-01 
1.3652343426e-09 1.3040922805e+04 7.2665505548e-01 6.3000000000e-01 
6.6398199533e-07 1.1391748013e+04 1.1245741874e+00 6.3000000000e-01 
2.9623899384e-06 1.2484335274e+04 8.9786595665e-01 6.3000000000e-01 
1.5331249673e-08 1.2550998956e+04 1.3313926208e+00 6.3000000000e-01 
1.5758697184e-10 1.2082463282e+04 5.3266268288e-01 6.3000000000e-01 
4.0513147089e-08 2.0000000000e+04 8.0265828233e-01 6.3000000000e-01 
8.4106319232e-08 1.3476897042e+04 1.4254788210e+00 6.3000000000e-01 
4.9629051060e-10 1.2564139914e+04 6.9843029529e-01 6.3000000000e-01 
1.7421914914e-05 1.1608327378e+04 7.9266169605e-01 6.3000000000e-01 
1.3492430142e-06 1.1785610202e+04 9.3136343349e-01 6.3000000000e-01 
1.5123969072e-08 1.1414814771e+04 1.1420054832e+00 6.3000000000e-01 
5.8900482108e-12 1.1516839710e+04 4.7333281488e-01 6.3000000000e-01 
4.7048525363e-07 1.1674094795e+04 2.1157158268e-01 6.3000000000e-01 
5.1454582036e-07 1.2889092696e+04 1.0443562124e+00 6.3000000000e-01 
2.8205457507e-08 2.0000000000e+04 9.7359056033e-01 6.3000000000e-01 
2.2917891154e-06 1.3650991870e+04 5.0637565420e-01 6.3000000000e-01 
1.3195833881e-05 1.3473703625e+04 5.9164714296e-01 6.3000000000e-01 
5.0615214872e-07 1.3564640909e+04 1.0044779214e+00 6.3000000000e-01 
1.2877049552e-08 1.3401612851e+04 1.3131929244e+00 6.3000000000e-01 
2.6366078511e-08 1.1272567982e+04 5.8683728069e-01 6.3000000000e-01 
2.4010357420e-10 1.1814160464e+04 7.2446037582e-01 6.3000000000e-01 
5.8984229430e-11 1.2840574685e+04 1.0890002738e+00 6.3000000000e-01 
9.8038961184e-09 1.1267373322e+04 5.5767722011e-01 6.3000000000e-01 
3.9056815505e-10 1.2854733454e+04 4.8679679140e-01 6.3000000000e-01 
3.2164626494e-10 1.1902475923e+04 1.0121454311e+00 6.3000000000e-01 
3.6071945903e-10 1.1762673048e+04 9.7323222166e-01 6.3000000000e-01 
6.0217468869e-11 1.5468458758e+04 7.1531632147e-01 6.3000000000e-01 
3.1537992732e-07 1.1522193213e+04 1.1001149202e+00 6.3000000000e-01 
5.7843284311e-12 1.4046145245e+04 5.5873605458e-01 6.3000000000e-01 
1.5043772260e-07 1.6742008900e+04 5.6950209108e-01 6.3000000000e-01 
1.8718213672e-11 1.3289457781e+04 3.8296854926e-01 6.3000000000e-01 
2.4274003846e-06 1.1562675484e+04 7.4822530774e-01 6.3000000000e-01 
4.9374801876e-11 1.6678928788e+04 4.3888483723e-01 6.3000000000e-01 
1.2691335074e-08 1.4487074928e+04 8.9983735988e-01 6.3000000000e-01 
3.1904048262e-07 1.2497789149e+04 6.5205588648e-01 6.3000000000e-01 
9.7918844532e-10 1.1201066948e+04 1.1262875214e+00 6.3000000000e-01 
4.2195994134e-08 1.2340340955e+04 1.4203732723e+00 6.3000000000e-01 
4.8590250111e-07 1.4527173744e+04 7.8774196538e-01 6.3000000000e-01 
2.5057278657e-09 1.1781847805e+04 4.9337615438e-01 6.3000000000e-01 
2.8376476987e-09 1.2097956871e+04 1.8776345611e-01 6.3000000000e-01 
1.2201240078e-09 1.7254092624e+04 5.7301609297e-01 6.3000000000e-01 
1.4425169511e-11 1.1600858237e+04 2.4906581665e-01 6.3000000000e-01 
2.2352082063e-11 1.2318988677e+04 1.2931877287e+00 6.3000000000e-01 
8.7988630083e-10 1.7229733001e+04 3.3045592185e-01 6.3000000000e-01 
8.0812758211e-08 1.1782527147e+04 5.0650366845e-01 6.3000000000e-01 
4.1048240431e-09 1.8280660060e+04 7.4820201447e-01 6.3000000000e-01 
2.0224790892e-10 1.5023881789e+04 1.0761663198e+00 6.3000000000e-01 
9.7808592797e-08 1.4168574764e+04 3.4428038142e-01 6.3000000000e-01 
9.1314983612e-09 2.0000000000e+04 1.1712018814e+00 6.3000000000e-01 
1.3545247727e-10 1.1829792031e+04 8.3963132085e-01 6.3000000000e-01 
1.0360544696e-11 1.1636636159e+04 7.5267570147e-01 6.3000000000e-01 
5.3952296354e-08 1.7562123643e+04 9.3114454284e-01 6.3000000000e-01 
2.6623729569e-06 1.3550850016e+04 1.1600926786e-01 6.3000000000e-01 
7.9543518908e-08 2.0000000000e+04 1.2197962030e+00 6.3000000000e-01 
3.2036285130e-10 1.1594341028e+04 1.0190259542e+00 6.3000000000e-01 
2.5058257069e-09 2.0000000000e+04 4.7116947321e-01 6.3000000000e-01 
4.7977268135e-08 1.1251121496e+04 9.8545710170e-01 6.3000000000e-01 
3.8061197905e-11 1.1473434744e+04 2.2223567421e-01 6.3000000000e-01 
7.2744766921e-11 1.2478224577e+04 4.7581512530e-01 6.3000000000e-01 
2.9381295593e-10 1.2396125702e+04 9.3528982597e-01 6.3000000000e-01 
9.8964615521e-08 1.1296723757e+04 4.0619605256e-01 6.3000000000e-01 
7.3715783855e-10 1.2637453139e+04 1.0196059763e+00 6.3000000000e-01 
6.5862987512e-11 1.5315395667e+04 1.2088342335e+00 6.3000000000e-01 
5.1157544018e-09 1.1957756173e+04 1.3607270756e+00 6.3000000000e-01 
1.2394713839e-08 1.9789731005e+04 3.0320890251e-01 6.3000000000e-01 
8.0070375515e-10 1.3617749077e+04 1.0140461626e+00 6.3000000000e-01 
2.1016412813e-07 1.6557001136e+04 3.4985950041e-01 6.3000000000e-01 
6.1836353344e-09 1.1620409875e+04 7.8094242456e-01 6.3000000000e-01 
1.0856072462e-07 1.2803788850e+04 7.5832877657e-01 6.3000000000e-01 
3.4926992617e-10 1.1629068229e+04 4.2008900973e-01 6.3000000000e-01 
8.8409268227e-08 1.2559848330e+04 7.6133736777e-01 6.3000000000e-01 
9.6479402863e-06 1.2866547647e+04 1.2009920270e+00 6.3000000000e-01 
1.0142166737e-10 1.1696678209e+04 8.5621115271e-01 6.3000000000e-01 
8.3394196759e-10 1.4528552289e+04 7.7702295033e-01 6.3000000000e-01 
7.5605627994e-08 1.1513997534e+04 5.7911432032e-01 6.3000000000e-01 
3.0493765777e-08 1.4679087305e+04 1.0711877885e+00 6.3000000000e-01 
3.1340943557e-09 1.1436545041e+04 1.0499201288e+00 6.3000000000e-01 
1.5373332268e-10 2.0000000000e+04 7.3139073962e-01 6.3000000000e-01 
8.9220252822e-10 1.1535227939e+04 8.4691743239e-01 6.3000000000e-01 
1.0849525743e-09 1.1742035415e+04 7.6203966586e-01 6.3000000000e-01 
2.8696554956e-06 1.1931499589e+04 9.7571300504e-01 6.3000000000e-01 
4.4470757831e-09 1.8952284024e+04 3.6325949550e-01 6.3000000000e-01 
4.6034857210e-07 1.1734378539e+04 1.1109733516e+00 6.3000000000e-01 
1.2641260985e-11 1.2875449026e+04 3.3264245390e-01 6.3000000000e-01 
4.6826098195e-10 1.4222438660e+04 1.2771780969e+00 6.3000000000e-01 
3.2973100865e-08 2.0000000000e+04 5.0555715072e-01 6.3000000000e-01 
1.2469019848e-08 2.0000000000e+04 1.1979200880e+00 6.3000000000e-01 
6.1068788325e-08 1.4612332281e+04 1.2874097786e+00 6.3000000000e-01 
1.5041948903e-09 1.5616046383e+04 5.9393540475e-01 6.3000000000e-01 
1.3706353998e-11 1.3557833255e+04 9.3053241605e-01 6.3000000000e-01 
1.7315403726e-10 1.4354317071e+04 4.8836830245e-01 6.3000000000e-01 
1.4056706223e-06 2.0000000000e+04 1.3308039207e+00 6.3000000000e-01 
3.7410653475e-10 1.3029115532e+04 1.3521590177e+00 6.3000000000e-01 
2.9937830689e-09 1.2071157018e+04 1.0013100126e+00 6.3000000000e-01 
4.9139053623e-09 1.1411226793e+04 5.3995218519e-01 6.3000000000e-01 
4.1219669191e-08 1.1399964351e+04 2.6639940063e-01 6.3000000000e-01 
9.0868664198e-06 1.6421795322e+04 4.8685892192e-01 6.3000000000e-01 
8.3129985808e-10 1.6364244629e+04 6.0673711430e-01 6.3000000000e-01 
5.9963014059e-09 1.2188232952e+04 3.0581055418e-01 6.3000000000e-01 
2.6277952331e-09 1.1319510486e+04 7.0418967785e-01 6.3000000000e-01 
2.6723235009e-09 1.1516457756e+04 7.3564711895e-01 6.3000000000e-01 
3.2363032516e-11 1.3202521222e+04 6.7663038329e-01 6.3000000000e-01 
6.1412101733e-09 1.8302110897e+04 1.0619037925e+00 6.3000000000e-01 
1.0786505981e-08 1.5501934517e+04 7.8464844200e-01 6.3000000000e-01 
8.6933882047e-08 1.1333717705e+04 7.5727457076e-01 6.3000000000e-01 
3.4214906791e-08 1.1284057662e+04 5.7402613627e-01 6.3000000000e-01 
6.6737875867e-08 1.4935911687e+04 9.1346523613e-01 6.3000000000e-01 
8.6506782023e-08 1.5368120670e+04 6.4169381500e-01 6.3000000000e-01 
7.1882498624e-08 1.4489332895e+04 1.1074388053e+00 6.3000000000e-01 
2.6219770113e-06 1.1636453577e+04 8.2398036953e-01 6.3000000000e-01 
1.2129124382e-08 1.5098504238e+04 2.9074685808e-01 6.3000000000e-01 
2.0463438384e-06 1.2053390653e+04 1.2978282776e+00 6.3000000000e-01 
6.6140159389e-07 1.1326706719e+04 1.9122566008e-01 6.3000000000e-01 
1.2782387773e-10 1.8029756968e+04 5.5716682981e-01 6.3000000000e-01 
5.5419686233e-10 1.2200324325e+04 1.1830763952e+00 6.3000000000e-01 
2.9958801330e-10 2.0000000000e+04 1.1608329865e+00 6.3000000000e-01 
3.8340910854e-11 1.3078781881e+04 1.1334845129e+00 6.3000000000e-01 
2.7188746370e-06 2.0000000000e+04 4.5081496594e-01 6.3000000000e-01 
7.3529942667e-08 1.1392200185e+04 5.4302105789e-01 6.3000000000e-01 
4.8551564884e-09 1.2041590821e+04 7.7168599425e-01 6.3000000000e-01 
9.3148728899e-12 1.2972099445e+04 7.4780952361e-01 6.3000000000e-01 
1.3015912676e-08 1.2973960704e+04 1.1624807215e+00 6.3000000000e-01 
3.4272142551e-08 1.3772595320e+04 4.3681902641e-01 6.3000000000e-01 
9.8660670240e-06 1.2422450331e+04 2.8631288495e-01 6.3000000000e-01 
1.0076869626e-06 1.4494978842e+04 8.1817630123e-01 6.3000000000e-01 
8.4518590499e-10 1.3728043293e+04 1.0880154305e+00 6.3000000000e-01 
1.0093477175e-08 1.9819349838e+04 1.3294710754e+00 6.3000000000e-01 
2.8046415015e-08 1.2510695656e+04 1.2442673619e+00 6.3000000000e-01 
2.3712922074e-09 1.7542272272e+04 1.1976507922e+00 6.3000000000e-01 
6.3077767186e-10 1.2017259359e+04 1.0324189631e+00 6.3000000000e-01 
1.2107626654e-10 1.2342507219e+04 8.3120951786e-01 6.3000000000e-01 
8.1962132496e-09 1.5950006983e+04 1.2402732027e+00 6.3000000000e-01 
7.6775477655e-09 1.1817475513e+04 6.3024834977e-01 6.3000000000e-01 
4.2175498164e-10 1.5458276728e+04 2.6900434984e-01 6.3000000000e-01 
3.0575439186e-09 1.7353992800e+04 2.4382684539e-01 6.3000000000e-01 
7.2322935165e-11 1.7018002674e+04 1.3712522445e+00 6.3000000000e-01 
4.6806095996e-08 1.4420297683e+04 1.1446882574e+00 6.3000000000e-01 
2.6106549631e-10 1.1616236178e+04 9.5453098821e-01 6.3000000000e-01 
5.1475443208e-09 1.4285743611e+04 1.0242790277e+00 6.3000000000e-01 
5.7423436035e-10 1.1995510348e+04 8.2679293795e-01 6.3000000000e-01 
8.6375005952e-10 1.9845338843e+04 8.7212359964e-01 6.3000000000e-01 
8.8055324225e-10 1.1700453103e+04 1.8315781269e-01 6.3000000000e-01 
2.2435276957e-08 1.1654937606e+04 5.9751127244e-01 6.3000000000e-01 
3.7531381952e-13 1.2662010655e+04 1.2801124035e+00 6.3000000000e-01 
5.7644772204e-10 1.2557392007e+04 1.0805807065e+00 6.3000000000e-01 
3.6851655675e-09 1.4050482246e+04 7.9173006288e-01 6.3000000000e-01 
1.3232331951e-08 1.2447833280e+04 7.6034936695e-01 6.3000000000e-01 
1.0279015396e-05 1.3694522176e+04 2.4771082356e-01 6.3000000000e-01 
2.6995663643e-10 1.3498715743e+04 7.3034772214e-01 6.3000000000e-01 
2.3212098651e-10 1.2071065785e+04 1.7130633003e-01 6.3000000000e-01 
6.4089888517e-10 2.0000000000e+04 5.6083847841e-01 6.3000000000e-01 
8.5707484131e-11 1.1870628475e+04 1.0736992133e+00 6.3000000000e-01 
2.7413331555e-09 1.7203980889e+04 8.9722682702e-01 6.3000000000e-01 
5.8052049083e-09 1.1858677610e+04 3.3277861988e-01 6.3000000000e-01 
2.2643165232e-07 2.0000000000e+04 1.2406357450e+00 6.3000000000e-01 
2.5538492290e-10 1.6755375157e+04 8.2625195176e-01 6.3000000000e-01 
3.5240343475e-07 1.3379521202e+04 5.9440322910e-01 6.3000000000e-01 
1.4140026133e-06 1.1676544013e+04 6.2053310682e-01 6.3000000000e-01 
4.6553205243e-08 1.1839163275e+04 5.2275592901e-01 6.3000000000e-01 
3.7968803690e-12 1.1734551570e+04 8.2474030913e-01 6.3000000000e-01 
1.9168340162e-07 1.5051936220e+04 4.5620400572e-01 6.3000000000e-01 
4.5070510722e-10 1.2090238165e+04 1.1323512661e+00 6.3000000000e-01 
1.3079016269e-05 1.1992378601e+04 4.9912515480e-01 6.3000000000e-01 
5.0824221346e-11 1.2681245012e+04 1.2796317211e+00 6.3000000000e-01 
7.6269735729e-11 1.5988552405e+04 1.3687196638e-01 6.3000000000e-01 
3.1082833180e-10 2.0000000000e+04 5.7814862562e-01 6.3000000000e-01 
2.6416463802e-10 1.3890799839e+04 1.3833141204e+00 6.3000000000e-01 
2.2414762262e-11 1.8647723054e+04 3.7882655911e-01 6.3000000000e-01 
2.1981581978e-10 1.5162101865e+04 2.3997792995e-01 6.3000000000e-01 
1.5788137953e-09 1.9636963083e+04 7.4233775326e-01 6.3000000000e-01 
7.1830216362e-09 1.1870578738e+04 7.9178651915e-01 6.3000000000e-01 
1.1241035663e-09 1.3729633046e+04 1.1576743062e+00 6.3000000000e-01 
2.9480825842e-10 1.3056988748e+04 8.6403893839e-01 6.3000000000e-01 
4.9119857577e-09 1.1872715860e+04 5.6705699221e-01 6.3000000000e-01 
8.4942331696e-07 1.5602980827e+04 9.9700384894e-01 6.3000000000e-01 
8.2196385439e-12 1.6708465507e+04 9.3561277640e-01 6.3000000000e-01 
5.3592695766e-10 1.2724998190e+04 1.6637302617e-01 6.3000000000e-01 
1.1876473605e-09 1.3282189164e+04 1.1224300808e+00 6.3000000000e-01 
4.5032102781e-10 1.2271779564e+04 6.7785751954e-01 6.3000000000e-01 
3.9776816688e-06 1.3990226279e+04 3.7345583927e-01 6.3000000000e-01 
1.0942851600e-07 1.5238299603e+04 1.0739158408e+00 6.3000000000e-01 
4.3333469048e-08 1.9116750934e+04 4.5653026728e-01 6.3000000000e-01 
2.1925123871e-08 1.4546839468e+04 1.1928640333e+00 6.3000000000e-01 
5.8358306439e-10 1.2519444980e+04 3.0562419258e-01 6.3000000000e-01 
2.5082807716e-11 1.1419826466e+04 7.4902144576e-01 6.3000000000e-01 
4.0110072605e-07 1.3563028423e+04 1.1189588524e+00 6.3000000000e-01 
1.9806609246e-07 1.1281722030e+04 1.2865726863e+00 6.3000000000e-01 
5.3590966761e-09 1.4593398529e+04 9.3575189273e-01 6.3000000000e-01 
1.2605460545e-09 1.2878265592e+04 1.0183632719e+00 6.3000000000e-01 
1.9864118060e-09 1.2022316761e+04 2.2888308745e-01 6.3000000000e-01 
1.1775033540e-09 1.2174493288e+04 1.2848684826e+00 6.3000000000e-01 
3.6116320783e-10 1.2070803021e+04 1.1554792559e+00 6.3000000000e-01 
1.4481088848e-08 1.1857167732e+04 6.9992189681e-01 6.3000000000e-01 
9.2364836844e-09 1.4273395913e+04 3.7900669201e-01 6.3000000000e-01 
8.6083083850e-08 1.9926434245e+04 2.2243123257e-01 6.3000000000e-01 
2.9734899877e-08 2.0000000000e+04 7.3703270421e-01 6.3000000000e-01 
6.8906802437e-10 1.2979836799e+04 8.2424982637e-02 6.3000000000e-01 
2.6493665861e-10 1.2634468950e+04 8.8437231716e-01 6.3000000000e-01 
8.2204354909e-07 1.3409327741e+04 6.4121539387e-01 6.3000000000e-01 
9.4207498326e-09 1.4016855346e+04 4.8122320681e-01 6.3000000000e-01 
1.1202711910e-11 1.2131427088e+04 8.4859168673e-01 6.3000000000e-01 
2.9096105674e-09 1.1303982885e+04 9.2636824988e-01 6.3000000000e-01 
6.8087810036e-11 1.2609113836e+04 1.2344214613e+00 6.3000000000e-01 
1.5443314502e-10 1.7093976775e+04 8.9810380312e-01 6.3000000000e-01 
1.1250009936e-11 1.2174761048e+04 4.8681126942e-01 6.3000000000e-01 
9.2382945176e-08 1.2889321330e+04 6.8440463145e-01 6.3000000000e-01 
3.3713432348e-10 1.4850680357e+04 5.9934642333e-01 6.3000000000e-01 
1.6952551056e-08 2.0000000000e+04 7.1794628553e-01 6.3000000000e-01 
3.0973124421e-07 2.0000000000e+04 3.9497947321e-01 6.3000000000e-01 
2.4748540135e-13 1.2009885550e+04 1.1333510787e+00 6.3000000000e-01 
2.4903403567e-08 1.9649401928e+04 1.3241139264e+00 6.3000000000e-01 
2.7345145091e-09 1.1914523305e+04 5.0394948212e-01 6.3000000000e-01 
2.0358639439e-08 1.1649463293e+04 6.7450018374e-01 6.3000000000e-01 
3.0728677467e-08 1.5933463579e+04 7.3489940117e-01 6.3000000000e-01 
1.5630684359e-09 1.4389170607e+04 3.2785756516e-01 6.3000000000e-01 
3.6923057200e-09 1.5202275556e+04 3.9112027301e-01 6.3000000000e-01 
1.3981200655e-07 2.0000000000e+04 1.2596620747e+00 6.3000000000e-01 
1.9705981007e-09 1.2040123356e+04 1.2182023312e+00 6.3000000000e-01 
9.2234510818e-12 1.1480151903e+04 1.2204157432e+00 6.3000000000e-01 
1.2416279105e-07 1.4436524270e+04 8.4083032615e-01 6.3000000000e-01 
3.7646951064e-10 1.2712507310e+04 1.5906626696e-01 6.3000000000e-01 
7.6482847843e-08 1.1603164078e+04 1.0941511958e+00 6.3000000000e-01 
4.5667782802e-08 1.1853843668e+04 1.1427375989e+00 6.3000000000e-01 
7.7194027398e-09 1.7007349525e+04 6.8801799804e-01 6.3000000000e-01 
5.9698759899e-09 1.1450825266e+04 1.0713150701e+00 6.3000000000e-01 
1.1468555305e-08 1.1699344160e+04 1.2252019664e+00 6.3000000000e-01 
2.0181319395e-08 1.1669003752e+04 6.9405292308e-01 6.3000000000e-01 
3.0283083256e-07 1.3116718395e+04 7.9722340166e-01 6.3000000000e-01 
6.7093860082e-11 1.2071240957e+04 8.4473026047e-01 6.3000000000e-01 
3.8127885027e-09 1.1279228317e+04 8.0910655026e-01 6.3000000000e-01 
6.3780945925e-10 1.1613359902e+04 5.0410800097e-01 6.3000000000e-01 
1.7958077104e-11 1.1554027183e+04 5.8883308703e-01 6.3000000000e-01 
1.3519627715e-11 1.4057369864e+04 6.9144935693e-01 6.3000000000e-01 
4.1575436202e-09 1.3075371100e+04 1.3144259363e+00 6.3000000000e-01 
1.4812274378e-10 1.1418018425e+04 7.8037439588e-01 6.3000000000e-01 
3.9555113806e-12 1.3564870837e+04 1.2148935546e+00 6.3000000000e-01 
5.1494279356e-12 2.0000000000e+04 4.0411354612e-02 6.3000000000e-01 
2.2203791793e-09 1.3252352881e+04 1.0722967786e+00 6.3000000000e-01 
2.3017168264e-09 1.2895834529e+04 9.1003404337e-01 6.3000000000e-01 
8.7491945503e-10 1.5692939398e+04 6.3027802930e-01 6.3000000000e-01 
1.1885433089e-09 1.3615915978e+04 9.4088500811e-01 6.3000000000e-01 
3.0225576304e-09 1.3058384633e+04 9.2321530319e-01 6.3000000000e-01 
7.0582485965e-09 1.4113434867e+04 4.4877379184e-01 6.3000000000e-01 
4.1282732844e-09 1.7164704516e+04 3.2264599289e-01 6.3000000000e-01 
1.4133886055e-09 1.4010214926e+04 1.3246208673e+00 6.3000000000e-01 
3.6148763510e-08 1.1437616806e+04 1.0900022790e+00 6.3000000000e-01 
2.2686971429e-06 1.1309474472e+04 8.2698855856e-01 6.3000000000e-01 
1.3551683090e-05 1.1376826452e+04 9.8665600529e-01 6.3000000000e-01 
4.5980539872e-07 1.1798807467e+04 1.3179770272e+00 6.3000000000e-01 
3.0402404949e-10 1.3311818955e+04 7.5119764070e-01 6.3000000000e-01 
1.9710518093e-08 1.4539530470e+04 1.7421278276e-01 6.3000000000e-01 
1.3538808242e-05 1.1271697480e+04 5.9655087940e-01 6.3000000000e-01 
2.3050184580e-07 1.1550434320e+04 3.7209383660e-01 6.3000000000e-01 
5.2529386801e-12 1.3089712295e+04 4.7106897439e-01 6.3000000000e-01 
7.0192945518e-09 1.1677821350e+04 1.4498988935e+00 6.3000000000e-01 
4.0174619797e-10 1.2563903051e+04 8.3181056980e-01 6.3000000000e-01 
1.1352500540e-08 1.1242618075e+04 7.3096855103e-01 6.3000000000e-01 
2.8097389240e-09 1.3289937700e+04 3.9362070757e-01 6.3000000000e-01 
2.4219874240e-08 1.3429911619e+04 6.0263424158e-01 6.3000000000e-01 
1.1545180877e-08 2.0000000000e+04 8.8598797438e-01 6.3000000000e-01 
1.4818827343e-07 1.1491184659e+04 1.0423206920e+00 6.3000000000e-01 
2.5025315816e-09 1.1691082630e+04 1.3535104239e+00 6.3000000000e-01 
9.2304607803e-06 1.2805167869e+04 5.5270588994e-01 6.3000000000e-01 
2.0502628189e-09 1.3573597300e+04 5.9158511392e-01 6.3000000000e-01 
1.6888713805e-06 1.7221500294e+04 9.4193259915e-01 6.3000000000e-01 
7.4534047792e-09 1.1618657336e+04 5.4291551856e-01 6.3000000000e-01 
4.3431462530e-07 1.2940123813e+04 1.8358801176e-01 6.3000000000e-01 
3.4853712150e-09 1.1464026355e+04 4.3966198290e-01 6.3000000000e-01 
1.4419280150e-05 1.9678059526e+04 6.7546046175e-01 6.3000000000e-01 
1.5572762594e-08 1.4942814194e+04 1.2288519312e+00 6.3000000000e-01 
9.6022918442e-07 1.1496493567e+04 1.3669703482e+00 6.3000000000e-01 
2.3757065825e-11 1.6000721055e+04 2.9842322108e-01 6.3000000000e-01 
3.2779753613e-08 1.2346667315e+04 6.1917145997e-01 6.3000000000e-01 
2.4487988865e-08 2.0000000000e+04 2.6344425828e-01 6.3000000000e-01 
4.7470946929e-10 1.1652119423e+04 7.5973808728e-01 6.3000000000e-01 
7.0633228511e-11 1.5949093152e+04 5.1051511607e-01 6.3000000000e-01 
3.3885273129e-11 1.3612051641e+04 3.6410491856e-01 6.3000000000e-01 
2.9856481684e-09 1.1867327989e+04 6.4920202359e-01 6.3000000000e-01 
3.5874625070e-08 1.8966207938e+04 8.1886201360e-01 6.3000000000e-01 
9.9449564696e-11 1.2902985055e+04 1.5344362911e+00 6.3000000000e-01 
1.1848028823e-08 1.2635803117e+04 1.2355622345e+00 6.3000000000e-01 
3.2254610377e-09 1.2134804462e+04 1.4814554676e+00 6.3000000000e-01 
4.0783179531e-07 1.2767850372e+04 1.0503172387e+00 6.3000000000e-01 
1.2720542723e-09 1.1640306260e+04 8.9283903992e-01 6.3000000000e-01 
2.8910258763e-11 1.8756173211e+04 6.4413183882e-01 6.3000000000e-01 
7.9442432214e-08 1.1643111532e+04 7.0053853192e-01 6.3000000000e-01 
1.7524311273e-07 1.1523992322e+04 2.7268070257e-01 6.3000000000e-01 
7.7142626257e-07 1.6269916264e+04 1.3349744382e+00 6.3000000000e-01 
9.1985052336e-11 1.1863163438e+04 6.4429973207e-01 6.3000000000e-01 
9.9401672386e-09 2.0000000000e+04 1.1638851196e+00 6.3000000000e-01 
1.1914902705e-08 1.4238272315e+04 1.3746271779e+00 6.3000000000e-01 
1.4783446109e-11 1.4182606576e+04 8.3273753544e-01 6.3000000000e-01 
1.5028766120e-11 1.4689398918e+04 6.3313204922e-01 6.3000000000e-01 
2.2278196125e-09 1.1365713983e+04 1.4224972494e+00 6.3000000000e-01 
5.3443562875e-08 1.6238876890e+04 5.5318216677e-01 6.3000000000e-01 
3.0153724715e-06 1.1729079250e+04 1.3008525229e+00 6.3000000000e-01 
3.8605513765e-09 1.1369624090e+04 4.3385972279e-01 6.3000000000e-01 
6.9675330852e-09 1.1644910831e+04 5.9426460518e-01 6.3000000000e-01 
8.1194069826e-10 1.3805123115e+04 5.7275303742e-01 6.3000000000e-01 
1.8006387358e-09 1.1356611666e+04 1.0797617363e+00 6.3000000000e-01 
8.1284667460e-09 1.1469399817e+04 4.2011436044e-01 6.3000000000e-01 
7.0538672265e-08 1.1464619617e+04 9.9949153032e-01 6.3000000000e-01 
1.4997718524e-06 1.3085828374e+04 3.6987190672e-01 6.3000000000e-01 
6.1805111853e-07 1.1813775926e+04 8.1520140042e-01 6.3000000000e-01 
1.7335969592e-08 1.5276896306e+04 1.1499729592e+00 6.3000000000e-01 
1.0704470241e-09 1.2235045361e+04 1.2961925651e+00 6.3000000000e-01 
3.7123105155e-07 1.2035632763e+04 1.4269625358e+00 6.3000000000e-01 
4.8856423216e-10 1.4345894684e+04 5.0175365852e-01 6.3000000000e-01 
2.9674433584e-10 2.0000000000e+04 1.3729319056e+00 6.3000000000e-01 
4.3598353963e-09 1.4422520324e+04 9.5101556830e-01 6.3000000000e-01 
3.4600018144e-10 1.3211064195e+04 1.0451592043e+00 6.3000000000e-01 
1.8593703270e-10 1.1519993056e+04 3.7283182733e-01 6.3000000000e-01 
2.2444747732e-09 1.1353352947e+04 8.4015203982e-01 6.3000000000e-01 
7.5535324111e-06 1.3344453530e+04 8.4427283256e-01 6.3000000000e-01 
2.8515744462e-08 1.3104678324e+04 8.7763401313e-01 6.3000000000e-01 
5.1959853227e-08 1.3759578649e+04 1.2400957730e+00 6.3000000000e-01 
2.4074800328e-06 1.5586711189e+04 7.8314848946e-01 6.3000000000e-01 
1.6473562285e-08 1.6317183215e+04 4.8178770095e-01 6.3000000000e-01 
1.3699472349e-09 1.4669918502e+04 8.0720946039e-01 6.3000000000e-01 
2.4433109092e-08 1.9792245214e+04 6.9990987401e-01 6.3000000000e-01 
2.5497730860e-08 1.1263779123e+04 9.4855892038e-01 6.3000000000e-01 
6.4460520070e-08 1.1239177397e+04 7.0168761395e-01 6.3000000000e-01 
3.6941177309e-07 1.2001898888e+04 2.5439223277e-01 6.3000000000e-01 
6.7369919845e-10 1.1530056321e+04 8.5013638079e-01 6.3000000000e-01 
2.2276994088e-07 1.1651109998e+04 6.4525292274e-01 6.3000000000e-01 
1.6233491768e-08 1.2521815340e+04 7.1644001837e-01 6.3000000000e-01 
2.3027001219e-08 1.3600976787e+04 5.8452788283e-01 6.3000000000e-01 
7.0449307133e-10 1.1320882431e+04 3.8226707687e-01 6.3000000000e-01 
7.4839337624e-11 1.2204993552e+04 5.8258699899e-01 6.3000000000e-01 
8.8818187854e-11 1.1775170301e+04 9.3812613467e-01 6.3000000000e-01 
1.4208212486e-08 1.2389836996e+04 1.1932748634e+00 6.3000000000e-01 
2.1512955890e-08 1.2476349600e+04 8.7547052494e-01 6.3000000000e-01 
4.4849539822e-10 1.3094917733e+04 1.2800169355e+00 6.3000000000e-01 
6.4067380532e-10 1.2658242869e+04 7.9025340607e-01 6.3000000000e-01 
5.5156641885e-09 1.5030477637e+04 4.4951487913e-01 6.3000000000e-01 
4.7727736071e-08 1.3514325428e+04 6.5205449999e-01 6.3000000000e-01 
2.4365823055e-08 2.0000000000e+04 1.0771190212e+00 6.3000000000e-01 
5.7385683544e-09 2.0000000000e+04 7.9197924223e-01 6.3000000000e-01 
2.6184631778e-10 1.1509057078e+04 8.4899148072e-01 6.3000000000e-01 
4.5290465157e-06 1.6292158086e+04 1.1912890151e+00 6.3000000000e-01 
2.6135914136e-10 1.5422167948e+04 1.2607781361e+00 6.3000000000e-01 
3.6307959607e-08 1.2163585818e+04 6.6451792240e-01 6.3000000000e-01 
2.2822565799e-05 1.4032717704e+04 1.0894987578e+00 6.3000000000e-01 
1.8825694256e-07 1.1312190541e+04 1.1772758403e+00 6.3000000000e-01 
5.4200347559e-12 1.7151928884e+04 2.3123937669e-01 6.3000000000e-01 
5.4770226925e-08 1.9035789778e+04 7.2869800056e-01 6.3000000000e-01 
4.0063458074e-10 1.3523926079e+04 6.8075856167e-01 6.3000000000e-01 
4.1001376776e-11 1.5072873166e+04 3.2139775469e-01 6.3000000000e-01 
1.9566227071e-07 1.5947177260e+04 8.2379582216e-01 6.3000000000e-01 
1.5105595224e-09 1.1267234820e+04 1.7342870342e-01 6.3000000000e-01 
5.2014929765e-07 1.2493754295e+04 9.8185609373e-01 6.3000000000e-01 
7.1926248114e-11 1.3990719823e+04 1.2554813958e+00 6.3000000000e-01 
9.4902787469e-07 1.6774216954e+04 1.0908497868e+00 6.3000000000e-01 
2.4137026912e-11 1.5200569464e+04 2.9564023364e-01 6.3000000000e-01 
1.8583641855e-09 1.1452027063e+04 1.1049634587e+00 6.3000000000e-01 
2.0339048504e-07 1.3743793205e+04 8.4489586939e-01 6.3000000000e-01 
3.3884462270e-10 1.6228336047e+04 1.1541212622e+00 6.3000000000e-01 
9.2589635557e-09 1.3543866092e+04 3.1853740003e-01 6.3000000000e-01 
8.8872286350e-11 1.2348869347e+04 9.7309198983e-01 6.3000000000e-01 
8.4489362961e-07 1.6833787579e+04 8.5504647016e-01 6.3000000000e-01 
1.2325061081e-08 1.6775672024e+04 7.5244610234e-01 6.3000000000e-01 
9.9071319294e-08 1.4325895987e+04 6.8532751617e-01 6.3000000000e-01 
1.0222283849e-07 1.2892260989e+04 5.6318938769e-01 6.3000000000e-01 
1.3418689530e-05 1.7700495125e+04 7.6006200102e-01 6.3000000000e-01 
1.3032080063e-10 1.2659719931e+04 5.0587348055e-01 6.3000000000e-01 
8.4254383818e-09 1.1914197553e+04 1.0207517490e+00 6.3000000000e-01 
