# Supplementary material for: Atmospheric CO2 levels from 2.7 billion years ago inferred from micrometeorite oxidation
Source: Sci Adv. 2020 Jan 22;6(4):eaay4644. doi: 10.1126/sciadv.aay4644 (PMC6976288; doi:10.1126/sciadv.aay4644)
Supplement: Data file S1 [file aay4644_Data_file_S1.zip › co2_atmos/co2_63/clean_results.dat]

Radius [m]       Fe Area [frac]    Max Temp [k]    
1.0679973361e-05 4.4973027922e-01 2.3396112644e+03 
1.0756542585e-05 3.3943223272e-01 2.2480830690e+03 
6.2163994361e-06 4.5159933804e-01 2.6836831573e+03 
6.3078461903e-06 4.6189435211e-01 2.5456751274e+03 
3.8157715543e-05 3.5081105689e-01 1.9955140778e+03 
1.6383315125e-04 3.1455892052e-01 2.6043471088e+03 
1.8474418483e-05 1.0000000000e+00 1.7195220804e+03 
9.9376851511e-06 4.3679658773e-01 2.2955348057e+03 
3.1595363994e-05 4.0673405943e-01 2.3311050231e+03 
3.5283410053e-05 2.6803530009e-01 2.1564132360e+03 
8.1574984192e-06 4.0897362343e-01 1.9220433021e+03 
5.1179950692e-05 2.3857492991e-01 2.2528270626e+03 
3.6083993806e-04 3.3707291325e-01 2.5464065112e+03 
6.8923884161e-05 3.5748667683e-01 2.6500890863e+03 
1.1517246816e-04 3.4130043281e-01 2.5360679295e+03 
9.2552890369e-05 2.9252400746e-01 2.1041385900e+03 
5.0711336226e-05 3.7736596288e-01 2.4714873700e+03 
3.8736903323e-05 4.0191344559e-01 2.4775121413e+03 
2.6597693842e-05 4.1125958928e-01 2.5102872848e+03 
8.0502992877e-05 3.7175469120e-01 2.5412329014e+03 
2.5380176544e-05 4.0304291214e-01 2.6413133185e+03 
2.2522761794e-05 2.8905907656e-01 2.2668542888e+03 
3.5683719110e-05 3.7964652376e-01 2.4038604736e+03 
3.3717794755e-05 3.9014194344e-01 1.9449135045e+03 
1.7248754291e-05 1.0000000000e+00 1.4505602236e+03 
5.6189178928e-05 3.6061085134e-01 2.4302360442e+03 
8.4257639371e-06 4.6148434333e-01 2.4158425550e+03 
1.7467538009e-05 3.9471761562e-01 1.9369265534e+03 
3.0370236307e-05 2.8747044175e-01 2.1048963030e+03 
9.0040496605e-06 4.7286596261e-01 2.5219931899e+03 
1.4823853606e-04 3.6954457926e-01 2.6238727386e+03 
2.4313288752e-05 4.6808939296e-01 2.5344415024e+03 
3.9139190776e-05 1.0000000000e+00 1.6993799114e+03 
1.4593124660e-05 1.0000000000e+00 1.2054360481e+03 
1.0591059618e-04 2.7537024526e-01 2.1261036335e+03 
1.4504695817e-04 3.7983317736e-01 2.5981396299e+03 
6.3023055163e-05 3.8556656423e-01 2.6087476033e+03 
3.3279277532e-05 2.6348397765e-01 2.1665743808e+03 
1.1717560527e-04 3.4945479601e-01 2.6027613740e+03 
1.9243030970e-04 3.2501342050e-01 2.5432323436e+03 
9.4380683099e-06 1.0000000000e+00 1.3748520058e+03 
4.7165880031e-05 3.7293693205e-01 2.4168817860e+03 
7.0177344173e-05 2.9981200601e-01 2.1290500670e+03 
3.1052202957e-05 3.1376387313e-01 2.0535246502e+03 
7.4948552240e-05 2.4509295653e-01 2.3129751473e+03 
7.7871564454e-06 1.0000000000e+00 1.5606683048e+03 
6.6636268126e-06 1.0000000000e+00 1.6440436557e+03 
1.1184836307e-05 4.7487217851e-01 2.4487983373e+03 
4.6649774500e-05 2.9099184092e-01 2.0940393328e+03 
1.0130482358e-04 3.5413043247e-01 2.5038499148e+03 
7.1817833509e-05 3.5180128773e-01 2.4530317740e+03 
6.1680006450e-06 4.7521659454e-01 2.4420627052e+03 
2.0671220700e-04 2.9382364683e-01 2.6889202469e+03 
1.1149821511e-05 1.0000000000e+00 1.6623719055e+03 
3.6560995961e-05 3.3526290068e-01 2.0176094916e+03 
5.7616418323e-05 3.7470045874e-01 2.5791582742e+03 
4.3529837438e-06 1.0000000000e+00 1.3667190207e+03 
1.0996869748e-05 4.5254676511e-01 2.3924166771e+03 
1.1344366459e-05 1.0000000000e+00 1.7597987685e+03 
4.4062588486e-05 4.5153562599e-01 2.2985737216e+03 
4.3553851152e-05 3.8280899288e-01 2.4197020843e+03 
1.7193995598e-05 4.2909996230e-01 2.3984733607e+03 
4.2063962409e-05 3.8941433525e-01 2.4998685794e+03 
1.7507166461e-05 5.2551913216e-01 1.8364093917e+03 
4.7477862306e-05 3.9457534629e-01 2.5243289382e+03 
7.8222020173e-05 3.5392027578e-01 2.4387898408e+03 
1.8937048891e-05 4.3996379564e-01 1.8947836560e+03 
1.2758287050e-05 1.0000000000e+00 1.7409514819e+03 
3.8081909247e-04 2.4913607398e-01 2.7473024666e+03 
2.6388209516e-05 1.0000000000e+00 1.6905143437e+03 
9.4802394031e-05 3.5808013382e-01 2.5027455015e+03 
6.8530898790e-05 3.8894519992e-01 2.5113508600e+03 
5.2651361210e-05 2.5719159817e-01 2.1769047430e+03 
2.2835435646e-04 3.0614249223e-01 2.7116871310e+03 
1.3194211667e-04 3.3078514782e-01 2.6170271319e+03 
1.5755030761e-05 4.3249690391e-01 2.6081188635e+03 
6.4102830227e-05 3.8613073072e-01 1.9495440753e+03 
5.7434621019e-05 2.5020153542e-01 2.3197019182e+03 
7.5399682439e-05 2.4997070693e-01 2.1897800352e+03 
6.2554671737e-05 2.3978357578e-01 2.3304622771e+03 
3.2113013277e-05 4.2048885863e-01 2.4814655556e+03 
2.3018851799e-05 3.3227108365e-01 2.0229335907e+03 
2.2588277549e-04 2.8775765654e-01 2.6701181395e+03 
8.4848050483e-05 3.4119298541e-01 2.4814111259e+03 
1.2429461348e-04 2.4775369925e-01 2.1996004529e+03 
1.2684914935e-05 4.7244131427e-01 2.3566909046e+03 
6.0786843755e-05 3.6603983583e-01 2.4217913952e+03 
1.8692827944e-05 4.5424954552e-01 2.2993916051e+03 
6.2406570349e-06 4.7707262117e-01 2.4104593963e+03 
5.6675283255e-06 1.0000000000e+00 1.6125036414e+03 
5.2967302442e-06 1.0000000000e+00 1.0338690695e+03 
5.6210379662e-05 3.8685153279e-01 2.4408596254e+03 
3.9830006458e-04 3.2333292033e-01 2.4442751436e+03 
6.9480436484e-05 2.6832881016e-01 2.3036148457e+03 
1.2267853195e-05 4.3039265129e-01 2.2849398679e+03 
1.9490535550e-05 4.4089543853e-01 2.7336776339e+03 
3.2082574347e-05 3.9430828231e-01 2.4011836838e+03 
1.1719648960e-04 3.3141021136e-01 2.5248037819e+03 
4.4386071294e-05 3.7197597541e-01 2.4255985219e+03 
1.9710264456e-04 3.3154889500e-01 2.5950952045e+03 
1.3828755789e-05 1.0000000000e+00 1.4981078499e+03 
5.5040104046e-06 4.7568300309e-01 2.4368077262e+03 
6.5229900299e-05 3.8824176938e-01 2.5319168585e+03 
3.3564695698e-06 1.0000000000e+00 1.2659855353e+03 
1.5780311626e-05 1.0000000000e+00 3.2925929309e+02 
4.1096374744e-05 3.5685065843e-01 1.9853802948e+03 
3.9478926248e-06 1.0000000000e+00 1.3150291933e+03 
1.2194511087e-04 3.3443695338e-01 2.5303249476e+03 
9.0412382924e-05 3.4910988807e-01 2.4954836299e+03 
3.2481601611e-05 4.8898961595e-01 1.8575672968e+03 
1.9505291682e-05 3.7410485283e-01 1.9629859441e+03 
5.4534464049e-05 3.8287960406e-01 2.4601399108e+03 
5.4871692714e-06 1.0000000000e+00 1.4374478713e+03 
4.6506007268e-05 4.2142833945e-01 2.5625651991e+03 
6.9082776497e-06 1.0000000000e+00 1.5406667523e+03 
1.5055400882e-04 3.1234032712e-01 2.6253125098e+03 
6.3978334862e-05 3.7364049196e-01 2.4390962016e+03 
1.2908717618e-05 2.9091854563e-01 2.1181292122e+03 
5.2277192384e-05 3.6307003889e-01 2.4253430541e+03 
1.6527620172e-05 4.4679521406e-01 2.4612677460e+03 
1.4896166429e-04 3.3498386444e-01 2.5409980138e+03 
1.0172552895e-04 2.6899237333e-01 2.1425720972e+03 
3.5036161116e-06 1.0000000000e+00 1.2390694279e+03 
8.2883868854e-06 4.5820448264e-01 2.3047667839e+03 
9.4385933742e-05 4.2239715381e-01 2.3101471713e+03 
1.7404938268e-04 3.3448960404e-01 2.5145854168e+03 
4.2106505384e-05 3.6552659907e-01 2.4140113511e+03 
8.6636028803e-06 4.9896921262e-01 1.8509154309e+03 
1.4001173286e-05 4.2013184326e-01 2.3473287163e+03 
4.3515617912e-05 3.0270326412e-01 2.1989598792e+03 
7.4610370730e-05 3.3110092093e-01 2.4572680499e+03 
5.3897352468e-06 1.0000000000e+00 1.2214625284e+03 
1.0592492148e-05 1.0000000000e+00 1.7130464455e+03 
1.1174716123e-05 3.1793784441e-01 2.0524420629e+03 
4.0496067501e-05 2.6493508995e-01 2.2735844838e+03 
2.2570089234e-04 3.3088975273e-01 2.5042861371e+03 
1.9087291749e-04 3.2626205630e-01 2.6113905078e+03 
9.2992512259e-05 3.5064782652e-01 1.9953412270e+03 
1.9826875857e-05 4.1087691509e-01 1.9223078595e+03 
7.6453314002e-06 4.7121309711e-01 2.5583561782e+03 
1.4152309234e-04 1.0000000000e+00 1.6507248047e+03 
3.0013292520e-05 2.9438655655e-01 2.0907946034e+03 
3.4812121586e-04 2.7393055104e-01 2.7016187128e+03 
2.0131746886e-04 3.2474028012e-01 2.5716915762e+03 
9.4200769581e-05 2.5817999533e-01 2.1696150635e+03 
5.8561041920e-06 1.0000000000e+00 1.4366242770e+03 
1.3680619221e-04 3.1727892004e-01 2.5906977876e+03 
1.3784179853e-04 3.5705036781e-01 2.5154424090e+03 
9.3848547419e-06 4.7468785435e-01 2.4529511105e+03 
1.1080363856e-04 3.3511772658e-01 2.6507501647e+03 
1.7556014163e-04 3.0466156882e-01 2.7226379448e+03 
1.0982106206e-04 3.6672971913e-01 2.5242651646e+03 
8.8623136896e-05 2.9223826519e-01 2.1006228861e+03 
9.3807951795e-05 3.2804771555e-01 2.4674568987e+03 
2.2553273110e-05 4.4352597713e-01 1.8907399441e+03 
1.2605888343e-05 1.0000000000e+00 1.5888398592e+03 
7.5567534854e-05 2.6072982648e-01 2.3814509409e+03 
2.7650673123e-05 2.7082242780e-01 2.1526485182e+03 
2.1830716394e-05 1.0000000000e+00 1.7843122998e+03 
2.4415702800e-05 5.9751700897e-01 1.8180879433e+03 
1.4710288991e-05 3.1381021488e-01 2.0584639616e+03 
1.8705419884e-04 3.3492826266e-01 2.4815707198e+03 
5.8014151809e-06 1.0000000000e+00 1.6382760745e+03 
2.5153653829e-05 4.1501289383e-01 2.5461153868e+03 
8.4540606188e-06 1.0000000000e+00 1.7713546462e+03 
2.2172115626e-04 3.0544938195e-01 2.6208582448e+03 
1.3153058269e-05 3.0100612618e-01 2.2187083833e+03 
4.7900701732e-05 3.9607235682e-01 2.4175215376e+03 
1.1148580080e-04 3.4322249553e-01 2.5519814830e+03 
3.1779613173e-05 1.0000000000e+00 1.7707227148e+03 
1.1234430587e-04 1.0000000000e+00 1.6790740233e+03 
6.9834187590e-05 3.7574636894e-01 2.5597203262e+03 
5.0204709179e-05 2.4436360353e-01 2.2866412887e+03 
4.9074392248e-05 2.8987296451e-01 2.3730101879e+03 
1.4832499521e-05 4.3730428083e-01 2.3804662917e+03 
7.8845903549e-06 1.0000000000e+00 1.5935253915e+03 
9.1350366052e-06 1.0000000000e+00 1.1970233405e+03 
1.3232872695e-05 4.3755464522e-01 2.3816610061e+03 
1.0020200850e-04 3.3835148806e-01 2.5105807525e+03 
1.2699735067e-05 4.5365449773e-01 2.4089924647e+03 
2.1807588573e-05 3.6393176548e-01 1.9765513606e+03 
5.1932792889e-05 3.7564394085e-01 2.5308553353e+03 
1.4844715916e-05 4.7512509962e-01 2.3705915594e+03 
1.6440897222e-05 1.0000000000e+00 1.7601638106e+03 
7.0690145195e-06 1.0000000000e+00 1.4419411505e+03 
2.1961156412e-05 4.4121050932e-01 2.4718914730e+03 
1.1254363798e-04 3.2460154258e-01 2.6745206296e+03 
1.6620370570e-05 4.7678794030e-01 2.4280748348e+03 
2.1950377162e-05 1.0000000000e+00 1.7489057009e+03 
5.7711811428e-06 4.7662277923e-01 2.4187638330e+03 
1.2548990716e-04 2.7888796035e-01 2.4069053277e+03 
1.0838316747e-05 1.0000000000e+00 1.7111921424e+03 
1.4981847269e-05 4.7126776358e-01 1.8688830710e+03 
2.4000747592e-05 4.5551138470e-01 1.8805929263e+03 
1.1387802868e-04 3.2719434096e-01 2.5223603741e+03 
3.3705980860e-05 3.6065771162e-01 1.9811055001e+03 
1.2998584368e-05 1.0000000000e+00 1.6816491509e+03 
5.5531974568e-05 1.0000000000e+00 1.7015320940e+03 
5.9237180703e-06 4.6953810318e-01 2.4827555063e+03 
3.5078740091e-05 2.9263665355e-01 2.1010166365e+03 
2.6154752058e-05 4.0644706199e-01 2.5713922909e+03 
6.7662082338e-05 2.4177190433e-01 2.2990652756e+03 
8.9707391177e-05 3.5746451473e-01 2.5012466753e+03 
2.6477287856e-05 3.4013894083e-01 2.0111787546e+03 
9.2566982489e-05 3.5449227934e-01 2.4931602881e+03 
2.7681168417e-04 3.4031846917e-01 2.5856436162e+03 
1.5034320768e-05 1.0000000000e+00 1.7020094747e+03 
3.2036684951e-05 3.3093055806e-01 2.3247906653e+03 
1.0765725261e-04 3.3353817712e-01 2.5020749936e+03 
6.0585033343e-05 3.9956766382e-01 2.4187692631e+03 
5.5228804553e-05 3.2722755663e-01 2.0306046869e+03 
8.0977071846e-06 4.6051281447e-01 2.3104536343e+03 
3.6039144101e-05 3.5420292330e-01 1.9921522006e+03 
3.9035590285e-05 2.9587443257e-01 2.0850222851e+03 
2.3110062797e-04 3.2130030815e-01 2.5944582140e+03 
8.0085789317e-06 4.6211518952e-01 2.4399838922e+03 
1.9294571026e-04 3.3841592259e-01 2.4952867196e+03 
7.5098068433e-06 1.0000000000e+00 1.6877155183e+03 
2.4711402774e-05 1.0000000000e+00 1.7629930769e+03 
6.1331865921e-06 4.6760724790e-01 2.5309371930e+03 
1.6041618026e-05 4.7548272919e-01 2.3729074921e+03 
1.0503629190e-04 3.9452621568e-01 2.3875186373e+03 
2.3834451303e-05 4.1178405351e-01 2.3817365442e+03 
7.7527682117e-06 1.0000000000e+00 1.5641284829e+03 
2.0746299920e-05 2.7304568626e-01 2.1866861894e+03 
2.9422277104e-05 4.7407799609e-01 2.4704731798e+03 
2.3362566864e-05 1.0000000000e+00 1.4693021213e+03 
5.4794758289e-05 2.7274415899e-01 2.1366019032e+03 
6.2272640952e-05 2.4041118121e-01 2.3199236293e+03 
9.2595038576e-05 3.3207325042e-01 2.4946536779e+03 
5.4243908413e-05 3.5910178703e-01 2.7318205997e+03 
1.9140645184e-05 4.2038457118e-01 2.3646018699e+03 
5.6615979730e-05 3.4811136363e-01 2.4401244596e+03 
5.2558094349e-05 2.5258001762e-01 2.1822978557e+03 
5.2692938247e-05 2.5051917286e-01 2.1964823007e+03 
1.0162381412e-05 1.0000000000e+00 1.7652472213e+03 
1.9378391208e-05 4.5235562614e-01 2.3784888624e+03 
3.2402186969e-05 4.1260510909e-01 2.4278821670e+03 
1.2281300367e-04 3.3029690910e-01 2.4886542283e+03 
9.7832711220e-05 3.2922977662e-01 2.4714047801e+03 
5.1331189074e-05 3.9847859690e-01 2.4716810539e+03 
3.8690845867e-05 3.9922043948e-01 2.5127114333e+03 
7.3567278340e-05 3.9581559774e-01 2.4383506778e+03 
2.2736423748e-04 3.0923586982e-01 2.6146396511e+03 
2.9567685971e-05 4.0350074422e-01 2.4621342790e+03 
3.0973670013e-04 3.4535716357e-01 2.4838281418e+03 
1.6042791771e-04 3.0656336806e-01 2.6038213255e+03 
1.1816060061e-05 4.3226844246e-01 2.3284162046e+03 
2.6356672663e-05 1.0000000000e+00 1.7402645781e+03 
1.8020159602e-05 4.3949074885e-01 2.2975022012e+03 
1.0930660169e-05 1.0000000000e+00 1.5118965477e+03 
9.2354760825e-06 4.2330366727e-01 2.8020971334e+03 
1.0892143343e-04 3.3133426094e-01 2.5030452174e+03 
6.1351824766e-05 2.5680046976e-01 2.3166023105e+03 
6.8182237078e-06 1.0000000000e+00 1.5494221626e+03 
8.4992462041e-05 2.6951236353e-01 2.2935509871e+03 
5.1178706583e-05 3.7696813651e-01 2.4871667628e+03 
2.1884845837e-04 2.8116185360e-01 2.7242887557e+03 
8.0843877372e-05 3.6987957561e-01 2.5856035755e+03 
3.5647403237e-05 3.1292177726e-01 2.0580910546e+03 
3.4605509251e-05 4.5870740929e-01 2.3083471009e+03 
1.1283517852e-04 2.5430322332e-01 2.2498198997e+03 
3.3652820367e-05 4.2612727351e-01 2.3340398831e+03 
3.0989062059e-05 4.5465787770e-01 1.8821397186e+03 
1.5688885530e-05 1.0000000000e+00 1.7987894612e+03 
5.7552340438e-05 4.0603701098e-01 2.3588253506e+03 
6.7862781953e-05 2.9195859624e-01 2.3908146949e+03 
2.0134569169e-05 4.0350626616e-01 2.3717119391e+03 
1.3054466384e-05 4.4096445701e-01 2.4248451195e+03 
1.3508908038e-05 1.0000000000e+00 1.4361101552e+03 
7.5980235231e-05 3.9494178712e-01 2.4159637545e+03 
2.0453389934e-05 1.0000000000e+00 1.7651231296e+03 
5.2448152630e-05 3.8465328856e-01 2.3893005412e+03 
3.1109543342e-05 3.5344389278e-01 1.9917565260e+03 
9.1467076141e-06 4.6909601229e-01 2.3490775151e+03 
3.6395045281e-05 2.5532010345e-01 2.1850098807e+03 
8.4746333977e-05 3.3722719241e-01 2.4597597721e+03 
2.3392104866e-06 1.0000000000e+00 8.2725437658e+02 
3.0139166542e-05 4.4694625674e-01 1.8869681504e+03 
4.2827287835e-05 3.8526437411e-01 2.3995530613e+03 
7.0605075415e-05 3.5383051902e-01 2.4377178244e+03 
1.4668484066e-04 3.0435734150e-01 2.7349143722e+03 
2.4421174204e-05 2.9754010954e-01 2.0889932744e+03 
2.3188021475e-05 3.2407301225e-01 2.0372954464e+03 
6.3571005824e-06 4.7386478233e-01 2.3674800798e+03 
1.4286750909e-05 1.0000000000e+00 1.5627441124e+03 
2.0502152663e-05 4.3629901965e-01 2.3762816188e+03 
6.0014991637e-05 3.2101631517e-01 2.4167105474e+03 
1.8038933962e-05 4.7452028931e-01 2.4573178589e+03 
2.0181287791e-05 4.0503516625e-01 2.3272738070e+03 
8.6573757565e-05 3.5636560992e-01 2.5635671517e+03 
1.8440717301e-04 3.1022789316e-01 2.6124994744e+03 
9.0242190141e-05 3.4108110997e-01 2.4891369812e+03 
5.0591565327e-06 1.0000000000e+00 1.2999568946e+03 
4.4643733694e-05 3.8575355652e-01 2.5547752840e+03 
2.4558675215e-05 1.0000000000e+00 1.7539433185e+03 
2.7315241521e-04 2.7226456715e-01 2.7223046564e+03 
1.2012188276e-05 1.0000000000e+00 1.3413059721e+03 
1.4846691823e-05 3.1488603547e-01 2.2651239445e+03 
6.6807305202e-06 4.6970094162e-01 2.3435831157e+03 
2.0807265608e-05 1.0000000000e+00 1.3735085401e+03 
9.4086246513e-06 3.7044836159e-01 2.2634046955e+03 
2.0085260564e-05 3.5752003525e-01 2.3293911067e+03 
8.1287336352e-06 4.7126703229e-01 2.3816948433e+03 
6.9161504870e-05 2.6106445386e-01 2.3385712980e+03 
3.9064568639e-05 3.3020355489e-01 2.0272457868e+03 
2.4875688036e-05 3.5329506092e-01 1.9927650943e+03 
5.9964193382e-05 2.7178566229e-01 2.3607666711e+03 
6.2229101864e-05 3.9589304708e-01 2.5531918090e+03 
6.4283934234e-06 1.0000000000e+00 1.7351855522e+03 
3.0299044986e-05 2.5572229706e-01 2.2312072616e+03 
3.9822927065e-05 3.2940429529e-01 2.0289402640e+03 
2.8967846091e-05 3.1552366544e-01 2.0511178014e+03 
1.0872862239e-04 3.2921932132e-01 2.6860324970e+03 
5.9300104693e-05 4.0587392835e-01 2.4617126993e+03 
8.6670674843e-06 4.5599500047e-01 2.5189087637e+03 
7.5048790045e-05 3.9342204493e-01 2.3902599583e+03 
3.1431003738e-05 2.5606265358e-01 2.2070579946e+03 
9.4883931348e-06 1.0000000000e+00 1.5347604422e+03 
1.2019251126e-04 3.7259939739e-01 2.4909299187e+03 
2.1530359801e-04 2.3455743159e-01 2.3080559345e+03 
4.4430459312e-05 3.9487388815e-01 2.3905160285e+03 
4.0897050669e-05 2.9709375131e-01 2.0872671776e+03 
4.5441255916e-05 2.5779454170e-01 2.3211477265e+03 
3.4037344913e-05 1.0000000000e+00 1.6979403623e+03 
2.2952585637e-05 1.0000000000e+00 1.6998588319e+03 
7.8388943918e-05 3.4005101838e-01 2.4423564192e+03 
3.7031321694e-05 3.8997702616e-01 2.4472197109e+03 
6.1281221317e-06 4.5791633852e-01 2.6496291149e+03 
7.1258423344e-06 4.7090717366e-01 2.4868198952e+03 
3.1903448860e-05 2.6998080051e-01 2.2937092561e+03 
2.3552719244e-05 4.1170645740e-01 1.9209778196e+03 
1.0152931093e-04 3.4815810817e-01 2.5938341964e+03 
4.1011696321e-05 3.8580329645e-01 2.4423341054e+03 
7.2552910366e-06 1.0000000000e+00 1.4569997386e+03 
5.4325596809e-05 2.9234361194e-01 2.0914643170e+03 
1.3240944333e-05 1.0000000000e+00 1.4368931236e+03 
1.8725355188e-05 3.2268072466e-01 2.2472222122e+03 
7.2586574425e-06 1.0000000000e+00 1.5790768174e+03 
8.2517312298e-05 3.5880745869e-01 2.5029403056e+03 
2.4240445367e-05 3.1196668657e-01 2.2935654117e+03 
6.9085799996e-06 4.7363490775e-01 2.4682227311e+03 
6.9474149826e-06 4.4912681430e-01 2.6963587921e+03 
2.0360462804e-06 1.0000000000e+00 8.7476765514e+02 
3.3083355308e-05 4.6516051716e-01 2.3391174909e+03 
5.1008060069e-05 2.5133833184e-01 2.3092878695e+03 
8.5726480970e-05 3.3654169588e-01 2.4552666823e+03 
3.0251378778e-05 4.1576458037e-01 2.4698905140e+03 
2.9283992197e-05 3.9269394385e-01 2.3945950335e+03 
2.6163370249e-05 4.0826665258e-01 2.4192573401e+03 
1.9407410587e-05 4.7681072101e-01 2.4313482084e+03 
4.4789071974e-05 4.8553466685e-01 1.8592778348e+03 
6.8009395501e-06 1.0000000000e+00 1.1314172244e+03 
6.0824334843e-05 3.8575986326e-01 2.5011923262e+03 
2.7248675644e-05 2.6216637385e-01 2.1800525156e+03 
1.4175460935e-04 3.1681982203e-01 2.4259855987e+03 
1.2665011230e-04 2.6819055661e-01 2.3556390239e+03 
1.8668501557e-05 4.3627162651e-01 2.4308717873e+03 
6.9077868432e-05 2.8419863328e-01 2.1088066270e+03 
8.5492978261e-05 3.0736266331e-01 2.0631176154e+03 
8.5914603451e-05 3.3721447427e-01 2.4534576609e+03 
9.9306768528e-05 3.5730302370e-01 2.5359373291e+03 
1.3107500174e-05 1.0000000000e+00 1.6894774222e+03 
5.9486316349e-05 2.5154494727e-01 2.1860423497e+03 
3.2684953802e-05 2.9984724816e-01 2.0783724153e+03 
8.4865607851e-06 1.0000000000e+00 1.5551429737e+03 
7.6478547399e-06 1.0000000000e+00 1.7158435500e+03 
5.8502195348e-05 4.3278174614e-01 1.9005639918e+03 
1.6965002675e-05 1.0000000000e+00 1.7555471816e+03 
5.1286754403e-06 1.0000000000e+00 1.1802540561e+03 
6.1663135620e-06 3.1835033512e-01 2.1661064492e+03 
4.9169019950e-05 2.6913162119e-01 2.1642937278e+03 
4.8893590196e-05 2.5822797384e-01 2.2463505433e+03 
2.3094769199e-05 4.0965731134e-01 2.3696941482e+03 
3.9420823889e-05 2.6589941440e-01 2.2081726091e+03 
5.2249573539e-05 2.7062022189e-01 2.2908568141e+03 
3.8213162225e-05 3.8819695384e-01 2.4350342559e+03 
1.4372307274e-05 4.3789796388e-01 2.4317687562e+03 
3.5403620862e-05 1.0000000000e+00 1.7950918904e+03 
1.2047764687e-04 2.4303142622e-01 2.3288716188e+03 
2.4050874701e-04 3.0496562294e-01 2.6071218794e+03 
3.7699871541e-04 2.8862463478e-01 2.6554970571e+03 
2.6311007569e-04 2.9983953135e-01 2.4001973749e+03 
2.5415163538e-05 3.0198158634e-01 2.0785279196e+03 
3.6279466908e-05 3.9023644089e-01 2.4796323769e+03 
3.4343186952e-04 2.6109900507e-01 2.7120832816e+03 
1.2506124699e-04 3.2492758114e-01 2.5564254292e+03 
5.6318985027e-06 1.0000000000e+00 1.5636571473e+03 
6.2091993872e-05 1.0000000000e+00 8.5789259063e+02 
2.7658465088e-05 3.4616118851e-01 2.0015535218e+03 
8.1250853866e-05 2.4330363778e-01 2.3489546531e+03 
4.0942327686e-05 3.7216247327e-01 2.4178489060e+03 
5.6664135650e-05 3.7257945489e-01 2.4643519556e+03 
8.2443749261e-06 4.7588784720e-01 2.4341336928e+03 
1.5599398921e-04 3.3405221386e-01 2.4659611628e+03 
4.3961308699e-05 1.0000000000e+00 1.6063077593e+03 
1.9843479205e-04 2.9748624658e-01 2.7058962743e+03 
3.9620652613e-05 3.7375687775e-01 2.4034017383e+03 
3.6306708288e-05 4.1115036544e-01 2.6680888745e+03 
6.7806347082e-05 2.8043690578e-01 2.3879897184e+03 
9.4503273726e-05 3.3997119973e-01 2.5917380608e+03 
5.5903984177e-05 2.3981703448e-01 2.3032032872e+03 
1.5193999818e-05 4.0196343070e-01 2.8649878314e+03 
7.2607798202e-05 3.9483567709e-01 2.3786089369e+03 
3.5487042042e-04 2.5137124940e-01 2.3474909917e+03 
1.0772119824e-05 3.0792979638e-01 2.0761408630e+03 
7.8101060933e-05 3.5234531876e-01 2.4711754230e+03 
5.5412067990e-06 4.6752799049e-01 2.5483597440e+03 
2.8933352504e-05 3.8205675260e-01 1.9548160983e+03 
1.5125209476e-05 2.8802390828e-01 2.1938928765e+03 
1.1747766162e-05 4.3678671402e-01 1.8963232722e+03 
5.3337763906e-05 2.4486732845e-01 2.2783427545e+03 
1.1503854557e-05 4.5878752605e-01 2.4791898673e+03 
1.5024686274e-05 1.0000000000e+00 3.0000000000e+02 
8.6310175933e-05 2.6860234631e-01 2.1563214099e+03 
4.7914657005e-05 1.0000000000e+00 3.1215309554e+02 
1.3790945820e-04 3.5627982445e-01 2.5053039054e+03 
4.0891212969e-05 3.2662570788e-01 2.0314016327e+03 
1.0500505645e-05 3.4642464075e-01 2.2395548672e+03 
1.1015781300e-04 3.3658179786e-01 2.4939616533e+03 
1.1773521178e-04 3.2563025175e-01 2.5497879670e+03 
1.0337724122e-04 4.2614401743e-01 2.4337575003e+03 
1.4382532212e-05 1.0000000000e+00 1.7852283873e+03 
1.4458202370e-05 4.7553019333e-01 2.3755005318e+03 
8.4538832836e-05 3.7955690945e-01 1.9577999487e+03 
7.9087468381e-06 1.0000000000e+00 1.6802263186e+03 
7.7528954708e-06 1.0000000000e+00 1.8007116820e+03 
4.2354189591e-05 1.0000000000e+00 1.2875408904e+03 
2.6340147628e-05 4.1547659184e-01 2.5062803720e+03 
3.5853905526e-04 3.3772010922e-01 2.4967140166e+03 
5.7859879177e-05 2.3748443450e-01 2.3069995948e+03 
6.7187756214e-05 2.7025887414e-01 2.3720954896e+03 
3.2365468044e-05 3.0794888178e-01 2.3243238603e+03 
4.4622421384e-05 4.1552779888e-01 1.9165648750e+03 
6.9016053176e-05 2.8829245468e-01 2.4054230012e+03 
1.3258609033e-04 3.3131098732e-01 2.4565992459e+03 
1.1823650765e-04 3.2854922556e-01 2.6382258685e+03 
1.6164428424e-04 3.2910885430e-01 2.5583905240e+03 
5.6416428715e-05 4.0805155286e-01 2.3853843182e+03 
3.3034407654e-05 1.0000000000e+00 1.6707394627e+03 
2.5583353234e-04 4.9606007371e-01 1.8551364688e+03 
2.6978012489e-05 3.2365806112e-01 2.3229954051e+03 
2.0501257917e-05 1.0000000000e+00 1.7940433731e+03 
4.6045873638e-05 3.8980523822e-01 2.3917554852e+03 
2.5637286018e-05 4.2178014581e-01 1.9106508429e+03 
2.0917563689e-05 4.1718163013e-01 1.9162382024e+03 
4.9880633234e-05 2.8404297675e-01 2.1072660193e+03 
1.7452764703e-04 3.2425543091e-01 2.6640478793e+03 
7.3390494466e-05 3.6801612887e-01 2.4429601965e+03 
1.0889392351e-04 3.7926422457e-01 2.4046646982e+03 
6.3544049624e-05 3.7595938221e-01 2.6329333447e+03 
2.2099624893e-05 4.2241296744e-01 2.4688786891e+03 
3.4269275795e-05 3.8802561188e-01 2.3784850176e+03 
7.4463592283e-06 4.6934544069e-01 2.4823495130e+03 
1.0582811918e-04 2.4748699285e-01 2.3564471516e+03 
1.1589741736e-04 3.2834621264e-01 2.4811212655e+03 
1.1998662537e-04 3.2646058771e-01 2.5805304212e+03 
3.2461113520e-05 3.8751861578e-01 1.9483530410e+03 
1.2971607295e-04 3.3093580873e-01 2.5371933180e+03 
7.0131073084e-05 3.5658479711e-01 2.4396788006e+03 
5.3386487029e-05 3.7621859633e-01 2.4642885442e+03 
3.3828776250e-05 2.9706544940e-01 2.0832009357e+03 
1.3333509141e-05 1.0000000000e+00 1.8080422005e+03 
1.4427255995e-05 1.0000000000e+00 1.6493013276e+03 
9.1067482636e-05 2.5424712467e-01 2.2132731053e+03 
8.1052235938e-05 3.5504526149e-01 2.4389939519e+03 
2.4722984738e-05 1.0000000000e+00 1.6586946829e+03 
3.2679783803e-05 2.9042726336e-01 2.0999474038e+03 
2.9039902571e-05 4.0495710710e-01 2.4292692310e+03 
6.2249278735e-05 3.7289788349e-01 2.4837418805e+03 
1.1330203295e-05 4.7653195894e-01 2.4271046502e+03 
7.3852553853e-06 4.7643458558e-01 2.4216850828e+03 
2.0300938735e-05 1.0000000000e+00 1.8074649008e+03 
7.9886105170e-05 4.0324809942e-01 2.5704430971e+03 
2.0005706064e-05 1.0000000000e+00 1.8023189678e+03 
8.4365273194e-05 3.4866404404e-01 2.4703679856e+03 
2.0360255199e-04 3.3804622014e-01 2.6641191546e+03 
1.9253836792e-04 3.0629201285e-01 2.4310116069e+03 
6.4614842750e-06 3.8543574971e-01 1.9481869600e+03 
1.0608972806e-05 4.5671014016e-01 2.5052993222e+03 
2.7715841544e-05 2.7009635832e-01 2.1681299564e+03 
1.2961429653e-05 3.0725433468e-01 2.0733156402e+03 
3.9464338925e-05 4.0613772732e-01 2.5264616186e+03 
4.3598207600e-05 2.4452230257e-01 2.2067490970e+03 
1.4529136723e-04 3.4826419593e-01 2.5276562710e+03 
1.3478968013e-05 1.0000000000e+00 1.5231697261e+03 
4.6895699676e-05 4.1675971571e-01 2.5425463608e+03 
1.0793147255e-05 3.4382519937e-01 2.0070078502e+03 
4.4984149687e-05 4.2210223317e-01 1.9102884628e+03 
8.0218695656e-05 3.7142204695e-01 2.5160998997e+03 
2.6096851257e-05 3.0747439137e-01 2.0790355077e+03 
4.4289099667e-05 3.7625630206e-01 2.4474349009e+03 
1.4397199941e-05 1.0000000000e+00 1.6847144430e+03 
3.5673744388e-05 4.0870975216e-01 2.5836305246e+03 
2.1715953250e-05 4.3223724700e-01 2.4397494597e+03 
5.5599372274e-05 3.8277516840e-01 2.5093957478e+03 
7.9955765408e-05 3.5674671111e-01 2.5167190416e+03 
3.7703588145e-05 3.8269755080e-01 2.8267893243e+03 
1.8840210071e-05 3.7333249070e-01 1.9659837105e+03 
7.6168966901e-05 2.4585115072e-01 2.2475011853e+03 
