# Supplementary material for: Atmospheric CO2 levels from 2.7 billion years ago inferred from micrometeorite oxidation
Source: Sci Adv. 2020 Jan 22;6(4):eaay4644. doi: 10.1126/sciadv.aay4644 (PMC6976288; doi:10.1126/sciadv.aay4644)
Supplement: Data file S1 [file aay4644_Data_file_S1.zip › co2_atmos/co2_66/args_array.dat]

Mass [kg]        Velocity [m s-1]    Theta [rad]    CO2 [wt. frac]    
2.7856319195e-10 1.1269908522e+04 8.7763624339e-01 6.6000000000e-01 
1.4637287093e-10 2.0000000000e+04 1.2392927935e+00 6.6000000000e-01 
6.0945422713e-10 2.0000000000e+04 7.2027945782e-01 6.6000000000e-01 
3.5790808747e-06 1.4482881252e+04 4.3108932461e-01 6.6000000000e-01 
1.8022865324e-09 1.5262931804e+04 1.3404320555e+00 6.6000000000e-01 
9.3227438519e-07 1.4962765061e+04 1.2906461818e+00 6.6000000000e-01 
4.8472176617e-07 1.2270818448e+04 2.7929104951e-01 6.6000000000e-01 
9.0415941748e-11 1.1227400561e+04 4.5070607726e-01 6.6000000000e-01 
6.3851536991e-06 1.1924703513e+04 6.9343456654e-01 6.6000000000e-01 
1.8208168415e-07 1.3156699249e+04 6.4796988802e-01 6.6000000000e-01 
3.5379985086e-12 1.2975192655e+04 4.0730010268e-01 6.6000000000e-01 
8.1659379686e-10 1.2227821476e+04 2.8292777765e-01 6.6000000000e-01 
7.9460189769e-10 1.1276566228e+04 1.2927067627e+00 6.6000000000e-01 
1.9096854128e-10 1.2327707746e+04 8.7407977764e-01 6.6000000000e-01 
1.2631690070e-09 1.1346795817e+04 9.4278708381e-01 6.6000000000e-01 
2.2764459804e-06 1.2023486503e+04 5.0839578524e-01 6.6000000000e-01 
3.0253616141e-08 1.1636309259e+04 5.1659464214e-02 6.6000000000e-01 
3.5146547503e-10 1.2178576008e+04 1.2742367266e+00 6.6000000000e-01 
7.7832214049e-13 1.3122754986e+04 1.3653575722e+00 6.6000000000e-01 
3.2611869431e-12 1.3035710337e+04 6.6944899115e-01 6.6000000000e-01 
3.6141520757e-09 1.1722038103e+04 1.1406618166e+00 6.6000000000e-01 
6.7875333388e-11 1.5578197926e+04 7.8932413539e-01 6.6000000000e-01 
2.2004905641e-07 1.3855773586e+04 1.5451911278e+00 6.6000000000e-01 
7.0822184937e-08 1.1850115503e+04 1.3638395847e+00 6.6000000000e-01 
1.7521788708e-08 1.4917057295e+04 5.1234982654e-01 6.6000000000e-01 
1.8795078683e-08 1.3152815285e+04 8.9602632967e-01 6.6000000000e-01 
1.9914310465e-08 1.4169261587e+04 5.7582969675e-01 6.6000000000e-01 
2.7625907815e-10 1.2061875848e+04 6.6484450327e-01 6.6000000000e-01 
5.1673341625e-11 1.1340690927e+04 1.1880236876e+00 6.6000000000e-01 
1.9200910425e-09 1.4340822715e+04 1.0076280284e+00 6.6000000000e-01 
9.2214347060e-10 1.3565235833e+04 6.6408666304e-01 6.6000000000e-01 
2.3438343766e-07 1.7916411723e+04 3.0602018736e-01 6.6000000000e-01 
1.5078218422e-08 1.7603294350e+04 3.0495742734e-01 6.6000000000e-01 
1.3148279941e-09 1.3411847351e+04 1.1535249218e+00 6.6000000000e-01 
3.3685031793e-08 1.4361353595e+04 6.3623002360e-01 6.6000000000e-01 
4.2725470667e-10 1.2238984625e+04 2.0885435790e-01 6.6000000000e-01 
1.0492705058e-10 1.5108522457e+04 9.0734760263e-01 6.6000000000e-01 
3.4786634745e-07 1.2109044855e+04 1.3630306099e+00 6.6000000000e-01 
5.0478210003e-08 1.1473811850e+04 7.7082409559e-01 6.6000000000e-01 
6.3553512593e-10 1.4298375730e+04 1.2954270064e+00 6.6000000000e-01 
4.6538128862e-11 1.2615765046e+04 8.0558720310e-01 6.6000000000e-01 
3.9545179412e-10 1.1605388783e+04 5.7710753319e-01 6.6000000000e-01 
4.2824527887e-11 1.3117836182e+04 6.3688518233e-01 6.6000000000e-01 
4.3449466143e-07 1.2760539324e+04 5.6244697820e-01 6.6000000000e-01 
1.7872901623e-05 1.6167563874e+04 7.7074215844e-01 6.6000000000e-01 
4.0471152390e-08 1.3309367726e+04 1.3315434569e+00 6.6000000000e-01 
3.7149125411e-12 1.1271279999e+04 8.8054611784e-01 6.6000000000e-01 
4.5301202231e-07 1.5145190585e+04 8.9033046259e-01 6.6000000000e-01 
1.2104226232e-07 1.1922303300e+04 1.1363525205e+00 6.6000000000e-01 
1.1767513323e-09 1.2412369327e+04 3.6648182197e-01 6.6000000000e-01 
3.9300449263e-13 1.3770012680e+04 2.8924976541e-01 6.6000000000e-01 
1.0021869875e-06 1.2261302743e+04 1.3900041025e+00 6.6000000000e-01 
5.1269641223e-08 2.0000000000e+04 1.1979334033e+00 6.6000000000e-01 
9.1907107035e-09 1.3324476684e+04 7.0960558424e-01 6.6000000000e-01 
2.6085319515e-10 1.1987159267e+04 8.1846529221e-01 6.6000000000e-01 
3.8047909629e-10 2.0000000000e+04 3.0725652623e-01 6.6000000000e-01 
7.3042688511e-09 1.3665476082e+04 4.3913567439e-01 6.6000000000e-01 
8.8842741966e-09 1.2120357752e+04 1.0838998761e+00 6.6000000000e-01 
9.4165020146e-09 1.4414193460e+04 8.5226042716e-01 6.6000000000e-01 
5.9573361536e-07 1.1909576837e+04 7.2043903549e-01 6.6000000000e-01 
1.5192826256e-09 1.9039626909e+04 3.9015363707e-01 6.6000000000e-01 
9.7130442265e-09 1.1799146306e+04 7.9920234476e-01 6.6000000000e-01 
6.8625268920e-10 1.6975972783e+04 2.7218317387e-01 6.6000000000e-01 
6.0402530168e-10 1.5135170240e+04 6.3538701255e-01 6.6000000000e-01 
4.4028504694e-08 1.4722278634e+04 7.5689014134e-01 6.6000000000e-01 
1.0572850265e-09 1.6918060172e+04 1.0027421585e+00 6.6000000000e-01 
3.5492707688e-08 1.2119888513e+04 2.9014473818e-01 6.6000000000e-01 
2.1649190005e-07 2.0000000000e+04 7.3543467921e-01 6.6000000000e-01 
2.3085085575e-10 1.4655206466e+04 3.7866039039e-01 6.6000000000e-01 
5.4756860878e-09 1.9556951020e+04 3.7623476243e-01 6.6000000000e-01 
5.0182840362e-06 1.2529762612e+04 5.8658085973e-01 6.6000000000e-01 
7.6611833175e-12 1.2281814199e+04 8.0202875435e-01 6.6000000000e-01 
2.8650383466e-08 1.3788495388e+04 2.4968911984e-01 6.6000000000e-01 
5.4199201254e-10 1.4775736684e+04 8.7145158641e-01 6.6000000000e-01 
1.1051282151e-09 1.1513702474e+04 1.0634225086e+00 6.6000000000e-01 
8.0683006861e-07 1.3760692636e+04 2.3411423097e-01 6.6000000000e-01 
2.0189689042e-09 1.4267039358e+04 8.7058124177e-01 6.6000000000e-01 
2.6932711386e-09 1.9497591713e+04 3.5221123429e-01 6.6000000000e-01 
1.2853016876e-09 1.2402998354e+04 1.0874916660e+00 6.6000000000e-01 
3.8448178402e-08 2.0000000000e+04 6.4585883380e-01 6.6000000000e-01 
4.3701651764e-09 1.1901615404e+04 1.1008808753e+00 6.6000000000e-01 
3.9797288055e-08 1.3080965770e+04 6.7474944490e-01 6.6000000000e-01 
1.7554107067e-08 1.4301161447e+04 9.7387281483e-01 6.6000000000e-01 
8.8256860082e-06 1.4683458201e+04 1.2026878305e+00 6.6000000000e-01 
1.7580885111e-09 2.0000000000e+04 9.8517462011e-01 6.6000000000e-01 
5.4867144980e-11 1.1228593797e+04 4.8797682100e-01 6.6000000000e-01 
6.7778788900e-10 1.5089009691e+04 9.1873232236e-01 6.6000000000e-01 
3.9718632086e-10 1.1493404960e+04 3.3061337378e-01 6.6000000000e-01 
5.9426284654e-10 2.0000000000e+04 1.3134948357e+00 6.6000000000e-01 
1.1543603596e-07 1.7200005967e+04 1.0941034910e+00 6.6000000000e-01 
4.6785187753e-08 1.1622035379e+04 1.0373460632e+00 6.6000000000e-01 
4.5112363798e-09 1.2444473871e+04 5.6028316643e-01 6.6000000000e-01 
1.1822701031e-09 1.6058236099e+04 2.7994302357e-01 6.6000000000e-01 
7.8619977947e-12 1.2187722295e+04 3.6717757568e-01 6.6000000000e-01 
2.5339698003e-10 1.3926725194e+04 3.0457388674e-01 6.6000000000e-01 
8.3959044517e-08 1.2508877239e+04 3.1084096317e-01 6.6000000000e-01 
1.3569731077e-06 1.3665506723e+04 9.6680399654e-01 6.6000000000e-01 
3.7741197889e-07 1.2438619539e+04 1.2796860339e+00 6.6000000000e-01 
3.5204616643e-10 1.2497689652e+04 8.7810882785e-01 6.6000000000e-01 
3.3649483392e-11 1.6055872888e+04 4.9916729190e-01 6.6000000000e-01 
7.8863375818e-10 1.1916485231e+04 2.3471450653e-01 6.6000000000e-01 
3.7761120477e-07 1.4304541550e+04 1.1369682757e+00 6.6000000000e-01 
7.8208388884e-08 2.0000000000e+04 3.7628770088e-01 6.6000000000e-01 
4.4221867206e-07 1.9188488977e+04 3.6453550130e-01 6.6000000000e-01 
4.1548948047e-07 1.1721716921e+04 4.5401883304e-01 6.6000000000e-01 
7.6002631945e-07 1.2334944218e+04 1.6867614565e-01 6.6000000000e-01 
1.8323134396e-11 1.1259778615e+04 6.9916396147e-01 6.6000000000e-01 
8.8195082916e-08 1.1495263362e+04 5.1427008797e-01 6.6000000000e-01 
8.7945810579e-09 1.6417354724e+04 1.2780634174e+00 6.6000000000e-01 
2.9984231257e-06 1.3621802181e+04 6.0547757348e-01 6.6000000000e-01 
7.6075645958e-07 1.6156676203e+04 4.5513866951e-01 6.6000000000e-01 
8.9826538244e-08 1.5727017308e+04 7.2264299940e-01 6.6000000000e-01 
2.6676567075e-10 1.8010023607e+04 7.4652716801e-01 6.6000000000e-01 
2.1940704396e-11 1.7641755539e+04 1.4319379912e+00 6.6000000000e-01 
6.4649544465e-10 1.3192560122e+04 7.5941544726e-01 6.6000000000e-01 
2.7533681097e-11 2.0000000000e+04 8.1819249691e-01 6.6000000000e-01 
2.1648954691e-09 1.8804881188e+04 6.5260710182e-01 6.6000000000e-01 
2.3129088845e-09 1.1880459105e+04 3.9842931418e-01 6.6000000000e-01 
4.5771698533e-12 2.0000000000e+04 1.2452920318e+00 6.6000000000e-01 
1.5762564865e-09 1.3046949610e+04 8.3150121694e-01 6.6000000000e-01 
9.1140185977e-09 1.4994456162e+04 7.1731839418e-01 6.6000000000e-01 
1.6282910293e-10 1.2031796778e+04 2.8591508496e-01 6.6000000000e-01 
6.0403684105e-08 1.3118662838e+04 6.4381626456e-01 6.6000000000e-01 
2.8425050078e-10 1.5836040434e+04 5.2031150152e-02 6.6000000000e-01 
4.3563401682e-10 1.1271330465e+04 1.0997470921e+00 6.6000000000e-01 
3.0278226638e-06 1.2739635313e+04 1.2897393839e+00 6.6000000000e-01 
8.6558994996e-09 1.2090604664e+04 9.3141400683e-01 6.6000000000e-01 
1.2158122725e-09 2.0000000000e+04 1.5878483263e-01 6.6000000000e-01 
3.8279503220e-10 1.2364626089e+04 3.8641127146e-01 6.6000000000e-01 
1.1365151346e-07 1.6088866005e+04 5.2264255922e-01 6.6000000000e-01 
1.0911967984e-06 1.4689138973e+04 9.9034333801e-01 6.6000000000e-01 
2.8698818014e-09 1.7804472298e+04 3.2701685770e-01 6.6000000000e-01 
7.5825963705e-11 1.4185222296e+04 1.0118597748e+00 6.6000000000e-01 
4.5406198123e-07 1.4981536085e+04 1.1657845581e+00 6.6000000000e-01 
3.2966723734e-10 2.0000000000e+04 7.4357288291e-01 6.6000000000e-01 
8.2480543586e-08 1.4960624461e+04 3.5634377516e-01 6.6000000000e-01 
6.6444162991e-10 1.3463308414e+04 2.3466767050e-01 6.6000000000e-01 
5.0925627166e-09 1.3431949466e+04 6.0392159253e-01 6.6000000000e-01 
1.1068836692e-06 1.3472505594e+04 7.6280788820e-01 6.6000000000e-01 
6.1467294019e-13 1.2992125501e+04 6.7525938542e-01 6.6000000000e-01 
1.0690478150e-09 1.6783967453e+04 3.6547872418e-01 6.6000000000e-01 
9.0856294020e-10 1.3292726168e+04 9.5320420778e-01 6.6000000000e-01 
2.8249923900e-11 1.2025265000e+04 8.1153419002e-01 6.6000000000e-01 
9.7778270574e-10 1.1570924969e+04 6.3437125943e-01 6.6000000000e-01 
2.5559042200e-08 1.1449140990e+04 6.4136012072e-01 6.6000000000e-01 
9.7732559822e-11 1.4429757965e+04 9.1345790629e-01 6.6000000000e-01 
1.3302891842e-07 1.4395425397e+04 6.2953725107e-01 6.6000000000e-01 
4.1504485050e-07 1.5332559357e+04 5.7767680076e-01 6.6000000000e-01 
1.6844059731e-09 1.7267657203e+04 1.3773967146e+00 6.6000000000e-01 
8.9530735731e-10 1.3997095327e+04 7.8117773462e-01 6.6000000000e-01 
8.9587758825e-08 1.2127668936e+04 1.0121165460e+00 6.6000000000e-01 
5.5728541911e-09 2.0000000000e+04 3.6944747266e-01 6.6000000000e-01 
6.6308271694e-10 1.2034726308e+04 6.7513388388e-01 6.6000000000e-01 
4.8560231228e-08 1.4941318114e+04 8.8251872037e-01 6.6000000000e-01 
9.8145660699e-09 1.4395980888e+04 1.3455405144e+00 6.6000000000e-01 
9.4639245427e-10 1.3252839130e+04 1.2398533659e+00 6.6000000000e-01 
1.8686347047e-05 1.1842782424e+04 6.8316517450e-01 6.6000000000e-01 
5.6003020841e-09 1.5277565351e+04 8.2266354120e-01 6.6000000000e-01 
6.2142980631e-11 1.7535434120e+04 3.2258866691e-01 6.6000000000e-01 
4.4264058851e-10 1.2341589165e+04 5.8635013137e-01 6.6000000000e-01 
1.8855350573e-09 1.7699176976e+04 1.2679916640e+00 6.6000000000e-01 
4.7759337643e-09 1.3910328173e+04 1.1990416151e+00 6.6000000000e-01 
3.4823958523e-10 1.2312834973e+04 8.4733289890e-01 6.6000000000e-01 
1.6672004584e-09 1.5741413665e+04 1.4143428555e+00 6.6000000000e-01 
2.5011755653e-07 1.1429788278e+04 4.1519184751e-01 6.6000000000e-01 
1.5116184322e-06 1.2607994092e+04 6.4341903104e-02 6.6000000000e-01 
1.3746261697e-06 1.1235880687e+04 1.3367404424e+00 6.6000000000e-01 
2.6740657202e-09 1.6082066279e+04 3.9229276164e-01 6.6000000000e-01 
9.3433951350e-10 1.1298407230e+04 6.5079466351e-01 6.6000000000e-01 
7.0906862256e-09 1.3276057916e+04 6.1466711648e-01 6.6000000000e-01 
1.0364505564e-09 1.5894866470e+04 8.5158964182e-01 6.6000000000e-01 
2.1593607614e-11 1.3486552857e+04 7.1715928270e-01 6.6000000000e-01 
3.5188473536e-10 1.3157115557e+04 7.4426844270e-01 6.6000000000e-01 
9.8411085165e-09 1.1280933710e+04 1.1222883983e+00 6.6000000000e-01 
2.8529472602e-07 1.5823493303e+04 1.2947668553e+00 6.6000000000e-01 
2.4788591581e-11 1.2096962994e+04 7.5456589486e-01 6.6000000000e-01 
1.3597269822e-07 1.8111046505e+04 3.6907828325e-01 6.6000000000e-01 
3.6090757146e-09 1.6284294027e+04 5.4101095667e-01 6.6000000000e-01 
3.1012166080e-06 1.1333620971e+04 8.2863250327e-01 6.6000000000e-01 
4.3625863876e-10 1.5172052107e+04 1.3502022153e+00 6.6000000000e-01 
6.3842271533e-09 1.1739340168e+04 1.2520912422e+00 6.6000000000e-01 
1.9253888511e-08 1.2044192161e+04 5.0571834778e-01 6.6000000000e-01 
6.6956681660e-06 1.2176349552e+04 5.3039337824e-01 6.6000000000e-01 
8.5689563061e-08 1.3818274959e+04 5.3160617939e-01 6.6000000000e-01 
2.2237201782e-08 1.1226756333e+04 6.1024294112e-01 6.6000000000e-01 
1.1729499780e-06 1.2083160609e+04 3.3515622602e-01 6.6000000000e-01 
1.7726558789e-09 1.2552529202e+04 7.6815328197e-01 6.6000000000e-01 
1.1217042620e-09 1.6813412791e+04 4.8880159363e-01 6.6000000000e-01 
5.4141678345e-10 1.1456832343e+04 1.4488283409e+00 6.6000000000e-01 
4.7098467530e-09 1.1274097636e+04 7.6753241623e-01 6.6000000000e-01 
3.1276693772e-11 1.1884284499e+04 9.4455678861e-01 6.6000000000e-01 
1.3046537221e-08 1.2482915148e+04 7.8632496507e-01 6.6000000000e-01 
2.9328876049e-10 1.1270369528e+04 3.7699294090e-01 6.6000000000e-01 
1.3123940122e-06 1.9706614467e+04 8.5519140148e-01 6.6000000000e-01 
8.5567170685e-11 1.4620402612e+04 7.2775405112e-01 6.6000000000e-01 
2.2769402648e-08 1.2692761826e+04 2.8731344021e-01 6.6000000000e-01 
2.9064670410e-07 1.1463110379e+04 9.8644122842e-01 6.6000000000e-01 
3.5732442177e-06 1.1397899999e+04 1.1437494154e+00 6.6000000000e-01 
7.8225786963e-11 1.6481169928e+04 1.4247813696e+00 6.6000000000e-01 
2.0080192280e-10 1.7838048121e+04 1.2100386068e+00 6.6000000000e-01 
1.1307163609e-11 1.1597334239e+04 6.8512621848e-01 6.6000000000e-01 
1.6822282423e-08 1.5053598283e+04 7.2113833056e-01 6.6000000000e-01 
1.6963893990e-06 1.7158173433e+04 7.0412857365e-01 6.6000000000e-01 
1.6291024534e-11 1.4039117381e+04 5.5502888047e-01 6.6000000000e-01 
1.1854544796e-09 1.1368626676e+04 4.2269243625e-01 6.6000000000e-01 
7.7967328055e-11 1.1618338835e+04 4.6598323809e-01 6.6000000000e-01 
5.5682181279e-11 1.7377359476e+04 3.0945884441e-01 6.6000000000e-01 
9.2153174973e-12 1.2621392650e+04 1.0592202314e+00 6.6000000000e-01 
6.3705068475e-10 1.7379137354e+04 1.3344839924e+00 6.6000000000e-01 
1.6422742839e-10 1.1884549862e+04 5.4157714727e-01 6.6000000000e-01 
2.1734833097e-12 1.3179715812e+04 6.2099289199e-01 6.6000000000e-01 
2.7325983953e-09 1.1346858960e+04 1.1704580156e+00 6.6000000000e-01 
1.2577886218e-08 1.1433005238e+04 1.3285464604e+00 6.6000000000e-01 
4.2096059040e-08 1.5270034175e+04 2.5698358498e-01 6.6000000000e-01 
1.0023109225e-10 1.4184910330e+04 6.4138830750e-01 6.6000000000e-01 
2.1266160208e-11 1.4561038995e+04 1.4535179165e+00 6.6000000000e-01 
1.7459444131e-05 1.1647352139e+04 9.8073390194e-01 6.6000000000e-01 
4.1878196755e-08 1.9565525857e+04 3.9277789278e-01 6.6000000000e-01 
1.5180680297e-08 1.7827762354e+04 4.5014849264e-01 6.6000000000e-01 
3.5129689498e-11 1.1683612410e+04 1.1917875864e+00 6.6000000000e-01 
9.7693949181e-11 1.5710971627e+04 3.2191633246e-01 6.6000000000e-01 
7.0141731994e-07 1.8533822837e+04 8.8022584923e-01 6.6000000000e-01 
1.2464714793e-06 1.2544380147e+04 1.1562599350e+00 6.6000000000e-01 
7.5113528711e-07 1.3984511398e+04 4.6775035201e-01 6.6000000000e-01 
5.8951823058e-10 1.2496552508e+04 1.0334859813e+00 6.6000000000e-01 
3.3048908490e-10 1.2527743599e+04 3.9492503828e-01 6.6000000000e-01 
8.1546976287e-10 1.4080447497e+04 3.9519394388e-01 6.6000000000e-01 
2.0215492252e-08 1.1502423033e+04 1.2869644774e+00 6.6000000000e-01 
8.5811108599e-11 1.4737511041e+04 5.4370585348e-01 6.6000000000e-01 
2.0350135512e-09 1.3558476460e+04 5.2162337936e-01 6.6000000000e-01 
1.8140603695e-09 1.5629417234e+04 8.5666616562e-01 6.6000000000e-01 
9.1330545809e-09 1.3797134324e+04 8.8395120160e-01 6.6000000000e-01 
2.9880337294e-08 1.1395087131e+04 8.5370764600e-01 6.6000000000e-01 
6.5487319323e-06 1.3804414157e+04 8.0013460392e-01 6.6000000000e-01 
6.0926949078e-08 1.1316001220e+04 5.9779732908e-01 6.6000000000e-01 
1.6084792978e-09 1.1545856409e+04 2.0771856236e-01 6.6000000000e-01 
2.4792790310e-09 1.1645842210e+04 1.2123767309e+00 6.6000000000e-01 
4.9599134456e-08 1.1672365519e+04 8.4661103104e-01 6.6000000000e-01 
3.4738873447e-08 1.2385148225e+04 1.0643157644e+00 6.6000000000e-01 
6.2686460252e-10 1.1419593408e+04 7.8844992278e-01 6.6000000000e-01 
4.5951033979e-09 1.2778274714e+04 5.6807700207e-01 6.6000000000e-01 
1.3071846119e-07 1.3597558072e+04 1.2424227956e+00 6.6000000000e-01 
1.0841136027e-09 2.0000000000e+04 4.4308992792e-01 6.6000000000e-01 
9.1437906136e-11 1.4969930394e+04 1.0153971142e+00 6.6000000000e-01 
1.8917649247e-08 1.3467220592e+04 9.2514273026e-03 6.6000000000e-01 
7.4168979091e-10 1.2871375415e+04 1.0575548532e+00 6.6000000000e-01 
1.0222853138e-09 1.3782593802e+04 1.4683924482e+00 6.6000000000e-01 
7.1433485505e-08 2.0000000000e+04 2.5623467431e-01 6.6000000000e-01 
1.3695465254e-08 1.7003549586e+04 5.6688195452e-01 6.6000000000e-01 
1.5834572633e-08 1.3471470810e+04 4.7214982496e-01 6.6000000000e-01 
9.7516612377e-10 1.5383037541e+04 9.0533058588e-02 6.6000000000e-01 
1.0833827643e-10 1.1241906600e+04 5.8001915286e-01 6.6000000000e-01 
1.6258123434e-07 1.7375121253e+04 2.1742997442e-01 6.6000000000e-01 
2.2488107499e-08 1.3298179263e+04 7.3680669636e-01 6.6000000000e-01 
1.0011680257e-05 1.4596324264e+04 6.8093672116e-01 6.6000000000e-01 
1.2415145093e-08 1.3781216812e+04 5.7073836094e-01 6.6000000000e-01 
3.0275376063e-06 1.3689920483e+04 6.2655609394e-01 6.6000000000e-01 
6.2657603918e-10 1.2266167349e+04 9.0349704661e-01 6.6000000000e-01 
2.2350378538e-10 1.2504781419e+04 3.7228005395e-01 6.6000000000e-01 
1.6718865354e-09 1.1779258120e+04 1.0281667300e+00 6.6000000000e-01 
8.3245727439e-08 1.3788039663e+04 1.4512577755e+00 6.6000000000e-01 
1.0587325172e-10 1.2854990973e+04 1.3256068529e+00 6.6000000000e-01 
6.2779107357e-08 1.6865313828e+04 1.1552017595e+00 6.6000000000e-01 
1.3454077721e-08 1.2726335256e+04 1.1953759298e+00 6.6000000000e-01 
1.3607651886e-08 1.1822700288e+04 1.2176795403e+00 6.6000000000e-01 
1.5382111891e-06 1.3444872244e+04 6.2960301268e-01 6.6000000000e-01 
9.6735911289e-12 1.1385340875e+04 5.2267528302e-01 6.6000000000e-01 
1.6353207958e-08 1.3025720411e+04 7.8710906219e-01 6.6000000000e-01 
5.7461787087e-11 1.3753374774e+04 3.9450934643e-01 6.6000000000e-01 
7.9720233000e-10 2.0000000000e+04 7.1308481063e-01 6.6000000000e-01 
4.6896304604e-08 2.0000000000e+04 3.5923021213e-01 6.6000000000e-01 
1.3376514688e-06 1.2567843177e+04 8.2348904518e-01 6.6000000000e-01 
2.7758380049e-09 1.6296996562e+04 9.9739225852e-01 6.6000000000e-01 
8.6743300880e-10 1.1946204418e+04 7.2121934976e-01 6.6000000000e-01 
2.2154392059e-09 1.1965561705e+04 7.4490609185e-01 6.6000000000e-01 
1.6957104523e-06 1.1677257514e+04 6.4548646924e-01 6.6000000000e-01 
2.0637304443e-07 1.4197446335e+04 1.2729303088e+00 6.6000000000e-01 
1.2650754254e-09 1.8474810288e+04 5.4358015591e-01 6.6000000000e-01 
1.5234431008e-07 1.1724726823e+04 1.2818475149e+00 6.6000000000e-01 
3.4972716403e-07 1.6843547729e+04 5.3667873538e-01 6.6000000000e-01 
7.8954650545e-09 1.5222925178e+04 5.4634820721e-01 6.6000000000e-01 
4.0579748306e-08 1.3867240990e+04 9.9403424646e-01 6.6000000000e-01 
3.5500312707e-06 1.8739514537e+04 1.0815244992e+00 6.6000000000e-01 
1.2554515975e-09 1.5703886537e+04 2.7784076931e-01 6.6000000000e-01 
1.1453522734e-10 1.3659459008e+04 2.3627607586e-01 6.6000000000e-01 
1.6295268476e-08 2.0000000000e+04 3.4972245583e-01 6.6000000000e-01 
3.7762407264e-07 1.6804557661e+04 8.7143234676e-01 6.6000000000e-01 
6.7918887241e-09 1.1273627996e+04 8.3970380008e-01 6.6000000000e-01 
5.0363590854e-08 1.1640170215e+04 3.6212305643e-01 6.6000000000e-01 
7.1040858353e-10 1.2480693804e+04 1.3701119959e-01 6.6000000000e-01 
2.6331074601e-07 1.5304738381e+04 3.8029038927e-01 6.6000000000e-01 
7.5682356411e-07 1.1200473872e+04 9.4587953875e-01 6.6000000000e-01 
1.8028872452e-07 1.6532364895e+04 1.0567368037e+00 6.6000000000e-01 
4.0733136449e-09 1.3468390412e+04 3.2862755357e-01 6.6000000000e-01 
2.3123863795e-11 1.4677332127e+04 9.5610613642e-01 6.6000000000e-01 
1.1410674451e-11 1.1887437807e+04 1.0840419038e+00 6.6000000000e-01 
2.7259858584e-06 1.7901517826e+04 1.3948999736e+00 6.6000000000e-01 
3.0296893418e-07 1.2502213371e+04 8.6003980790e-01 6.6000000000e-01 
5.4040721485e-06 1.5827895834e+04 7.0488972053e-01 6.6000000000e-01 
9.3344823767e-11 1.7824472604e+04 2.0416358695e-01 6.6000000000e-01 
4.2380217299e-10 2.0000000000e+04 5.5208592335e-01 6.6000000000e-01 
6.6017236903e-08 1.2589159103e+04 1.2531070860e+00 6.6000000000e-01 
5.3223032623e-06 1.3095301615e+04 1.4136458079e+00 6.6000000000e-01 
5.3203748899e-07 1.1408584561e+04 9.5659210130e-01 6.6000000000e-01 
1.4721754637e-09 1.1806403769e+04 3.3437244358e-01 6.6000000000e-01 
2.4154934901e-11 1.8406400203e+04 4.9319717953e-01 6.6000000000e-01 
1.1612058894e-08 2.0000000000e+04 6.4230404267e-01 6.6000000000e-01 
2.6686681230e-08 1.1313786006e+04 9.4324817723e-01 6.6000000000e-01 
1.5992960768e-08 1.4943173051e+04 6.3853678186e-01 6.6000000000e-01 
1.0882359974e-07 1.2903221891e+04 3.6879124839e-01 6.6000000000e-01 
4.2276976500e-10 1.4841386556e+04 8.5508028938e-01 6.6000000000e-01 
1.4549754006e-06 1.3900218081e+04 1.1328932016e+00 6.6000000000e-01 
7.4906670511e-08 1.7529647894e+04 2.9606335699e-01 6.6000000000e-01 
1.3697712274e-06 1.3682607765e+04 5.6606866298e-01 6.6000000000e-01 
7.4087828680e-08 1.1513232096e+04 1.2642621614e+00 6.6000000000e-01 
5.3644171127e-07 1.2965921811e+04 1.3489718281e+00 6.6000000000e-01 
2.5321255005e-09 1.2800462978e+04 5.9151458148e-01 6.6000000000e-01 
1.3293823096e-06 1.6968739693e+04 5.1541066898e-01 6.6000000000e-01 
4.8539514080e-06 1.1933094479e+04 4.9750254804e-01 6.6000000000e-01 
6.9640106596e-09 1.3195002855e+04 9.7905797537e-01 6.6000000000e-01 
7.5684261568e-10 1.5472001972e+04 6.4981671375e-02 6.6000000000e-01 
1.8818307804e-06 1.9245659881e+04 9.3380950298e-01 6.6000000000e-01 
2.4783316255e-08 2.0000000000e+04 6.1605027125e-01 6.6000000000e-01 
1.1190475572e-07 1.3346040382e+04 6.6226575666e-01 6.6000000000e-01 
5.1275926690e-11 1.1745426568e+04 1.1322585979e+00 6.6000000000e-01 
5.4048339440e-08 1.7367632669e+04 2.7535160691e-01 6.6000000000e-01 
3.3469198891e-11 1.3314630090e+04 6.6431252455e-01 6.6000000000e-01 
5.7844416074e-09 1.3813311842e+04 6.4853476217e-01 6.6000000000e-01 
2.1045998474e-09 1.3703280238e+04 3.8244887613e-01 6.6000000000e-01 
7.0085637961e-09 1.9221088697e+04 5.8511746449e-01 6.6000000000e-01 
4.1725042411e-06 1.7441457589e+04 1.1754066742e+00 6.6000000000e-01 
8.4937991052e-12 1.4160211459e+04 7.2068247888e-01 6.6000000000e-01 
1.0960632311e-07 1.3195431808e+04 2.6340922413e-01 6.6000000000e-01 
4.6361902254e-08 1.5162051323e+04 9.2580417604e-01 6.6000000000e-01 
3.2461120843e-06 1.3850074447e+04 6.4733127413e-01 6.6000000000e-01 
5.4738350639e-08 1.3764499750e+04 1.0888089463e+00 6.6000000000e-01 
1.4187555000e-09 2.0000000000e+04 1.1230210180e+00 6.6000000000e-01 
9.7932297938e-10 1.4175126865e+04 5.0269535288e-01 6.6000000000e-01 
1.6084528715e-10 1.3418923230e+04 1.5041561305e+00 6.6000000000e-01 
3.3652950858e-07 1.4313133093e+04 4.6991314568e-01 6.6000000000e-01 
2.9689211532e-11 1.2365677472e+04 7.1101285286e-01 6.6000000000e-01 
4.6066563377e-07 1.7985049084e+04 1.4497888407e+00 6.6000000000e-01 
3.5540305604e-06 2.0000000000e+04 6.1981013467e-01 6.6000000000e-01 
2.3954969770e-09 1.1986030533e+04 7.8288739127e-01 6.6000000000e-01 
1.2524152156e-08 1.3024695710e+04 7.0721882471e-01 6.6000000000e-01 
5.3021941849e-09 1.4842174722e+04 7.5253263338e-01 6.6000000000e-01 
2.3149550072e-10 1.6729099002e+04 1.3265133415e+00 6.6000000000e-01 
1.3424696742e-09 1.3418384219e+04 9.9093762070e-01 6.6000000000e-01 
6.3798665024e-06 1.1798413432e+04 1.0181344472e+00 6.6000000000e-01 
3.0774238366e-10 1.4328053639e+04 9.3094435563e-01 6.6000000000e-01 
1.5058427712e-10 1.1425362592e+04 5.3105876613e-01 6.6000000000e-01 
3.1075144585e-11 2.0000000000e+04 6.4941580327e-01 6.6000000000e-01 
2.5320080001e-06 1.1950650882e+04 1.0040729552e+00 6.6000000000e-01 
2.9910633937e-09 1.1795895933e+04 8.9613399717e-01 6.6000000000e-01 
8.2187411648e-09 2.0000000000e+04 1.0008637861e+00 6.6000000000e-01 
1.5443263893e-09 2.0000000000e+04 4.5170010637e-01 6.6000000000e-01 
1.7783655501e-12 1.5175359461e+04 3.5984056985e-01 6.6000000000e-01 
5.0159643965e-13 1.1495343238e+04 9.2078649196e-01 6.6000000000e-01 
1.6533381797e-07 1.1623895974e+04 2.8696964949e-01 6.6000000000e-01 
3.3866428742e-07 1.4264969578e+04 8.3464835742e-01 6.6000000000e-01 
4.7790567919e-09 1.2610341913e+04 1.5022189683e+00 6.6000000000e-01 
4.6065842321e-09 1.3346639599e+04 4.8385255641e-01 6.6000000000e-01 
4.3281658325e-10 2.0000000000e+04 5.6466873201e-01 6.6000000000e-01 
1.0693701837e-09 1.6701908463e+04 1.0898237051e+00 6.6000000000e-01 
3.4756853414e-11 1.1433313521e+04 1.2010751913e+00 6.6000000000e-01 
2.2569593778e-09 1.2949225675e+04 2.6538767907e-01 6.6000000000e-01 
5.9834270933e-08 2.0000000000e+04 8.8462018743e-01 6.6000000000e-01 
6.2483309929e-09 1.4109731573e+04 2.7367634858e-01 6.6000000000e-01 
4.1633507515e-08 1.3645908605e+04 6.1124618079e-01 6.6000000000e-01 
3.9038755661e-06 2.0000000000e+04 1.1744889157e+00 6.6000000000e-01 
3.5035578658e-11 1.4103859054e+04 5.8069095421e-01 6.6000000000e-01 
5.0184033103e-10 1.8222049441e+04 1.1548994068e+00 6.6000000000e-01 
8.9034857057e-10 1.2422363532e+04 6.7502777244e-01 6.6000000000e-01 
2.3497834653e-07 1.1573276660e+04 2.9278605335e-01 6.6000000000e-01 
2.1664646275e-05 2.0000000000e+04 2.0897397424e-01 6.6000000000e-01 
1.0272392406e-07 2.0000000000e+04 8.3856720471e-01 6.6000000000e-01 
1.4281262345e-09 1.5803500046e+04 7.4159596348e-01 6.6000000000e-01 
6.1540743356e-08 1.1967619937e+04 1.1617115517e+00 6.6000000000e-01 
2.8213959688e-10 1.6642510247e+04 1.0273460538e-01 6.6000000000e-01 
3.0313547776e-10 1.1825297735e+04 7.9913625341e-01 6.6000000000e-01 
9.8995676067e-08 1.3034470382e+04 1.4171979151e+00 6.6000000000e-01 
4.1554023948e-08 1.5116664886e+04 1.0992047118e+00 6.6000000000e-01 
9.5944387833e-08 1.8326610096e+04 1.3962784416e+00 6.6000000000e-01 
1.4701148478e-07 1.3166379062e+04 5.1357169243e-01 6.6000000000e-01 
5.3656247742e-09 1.4983989805e+04 4.0904375467e-01 6.6000000000e-01 
3.3827784945e-09 1.2049799022e+04 1.2483948453e+00 6.6000000000e-01 
3.5048499588e-08 1.2062663989e+04 5.5087384043e-01 6.6000000000e-01 
1.2638606097e-12 1.4918509005e+04 8.2508058494e-01 6.6000000000e-01 
5.0209955042e-08 1.1239502371e+04 4.4269604703e-01 6.6000000000e-01 
2.2568839874e-07 1.1628930510e+04 2.9763258422e-01 6.6000000000e-01 
4.0290397706e-12 1.4895538294e+04 4.8623270496e-01 6.6000000000e-01 
2.1436191106e-05 1.2205659353e+04 1.0401585981e+00 6.6000000000e-01 
6.1656647831e-09 1.4129815384e+04 1.0040313111e+00 6.6000000000e-01 
9.2624964915e-11 1.1236359461e+04 9.1004318282e-01 6.6000000000e-01 
5.3069934752e-10 1.9190729824e+04 5.9345351453e-01 6.6000000000e-01 
1.8616719306e-10 1.7421437630e+04 2.6521356960e-01 6.6000000000e-01 
6.7160940497e-12 1.1628526501e+04 7.3523166614e-01 6.6000000000e-01 
1.0057113028e-08 1.2261309746e+04 8.1765907151e-01 6.6000000000e-01 
3.5423856934e-11 1.2539441838e+04 5.6960606544e-01 6.6000000000e-01 
9.7174881410e-08 1.2196370997e+04 7.1800579726e-01 6.6000000000e-01 
7.3582837641e-09 1.9877873406e+04 7.8582575013e-01 6.6000000000e-01 
2.4057336695e-07 1.3515746885e+04 5.1976925285e-01 6.6000000000e-01 
3.1964477171e-10 1.2666580118e+04 9.4620395605e-01 6.6000000000e-01 
9.4702692829e-07 2.0000000000e+04 7.0890770261e-01 6.6000000000e-01 
2.2992944016e-09 1.1629647053e+04 1.1070256433e+00 6.6000000000e-01 
2.0712176019e-09 1.3758140274e+04 3.3321268073e-01 6.6000000000e-01 
6.5516186414e-06 1.1749327506e+04 1.1195843788e+00 6.6000000000e-01 
9.1304673761e-09 1.8223343183e+04 5.1796672491e-01 6.6000000000e-01 
4.0192432566e-08 1.1837101101e+04 7.0955464662e-01 6.6000000000e-01 
3.9686668105e-08 1.3531221576e+04 1.0807960422e+00 6.6000000000e-01 
3.1920299409e-11 1.4871529103e+04 6.6379021168e-01 6.6000000000e-01 
1.2280751143e-11 1.1854771389e+04 1.1969749861e+00 6.6000000000e-01 
5.8214212819e-08 1.4011653857e+04 1.1872292696e+00 6.6000000000e-01 
4.4539360895e-06 1.8263627970e+04 3.9909427898e-01 6.6000000000e-01 
3.8831529060e-09 1.1849387041e+04 1.2999057488e+00 6.6000000000e-01 
6.3795019896e-09 1.1814956627e+04 1.0327192996e+00 6.6000000000e-01 
8.4110075432e-10 1.2963950831e+04 7.1381860803e-01 6.6000000000e-01 
1.1700075284e-07 1.1243970825e+04 1.2709880867e+00 6.6000000000e-01 
5.3924960781e-11 1.4355213088e+04 3.3444550280e-01 6.6000000000e-01 
3.4092794797e-11 1.1271297648e+04 4.2464856572e-01 6.6000000000e-01 
5.6224218458e-09 1.2368849015e+04 6.6802162095e-01 6.6000000000e-01 
2.1099464664e-09 1.1300230368e+04 3.0691139580e-01 6.6000000000e-01 
9.6919210134e-12 1.1999933547e+04 2.8162820692e-01 6.6000000000e-01 
7.3589189876e-10 1.1809001691e+04 4.2415403669e-01 6.6000000000e-01 
8.2736821167e-10 1.7288582946e+04 8.9074914518e-01 6.6000000000e-01 
1.1013539566e-09 1.1531942052e+04 9.1119453230e-01 6.6000000000e-01 
9.2872428249e-09 1.1729405149e+04 1.7223102424e-01 6.6000000000e-01 
4.8667605337e-10 2.0000000000e+04 8.5730602143e-01 6.6000000000e-01 
1.0980476023e-09 1.2507072601e+04 5.6374204214e-01 6.6000000000e-01 
1.5356615149e-10 1.1823912055e+04 7.6758040957e-01 6.6000000000e-01 
3.3606278447e-09 1.4357345902e+04 6.8461735520e-01 6.6000000000e-01 
6.9612126729e-08 1.2944052106e+04 5.0726448257e-01 6.6000000000e-01 
1.5519721749e-08 1.2536598380e+04 5.3639826811e-01 6.6000000000e-01 
1.4668945049e-08 1.5548283700e+04 7.8500393909e-01 6.6000000000e-01 
2.0298761118e-08 1.2841078585e+04 4.9614198199e-01 6.6000000000e-01 
5.8644626255e-07 1.5377822894e+04 5.4679815266e-01 6.6000000000e-01 
1.2741970052e-10 1.1311003830e+04 9.2841634993e-01 6.6000000000e-01 
6.9521035089e-09 1.1434895486e+04 7.2999781249e-01 6.6000000000e-01 
1.1823936621e-07 1.6281470953e+04 1.0704206659e+00 6.6000000000e-01 
1.1871104164e-12 1.1594639918e+04 9.1861622748e-01 6.6000000000e-01 
2.7982105621e-08 1.7232850189e+04 7.1328585747e-01 6.6000000000e-01 
2.4958515613e-10 2.0000000000e+04 9.0703979599e-01 6.6000000000e-01 
6.7855168651e-10 2.0000000000e+04 2.6025339587e-01 6.6000000000e-01 
1.0552296895e-06 1.1742051614e+04 7.5970570959e-01 6.6000000000e-01 
4.5642011345e-10 1.4277172110e+04 6.0743407358e-01 6.6000000000e-01 
1.3162872880e-05 1.2389307545e+04 5.5248701755e-01 6.6000000000e-01 
2.8216015261e-08 1.1697169308e+04 8.5480919567e-01 6.6000000000e-01 
6.3429911571e-11 1.4664201937e+04 1.3368015005e+00 6.6000000000e-01 
3.9756893837e-08 1.1444839140e+04 1.3074626221e+00 6.6000000000e-01 
3.2562259084e-09 2.0000000000e+04 1.9650077664e-01 6.6000000000e-01 
1.7243920950e-06 1.2738444561e+04 1.1044741667e+00 6.6000000000e-01 
9.8069809089e-07 1.1726753420e+04 9.8447285140e-01 6.6000000000e-01 
2.5547626762e-11 1.1315918228e+04 7.9583779285e-01 6.6000000000e-01 
4.9341463358e-06 1.2664600981e+04 6.1242679196e-01 6.6000000000e-01 
2.8829185231e-09 1.2503231821e+04 8.6264969751e-01 6.6000000000e-01 
5.1433597640e-06 2.0000000000e+04 8.7839368864e-01 6.6000000000e-01 
2.1746870737e-11 1.6587890481e+04 7.1185668362e-01 6.6000000000e-01 
3.9543224226e-09 1.6494589753e+04 9.8045469628e-01 6.6000000000e-01 
6.0805279238e-08 1.1370281938e+04 7.2066153546e-01 6.6000000000e-01 
6.5424711676e-10 1.1723078173e+04 7.2236092839e-01 6.6000000000e-01 
1.8007181417e-08 1.4271157462e+04 8.6516915760e-01 6.6000000000e-01 
2.1418882582e-07 1.1447532931e+04 1.4999956181e+00 6.6000000000e-01 
1.1090696227e-09 1.1962331969e+04 1.1826966523e+00 6.6000000000e-01 
8.5999784239e-11 1.7116681317e+04 7.1289404282e-01 6.6000000000e-01 
4.9146633528e-08 1.2064815319e+04 1.3033842455e+00 6.6000000000e-01 
2.4034156250e-09 1.1339726970e+04 5.8361514823e-01 6.6000000000e-01 
8.1094110678e-07 1.7664964109e+04 4.6333652628e-01 6.6000000000e-01 
1.1298106533e-09 1.3288778407e+04 1.0468054346e+00 6.6000000000e-01 
1.2611337214e-12 1.3035972477e+04 7.6688201797e-01 6.6000000000e-01 
1.9110541361e-10 1.1531503508e+04 5.4044218302e-01 6.6000000000e-01 
1.3694300377e-07 1.2384187948e+04 5.6825780353e-01 6.6000000000e-01 
2.4881402414e-07 1.5801905001e+04 1.1746672167e+00 6.6000000000e-01 
3.7376107258e-10 2.0000000000e+04 9.9992969663e-01 6.6000000000e-01 
1.1628071041e-05 1.9971089819e+04 5.5448248066e-01 6.6000000000e-01 
7.9614646743e-10 1.3016579945e+04 4.7111041790e-01 6.6000000000e-01 
6.5164833775e-06 1.3227604068e+04 8.5319753867e-01 6.6000000000e-01 
1.6891525274e-08 1.2373975257e+04 4.9543007484e-01 6.6000000000e-01 
1.2775576380e-11 1.2270932622e+04 1.4159981852e+00 6.6000000000e-01 
2.7588057796e-08 1.8903714213e+04 9.4469745634e-01 6.6000000000e-01 
1.3911458546e-07 1.3740795154e+04 5.6758195284e-01 6.6000000000e-01 
2.3563961907e-10 1.1662405872e+04 1.0154578241e+00 6.6000000000e-01 
2.1097674516e-08 2.0000000000e+04 9.3445148357e-01 6.6000000000e-01 
1.0675620969e-09 1.2555656584e+04 3.5844398416e-01 6.6000000000e-01 
4.8993384651e-09 2.0000000000e+04 7.5650216680e-01 6.6000000000e-01 
2.4161383823e-09 2.0000000000e+04 1.0440222417e+00 6.6000000000e-01 
3.6878153578e-08 1.4908939603e+04 6.9190142290e-01 6.6000000000e-01 
3.1831621083e-08 1.9697427902e+04 9.6847852278e-01 6.6000000000e-01 
3.1127448774e-09 1.6919201184e+04 8.4518803556e-01 6.6000000000e-01 
3.0456197178e-10 2.0000000000e+04 9.2218057993e-01 6.6000000000e-01 
4.6168496872e-09 1.3247936400e+04 1.1175812193e+00 6.6000000000e-01 
8.0069642177e-08 1.4654270224e+04 8.5035339005e-01 6.6000000000e-01 
1.9779170435e-08 1.1257236983e+04 1.2997193843e+00 6.6000000000e-01 
4.8679936903e-09 1.4955107783e+04 1.3388044587e-01 6.6000000000e-01 
2.0384183552e-11 1.5792054336e+04 1.2741726667e+00 6.6000000000e-01 
5.4223648069e-08 1.2106955691e+04 8.8572078737e-01 6.6000000000e-01 
1.3624697196e-10 1.1277693402e+04 4.5956939767e-01 6.6000000000e-01 
1.7170096349e-10 1.3120733092e+04 4.6159759411e-01 6.6000000000e-01 
4.7771183334e-11 1.4201940344e+04 4.0702571410e-01 6.6000000000e-01 
2.3422370892e-07 1.2752707694e+04 1.2814566745e+00 6.6000000000e-01 
5.6320067026e-06 1.2089436750e+04 7.3523051853e-01 6.6000000000e-01 
