# Supplementary material for: Atmospheric CO2 levels from 2.7 billion years ago inferred from micrometeorite oxidation
Source: Sci Adv. 2020 Jan 22;6(4):eaay4644. doi: 10.1126/sciadv.aay4644 (PMC6976288; doi:10.1126/sciadv.aay4644)
Supplement: Data file S1 [file aay4644_Data_file_S1.zip › co2_atmos/co2_66/clean_results.dat]

Radius [m]       Fe Area [frac]    Max Temp [k]    
2.0870111533e-05 1.0000000000e+00 1.7784349283e+03 
1.9463691468e-05 2.8982103609e-01 2.1036523398e+03 
7.4840188605e-06 4.5478326576e-01 2.3583651204e+03 
9.2266351120e-05 3.1862304309e-01 2.6859971447e+03 
4.4305459775e-05 4.2320982202e-01 1.8968220192e+03 
1.3001859330e-04 3.8097419269e-01 2.4701704907e+03 
1.1984713214e-04 3.0525995981e-01 2.5978320744e+03 
1.4375013842e-05 1.0000000000e+00 1.7657015896e+03 
2.4849009105e-04 2.6834765899e-01 2.6772544662e+03 
8.5619907793e-05 3.3707555415e-01 2.5383887735e+03 
4.9394720764e-06 1.0000000000e+00 1.5121553219e+03 
3.5398423917e-05 2.2542338135e-01 2.2231311023e+03 
3.0019546784e-05 1.0000000000e+00 1.5487647516e+03 
2.0481879224e-05 4.9586820533e-01 1.8461198066e+03 
4.0457341964e-05 3.5774367178e-01 1.9648004109e+03 
1.8379532104e-04 2.8180462926e-01 2.6494012005e+03 
8.3067720844e-05 3.1418676039e-01 2.4939772031e+03 
2.2868863215e-05 1.0000000000e+00 1.5553310975e+03 
2.9830297077e-06 1.0000000000e+00 7.9432021244e+02 
4.8085317960e-06 1.0000000000e+00 1.4432312704e+03 
5.7935611720e-05 3.2943932209e-01 2.0008625709e+03 
1.5404553610e-05 2.9724649693e-01 2.0532897206e+03 
1.9578419080e-04 1.0000000000e+00 3.0000000000e+02 
1.5748996591e-04 2.9828918648e-01 2.0469572572e+03 
3.5275860446e-05 3.8009752526e-01 2.4695569652e+03 
7.0575519049e-05 3.4859338654e-01 2.4333329720e+03 
4.5497289235e-05 3.6597459065e-01 2.4675573713e+03 
2.4331847835e-05 3.6086365286e-01 1.9609305921e+03 
1.2078717257e-05 1.0000000000e+00 1.3499877759e+03 
4.4066546668e-05 2.7278517987e-01 2.2967049702e+03 
3.5155080750e-05 2.5243549204e-01 2.2921309225e+03 
1.6008416830e-05 4.0616292173e-01 2.6607290939e+03 
1.3666932826e-05 4.2311531438e-01 2.4839750130e+03 
4.1414142384e-05 3.1517679522e-01 2.0231299938e+03 
4.7303275807e-05 3.6821147465e-01 2.4814215590e+03 
2.8823315141e-05 2.4843761970e-01 2.1415203441e+03 
1.7746759082e-05 3.2214841018e-01 2.0123198634e+03 
2.6047770622e-04 2.2261221902e-01 2.2903282616e+03 
1.1041281419e-04 3.1000706512e-01 2.4748148686e+03 
2.7264323295e-05 1.0000000000e+00 1.7758669897e+03 
1.1575425294e-05 1.0000000000e+00 1.7110307377e+03 
2.7622519958e-05 3.4009427895e-01 1.9872973772e+03 
1.1040472965e-05 1.0000000000e+00 1.8053118192e+03 
1.0822005835e-04 3.2007814913e-01 2.5787419791e+03 
7.6172347811e-05 3.3384266778e-01 2.8101198502e+03 
1.2920047175e-04 2.3810283204e-01 2.2077239659e+03 
5.0225037894e-06 1.0000000000e+00 1.2371184583e+03 
6.1494859956e-05 3.6982724489e-01 2.5506766227e+03 
1.5400358057e-04 3.2002375164e-01 2.4566080679e+03 
3.9138535814e-05 2.2651325140e-01 2.2794587655e+03 
2.3753836453e-06 1.0000000000e+00 1.3065591098e+03 
3.6117798671e-04 2.3937370039e-01 2.3287977514e+03 
1.5752093861e-05 4.6081945495e-01 2.4245801001e+03 
5.4577598607e-05 3.5227719460e-01 2.4304604505e+03 
2.3199031527e-05 4.4128786633e-01 1.8819287679e+03 
5.7731782759e-06 4.5644749231e-01 2.3666506627e+03 
4.3633501828e-05 3.5906686635e-01 2.4414488017e+03 
7.8437745300e-05 2.2256853597e-01 2.2285122233e+03 
4.6158578937e-05 3.7501846996e-01 2.4195461288e+03 
1.5275978036e-04 3.0516287030e-01 2.5748673686e+03 
7.8893798754e-06 4.4698237279e-01 2.4064621077e+03 
7.6043501111e-05 2.3835548747e-01 2.3634908279e+03 
1.4143339895e-05 4.1446042882e-01 2.3801196584e+03 
2.6175800514e-05 3.7358929479e-01 2.3737512766e+03 
4.7043343439e-05 3.7447481172e-01 2.4809446400e+03 
2.5670242954e-05 4.0285384884e-01 2.3539475662e+03 
7.7912112357e-05 3.2445270488e-01 2.4977908748e+03 
8.0847722228e-06 4.4097848275e-01 2.6470102940e+03 
2.1996130234e-05 2.6638351265e-01 2.2743997953e+03 
6.6218195134e-06 4.5286034240e-01 2.4534358207e+03 
1.9213303457e-04 2.8022168063e-01 2.6795177455e+03 
6.3923291601e-06 1.0000000000e+00 1.4411129141e+03 
4.8534556899e-05 3.5671826043e-01 2.4939132736e+03 
2.9718957732e-05 2.5825244859e-01 2.2460553708e+03 
3.7510552633e-05 4.4446174749e-01 1.8798809050e+03 
8.4580427955e-05 3.2474371468e-01 2.6254743541e+03 
4.1333857483e-05 3.5074447799e-01 2.3723247505e+03 
6.6519007874e-06 4.5321639607e-01 2.4290381149e+03 
4.0802677678e-05 3.4549480294e-01 1.9797978768e+03 
6.8275268391e-06 4.5163971802e-01 2.5090196757e+03 
6.2527639201e-05 2.7373903059e-01 2.0885217944e+03 
6.9846399320e-05 3.4456316291e-01 2.4808753902e+03 
5.6906192911e-05 3.7255881002e-01 2.4228951012e+03 
1.5888942389e-04 3.5231879371e-01 2.5923204321e+03 
1.0346915806e-05 4.5551499980e-01 2.3606609060e+03 
1.2262492996e-05 1.0000000000e+00 1.6934403827e+03 
3.1183125481e-05 2.7749922046e-01 2.2778335267e+03 
2.7912201206e-05 3.1014661784e-01 2.0281611307e+03 
3.0341529685e-05 2.9467784623e-01 2.1605204040e+03 
3.3530585681e-05 4.1891643683e-01 2.4711646124e+03 
1.2375598037e-04 2.6727573905e-01 2.4101798287e+03 
5.5289480170e-05 3.0627830815e-01 2.4049308499e+03 
1.8746671993e-05 4.0130977466e-01 2.3945453344e+03 
6.4436429593e-06 1.0000000000e+00 1.5547870198e+03 
2.3474733617e-05 2.4323164432e-01 2.2316368918e+03 
8.1908452980e-05 3.2752731351e-01 2.5288047376e+03 
1.2347747880e-04 3.3799471196e-01 2.5765830404e+03 
2.1081876319e-04 3.3269844997e-01 2.4472154700e+03 
2.6283079533e-05 3.7029828277e-01 1.9501791877e+03 
1.2177144560e-05 2.7942247983e-01 2.0933128194e+03 
3.5292299271e-05 2.3056993892e-01 2.1890661065e+03 
1.0089463948e-04 3.6564682618e-01 2.4918675994e+03 
6.2347339825e-06 4.4445193481e-01 2.6437389144e+03 
1.0399134817e-05 4.1646211617e-01 2.7066289781e+03 
1.3854424565e-04 2.9945958064e-01 2.5821248497e+03 
1.2754749812e-04 2.9898068991e-01 2.6199255933e+03 
8.5474199043e-06 1.0000000000e+00 1.4968874456e+03 
1.1080741618e-04 3.0977721612e-01 2.5189559213e+03 
6.0659787247e-05 3.9083052476e-01 2.3546687414e+03 
1.2312461248e-04 3.1071360577e-01 2.6599547306e+03 
3.8259536088e-05 3.6948756415e-01 2.6224739917e+03 
3.6745924369e-05 3.8673864699e-01 2.5134489885e+03 
1.4003901755e-05 4.1740370399e-01 2.3354568664e+03 
9.0786506721e-06 1.0000000000e+00 8.1494385105e+02 
3.2823947171e-05 2.4298239908e-01 2.1716241385e+03 
1.0171602124e-05 3.4709323375e-01 2.2419747216e+03 
9.9753500200e-06 4.4339086062e-01 2.4017716477e+03 
4.8863886553e-05 2.1915561589e-01 2.3037141981e+03 
5.3764334656e-06 1.0000000000e+00 1.5374194175e+03 
4.3340057633e-05 2.3305774559e-01 2.2491652301e+03 
3.5697562384e-05 3.8573205682e-01 2.4330563511e+03 
2.0442774819e-05 3.5472641051e-01 1.9691347447e+03 
7.2602123769e-05 3.4335740301e-01 2.4977587972e+03 
1.7792111521e-05 3.8791659301e-01 2.3709203429e+03 
2.4458015604e-05 1.0000000000e+00 1.6961477496e+03 
2.7932552508e-04 3.3439052575e-01 2.5080243124e+03 
7.4844715221e-05 2.2862809897e-01 2.3211135573e+03 
5.3225236338e-06 4.6064930797e-01 2.4086076774e+03 
2.7770491307e-05 2.6065207100e-01 2.1159349245e+03 
3.0494735491e-05 3.8753039560e-01 2.5401051089e+03 
8.8237851282e-05 3.5823308121e-01 2.5659380424e+03 
1.1717597776e-05 4.2933853585e-01 2.4266875607e+03 
1.3329151016e-05 1.0000000000e+00 1.7988001732e+03 
8.8582294928e-05 3.7736076182e-01 2.4927387324e+03 
7.9484507179e-06 4.5048984124e-01 2.3372524500e+03 
4.0383879775e-05 3.7053470383e-01 2.5323864266e+03 
3.0826303433e-05 2.6824778025e-01 2.3243857366e+03 
4.6810713165e-05 3.5546072500e-01 2.4242621412e+03 
1.1220076956e-04 3.2738648687e-01 2.5989809954e+03 
2.7573087553e-06 1.0000000000e+00 1.2302665872e+03 
1.5609031271e-05 4.1213443233e-01 2.3905386928e+03 
3.6886667747e-05 2.5839609940e-01 2.1288757448e+03 
9.8653669558e-06 1.0000000000e+00 1.5843395113e+03 
3.8026564305e-05 2.6874268799e-01 2.0975779297e+03 
9.3120465504e-05 3.0885072775e-01 2.4697252029e+03 
1.7038597134e-05 3.8231058810e-01 1.9349094241e+03 
5.6273959485e-05 3.6069085198e-01 2.5312869375e+03 
4.8346880448e-05 3.6475943672e-01 2.5837558281e+03 
4.2736662339e-05 4.5186056100e-01 1.8728929167e+03 
3.4694429808e-05 2.5851601144e-01 2.2853753713e+03 
1.2371497678e-04 3.2563092034e-01 2.4634769092e+03 
5.5971723786e-06 4.5839499151e-01 2.4585284277e+03 
3.3315466622e-05 2.7804804117e-01 2.0814072256e+03 
4.8905051013e-05 3.8010592227e-01 2.4705266583e+03 
8.1140179133e-05 2.9292726175e-01 2.0600615073e+03 
3.4828320243e-05 4.9981914555e-01 1.8441872813e+03 
3.2727206143e-04 2.4310077543e-01 2.7270072756e+03 
3.4259975601e-05 3.9008807953e-01 2.4080112905e+03 
1.2151155376e-05 3.9594223801e-01 2.3314397131e+03 
2.9113058301e-05 2.7481687956e-01 2.0869278127e+03 
4.1607036984e-05 3.3990115746e-01 2.2785722244e+03 
6.3101851933e-05 2.4294478456e-01 2.2042117146e+03 
2.6151505804e-05 3.7520947568e-01 1.9441657279e+03 
3.8446410392e-05 1.0000000000e+00 1.4444688764e+03 
1.3400553049e-04 2.9883637399e-01 2.5638265702e+03 
1.3543342356e-04 2.9311934495e-01 2.6518298819e+03 
3.7801793514e-04 2.6965902026e-01 2.4336979417e+03 
2.0237807655e-05 4.0423981287e-01 2.4165492670e+03 
3.7280107173e-05 2.9497051416e-01 2.0521835459e+03 
5.0919368763e-05 3.5129722244e-01 2.4292567468e+03 
2.7014566176e-05 3.8927462832e-01 2.3709589999e+03 
8.9401246353e-06 1.0000000000e+00 1.7213847468e+03 
2.6898564814e-05 2.7706734298e-01 2.0863905236e+03 
8.2263696560e-05 2.6018487557e-01 2.1120639406e+03 
9.1549222975e-05 4.0048075645e-01 2.4304526689e+03 
9.4422271640e-06 1.0000000000e+00 1.5970828260e+03 
1.4117654101e-05 4.1580589619e-01 2.6353594283e+03 
2.0701694439e-05 4.0767973100e-01 2.4192807274e+03 
2.5979630093e-04 2.7655217265e-01 2.6264862703e+03 
2.4477228197e-05 1.0000000000e+00 1.6513371075e+03 
6.8951815013e-05 3.7694124819e-01 1.9428646845e+03 
7.5059289920e-05 3.2403965820e-01 2.4640692564e+03 
2.2529937184e-04 2.6521142582e-01 2.6966168591e+03 
6.0363863379e-05 3.5242715096e-01 2.5204131656e+03 
9.3552489158e-05 2.9164972290e-01 2.4523462243e+03 
1.5234200279e-04 2.8990188953e-01 2.6317874170e+03 
4.5446280952e-05 2.2684497019e-01 2.2421758955e+03 
1.6320342657e-05 4.1245316158e-01 2.3866453739e+03 
2.6431086847e-05 1.0000000000e+00 8.5337470232e+02 
6.3982952993e-05 2.1181877894e-01 2.2301143873e+03 
1.0213623693e-05 1.0000000000e+00 1.5180942417e+03 
7.2037133352e-05 3.3259021274e-01 2.4421212464e+03 
2.4763126516e-05 3.7049187071e-01 1.9499778418e+03 
1.1994513320e-05 4.2402898920e-01 2.7202188495e+03 
1.6645060493e-05 3.1017931130e-01 2.0289764577e+03 
6.3073525180e-05 3.3703482983e-01 2.4828432365e+03 
1.7206048400e-04 3.0940358141e-01 2.5096405818e+03 
3.2112506411e-04 2.9644850083e-01 2.5694456006e+03 
1.3869296422e-05 1.0000000000e+00 9.9761335049e+02 
2.1956848639e-05 3.0294550703e-01 2.0472157208e+03 
7.2775602066e-06 1.0000000000e+00 1.4715206178e+03 
3.7431818017e-05 3.8484191693e-01 2.4528119402e+03 
3.2524225292e-05 3.8042223796e-01 2.6397279311e+03 
8.0343721897e-06 1.0000000000e+00 1.7803117866e+03 
4.0648098532e-05 2.4091524902e-01 2.1541899537e+03 
1.3625888001e-05 1.0000000000e+00 1.7838384644e+03 
1.2431209975e-05 3.7345647351e-01 2.3101634223e+03 
6.7988212812e-06 1.0000000000e+00 1.3533943343e+03 
3.1539023388e-05 3.9569997516e-01 1.9195557864e+03 
2.0068936903e-05 4.1615730965e-01 1.9033769191e+03 
4.2004162833e-06 1.0000000000e+00 1.4166476112e+03 
5.0880595966e-05 4.3676741466e-01 1.8862218310e+03 
8.3561898772e-05 4.7113166268e-01 1.8602996168e+03 
3.2854471880e-05 3.7915435871e-01 2.5125561032e+03 
1.7591955386e-05 3.0115537976e-01 2.0429210252e+03 
8.9846426966e-06 1.0000000000e+00 4.8414739404e+02 
3.7605986565e-04 2.6303799136e-01 2.6756509098e+03 
7.1909629211e-06 4.4350920658e-01 2.5467579651e+03 
1.3242188924e-05 4.2745320279e-01 2.4785181734e+03 
1.0620837093e-05 1.0000000000e+00 1.3286527570e+03 
1.6450402713e-05 2.7726894098e-01 2.2568191342e+03 
1.8703381663e-05 4.1717418402e-01 2.6196088085e+03 
2.0106170720e-04 3.2851700047e-01 2.5266827175e+03 
8.0745827662e-05 3.3360542423e-01 2.6120324863e+03 
3.0948397898e-05 3.9468561003e-01 1.9230474122e+03 
2.6424989249e-05 2.6318934746e-01 2.1112754626e+03 
3.0338462765e-05 3.5650792236e-01 2.3823201700e+03 
1.0330704565e-04 3.1476990309e-01 2.0217307795e+03 
1.6712633852e-05 2.7253660669e-01 2.1038498403e+03 
3.9240640227e-05 3.5342013182e-01 2.4129963282e+03 
2.9852942459e-05 3.9009398670e-01 2.3779024376e+03 
5.4911770240e-05 3.6221017348e-01 2.4147251732e+03 
1.0548456271e-04 2.7312803783e-01 2.4274077412e+03 
1.4576339112e-04 3.0969294574e-01 2.6722986658e+03 
1.1045786248e-04 3.0705934005e-01 2.4960006376e+03 
4.4456343301e-05 2.1271190973e-01 2.2440883426e+03 
4.8480988388e-05 4.7850138651e-01 1.8560232713e+03 
1.0981582169e-04 3.1499379361e-01 2.4680532247e+03 
1.0580018941e-04 3.2874459383e-01 2.4301614732e+03 
3.1936529436e-05 3.6640398462e-01 1.9542562005e+03 
5.2391203353e-05 3.3856490509e-01 2.4293771494e+03 
1.2906424261e-04 3.5896980059e-01 2.4248746872e+03 
5.8919256005e-06 4.6024102904e-01 2.3956057690e+03 
1.6455915878e-05 4.1516265435e-01 1.9015548899e+03 
4.9069396978e-05 3.5224979124e-01 2.4821045251e+03 
3.3924043832e-05 3.4823339145e-01 1.9767166328e+03 
3.2668447108e-05 1.0000000000e+00 3.7507501259e+02 
6.0006432470e-06 4.4420767705e-01 2.6450649458e+03 
1.8373113583e-05 4.1621416950e-01 2.4646317372e+03 
5.1256669803e-05 3.5407171257e-01 2.4642917711e+03 
2.1507253409e-05 3.9036769993e-01 2.3909584012e+03 
1.5277164310e-05 1.0000000000e+00 1.7617031186e+03 
1.8575825497e-05 4.0113569630e-01 2.5748698180e+03 
6.2891424180e-05 3.5058982582e-01 2.4567422516e+03 
1.1710556283e-04 3.1097764470e-01 2.7117796732e+03 
4.7468766789e-05 3.6055811861e-01 2.4514247583e+03 
1.2141412610e-04 3.1257623487e-01 2.6586496895e+03 
3.2223517866e-05 3.3510717917e-01 1.9941245057e+03 
2.3094067821e-05 2.9366838136e-01 2.0550605141e+03 
4.4768247186e-05 3.3191751787e-01 1.9965862578e+03 
1.4159842883e-04 1.0000000000e+00 5.5113876083e+02 
1.5341120386e-05 1.0000000000e+00 1.3616612517e+03 
4.0313653217e-05 4.1650006386e-01 2.4340085538e+03 
8.9296322412e-05 2.2888923531e-01 2.2371178994e+03 
9.1490901292e-05 2.6078877958e-01 2.1126345777e+03 
1.1458520563e-04 3.1831336172e-01 2.6276341473e+03 
6.9086699288e-06 1.0000000000e+00 1.4762226047e+03 
6.6151648216e-05 3.4568019712e-01 2.4409193522e+03 
1.4472566494e-05 3.4199822700e-01 1.9826247910e+03 
7.3289412508e-06 4.5674714334e-01 2.3672691724e+03 
5.9934424320e-06 4.4770854864e-01 2.5699547834e+03 
1.5597233663e-04 3.1143910135e-01 2.5962274366e+03 
3.0605614168e-05 4.0038256756e-01 2.3666811745e+03 
3.6478889759e-05 2.7192220423e-01 2.0921813916e+03 
4.9554288421e-05 2.2320383436e-01 2.2179926129e+03 
1.9597001193e-04 2.8454113614e-01 2.6241384886e+03 
1.2757897019e-04 3.7094493314e-01 2.4279876883e+03 
1.0253420117e-05 4.3841860616e-01 2.3908806509e+03 
1.9542281394e-04 2.2083826441e-01 2.3266432452e+03 
2.7104275837e-05 3.8951196757e-01 2.5871304298e+03 
3.0096320371e-05 3.8891995090e-01 2.4416654726e+03 
7.1585088465e-05 3.6265793629e-01 2.4455320708e+03 
2.5861569570e-05 4.1261446552e-01 2.6920914370e+03 
2.0698706805e-05 3.9636201225e-01 2.3959549813e+03 
1.8474865913e-05 2.7200801608e-01 2.0999233660e+03 
5.6898012411e-06 4.5415589516e-01 2.5195295102e+03 
3.3454795149e-05 3.9649172765e-01 2.5539405774e+03 
7.2016263850e-05 2.0851893605e-01 2.2475501178e+03 
9.3714816220e-05 3.1363838265e-01 2.5063709983e+03 
3.3508263453e-05 2.2580457755e-01 2.2443646057e+03 
4.2960591343e-05 3.6586841548e-01 2.5781373578e+03 
2.1297973731e-04 2.9666541100e-01 2.5527486466e+03 
4.1188648959e-05 4.0531768419e-01 2.4927133027e+03 
4.1304893322e-05 3.5571308388e-01 2.4269418515e+03 
9.1392934941e-06 1.0000000000e+00 1.7153379281e+03 
7.3008378811e-06 1.0000000000e+00 1.3034281383e+03 
1.3979508069e-04 4.3725261756e-01 2.3976117570e+03 
1.2361445881e-04 3.2640040413e-01 2.5329390683e+03 
6.6500333820e-05 3.4346790473e-01 2.6862312041e+03 
1.0916512673e-05 4.1219023842e-01 2.3386888273e+03 
6.5618459502e-06 4.5563163831e-01 2.3591928361e+03 
1.4257713523e-04 2.5929144267e-01 2.3493842891e+03 
5.7566030085e-04 3.3961881882e-01 2.3930019368e+03 
1.9084545239e-04 3.0398319203e-01 2.5377381852e+03 
4.2992203358e-05 2.1638133709e-01 2.2481011645e+03 
1.0113748331e-05 3.0671044469e-01 2.2312210662e+03 
6.5760069017e-06 4.5794779865e-01 2.4654760590e+03 
1.0747760541e-04 2.2247838412e-01 2.3688221667e+03 
3.6658127559e-05 3.8282134740e-01 2.4578835154e+03 
7.7773682854e-05 3.3296784510e-01 2.5367600428e+03 
2.7628377022e-05 2.5413812763e-01 2.2253400198e+03 
1.3712347075e-04 3.4996042338e-01 2.5411604217e+03 
1.6238018221e-05 4.1114672422e-01 2.5434508143e+03 
1.0206402456e-04 3.2242325227e-01 2.6292917076e+03 
1.5951984135e-04 2.1191200412e-01 2.2421301336e+03 
2.4782987513e-04 3.4377001011e-01 2.4288601016e+03 
4.7120313396e-05 2.7973292734e-01 2.3646591108e+03 
3.1348426600e-05 3.7612270240e-01 2.6519733444e+03 
2.2308435610e-04 2.6565738922e-01 2.6834855879e+03 
6.4694186924e-05 3.0356980615e-01 2.3731086467e+03 
2.0630931435e-05 3.8954107964e-01 2.3838095379e+03 
1.6365705642e-05 4.1705562280e-01 2.7185853987e+03 
6.5778204036e-06 4.5455361455e-01 2.4950448168e+03 
7.5586991054e-05 3.4422832069e-01 2.5189977736e+03 
1.2046815861e-05 1.0000000000e+00 1.4367682014e+03 
1.6578688633e-05 4.1124027812e-01 2.5309772498e+03 
1.0230368642e-05 1.0000000000e+00 1.7833515744e+03 
4.4422083183e-05 3.6310861284e-01 2.4222880866e+03 
3.6542981980e-05 3.5889391676e-01 2.4160752521e+03 
8.3620088307e-06 4.4882362427e-01 2.4487366929e+03 
5.1180043941e-05 4.0000457343e-01 2.5834855372e+03 
6.5897289351e-06 1.0000000000e+00 1.6491971681e+03 
7.0503318328e-05 3.3757664364e-01 2.5416795871e+03 
4.7386716378e-05 3.8616161891e-01 2.4635125020e+03 
1.1764190907e-04 3.1568153536e-01 2.6603168067e+03 
8.5261066200e-05 3.6102864436e-01 2.4378438273e+03 
1.4434082099e-05 4.4826064723e-01 2.3284773902e+03 
3.1469556596e-05 3.6104006808e-01 2.3920894925e+03 
1.7636289954e-05 1.0000000000e+00 3.0000000000e+02 
6.3210777122e-05 3.4837020238e-01 2.5795543060e+03 
1.0002499917e-05 1.0000000000e+00 1.6639317998e+03 
2.5045693127e-04 1.0000000000e+00 5.0543931669e+02 
1.0363489513e-05 4.0579607459e-01 2.8056395429e+03 
5.0877444269e-05 2.2390800363e-01 2.2154664831e+03 
6.0959423493e-05 3.4544654294e-01 2.4397828549e+03 
3.6209759475e-05 3.8220091935e-01 2.4122524894e+03 
1.9529138715e-05 1.0000000000e+00 1.7406405339e+03 
4.1814614553e-05 2.4368303902e-01 2.1714791143e+03 
2.9490705910e-04 2.8668921959e-01 2.6246545979e+03 
2.5624677558e-05 2.7901348040e-01 2.0875882243e+03 
1.8899676119e-05 5.0199666869e-01 1.8421421382e+03 
8.6310118209e-06 4.2102460177e-01 2.3037171017e+03 
2.3208126883e-04 3.0161049325e-01 2.5902492370e+03 
5.5189378557e-05 2.3563941012e-01 2.1702118736e+03 
1.0070362015e-05 4.6022618030e-01 2.4084787663e+03 
5.8644479420e-06 4.6069006758e-01 2.4068797731e+03 
3.9193868123e-06 1.0000000000e+00 1.6052792663e+03 
2.5766529758e-06 1.0000000000e+00 1.0194899732e+03 
1.1559705851e-04 3.0469731828e-01 2.5538668275e+03 
7.4947533902e-05 3.5524734383e-01 2.5441384139e+03 
5.4624211467e-05 1.0000000000e+00 3.0000000000e+02 
4.5019453838e-05 3.5306506712e-01 2.4263371018e+03 
6.6182383721e-06 4.5492835413e-01 2.3590892885e+03 
3.1592849193e-05 3.8898223276e-01 2.3444438191e+03 
1.0583179439e-05 1.0000000000e+00 1.2972969457e+03 
4.2204112825e-05 3.4139391310e-01 2.4172255991e+03 
8.6182282707e-06 4.5441427216e-01 2.5625188927e+03 
3.6694435036e-05 3.6727988651e-01 2.4434566206e+03 
5.8825953500e-05 3.5446950089e-01 2.4884759387e+03 
1.7830478552e-05 4.3473093534e-01 2.6744610528e+03 
1.1927190328e-05 4.2295196413e-01 1.8977770546e+03 
2.6038126602e-05 3.6992272453e-01 2.2894959269e+03 
3.6720659190e-05 2.3949837839e-01 2.1678514902e+03 
1.2529957602e-04 3.0101710109e-01 2.5670213866e+03 
1.2902471476e-05 3.6785323261e-01 2.9357039799e+03 
8.3970259443e-06 4.4992773381e-01 2.5944430409e+03 
2.5439131360e-05 3.9400631205e-01 2.3750496039e+03 
1.3761630965e-04 2.5966861752e-01 2.3834026792e+03 
1.4632584443e-05 4.0336121767e-01 2.3598618759e+03 
2.4524499691e-05 4.2662846385e-01 1.8931567249e+03 
1.6401233413e-04 5.0282489419e-01 1.8447720503e+03 
5.8860633623e-05 3.8713078307e-01 2.4292665592e+03 
1.2408138544e-04 4.1736867552e-01 2.3210522253e+03 
7.8701204821e-05 3.3708661575e-01 2.5407176195e+03 
2.9444887020e-05 3.8480010134e-01 2.4356914700e+03 
5.4749127815e-05 4.2868109861e-01 1.8923639796e+03 
8.3681579038e-05 3.2400833437e-01 2.4838322002e+03 
3.5059769663e-06 1.0000000000e+00 1.4002003763e+03 
1.0400133123e-04 3.0551226731e-01 2.4986818186e+03 
1.2267784519e-04 3.0249560847e-01 2.5654393039e+03 
5.1269709312e-06 1.0000000000e+00 1.6744426710e+03 
3.4760810882e-04 2.7630738362e-01 2.6727576777e+03 
5.4850834824e-05 3.6403758146e-01 2.4026351869e+03 
1.4649180943e-05 1.0000000000e+00 1.6148834895e+03 
8.6098235178e-06 4.4513215739e-01 2.3618431213e+03 
1.2244887080e-05 4.1280519844e-01 2.3460096711e+03 
6.1182632904e-06 1.0000000000e+00 1.3926225097e+03 
7.2877816798e-05 2.9422384525e-01 2.4038709638e+03 
1.0520515847e-05 1.0000000000e+00 1.7471874259e+03 
1.0241611925e-04 3.2447306324e-01 2.5073712415e+03 
7.7981878013e-06 4.5853851631e-01 2.4343179711e+03 
7.7372175541e-05 3.3897471434e-01 2.5602434959e+03 
2.5144795694e-05 4.0427361466e-01 1.9140513483e+03 
9.1608711664e-06 4.2585936489e-01 2.7328837661e+03 
4.9288477350e-05 3.6361650626e-01 1.9578737039e+03 
3.5589614145e-05 3.6058918828e-01 2.4155940170e+03 
3.2421959455e-04 2.9407298885e-01 2.6006312808e+03 
1.1556435005e-05 4.3456211531e-01 2.4581296034e+03 
9.5577090603e-05 3.1887775539e-01 2.4735520197e+03 
8.5760233337e-05 3.5658912664e-01 2.4289913507e+03 
1.1688900223e-05 3.9121517225e-01 1.9270182626e+03 
7.4819110096e-06 1.0000000000e+00 1.2137447275e+03 
9.4646125047e-05 3.6669626651e-01 2.4172652362e+03 
2.1971785791e-05 3.7538113152e-01 2.7979713217e+03 
4.9963024840e-05 1.0000000000e+00 1.7956962800e+03 
7.0891384731e-05 2.2940228071e-01 2.1899716563e+03 
3.5684690854e-05 2.3433144027e-01 2.2030607854e+03 
1.8540239312e-04 2.0493123403e-01 2.2620345600e+03 
1.4304790452e-05 3.0092062481e-01 2.0433661997e+03 
1.0487888290e-05 1.0000000000e+00 1.6483214951e+03 
6.0269706574e-05 2.9238676775e-01 2.3964500730e+03 
4.8828165171e-05 2.1000944356e-01 2.2414937980e+03 
6.9072620050e-06 1.0000000000e+00 1.5762829627e+03 
3.4610968399e-05 2.4883403118e-01 2.1396943936e+03 
1.9828119973e-05 4.1220877250e-01 2.3482997158e+03 
3.8857890928e-05 3.4074036897e-01 1.9862763501e+03 
6.6693173522e-05 3.1535443243e-01 2.4590122063e+03 
8.9869250562e-06 4.5122864905e-01 2.3377705859e+03 
3.8777585478e-05 2.2683511331e-01 2.2403279762e+03 
1.6984956146e-05 1.0000000000e+00 1.8052117174e+03 
3.7451109845e-05 3.7221097122e-01 2.4036359093e+03 
7.4020667156e-05 3.3810369617e-01 2.5123966012e+03 
6.5573760947e-05 3.3499202772e-01 2.4576905619e+03 
3.3425683673e-05 3.9441434906e-01 2.4432701849e+03 
6.2717392243e-05 3.4101412404e-01 2.4702844628e+03 
4.9726318157e-05 3.6146988045e-01 2.6010883439e+03 
1.6271105172e-05 1.0000000000e+00 1.6553948226e+03 
7.0820810199e-05 2.0957119902e-01 2.3109074893e+03 
4.3773309564e-05 4.0394315313e-01 2.4739402649e+03 
3.4337458173e-06 1.0000000000e+00 1.1180891257e+03 
1.9610418988e-05 4.1824792504e-01 2.4786792856e+03 
1.0171270249e-05 4.4185288962e-01 2.3117713814e+03 
5.5460748883e-06 4.6032613489e-01 2.3871270786e+03 
1.8134817632e-04 2.9706810613e-01 2.5928879482e+03 
2.7656808086e-05 2.6225392228e-01 2.2813739325e+03 
2.4918046370e-04 2.5591919645e-01 2.7268510330e+03 
9.9418742956e-05 3.1360519653e-01 2.4487607850e+03 
1.2932388307e-05 1.0000000000e+00 1.3926932928e+03 
1.3050837781e-04 2.8195684267e-01 2.0723214182e+03 
5.3092086739e-06 4.5955004756e-01 2.4423104572e+03 
1.9005953233e-04 3.2687372410e-01 2.5535698946e+03 
2.0200982783e-04 3.0580120790e-01 2.5564344172e+03 
9.5482939598e-06 1.0000000000e+00 1.5092462023e+03 
1.8491185410e-04 2.8437229431e-01 2.6769989441e+03 
5.3149339824e-05 2.2572042629e-01 2.2592100119e+03 
1.2667995744e-05 4.1117567019e-01 2.7825669386e+03 
1.0449962594e-05 3.3140228159e-01 1.9983145476e+03 
2.8766778828e-05 4.0627665989e-01 2.3799768898e+03 
1.1412933286e-04 3.0785782510e-01 2.4840134661e+03 
3.2929507337e-05 3.1273111150e-01 2.0250617046e+03 
5.1927639330e-05 3.7231366354e-01 2.4382760208e+03 
1.9403052268e-04 1.0000000000e+00 3.0000000000e+02 
3.2800062759e-05 1.0000000000e+00 1.8065626519e+03 
1.5480002684e-05 2.9910412197e-01 2.2523378574e+03 
1.3999321092e-04 2.3410436464e-01 2.1785482394e+03 
5.1257367854e-05 2.1917014144e-01 2.2087697236e+03 
2.1718535615e-05 3.9177578337e-01 2.6874950939e+03 
3.9675031108e-05 2.7468190051e-01 2.0915854200e+03 
3.5036679438e-06 1.0000000000e+00 1.2898877567e+03 
2.0948521537e-05 4.3758818424e-01 1.8854089496e+03 
9.7796339951e-05 3.2409441120e-01 2.5329979850e+03 
6.5433001276e-05 3.9586435144e-01 2.4718975499e+03 
1.1741015813e-05 4.4153213950e-01 2.3111162443e+03 
1.2407573278e-05 3.8541878342e-01 2.8741690570e+03 
3.4198349851e-05 2.3538888651e-01 2.2711465602e+03 
1.7900471381e-04 3.0190859689e-01 2.6615869696e+03 
6.8062773082e-05 3.3209015240e-01 2.4623099393e+03 
7.5810835766e-06 1.0000000000e+00 8.5225029564e+02 
1.3691446517e-05 4.4394462911e-01 2.4564195896e+03 
6.7298891433e-05 3.4770785279e-01 2.5358524445e+03 
1.9883014071e-05 1.0000000000e+00 1.7191690881e+03 
8.9895081992e-06 4.5894956223e-01 2.4529241931e+03 
3.7752869799e-05 2.2928357214e-01 2.2826578753e+03 
7.2623807713e-06 4.6004088182e-01 2.4239712254e+03 
1.1481409213e-05 4.5594965349e-01 2.3607870946e+03 
4.1924004722e-05 3.7822033485e-01 2.4815645755e+03 
1.0638564760e-05 4.5445609430e-01 2.4606646164e+03 
2.1435159531e-05 4.1419128997e-01 2.3907676959e+03 
1.0282537477e-05 4.4373927601e-01 2.3156493952e+03 
6.2406779942e-05 2.3434766129e-01 2.2253173044e+03 
5.5106352236e-05 3.7191735571e-01 2.4907923535e+03 
1.0127811244e-04 3.5652567490e-01 1.9664001763e+03 
2.7811512958e-05 3.8394954213e-01 2.4401690762e+03 
8.8570351626e-06 1.0000000000e+00 1.4470817272e+03 
1.0406095765e-04 3.2504045017e-01 2.4657808657e+03 
1.8045992686e-05 5.3726274668e-01 1.8282820743e+03 
2.1141717053e-05 2.8821679573e-01 2.0662877994e+03 
1.3640516633e-05 3.3183371064e-01 1.9974027883e+03 
1.8455403878e-04 3.3909311784e-01 2.4372287826e+03 
2.3328379626e-04 2.7566521003e-01 2.6669548401e+03 
