# Supplementary material for: Atmospheric CO2 levels from 2.7 billion years ago inferred from micrometeorite oxidation
Source: Sci Adv. 2020 Jan 22;6(4):eaay4644. doi: 10.1126/sciadv.aay4644 (PMC6976288; doi:10.1126/sciadv.aay4644)
Supplement: Data file S1 [file aay4644_Data_file_S1.zip › co2_atmos/co2_69/args_array.dat]

Mass [kg]        Velocity [m s-1]    Theta [rad]    CO2 [wt. frac]    
7.2037020606e-08 1.1532491517e+04 1.0579211164e+00 6.9000000000e-01 
6.5655716337e-08 1.1959841738e+04 3.0293455554e-01 6.9000000000e-01 
2.1113518024e-06 1.1213485958e+04 1.0329711944e+00 6.9000000000e-01 
1.8645861475e-11 1.5409730569e+04 1.0869222720e+00 6.9000000000e-01 
9.8561404788e-06 1.1910928023e+04 1.2125578446e+00 6.9000000000e-01 
3.5007915541e-09 1.3135929050e+04 2.5830211902e-01 6.9000000000e-01 
2.3040802024e-09 1.1290737088e+04 1.5061807035e+00 6.9000000000e-01 
1.6002026456e-08 1.2893683599e+04 6.9344111389e-01 6.9000000000e-01 
3.5970617877e-11 1.3871522217e+04 3.9368771996e-01 6.9000000000e-01 
2.5756301059e-10 1.2982086492e+04 8.2905935662e-01 6.9000000000e-01 
4.7213103536e-08 1.9614538570e+04 8.2634548089e-01 6.9000000000e-01 
3.7948106085e-10 1.2236130363e+04 1.2292447865e+00 6.9000000000e-01 
1.0449482518e-09 1.2101711365e+04 9.8299518176e-01 6.9000000000e-01 
7.3446755159e-07 1.3787498061e+04 8.8040149205e-01 6.9000000000e-01 
5.8650421740e-08 1.4638760820e+04 9.1668919664e-01 6.9000000000e-01 
8.8788421500e-08 1.1734691298e+04 8.8686295516e-01 6.9000000000e-01 
3.7537913229e-08 2.0000000000e+04 3.2042263878e-01 6.9000000000e-01 
6.6213482195e-11 1.2042487147e+04 4.8651402318e-01 6.9000000000e-01 
6.9346674618e-07 1.3828741250e+04 7.5918401017e-01 6.9000000000e-01 
1.1005894382e-09 1.6545693838e+04 1.2820038509e+00 6.9000000000e-01 
8.6403933555e-08 1.3768287975e+04 5.3025116658e-01 6.9000000000e-01 
2.8667785514e-09 1.1724525517e+04 8.9523566870e-01 6.9000000000e-01 
1.8625450150e-10 1.1469303184e+04 6.2358770388e-01 6.9000000000e-01 
2.5410369152e-09 1.1435468056e+04 5.6333683767e-01 6.9000000000e-01 
3.0673776666e-07 2.0000000000e+04 5.5341676708e-01 6.9000000000e-01 
4.4815709345e-08 1.2885280453e+04 3.4926796056e-01 6.9000000000e-01 
1.9809271684e-08 1.4791435529e+04 1.0268333903e+00 6.9000000000e-01 
5.8445179829e-09 1.4096997589e+04 7.6976064116e-01 6.9000000000e-01 
1.9763553679e-08 1.2527777162e+04 4.6221445375e-01 6.9000000000e-01 
1.6358565576e-05 1.1919289706e+04 6.5024153470e-01 6.9000000000e-01 
4.1572238736e-11 1.1258932069e+04 1.1568865619e+00 6.9000000000e-01 
2.2639904257e-12 1.2091628723e+04 2.4396847151e-01 6.9000000000e-01 
2.2890628757e-07 2.0000000000e+04 7.8362349539e-01 6.9000000000e-01 
8.5406957873e-08 1.5000839536e+04 1.0476850694e+00 6.9000000000e-01 
6.1022673364e-11 1.1568914896e+04 1.2837616281e+00 6.9000000000e-01 
1.5063295555e-10 1.6234279507e+04 7.9475252272e-01 6.9000000000e-01 
5.0763941734e-08 1.6173010313e+04 4.7153527470e-01 6.9000000000e-01 
9.8190124476e-08 1.4107524049e+04 9.4507141128e-01 6.9000000000e-01 
1.7592409512e-10 1.1971546975e+04 7.8643877618e-01 6.9000000000e-01 
1.7798021938e-07 2.0000000000e+04 7.8241542622e-01 6.9000000000e-01 
8.5296392857e-09 2.0000000000e+04 1.3640361239e+00 6.9000000000e-01 
1.3460205258e-11 1.1689457226e+04 8.4849744968e-01 6.9000000000e-01 
1.0876551938e-08 1.3212247105e+04 2.9780018300e-01 6.9000000000e-01 
1.0432507573e-11 1.5664866046e+04 5.9227865401e-01 6.9000000000e-01 
2.3204125826e-07 1.1450654333e+04 1.1496727587e+00 6.9000000000e-01 
5.9530143124e-07 1.3786477726e+04 1.3591259835e+00 6.9000000000e-01 
3.4068367143e-07 1.1320074214e+04 9.4840300932e-01 6.9000000000e-01 
1.6101385260e-07 1.1911896378e+04 1.1608599838e+00 6.9000000000e-01 
8.6886029709e-09 1.3285394352e+04 7.5292280973e-01 6.9000000000e-01 
3.1454015307e-08 1.3118631191e+04 1.0026745630e+00 6.9000000000e-01 
7.8229845684e-07 1.7290748810e+04 7.0068859525e-01 6.9000000000e-01 
3.4522440896e-09 1.1304285181e+04 1.0986041245e+00 6.9000000000e-01 
1.3084426328e-10 1.7887316431e+04 6.8838235953e-01 6.9000000000e-01 
1.7603991051e-08 1.8036229980e+04 5.9020648225e-01 6.9000000000e-01 
5.0125046798e-09 1.1615906201e+04 8.7679692029e-01 6.9000000000e-01 
3.1977954572e-10 1.2555035445e+04 8.5304263459e-01 6.9000000000e-01 
2.3033741439e-08 1.5854929806e+04 5.7232863649e-01 6.9000000000e-01 
1.7811550296e-10 1.5401458148e+04 7.7792201956e-01 6.9000000000e-01 
1.2901176748e-11 1.3882036269e+04 3.6757138239e-01 6.9000000000e-01 
1.0453226625e-05 1.2639151454e+04 7.1474029267e-01 6.9000000000e-01 
8.1109195283e-08 1.3583252506e+04 1.2276034330e+00 6.9000000000e-01 
5.0556289622e-09 1.2532875681e+04 1.2411883396e+00 6.9000000000e-01 
2.5692597940e-09 1.3722921311e+04 5.7262536681e-01 6.9000000000e-01 
1.5841181799e-10 1.2731291676e+04 1.0199339229e+00 6.9000000000e-01 
3.5431680146e-09 1.1269921484e+04 1.1560413184e+00 6.9000000000e-01 
3.4241473266e-09 1.9616139212e+04 2.0128055689e-01 6.9000000000e-01 
5.9877991626e-06 1.3407763371e+04 4.1895190464e-01 6.9000000000e-01 
2.2304917198e-10 1.3764426238e+04 3.2049166755e-01 6.9000000000e-01 
7.2847870335e-09 1.2103722954e+04 1.2774131521e+00 6.9000000000e-01 
9.6187073304e-11 1.4125553483e+04 9.4836719520e-01 6.9000000000e-01 
2.0770707078e-11 1.6446015462e+04 6.3579956252e-01 6.9000000000e-01 
8.1064951593e-07 1.1906621301e+04 7.1809962065e-01 6.9000000000e-01 
1.4227794984e-08 2.0000000000e+04 1.0437832234e+00 6.9000000000e-01 
1.6090093909e-09 1.6059938937e+04 7.2756693776e-01 6.9000000000e-01 
2.5594967162e-08 1.2445181296e+04 8.1486768230e-01 6.9000000000e-01 
9.0550937076e-10 1.3257722385e+04 4.7291333069e-01 6.9000000000e-01 
1.7085064730e-10 1.4291287211e+04 2.9851512240e-01 6.9000000000e-01 
5.8912610574e-07 1.2612661227e+04 5.2768505518e-01 6.9000000000e-01 
1.3398998675e-05 1.5100139841e+04 9.8900538407e-01 6.9000000000e-01 
3.2535676713e-11 1.2725156692e+04 1.1179634822e+00 6.9000000000e-01 
5.9406660447e-06 1.2056791804e+04 5.8462642850e-01 6.9000000000e-01 
1.0405470760e-08 2.0000000000e+04 1.1296573921e+00 6.9000000000e-01 
4.4932745184e-11 2.0000000000e+04 9.3600863335e-01 6.9000000000e-01 
7.0688553518e-11 2.0000000000e+04 9.1818098796e-01 6.9000000000e-01 
2.5803944636e-08 1.2602531497e+04 1.4114667588e+00 6.9000000000e-01 
7.0467759923e-06 2.0000000000e+04 7.4898258649e-01 6.9000000000e-01 
4.6828318820e-07 1.2388514628e+04 1.2696769281e+00 6.9000000000e-01 
1.5567158388e-10 1.4617823285e+04 2.5497094691e-01 6.9000000000e-01 
8.7664717502e-08 1.3025901439e+04 8.4577952332e-01 6.9000000000e-01 
1.0488194764e-09 1.3012623418e+04 4.7587489843e-01 6.9000000000e-01 
1.4244486116e-09 1.1588401689e+04 8.1921581620e-01 6.9000000000e-01 
1.7437873386e-09 1.1883300116e+04 9.0928670392e-01 6.9000000000e-01 
1.9626551552e-11 1.3954539878e+04 5.4987800023e-01 6.9000000000e-01 
1.3122368213e-10 1.2443367257e+04 8.4352571948e-01 6.9000000000e-01 
7.5788953094e-08 1.3936953306e+04 9.3460598106e-01 6.9000000000e-01 
1.6285931354e-09 2.0000000000e+04 1.4304248490e+00 6.9000000000e-01 
5.7524309247e-10 1.2547355023e+04 5.6659534030e-01 6.9000000000e-01 
2.5112843436e-05 1.3660237049e+04 7.9057273375e-01 6.9000000000e-01 
4.7968355762e-09 1.7510782225e+04 6.3391261942e-01 6.9000000000e-01 
6.2760037845e-09 1.1275363260e+04 2.5405902254e-01 6.9000000000e-01 
3.3914260396e-08 1.2315640832e+04 7.8862737677e-01 6.9000000000e-01 
1.6909922900e-08 1.3282327694e+04 9.0478321119e-01 6.9000000000e-01 
4.3350551036e-06 1.2305979864e+04 6.0381747206e-01 6.9000000000e-01 
7.8464910807e-09 1.2653028877e+04 8.9473329835e-01 6.9000000000e-01 
1.6004823439e-10 1.2493075070e+04 9.1703879020e-01 6.9000000000e-01 
2.7489110825e-07 1.1629553995e+04 1.3983486565e+00 6.9000000000e-01 
2.9173969878e-11 1.1838261798e+04 9.0619467581e-01 6.9000000000e-01 
1.2346525376e-08 1.3704175920e+04 7.3653128355e-01 6.9000000000e-01 
4.5470400976e-06 1.1238788589e+04 9.5236965183e-01 6.9000000000e-01 
6.2718333545e-09 1.8410529602e+04 1.4836030985e+00 6.9000000000e-01 
3.5793854671e-12 1.2200492364e+04 1.0120325023e+00 6.9000000000e-01 
9.8720546045e-08 1.1631168506e+04 8.4307044147e-01 6.9000000000e-01 
8.6449782500e-09 1.8970014696e+04 3.4279879618e-01 6.9000000000e-01 
3.9703943309e-06 1.4145562146e+04 7.8842828821e-01 6.9000000000e-01 
7.6463162895e-07 1.1461432628e+04 1.0079743938e+00 6.9000000000e-01 
2.0421009151e-07 1.1931001254e+04 1.1825842233e+00 6.9000000000e-01 
2.9065365606e-09 1.8569099024e+04 8.8719920347e-01 6.9000000000e-01 
4.8491680138e-07 1.2109439389e+04 6.7250702322e-01 6.9000000000e-01 
1.7286994850e-10 1.2833514900e+04 1.0873739055e+00 6.9000000000e-01 
1.9432418710e-06 1.9179279139e+04 8.2676691057e-01 6.9000000000e-01 
6.9019136787e-10 1.2239924745e+04 4.3717387394e-01 6.9000000000e-01 
2.5583830207e-08 1.1860145600e+04 2.5860471017e-01 6.9000000000e-01 
1.2834098895e-08 1.2270696748e+04 1.3089057503e+00 6.9000000000e-01 
1.1098766518e-09 1.1302422058e+04 4.6966256428e-01 6.9000000000e-01 
6.8798840636e-08 1.1329053117e+04 6.8255079652e-01 6.9000000000e-01 
2.0532947984e-10 1.1346847602e+04 2.6122603545e-01 6.9000000000e-01 
1.4920156923e-09 1.1617784839e+04 6.6293916448e-01 6.9000000000e-01 
1.9268647656e-08 1.3209407916e+04 9.6403588084e-01 6.9000000000e-01 
1.8100953616e-09 1.3609290585e+04 5.2747252664e-01 6.9000000000e-01 
2.8282905472e-09 1.5262108407e+04 8.6235797840e-02 6.9000000000e-01 
5.3213445359e-10 1.7335566504e+04 5.2188217672e-01 6.9000000000e-01 
2.9196768283e-10 2.0000000000e+04 3.0517455016e-01 6.9000000000e-01 
4.6178067346e-10 1.1250932499e+04 1.1620957788e+00 6.9000000000e-01 
5.7528130590e-08 1.7791552717e+04 2.3323183677e-01 6.9000000000e-01 
8.9368037520e-10 2.0000000000e+04 5.5892516423e-01 6.9000000000e-01 
1.0241231508e-09 1.3443567125e+04 9.5822933169e-01 6.9000000000e-01 
1.7835718221e-09 1.3292185063e+04 1.4287807445e+00 6.9000000000e-01 
4.4027909613e-10 1.5971092479e+04 1.5404421234e+00 6.9000000000e-01 
5.3681783065e-09 2.0000000000e+04 9.8071650541e-01 6.9000000000e-01 
1.2898575300e-09 1.1388187637e+04 1.1116673751e+00 6.9000000000e-01 
5.1213053710e-11 1.2948696335e+04 9.4620145291e-01 6.9000000000e-01 
3.2429869041e-09 1.1358855104e+04 5.3230942709e-01 6.9000000000e-01 
1.7030235071e-07 1.5607971757e+04 8.9649676177e-01 6.9000000000e-01 
2.9489813071e-09 1.6128405607e+04 6.9938873168e-01 6.9000000000e-01 
2.8551586696e-09 2.0000000000e+04 3.0243251985e-01 6.9000000000e-01 
1.5981329617e-09 1.5878688849e+04 1.0632356741e+00 6.9000000000e-01 
1.7569176020e-07 1.8150509179e+04 9.1452594213e-01 6.9000000000e-01 
2.2090385364e-08 1.2987643380e+04 6.1471775710e-01 6.9000000000e-01 
1.8017140807e-05 1.1734951961e+04 1.3891349519e+00 6.9000000000e-01 
1.5471684115e-10 1.3484867868e+04 3.8631016164e-01 6.9000000000e-01 
2.0057860840e-12 1.1793121455e+04 4.4910679643e-01 6.9000000000e-01 
6.2864767187e-09 1.1935250350e+04 1.0041468848e+00 6.9000000000e-01 
4.8030790407e-12 1.2665105385e+04 1.2436616369e+00 6.9000000000e-01 
3.5034406291e-08 1.2121884373e+04 1.1611411147e+00 6.9000000000e-01 
4.3356988286e-11 1.3477370744e+04 1.5478899364e-01 6.9000000000e-01 
2.2603981336e-09 1.1226571448e+04 6.7041121500e-01 6.9000000000e-01 
5.2759235464e-10 1.2747398369e+04 7.9261433787e-01 6.9000000000e-01 
6.3220316458e-08 1.1454052812e+04 7.4342189109e-01 6.9000000000e-01 
9.0685419258e-11 1.3549619110e+04 8.7643905551e-01 6.9000000000e-01 
6.3137608343e-09 1.5909573609e+04 8.0547206220e-01 6.9000000000e-01 
8.3854639291e-09 1.1602526743e+04 3.0278088526e-01 6.9000000000e-01 
2.2649432701e-10 2.0000000000e+04 4.3685622715e-01 6.9000000000e-01 
2.6876980736e-07 1.2828663178e+04 1.0737872849e+00 6.9000000000e-01 
2.6910822169e-09 1.2381772626e+04 9.5609715663e-01 6.9000000000e-01 
1.1372996242e-09 1.4236792135e+04 1.1329342878e+00 6.9000000000e-01 
1.0896093403e-07 1.1255359510e+04 1.0159705032e+00 6.9000000000e-01 
2.4272167771e-08 1.1210717493e+04 1.2346939040e+00 6.9000000000e-01 
3.4316177363e-11 1.2911773473e+04 3.7775739513e-01 6.9000000000e-01 
1.6285664867e-09 1.2059251570e+04 1.2321189615e+00 6.9000000000e-01 
9.5481833781e-09 1.2914874470e+04 1.1016613561e+00 6.9000000000e-01 
1.2709803151e-08 1.1425683417e+04 3.0415322692e-01 6.9000000000e-01 
1.0465740541e-08 1.2335366992e+04 2.7764033020e-01 6.9000000000e-01 
2.5603387567e-11 1.1358778562e+04 3.7405840310e-01 6.9000000000e-01 
5.8026818852e-08 1.3453943416e+04 1.2360691158e+00 6.9000000000e-01 
2.5976147605e-08 1.2906079188e+04 7.0251559066e-01 6.9000000000e-01 
4.0888928939e-07 1.9112155680e+04 1.1873206485e+00 6.9000000000e-01 
5.4257728931e-08 1.3558635721e+04 7.7594850695e-01 6.9000000000e-01 
1.0631494339e-10 1.3826726488e+04 4.6319239497e-01 6.9000000000e-01 
8.9956371022e-10 1.3131332090e+04 6.6697769163e-01 6.9000000000e-01 
1.8999948126e-06 1.1354426299e+04 1.1610311139e+00 6.9000000000e-01 
3.5619566465e-07 1.2161356935e+04 2.7670339501e-01 6.9000000000e-01 
6.8245996443e-09 2.0000000000e+04 4.9297427893e-01 6.9000000000e-01 
2.4168423874e-09 1.4016733117e+04 6.8735925027e-01 6.9000000000e-01 
5.5893199177e-08 1.3960761883e+04 1.1071264494e+00 6.9000000000e-01 
3.7129476278e-07 1.2330382867e+04 4.9143257999e-01 6.9000000000e-01 
1.6874657982e-05 2.0000000000e+04 1.0915673442e+00 6.9000000000e-01 
5.4164666007e-08 1.1704669390e+04 1.1290588874e+00 6.9000000000e-01 
1.0858515353e-06 1.9068618497e+04 1.1462644254e+00 6.9000000000e-01 
7.8659510766e-08 1.2477390476e+04 5.4772044837e-01 6.9000000000e-01 
4.5427501906e-11 1.1953045471e+04 9.8264683710e-01 6.9000000000e-01 
4.1921509521e-06 1.2567495128e+04 1.2257726973e+00 6.9000000000e-01 
1.8751296914e-08 1.1473887899e+04 9.5345592888e-01 6.9000000000e-01 
5.2209115854e-09 1.3909097543e+04 1.1959954292e+00 6.9000000000e-01 
3.5798193527e-08 1.6100947341e+04 8.5076708395e-01 6.9000000000e-01 
3.1325988501e-09 1.1349691277e+04 9.7221868888e-01 6.9000000000e-01 
4.0555042923e-10 1.3318028864e+04 1.0386550522e+00 6.9000000000e-01 
1.8584464690e-10 1.5956905058e+04 9.0366326937e-01 6.9000000000e-01 
1.9683223686e-06 1.4040578738e+04 7.4995420750e-01 6.9000000000e-01 
1.4412222324e-12 2.0000000000e+04 7.0182072505e-01 6.9000000000e-01 
2.4752759804e-09 1.6836221482e+04 9.9838200554e-01 6.9000000000e-01 
2.0265823119e-06 1.7502967848e+04 8.9326830715e-01 6.9000000000e-01 
5.3268139256e-07 1.2547502971e+04 5.3921993236e-01 6.9000000000e-01 
2.6710911750e-09 1.2975654734e+04 1.5895612885e-01 6.9000000000e-01 
8.5933413404e-09 2.0000000000e+04 3.6475442846e-01 6.9000000000e-01 
6.4769648806e-09 1.5451605071e+04 7.7916914999e-01 6.9000000000e-01 
8.3584590317e-07 1.1263359170e+04 6.8853668129e-01 6.9000000000e-01 
1.1942821750e-08 1.1891955021e+04 1.3618182088e-01 6.9000000000e-01 
2.0299611615e-12 2.0000000000e+04 6.9159823608e-01 6.9000000000e-01 
4.3358504745e-10 1.3010523648e+04 1.1023036050e+00 6.9000000000e-01 
5.8965804915e-08 1.7387689264e+04 5.4847799742e-01 6.9000000000e-01 
5.4812746828e-10 1.3165221165e+04 4.9887705725e-01 6.9000000000e-01 
2.1752022883e-09 1.7940924226e+04 1.4901948648e+00 6.9000000000e-01 
5.8168200085e-08 1.2394897191e+04 8.0243691780e-01 6.9000000000e-01 
2.9174056569e-07 1.4349833533e+04 7.0753365444e-01 6.9000000000e-01 
7.4987767600e-08 1.2677779045e+04 1.0227268037e+00 6.9000000000e-01 
2.7206761318e-09 1.2746880332e+04 8.5562940372e-01 6.9000000000e-01 
6.9942247129e-11 1.2101465623e+04 5.2564854998e-01 6.9000000000e-01 
3.5494159632e-10 1.2458111819e+04 4.3797999494e-01 6.9000000000e-01 
1.1626823799e-08 1.1466254246e+04 9.3052752314e-01 6.9000000000e-01 
4.8517660046e-10 1.3900175862e+04 1.2935347830e+00 6.9000000000e-01 
3.8637662437e-09 1.3419288237e+04 5.6296608832e-01 6.9000000000e-01 
1.3321462826e-09 1.7470363782e+04 2.8665438103e-01 6.9000000000e-01 
8.6847036825e-09 1.2236501598e+04 3.4974476889e-01 6.9000000000e-01 
2.9037140061e-09 1.3919117248e+04 6.4596793659e-01 6.9000000000e-01 
1.4287840611e-06 1.5361827136e+04 1.4875532089e+00 6.9000000000e-01 
1.1815260352e-10 1.1661554511e+04 8.2370541881e-01 6.9000000000e-01 
5.3917447453e-11 1.1779308127e+04 8.0246117607e-01 6.9000000000e-01 
1.3867972848e-08 2.0000000000e+04 4.3902181328e-01 6.9000000000e-01 
9.7923637068e-07 1.5864634982e+04 1.2426166389e+00 6.9000000000e-01 
9.5515862962e-09 1.1597499328e+04 3.2757192307e-01 6.9000000000e-01 
6.6229089534e-10 1.3387574628e+04 3.4398252451e-01 6.9000000000e-01 
6.5564975922e-10 1.6661183402e+04 9.8308250580e-01 6.9000000000e-01 
2.4500966588e-10 1.1443037479e+04 6.1856779230e-01 6.9000000000e-01 
5.4425387454e-11 1.5285728303e+04 2.4758048287e-01 6.9000000000e-01 
2.9557610045e-08 1.3151391879e+04 5.4117628414e-01 6.9000000000e-01 
8.6775752754e-09 1.2330099044e+04 1.3574737318e+00 6.9000000000e-01 
9.7030897131e-10 1.2537540736e+04 7.4855061920e-01 6.9000000000e-01 
3.8808738842e-08 1.2393999927e+04 5.2588411035e-01 6.9000000000e-01 
1.2605340196e-08 1.2067972137e+04 9.8445029072e-02 6.9000000000e-01 
5.8891173515e-08 1.7526254026e+04 3.9916890946e-01 6.9000000000e-01 
6.3977795331e-10 1.2439537455e+04 3.7160922880e-01 6.9000000000e-01 
7.6429724802e-09 1.4641917262e+04 1.2472597340e+00 6.9000000000e-01 
1.7811937937e-08 1.2460127500e+04 9.3131645784e-01 6.9000000000e-01 
6.2498362781e-08 1.4722806853e+04 4.7799385239e-01 6.9000000000e-01 
2.3061922063e-07 1.2036834570e+04 3.0814283479e-01 6.9000000000e-01 
9.7128072913e-10 1.1604844407e+04 2.1520212440e-01 6.9000000000e-01 
2.4434069506e-11 1.2397188896e+04 8.3317615393e-01 6.9000000000e-01 
2.5561743307e-10 1.5074759693e+04 3.2039642695e-01 6.9000000000e-01 
5.1014978091e-08 1.1677807267e+04 1.1363824914e+00 6.9000000000e-01 
6.1533538411e-10 1.5390408760e+04 1.4240020662e+00 6.9000000000e-01 
3.9518155917e-06 1.2224841441e+04 7.3001985666e-01 6.9000000000e-01 
2.3442812479e-06 1.3550911325e+04 7.9775120752e-01 6.9000000000e-01 
2.3619125584e-05 1.2491002342e+04 3.8795248183e-01 6.9000000000e-01 
1.2132590420e-10 1.3377595504e+04 1.2227639724e+00 6.9000000000e-01 
1.1409003109e-06 1.1590896976e+04 1.2424382669e+00 6.9000000000e-01 
1.0174535663e-07 2.0000000000e+04 2.7702777177e-01 6.9000000000e-01 
2.3112297673e-08 1.2452262385e+04 2.6813615490e-01 6.9000000000e-01 
2.9050436189e-09 1.6366298277e+04 3.6203558577e-01 6.9000000000e-01 
3.5700803753e-08 1.2664848107e+04 6.0741474992e-01 6.9000000000e-01 
3.8165139424e-10 1.3794118350e+04 7.7934999257e-01 6.9000000000e-01 
5.7906941783e-09 1.1954634826e+04 4.7902908722e-01 6.9000000000e-01 
2.7311537143e-08 2.0000000000e+04 1.3464534037e+00 6.9000000000e-01 
2.7295377283e-07 1.3997334215e+04 9.6863615319e-01 6.9000000000e-01 
8.4126120853e-08 1.1805750144e+04 6.5349800947e-01 6.9000000000e-01 
2.6694582271e-08 1.6555941665e+04 1.1629978680e+00 6.9000000000e-01 
3.3307517876e-09 1.3710066756e+04 9.0462868093e-01 6.9000000000e-01 
6.4409164518e-09 1.4673102709e+04 6.3231322184e-01 6.9000000000e-01 
4.0111238186e-10 1.3133882736e+04 1.2728705493e+00 6.9000000000e-01 
4.5244389388e-11 1.2086743034e+04 6.4474617689e-01 6.9000000000e-01 
1.2452786307e-08 1.3232854508e+04 3.3247044987e-01 6.9000000000e-01 
8.4585225290e-09 1.1524004301e+04 6.9641832895e-01 6.9000000000e-01 
2.0934572897e-07 1.2939611897e+04 8.3070421488e-01 6.9000000000e-01 
1.2111299723e-05 1.5322211165e+04 4.8745057423e-01 6.9000000000e-01 
2.7803829381e-09 1.1492439672e+04 5.1881603618e-01 6.9000000000e-01 
3.3131598299e-06 2.0000000000e+04 6.2305268391e-01 6.9000000000e-01 
2.0414629805e-10 1.5318693864e+04 6.5480064717e-01 6.9000000000e-01 
1.5934389656e-09 1.3676414790e+04 7.3738905255e-01 6.9000000000e-01 
3.3127785062e-07 1.1453441446e+04 8.1028324509e-01 6.9000000000e-01 
6.0555135944e-10 1.2763150105e+04 3.0455506595e-01 6.9000000000e-01 
7.4299055235e-12 1.5430337224e+04 5.8212087841e-01 6.9000000000e-01 
2.8257725519e-07 1.1236127707e+04 2.1466131885e-01 6.9000000000e-01 
2.5353220344e-08 1.2373078259e+04 9.5410091380e-01 6.9000000000e-01 
5.1294128687e-10 1.5908527063e+04 4.8113296920e-01 6.9000000000e-01 
5.2912994462e-09 1.2472449830e+04 7.9410504181e-01 6.9000000000e-01 
1.0475833224e-07 1.3360861730e+04 9.0833871767e-01 6.9000000000e-01 
3.2172002345e-09 1.3167539380e+04 4.8028022821e-01 6.9000000000e-01 
8.4647694137e-09 1.3294876908e+04 2.6090939715e-01 6.9000000000e-01 
7.5192136623e-09 1.1729229674e+04 7.6618917344e-01 6.9000000000e-01 
6.8235415777e-10 1.2011596992e+04 7.4837779726e-01 6.9000000000e-01 
2.9875942306e-09 1.3534773794e+04 8.1467573817e-01 6.9000000000e-01 
3.1571838960e-10 1.3880239747e+04 9.3232511909e-01 6.9000000000e-01 
1.1886262926e-10 1.8278935400e+04 1.0763370340e+00 6.9000000000e-01 
2.4468385147e-09 1.2547514249e+04 1.3598389595e+00 6.9000000000e-01 
4.2360203550e-06 1.3561493590e+04 1.2960302677e+00 6.9000000000e-01 
5.6858979097e-07 1.3198615503e+04 4.2800603109e-01 6.9000000000e-01 
1.0535926328e-07 1.3157258171e+04 7.9677122333e-01 6.9000000000e-01 
8.4338196797e-09 1.2064897906e+04 9.3295840078e-01 6.9000000000e-01 
2.7968390075e-09 1.1294627684e+04 2.7144888996e-01 6.9000000000e-01 
3.6834571528e-09 1.6276729994e+04 5.4389591835e-01 6.9000000000e-01 
5.1436996383e-08 2.0000000000e+04 1.0301009419e+00 6.9000000000e-01 
5.1886428294e-11 1.2776670008e+04 7.3246047890e-01 6.9000000000e-01 
4.5679261563e-11 1.2894132747e+04 4.5871906242e-01 6.9000000000e-01 
7.4970106233e-11 2.0000000000e+04 1.0116904590e+00 6.9000000000e-01 
6.6215974105e-08 1.3116429615e+04 1.0943674944e+00 6.9000000000e-01 
5.7562906059e-09 1.2262882134e+04 3.1602299201e-01 6.9000000000e-01 
1.4978858227e-06 1.2299420350e+04 1.2889490027e+00 6.9000000000e-01 
9.0365093936e-08 1.3838097025e+04 7.5187113282e-01 6.9000000000e-01 
1.5496021665e-11 1.2949428322e+04 1.4059726528e+00 6.9000000000e-01 
5.5257541315e-09 1.3005073630e+04 1.5311936436e+00 6.9000000000e-01 
1.9967617049e-05 1.5504908989e+04 8.0185701060e-01 6.9000000000e-01 
8.6485188778e-10 1.3764044593e+04 8.5713673528e-01 6.9000000000e-01 
3.4242363686e-09 1.1926011050e+04 7.2538812574e-01 6.9000000000e-01 
1.7040518937e-05 1.4178870079e+04 6.9791448059e-01 6.9000000000e-01 
1.4100653980e-08 1.3194172630e+04 1.0767199773e+00 6.9000000000e-01 
6.6662870890e-12 1.1516563414e+04 9.1933566949e-01 6.9000000000e-01 
8.3131879834e-08 1.1492663743e+04 1.4745829379e+00 6.9000000000e-01 
4.8939902625e-09 1.1703857604e+04 1.3345809061e+00 6.9000000000e-01 
3.1465205455e-09 2.0000000000e+04 6.3306634005e-01 6.9000000000e-01 
1.2141862097e-07 2.0000000000e+04 1.3544055163e+00 6.9000000000e-01 
1.1448376675e-07 1.8615789061e+04 1.0419592691e-01 6.9000000000e-01 
1.0294722576e-08 1.1292850510e+04 9.0022277526e-01 6.9000000000e-01 
6.5326412277e-10 1.4274060964e+04 4.3772964427e-01 6.9000000000e-01 
1.9488385704e-08 1.4518133018e+04 1.1533704892e+00 6.9000000000e-01 
6.2173388605e-09 1.1824910691e+04 9.3621026585e-01 6.9000000000e-01 
2.6883266416e-09 1.4298034695e+04 8.1041503152e-01 6.9000000000e-01 
3.0314263344e-06 1.1288249816e+04 3.0512645194e-01 6.9000000000e-01 
2.6183378805e-10 1.6934077419e+04 1.0415996304e-01 6.9000000000e-01 
4.6547555988e-08 1.2054311899e+04 8.7398880299e-01 6.9000000000e-01 
8.8832112777e-09 1.2905734282e+04 1.1772515740e+00 6.9000000000e-01 
2.4748793837e-08 1.3615825753e+04 1.3594895552e+00 6.9000000000e-01 
3.0835359772e-06 1.3595195769e+04 1.1084644660e+00 6.9000000000e-01 
2.2647159622e-11 1.4409378193e+04 1.4356671389e+00 6.9000000000e-01 
7.7064949569e-10 1.1784821877e+04 2.5075229965e-01 6.9000000000e-01 
3.9988927257e-10 1.2505447093e+04 3.8187527164e-01 6.9000000000e-01 
3.4715167883e-07 1.1366976676e+04 1.1902379996e+00 6.9000000000e-01 
8.1600269309e-13 1.1535777169e+04 9.2491635765e-01 6.9000000000e-01 
2.9487964847e-09 1.5242407355e+04 4.6201407072e-01 6.9000000000e-01 
1.7183214068e-09 1.1995562166e+04 9.4898470582e-01 6.9000000000e-01 
1.4449712487e-09 1.2321216046e+04 1.4628336621e+00 6.9000000000e-01 
1.1190596084e-06 1.3441169128e+04 1.0757430905e+00 6.9000000000e-01 
1.0451237832e-11 1.3292776829e+04 1.0824882610e+00 6.9000000000e-01 
1.1988789934e-09 1.3036096428e+04 1.3418096967e+00 6.9000000000e-01 
2.3178034398e-07 1.3347704358e+04 2.8715576567e-01 6.9000000000e-01 
1.3464069578e-06 1.1956469153e+04 1.1469310342e+00 6.9000000000e-01 
8.6014304967e-09 1.8035712192e+04 6.3839509541e-01 6.9000000000e-01 
9.4095295873e-10 1.2742631554e+04 3.9733355809e-01 6.9000000000e-01 
8.1596309969e-10 1.3309698664e+04 1.2311145006e+00 6.9000000000e-01 
2.1884938401e-08 1.2383139619e+04 3.2198893923e-01 6.9000000000e-01 
2.9355598945e-10 1.4668906441e+04 8.2082632617e-01 6.9000000000e-01 
4.9921944809e-10 1.2768839908e+04 1.0446020073e+00 6.9000000000e-01 
8.4428940071e-07 1.4374843731e+04 1.1139228812e+00 6.9000000000e-01 
7.6480864932e-10 2.0000000000e+04 2.7235069694e-01 6.9000000000e-01 
1.5744364270e-09 1.1462112764e+04 4.2365319504e-01 6.9000000000e-01 
5.9780224798e-10 1.5398537881e+04 2.6019426155e-01 6.9000000000e-01 
4.3134512235e-10 1.7813385016e+04 6.4306726801e-01 6.9000000000e-01 
7.8484477948e-09 1.4574946677e+04 9.5661325633e-01 6.9000000000e-01 
4.4128334178e-08 1.1393748807e+04 1.2864143822e+00 6.9000000000e-01 
8.2890332848e-06 1.5692141351e+04 9.3629808117e-01 6.9000000000e-01 
8.3180886545e-10 1.5654801856e+04 1.3693642022e+00 6.9000000000e-01 
2.4757688182e-06 1.1446318370e+04 7.3265100785e-01 6.9000000000e-01 
8.4105842182e-08 1.1754986408e+04 5.6848436243e-01 6.9000000000e-01 
2.5309602527e-11 1.2124714610e+04 2.8894607367e-01 6.9000000000e-01 
5.8379547699e-07 1.2318519209e+04 6.0949496760e-01 6.9000000000e-01 
8.1067610603e-10 1.1631473841e+04 6.4292129366e-01 6.9000000000e-01 
2.5929890304e-08 1.2045488456e+04 3.1313014813e-01 6.9000000000e-01 
2.5705320091e-09 1.1227480946e+04 4.2886713414e-01 6.9000000000e-01 
1.6913930123e-11 1.5531646537e+04 1.4163253651e+00 6.9000000000e-01 
1.5439184293e-06 1.3616096028e+04 3.4197502731e-01 6.9000000000e-01 
1.2292191311e-09 1.2841760944e+04 1.0191039000e+00 6.9000000000e-01 
1.3984438985e-12 1.2778309950e+04 8.8271938994e-01 6.9000000000e-01 
1.9226329885e-11 1.2817854376e+04 1.0036783605e+00 6.9000000000e-01 
3.3917113324e-07 1.1407730955e+04 3.5495486205e-01 6.9000000000e-01 
7.0691266102e-11 1.2921102148e+04 1.1802040232e+00 6.9000000000e-01 
1.8581283769e-11 1.1422995977e+04 7.3197887618e-01 6.9000000000e-01 
1.2264583916e-09 1.5258059864e+04 1.0853082728e+00 6.9000000000e-01 
2.7266335088e-10 1.1343238399e+04 6.3801859491e-01 6.9000000000e-01 
5.9592107267e-08 1.3038889103e+04 1.3345886086e+00 6.9000000000e-01 
3.0226599733e-09 1.1475146093e+04 4.4776507123e-01 6.9000000000e-01 
4.2309538006e-06 1.3821435826e+04 1.2071263267e+00 6.9000000000e-01 
5.9071231240e-10 1.2171412764e+04 1.3795920728e+00 6.9000000000e-01 
3.1769245211e-12 1.3603011168e+04 1.3399318325e+00 6.9000000000e-01 
1.4710260076e-10 1.3567546449e+04 4.8479673392e-01 6.9000000000e-01 
2.2603253388e-08 2.0000000000e+04 1.0788312617e+00 6.9000000000e-01 
7.2561552176e-12 1.3466285480e+04 8.0877286283e-01 6.9000000000e-01 
3.3753678907e-06 1.3342587909e+04 1.1421878810e+00 6.9000000000e-01 
4.8111965546e-11 1.1594802802e+04 4.9356079876e-01 6.9000000000e-01 
9.7257081831e-12 1.3203287671e+04 9.5540732540e-01 6.9000000000e-01 
6.7097694498e-11 1.3143428266e+04 7.5809089172e-01 6.9000000000e-01 
4.9562278495e-10 1.3467406103e+04 9.0633791929e-01 6.9000000000e-01 
2.1330017114e-07 1.4072948329e+04 8.8024013606e-01 6.9000000000e-01 
3.0113077023e-09 1.2712946424e+04 1.0153878616e+00 6.9000000000e-01 
1.8381681440e-09 1.2797736891e+04 1.0408312436e+00 6.9000000000e-01 
4.7767514651e-09 2.0000000000e+04 4.3284211033e-01 6.9000000000e-01 
1.5364336253e-08 1.1562072189e+04 6.7967185761e-01 6.9000000000e-01 
3.5722537701e-09 1.2614271050e+04 8.8017935851e-01 6.9000000000e-01 
1.0112628116e-05 2.0000000000e+04 7.5283129375e-01 6.9000000000e-01 
3.3157130821e-07 1.5334014228e+04 3.9937909881e-01 6.9000000000e-01 
2.1665153187e-10 1.4519709464e+04 2.4532757830e-01 6.9000000000e-01 
8.5557095460e-11 1.1376286119e+04 1.3199310663e+00 6.9000000000e-01 
3.9889258036e-09 1.8223200605e+04 1.2719875961e+00 6.9000000000e-01 
3.8293286016e-07 1.1885843478e+04 1.0611480422e+00 6.9000000000e-01 
1.4863621230e-10 1.1720229303e+04 5.7157753470e-01 6.9000000000e-01 
5.4276204014e-11 1.3422922992e+04 1.1092672318e+00 6.9000000000e-01 
3.6899719829e-10 1.8104552291e+04 1.0160415588e+00 6.9000000000e-01 
1.7926887572e-11 1.1753830098e+04 1.4310331364e+00 6.9000000000e-01 
2.5675412124e-09 1.4426611578e+04 1.2661101853e+00 6.9000000000e-01 
2.5947437732e-10 1.9312585427e+04 8.2529831349e-01 6.9000000000e-01 
1.1963882070e-10 1.2107823160e+04 6.3735825464e-01 6.9000000000e-01 
1.6917801536e-08 1.1713336149e+04 6.4303039163e-01 6.9000000000e-01 
1.3489421549e-10 1.4564644412e+04 2.3613279285e-01 6.9000000000e-01 
3.1308598960e-09 2.0000000000e+04 7.5693361003e-01 6.9000000000e-01 
4.3787760701e-10 1.3995192873e+04 6.5839051307e-01 6.9000000000e-01 
9.8581909957e-07 1.5493229619e+04 9.0173205334e-01 6.9000000000e-01 
1.9702765541e-08 1.3315336884e+04 1.0683826738e+00 6.9000000000e-01 
2.6465599618e-10 1.1848150556e+04 1.1794351681e+00 6.9000000000e-01 
9.2789571784e-09 1.9256777128e+04 5.4846234652e-01 6.9000000000e-01 
2.6274637531e-12 1.2163511329e+04 1.2961800389e+00 6.9000000000e-01 
4.4099999552e-12 1.2087740515e+04 7.8220947292e-01 6.9000000000e-01 
1.8055637771e-07 1.1425354854e+04 1.1336260694e+00 6.9000000000e-01 
4.5009229774e-11 1.4621502963e+04 7.9146371574e-01 6.9000000000e-01 
1.8399947270e-09 1.1592715974e+04 5.1105596425e-01 6.9000000000e-01 
3.8435161084e-10 1.1587903386e+04 1.0960074530e+00 6.9000000000e-01 
8.2795599566e-08 1.2121437999e+04 5.0684327458e-01 6.9000000000e-01 
3.5370938332e-08 1.1221149992e+04 5.8235345359e-01 6.9000000000e-01 
2.8596240567e-09 1.3214856210e+04 5.0740713191e-01 6.9000000000e-01 
6.0639774008e-08 1.5715064361e+04 8.8403638414e-01 6.9000000000e-01 
4.1910312568e-09 1.1756929796e+04 7.4236005047e-01 6.9000000000e-01 
3.4142103031e-09 2.0000000000e+04 4.7567851475e-01 6.9000000000e-01 
3.7818381183e-07 1.2284321906e+04 1.0723739111e+00 6.9000000000e-01 
4.3817507733e-10 1.1901233833e+04 9.0071161193e-01 6.9000000000e-01 
3.3460518196e-12 1.4323412962e+04 3.9919538971e-01 6.9000000000e-01 
1.3952402538e-07 1.1471788692e+04 1.6882821086e-01 6.9000000000e-01 
1.9775052940e-07 1.1405521277e+04 8.5732143054e-01 6.9000000000e-01 
1.7747170874e-08 1.1561635265e+04 1.4346398255e+00 6.9000000000e-01 
1.3805255786e-09 1.1231102852e+04 1.2677601496e+00 6.9000000000e-01 
2.8675966818e-09 1.4808736917e+04 6.8653549148e-01 6.9000000000e-01 
5.2101657202e-11 1.1871372016e+04 1.2715688852e+00 6.9000000000e-01 
1.6199808793e-08 1.7952607485e+04 8.7497366907e-01 6.9000000000e-01 
6.4674159804e-08 1.1575991341e+04 4.5019746433e-01 6.9000000000e-01 
1.0359033040e-10 1.1435903865e+04 5.1000407192e-01 6.9000000000e-01 
1.9755534059e-06 1.2435528733e+04 9.7664778158e-01 6.9000000000e-01 
1.8080048056e-10 1.2427405420e+04 1.0496545588e+00 6.9000000000e-01 
6.3032439057e-11 1.3061921681e+04 7.3771604220e-01 6.9000000000e-01 
1.3233998537e-10 1.3419261422e+04 7.9890388610e-01 6.9000000000e-01 
1.0657022976e-08 1.8593179565e+04 6.3042252491e-01 6.9000000000e-01 
3.6631155038e-12 1.3761938212e+04 7.2097993083e-01 6.9000000000e-01 
2.7295037598e-09 1.6917753240e+04 1.0350099479e+00 6.9000000000e-01 
2.8697780703e-08 1.2323947037e+04 1.2365431280e+00 6.9000000000e-01 
3.1731653961e-10 1.2696655569e+04 6.0047426064e-01 6.9000000000e-01 
1.2797312032e-07 1.3238494744e+04 1.0926194812e+00 6.9000000000e-01 
2.8557993654e-10 1.8525488897e+04 5.6782368538e-01 6.9000000000e-01 
6.8304170487e-09 1.1996432206e+04 7.3252727039e-01 6.9000000000e-01 
6.0423063971e-09 1.3057040243e+04 9.5403396635e-01 6.9000000000e-01 
6.7321457107e-11 1.6138521673e+04 8.2994275722e-01 6.9000000000e-01 
1.2232086142e-11 1.7320047988e+04 1.2098252276e+00 6.9000000000e-01 
2.4613510845e-10 1.7440507534e+04 5.7605768300e-01 6.9000000000e-01 
4.5369442619e-06 1.4378051910e+04 6.8867966428e-01 6.9000000000e-01 
2.7546404737e-08 2.0000000000e+04 9.8644518400e-01 6.9000000000e-01 
5.5844973183e-10 1.8362441890e+04 8.7988436393e-01 6.9000000000e-01 
1.8042618670e-06 1.3429037154e+04 6.8146341495e-01 6.9000000000e-01 
1.6776985244e-06 1.6933307172e+04 2.8533037423e-01 6.9000000000e-01 
2.3680453019e-10 2.0000000000e+04 1.3431580490e+00 6.9000000000e-01 
1.8612693211e-11 1.1787766928e+04 5.7721705243e-01 6.9000000000e-01 
3.5511319368e-10 1.4696408710e+04 1.6628124388e-01 6.9000000000e-01 
7.7071316584e-10 1.3563369333e+04 8.4859947819e-01 6.9000000000e-01 
3.4527736959e-12 1.8584213077e+04 1.1078579019e+00 6.9000000000e-01 
5.0616628496e-12 1.2308633758e+04 5.0441238737e-01 6.9000000000e-01 
1.3689636491e-09 1.1877596929e+04 7.8274939092e-01 6.9000000000e-01 
4.6779946119e-13 1.1582135325e+04 4.3693767568e-01 6.9000000000e-01 
1.4013043496e-10 1.1691132983e+04 1.1993213209e+00 6.9000000000e-01 
2.8509459949e-09 1.2867654177e+04 8.7793536649e-01 6.9000000000e-01 
4.2096390649e-09 1.5430375796e+04 1.0146892991e+00 6.9000000000e-01 
4.4645201213e-10 1.2358125811e+04 7.4629705358e-01 6.9000000000e-01 
2.9398749915e-07 1.5710734340e+04 1.1996097654e+00 6.9000000000e-01 
1.9877446357e-08 1.5554286170e+04 7.9724995541e-01 6.9000000000e-01 
3.7902429053e-10 1.9210742206e+04 5.3905792192e-01 6.9000000000e-01 
1.9055829282e-08 1.1601093349e+04 3.6123574727e-01 6.9000000000e-01 
1.6431254462e-09 1.3432682593e+04 6.0724823863e-01 6.9000000000e-01 
3.6521875934e-07 1.4484957287e+04 1.7951173782e-01 6.9000000000e-01 
8.4124190015e-11 1.5181400097e+04 1.3541145492e+00 6.9000000000e-01 
1.4676338203e-09 1.1863210575e+04 7.6115069113e-01 6.9000000000e-01 
9.0052571520e-10 1.4457791758e+04 6.4850628351e-01 6.9000000000e-01 
1.2133625495e-08 1.3811459991e+04 1.2077587817e+00 6.9000000000e-01 
6.6986386430e-09 1.6796743707e+04 4.8084131126e-01 6.9000000000e-01 
9.3114570237e-08 1.2582560198e+04 5.6910021966e-01 6.9000000000e-01 
5.8568418621e-10 1.8881512297e+04 9.7102984647e-01 6.9000000000e-01 
4.3688486016e-06 1.1665785632e+04 8.2153073726e-01 6.9000000000e-01 
2.2416435861e-07 1.2193271830e+04 4.9532748626e-01 6.9000000000e-01 
1.8054521931e-10 1.2738050418e+04 2.4639597515e-01 6.9000000000e-01 
3.1088109911e-10 1.6054413981e+04 8.3847388685e-01 6.9000000000e-01 
4.3145135784e-06 1.6315923075e+04 6.0170874277e-01 6.9000000000e-01 
7.3180746290e-10 1.2626218836e+04 1.1886433944e+00 6.9000000000e-01 
7.5686133372e-11 2.0000000000e+04 8.5988030459e-01 6.9000000000e-01 
3.4923711155e-10 1.4593605662e+04 2.2090200932e-01 6.9000000000e-01 
6.6751010964e-09 1.8728084346e+04 7.3369374860e-01 6.9000000000e-01 
1.0935718038e-08 2.0000000000e+04 7.4377033873e-01 6.9000000000e-01 
3.8492534274e-06 1.2569467498e+04 1.0236660654e+00 6.9000000000e-01 
1.0631852065e-11 1.3798649930e+04 7.3773670687e-01 6.9000000000e-01 
1.5605023696e-05 1.5593184369e+04 5.5584924141e-01 6.9000000000e-01 
5.6757981973e-09 1.3021296092e+04 8.4505069344e-01 6.9000000000e-01 
