# Supplementary material for: Atmospheric CO2 levels from 2.7 billion years ago inferred from micrometeorite oxidation
Source: Sci Adv. 2020 Jan 22;6(4):eaay4644. doi: 10.1126/sciadv.aay4644 (PMC6976288; doi:10.1126/sciadv.aay4644)
Supplement: Data file S1 [file aay4644_Data_file_S1.zip › co2_atmos/co2_69/clean_results.dat]

Radius [m]       Fe Area [frac]    Max Temp [k]    
1.4115364712e-04 2.5395520886e-01 2.4344151064e+03 
9.1529800117e-05 2.9581908722e-01 2.5258785661e+03 
2.7971013518e-04 2.6672538521e-01 2.5823722214e+03 
8.5617378331e-06 1.0000000000e+00 1.6431287984e+03 
3.7841550838e-04 2.7735011668e-01 2.5934016912e+03 
4.3796482964e-05 3.2611149232e-01 2.4382944554e+03 
4.2832193352e-05 1.0000000000e+00 3.0000000000e+02 
6.5642379717e-05 3.2146853560e-01 2.4542812418e+03 
1.2233520975e-05 3.7911811767e-01 1.9243505097e+03 
2.4018794702e-05 3.2722333021e-01 1.9820650192e+03 
9.4959427336e-06 4.3247348255e-01 2.4992429149e+03 
2.3417252804e-05 1.0000000000e+00 1.6363992846e+03 
3.8507167720e-05 3.1377290611e-01 1.9983726358e+03 
1.0264347401e-04 3.2085918357e-01 2.5724358839e+03 
5.7181192727e-05 3.5493205382e-01 2.4764852438e+03 
1.2465951999e-04 2.9361510314e-01 2.4869947042e+03 
5.9527583786e-06 4.3298918676e-01 2.5732379885e+03 
1.2838032566e-05 1.0000000000e+00 1.7997977439e+03 
9.3854830113e-05 3.1809963449e-01 2.5870526395e+03 
3.9153004470e-05 2.6522101101e-01 2.0810434730e+03 
6.2295066630e-05 3.3028729043e-01 2.5262492103e+03 
5.4886111471e-05 2.1660418840e-01 2.1559083747e+03 
2.0486293381e-05 4.7484563652e-01 1.8505006865e+03 
5.2404554434e-05 1.8509888614e-01 2.2319281847e+03 
7.6364797202e-06 4.1682163791e-01 2.6897434789e+03 
6.8542189550e-05 3.1594051115e-01 2.5105300749e+03 
5.4923322067e-05 3.6227325760e-01 2.4246714868e+03 
4.5330748760e-05 3.4834735620e-01 2.4185541920e+03 
6.7739355970e-05 3.1277436882e-01 2.4765922028e+03 
3.1259388493e-04 2.1731713767e-01 2.7313560827e+03 
1.1233979075e-05 1.0000000000e+00 1.3463326446e+03 
4.2580441937e-06 1.0000000000e+00 1.4011641781e+03 
8.5746521835e-06 4.2512385312e-01 2.6448910159e+03 
6.1817972457e-05 3.6349347958e-01 2.4686735157e+03 
1.2767342686e-05 1.0000000000e+00 1.2737550870e+03 
1.9424670996e-05 2.4448951609e-01 2.2264349309e+03 
2.6842869797e-05 3.7564952226e-01 2.5188648801e+03 
7.2787476597e-05 3.4325881321e-01 2.4883604835e+03 
1.9890310176e-05 5.0071090482e-01 1.8395862653e+03 
8.4011746435e-06 4.2797928472e-01 2.6355941554e+03 
5.0815915099e-05 4.1253470085e-01 2.3082471058e+03 
7.7134546153e-06 1.0000000000e+00 1.4410523226e+03 
5.0616057713e-05 3.2795991996e-01 2.4646502328e+03 
7.7894099339e-06 4.7561307562e-01 1.8508695187e+03 
1.9520635241e-04 2.8519183333e-01 2.4766939370e+03 
2.2728312241e-04 3.4227197394e-01 2.4209781303e+03 
1.8089502087e-04 2.8173134067e-01 2.5279545830e+03 
1.6941737402e-04 2.9753512629e-01 2.4651459780e+03 
5.6891514248e-05 3.3063048908e-01 2.4341650018e+03 
8.5153370248e-05 3.2681210872e-01 2.4400696888e+03 
2.7942154330e-05 3.7331728044e-01 2.6123131590e+03 
5.7207632582e-05 3.2479546021e-01 1.9859875441e+03 
1.4081663744e-05 3.8761134722e-01 2.3416218005e+03 
1.3518076788e-05 4.1353999905e-01 2.4801810069e+03 
6.5652813918e-05 1.8882794780e-01 2.2284897400e+03 
2.5629682694e-05 3.5057264440e-01 1.9553913425e+03 
2.8460197972e-05 3.7717875456e-01 2.4829815631e+03 
2.1094994405e-05 2.3033057883e-01 2.1881376093e+03 
7.4482571833e-06 1.0000000000e+00 1.7742789824e+03 
2.3052567078e-04 2.4800780893e-01 2.7062512320e+03 
1.1993459651e-04 3.3736471946e-01 2.4272012766e+03 
6.5269684660e-05 3.0388486446e-01 2.0120369997e+03 
4.0407412601e-05 3.3814055318e-01 2.4208122139e+03 
1.7269367709e-05 1.0000000000e+00 1.7657308399e+03 
5.6735211103e-05 3.7561739121e-01 1.9278489091e+03 
6.2248742615e-06 4.3783064876e-01 2.4468132368e+03 
1.4987477343e-04 2.6406294477e-01 2.7105664687e+03 
2.2996348900e-05 2.1613213902e-01 2.1952186428e+03 
7.2777397542e-05 3.4742739615e-01 1.9582565963e+03 
1.6666346406e-05 4.2907631626e-01 1.8817988145e+03 
1.0376592990e-05 3.0678965757e-01 2.0081293735e+03 
1.6474184882e-04 2.7773653935e-01 2.5936889174e+03 
1.1020388349e-05 4.4423296789e-01 2.4234749787e+03 
2.4110665789e-05 3.8043549677e-01 2.3855079718e+03 
8.3226838941e-05 3.1075983199e-01 2.4572611765e+03 
3.5063739914e-05 2.2327279833e-01 2.3094603988e+03 
2.0838445309e-05 2.1997105814e-01 2.2122319683e+03 
1.2026997778e-04 2.9005339489e-01 2.5994399743e+03 
1.2147998354e-04 3.1206426548e-01 2.6817276394e+03 
1.0350697089e-05 1.0000000000e+00 1.4750902267e+03 
2.3294711544e-04 2.4105994651e-01 2.6922006468e+03 
1.3551777977e-05 4.4449846749e-01 2.3940589601e+03 
1.2023569049e-05 3.2470712234e-01 2.2474490299e+03 
1.1770687055e-05 4.0139750922e-01 2.3066964094e+03 
9.5042013989e-05 1.0000000000e+00 1.7151688261e+03 
1.2417440782e-05 3.8241189608e-01 2.8262260937e+03 
2.1887699698e-04 3.0931016216e-01 2.4583082958e+03 
1.9942228357e-05 2.2554569103e-01 2.2347918562e+03 
8.8961458673e-05 3.2093516479e-01 2.4960970122e+03 
3.7131982086e-05 2.1457855490e-01 2.3038894709e+03 
4.3331290867e-05 2.5811714180e-01 2.0789887393e+03 
4.6382971934e-05 2.4901853353e-01 2.0945205768e+03 
8.5022966635e-06 1.0000000000e+00 1.7994938416e+03 
1.7675613159e-05 5.5368578533e-01 1.8220488888e+03 
7.3074825257e-05 3.4108070251e-01 2.4807075875e+03 
3.8154167637e-05 1.0000000000e+00 9.1391992131e+02 
3.1999588636e-05 2.2125205249e-01 2.1525484033e+03 
2.0869726380e-04 2.5599605806e-01 2.7416540184e+03 
1.5492458417e-05 4.0810907011e-01 2.4306002236e+03 
6.6747751515e-05 1.8966565414e-01 2.3759140135e+03 
8.8193947055e-05 3.0852415623e-01 2.4677650237e+03 
6.9090931547e-05 3.3011588197e-01 2.4351849455e+03 
2.0261021005e-04 2.5379725522e-01 2.6767036902e+03 
6.8726000944e-05 2.5440699104e-01 2.3796117433e+03 
1.7169076164e-05 1.0000000000e+00 1.8071030037e+03 
2.4993926448e-04 2.6634491522e-01 2.0660957005e+03 
9.9789249319e-06 1.0000000000e+00 1.5258212944e+03 
5.3365960228e-05 3.3955747558e-01 2.4442906874e+03 
3.1072937921e-04 2.5063351536e-01 2.6285956998e+03 
5.9804787793e-05 1.0000000000e+00 3.6115953674e+02 
4.9606679494e-06 1.0000000000e+00 1.2379262234e+03 
1.2664381787e-04 2.9063419342e-01 2.4965631081e+03 
8.3639638024e-06 4.2677166839e-01 2.4724561042e+03 
1.1895001813e-04 3.0074806126e-01 2.6586909055e+03 
2.1232643663e-04 2.8026462509e-01 2.5485454870e+03 
1.8087159337e-04 2.9797586682e-01 2.4657783069e+03 
1.3938355319e-05 4.2233255112e-01 2.3915894205e+03 
1.3902995614e-04 2.8646865226e-01 2.5782657986e+03 
1.7866296445e-05 1.0000000000e+00 1.7365004752e+03 
1.5762378422e-05 3.9342978404e-01 2.7421580049e+03 
3.4003039343e-05 2.1080308847e-01 2.1764072448e+03 
7.9159219553e-05 2.9645927548e-01 2.4911137155e+03 
8.8703088410e-05 3.1792955111e-01 1.9946411289e+03 
4.0059492315e-05 2.3019072333e-01 2.1262575516e+03 
1.1771897591e-04 2.8340300831e-01 2.4979274782e+03 
2.1921427748e-05 3.7954900042e-01 1.9237556644e+03 
4.4174718009e-05 2.1768105597e-01 2.1525188930e+03 
7.5218441809e-05 3.2839498833e-01 2.4371070291e+03 
3.8972219666e-05 3.3171818098e-01 2.4101069967e+03 
2.4572461085e-05 3.7133139928e-01 2.4290369540e+03 
1.4325773991e-05 3.9924799314e-01 2.3679989590e+03 
5.9515577809e-06 4.3832916840e-01 2.3627408068e+03 
2.5003596829e-05 1.0000000000e+00 1.6448672621e+03 
1.4395042683e-05 3.9902467498e-01 2.5409816192e+03 
6.4940926261e-06 4.4305227140e-01 2.3869827049e+03 
3.8568229270e-05 2.2407165114e-01 2.1573347615e+03 
3.9327932574e-05 1.0000000000e+00 1.1987429664e+03 
2.4670643198e-05 1.0000000000e+00 3.0000000000e+02 
9.9970867689e-06 4.4426723933e-01 2.4015169348e+03 
3.8927979749e-05 4.8356559550e-01 1.8451439379e+03 
1.1976714446e-05 1.0000000000e+00 1.6819069663e+03 
5.6491790717e-05 1.7682041455e-01 2.2628858020e+03 
4.7481893924e-05 3.6490377483e-01 2.5200167960e+03 
2.3956968555e-05 3.8452082506e-01 2.4063667402e+03 
5.5591783892e-06 4.4377923051e-01 2.4383618939e+03 
3.7276323042e-05 3.6006880784e-01 2.3565328474e+03 
1.9829982202e-05 4.0705989060e-01 2.5293907691e+03 
6.4922804551e-05 3.2298016493e-01 2.4716748554e+03 
6.8813028453e-04 2.9064006363e-01 2.5002391853e+03 
2.0589875476e-05 2.4714490212e-01 2.1039457154e+03 
4.0897339476e-06 1.0000000000e+00 1.3328808648e+03 
7.0723780604e-05 1.9362172402e-01 2.2210589841e+03 
5.4715581039e-06 1.0000000000e+00 1.1134978718e+03 
1.1942697745e-04 2.0228227570e-01 2.3328679146e+03 
1.3113047722e-05 3.5939560549e-01 1.9436796272e+03 
5.0828829145e-05 2.1197448725e-01 2.1608312891e+03 
3.1021793959e-05 2.5934107189e-01 2.0790086548e+03 
1.1570052620e-04 2.8700718197e-01 2.4894165512e+03 
1.6161392688e-05 4.6026492458e-01 1.8612903059e+03 
2.9097473610e-05 3.8261079016e-01 2.4198872933e+03 
6.8763592143e-05 2.5738306641e-01 2.4339860595e+03 
6.4167915519e-06 4.3632466160e-01 2.3500906438e+03 
1.3446269855e-04 3.1706347299e-01 2.4980477177e+03 
5.3414675458e-05 2.0849066479e-01 2.1852756110e+03 
3.9924383183e-05 2.4793997273e-01 2.1058858285e+03 
1.5585614520e-04 2.7901782236e-01 2.4741135266e+03 
1.1187677001e-04 2.4456116127e-01 2.0994914546e+03 
1.1367605025e-05 5.3693021951e-01 1.8265476838e+03 
3.7264295383e-05 1.0000000000e+00 1.8066014583e+03 
7.7738032113e-05 2.1186676110e-01 2.3023461554e+03 
7.7033375202e-05 2.8039560050e-01 2.4605340704e+03 
6.1611416361e-05 3.0879900895e-01 2.4601857826e+03 
9.5390895681e-06 1.0000000000e+00 1.6275792924e+03 
1.2040022651e-04 3.3152346905e-01 2.4216889819e+03 
7.0548029025e-05 3.2130326431e-01 2.4698793915e+03 
2.2658338669e-05 4.2608767868e-01 2.5025901839e+03 
6.9014177467e-05 3.3259238240e-01 2.4883679396e+03 
1.8116117539e-05 2.6768900194e-01 2.0679612172e+03 
3.6269890765e-05 2.0535604279e-01 2.2454965622e+03 
2.9686970769e-04 2.7872228719e-01 2.5463848411e+03 
1.1807431263e-04 2.8363220108e-01 2.5914593218e+03 
6.0429057290e-06 4.4185542576e-01 2.4610612288e+03 
3.9825518796e-05 3.4242957105e-01 2.4132969807e+03 
8.4814329872e-05 3.4525445360e-01 2.4408879244e+03 
1.1810870253e-04 2.8916962022e-01 2.5826477326e+03 
1.8742468261e-05 3.9248092040e-01 2.7840013015e+03 
1.3580127959e-04 2.0510225028e-01 2.3707726661e+03 
2.2528517584e-05 4.1649510427e-01 2.6217116928e+03 
8.7743951819e-05 3.0665800853e-01 2.5201448093e+03 
1.1563522818e-05 1.0000000000e+00 1.5510344729e+03 
2.7629470312e-04 3.0252098394e-01 2.5552191231e+03 
9.8035229409e-05 1.8212050149e-01 2.3386920937e+03 
6.5209376081e-05 2.1552834571e-01 2.2190178094e+03 
3.2893134585e-05 3.8268335948e-01 2.4727917884e+03 
5.6361679964e-05 2.5942639392e-01 2.0772471520e+03 
2.7681777610e-05 3.5441253715e-01 1.9484280505e+03 
2.1372554467e-05 2.3570439300e-01 2.1772163203e+03 
1.0565890367e-04 3.0707076223e-01 2.6323823104e+03 
3.4441087424e-06 1.0000000000e+00 1.8076337790e+03 
2.6983925484e-05 3.9067181034e-01 2.3689930868e+03 
3.3230308471e-05 3.7263974079e-01 2.6267758215e+03 
1.2052117866e-04 2.9044320028e-01 2.5943017898e+03 
4.3099711879e-05 3.2143090977e-01 2.4345936603e+03 
5.7234192952e-06 4.4069087024e-01 2.4914856341e+03 
3.2436266984e-05 3.7483186124e-01 2.4226632426e+03 
1.9356264851e-04 2.6297790031e-01 2.5967693138e+03 
6.8218998580e-05 2.9722880435e-01 2.4696104182e+03 
4.5617081811e-06 4.2853756072e-01 1.8786535865e+03 
2.7446102425e-05 4.4115952758e-01 1.8725890236e+03 
1.8413827038e-05 3.9569754311e-01 2.5245136799e+03 
3.0928637166e-05 2.0562783318e-01 2.2277291274e+03 
4.2018221621e-05 1.0000000000e+00 3.4218480867e+02 
9.5101120177e-05 3.0936502616e-01 2.4864293620e+03 
6.7626531819e-05 3.3390131868e-01 2.5591767931e+03 
1.0899696963e-04 3.1573039874e-01 2.4641054472e+03 
5.1968195642e-05 2.0221938006e-01 2.2789966624e+03 
1.3057859169e-05 1.0000000000e+00 1.8037554918e+03 
2.7254822015e-05 2.4443220994e-01 2.1046840358e+03 
8.5493859178e-05 1.7632360986e-01 2.2919085206e+03 
2.5244957055e-05 1.0000000000e+00 1.7114197887e+03 
4.5252842032e-05 3.3330278939e-01 2.4305399297e+03 
1.2750189424e-05 4.0678040431e-01 2.4063154056e+03 
6.1862474666e-05 3.0538563317e-01 2.4590666214e+03 
4.0619764923e-05 3.4225513986e-01 2.4184487369e+03 
3.6525259978e-04 1.0000000000e+00 3.0017717271e+02 
1.5772495121e-05 1.0000000000e+00 1.7330363707e+03 
1.2215261695e-05 1.0000000000e+00 1.6505354806e+03 
5.9680187806e-06 4.3866911802e-01 2.5164025533e+03 
8.7940290674e-05 3.7388012975e-01 2.5014383936e+03 
7.0901627931e-05 2.7086385715e-01 2.4441636243e+03 
3.1639239607e-05 2.2372426326e-01 2.3038931570e+03 
2.6665274155e-05 3.7105351169e-01 2.3535218374e+03 
2.2894596122e-05 4.2187241572e-01 1.8875428134e+03 
1.4374812463e-05 2.3735415862e-01 2.1436684505e+03 
6.3216154275e-05 3.2462887212e-01 2.4866201935e+03 
7.0930389827e-05 5.7452558112e-01 1.8174806041e+03 
3.8060337253e-05 2.1697314772e-01 2.1633113415e+03 
7.9296634438e-05 3.0775049949e-01 2.4959803564e+03 
6.6149959037e-05 3.0156475087e-01 2.4684360607e+03 
1.6559998066e-05 3.9573414878e-01 2.5342361929e+03 
3.3004698893e-05 2.0464313299e-01 2.1998205946e+03 
7.1684245943e-05 2.3421221454e-01 2.2663644039e+03 
8.4761267122e-05 3.0794790307e-01 2.4357210042e+03 
4.4006823617e-05 3.4971882293e-01 2.5205274383e+03 
1.1282582421e-04 2.8616525810e-01 2.5728288269e+03 
3.8235433493e-05 2.0414410597e-01 2.1831350952e+03 
9.3977666019e-06 1.0000000000e+00 1.5907818393e+03 
2.1585973281e-05 2.9496696816e-01 2.3304934417e+03 
1.3475030925e-04 1.9567874401e-01 2.3554062561e+03 
2.7583010270e-05 1.0000000000e+00 1.1601448097e+03 
2.1044302877e-04 2.5959710661e-01 2.6589810692e+03 
1.3031569917e-04 2.9782210418e-01 2.6322172235e+03 
2.7721359750e-04 2.0832796685e-01 2.7746563395e+03 
1.6028849130e-05 1.0000000000e+00 1.5926087077e+03 
2.8642603015e-04 2.8954379447e-01 2.4979412476e+03 
6.3058992140e-06 4.2398777831e-01 2.6647875212e+03 
6.7895898862e-05 3.1029624680e-01 2.4898509605e+03 
1.8854065077e-05 3.9079075069e-01 2.4261494608e+03 
7.5333712444e-05 3.1431679467e-01 2.4880038964e+03 
2.7727470585e-05 2.2948944865e-01 2.1478960355e+03 
6.2059319828e-05 2.4320901986e-01 2.4030099927e+03 
3.7805966851e-05 4.3399885544e-01 2.3347859101e+03 
8.8355853802e-05 3.3590437666e-01 2.5205442173e+03 
1.0848694496e-04 2.9407236202e-01 2.5134976857e+03 
4.3652685378e-05 3.9212954641e-01 2.4082742023e+03 
5.0564858092e-05 2.8833311249e-01 2.3686314503e+03 
3.6415482690e-05 3.6038305071e-01 2.4336132683e+03 
2.3818462186e-05 1.0000000000e+00 1.6592269005e+03 
1.1468943658e-05 1.0000000000e+00 1.7150789107e+03 
5.1660737736e-05 3.2831554558e-01 2.4679231317e+03 
7.4392088220e-05 1.8961040078e-01 2.3535993111e+03 
1.0328508954e-04 3.1427012715e-01 2.5294270396e+03 
9.1141282105e-05 2.9010346388e-01 2.7493809821e+03 
5.3591688080e-05 1.8008523596e-01 2.2612722115e+03 
1.0453720608e-05 3.8846987148e-01 2.8055482281e+03 
2.1475474781e-05 2.3801631917e-01 2.2478472455e+03 
4.0619316433e-05 2.6204691999e-01 2.3460818364e+03 
1.6162355853e-04 2.8060605273e-01 2.5474081156e+03 
3.2032061744e-05 2.0071243686e-01 2.2363592099e+03 
6.1628689316e-06 1.0000000000e+00 1.7784348375e+03 
1.4225732621e-04 2.6743829197e-01 2.5825711791e+03 
9.2775903764e-05 3.0730344022e-01 2.4479634102e+03 
2.0336118543e-05 3.7238153079e-01 2.3790273032e+03 
6.1803613070e-05 2.2958662909e-01 2.3588280112e+03 
8.7411982124e-05 3.2788633441e-01 2.4946426803e+03 
4.5280615438e-05 3.2685781776e-01 2.4321490645e+03 
4.7603306131e-05 3.2992424556e-01 2.4577036606e+03 
7.1897986052e-05 1.9131721392e-01 2.3374796161e+03 
3.3752470186e-05 2.7494850790e-01 2.0537479626e+03 
4.8383584021e-05 2.9456985615e-01 2.3798072095e+03 
2.5978029475e-05 2.8100867666e-01 2.0458359022e+03 
1.8157192002e-05 2.5415085193e-01 2.1625199355e+03 
4.3541319624e-05 1.0000000000e+00 1.6554031139e+03 
2.4468695781e-04 3.2746043863e-01 2.5228430955e+03 
9.8455128639e-05 2.9953178847e-01 2.6057815329e+03 
8.5745471809e-05 3.2182707930e-01 2.5086459412e+03 
7.5238730113e-05 1.9461042575e-01 2.3137316731e+03 
5.3537648515e-05 1.7310257729e-01 2.2797122004e+03 
2.1165238229e-05 3.8931142178e-01 2.4247141628e+03 
1.0759770784e-05 4.4156775272e-01 2.5009214563e+03 
1.1895612015e-05 1.0000000000e+00 1.7687733356e+03 
1.2773995439e-05 4.8015670106e-01 1.8496797325e+03 
1.3827206972e-05 3.5699448690e-01 2.2687799746e+03 
1.0459509661e-04 3.2626557829e-01 2.4473912931e+03 
5.7217636327e-05 3.0463839295e-01 2.4495056287e+03 
2.8099914438e-04 3.0592782063e-01 2.4902520520e+03 
6.7712957651e-05 3.3489581120e-01 2.5094179791e+03 
8.0849596200e-06 1.0000000000e+00 9.3071131726e+02 
5.7332599828e-05 1.0000000000e+00 3.0000000000e+02 
1.0353511101e-04 2.9876111216e-01 2.7384051573e+03 
3.5824080061e-05 2.1344462062e-01 2.2233860794e+03 
5.6841943785e-05 1.8601718923e-01 2.2758964083e+03 
1.5570297521e-04 2.6955326857e-01 2.7380816069e+03 
8.0813586485e-05 2.9523408683e-01 2.3917896056e+03 
6.1032834261e-06 1.0000000000e+00 1.3069353385e+03 
1.4153384895e-04 1.0000000000e+00 3.4794440616e+02 
5.4504232048e-05 1.0000000000e+00 1.7424905495e+03 
6.6454845579e-06 4.4442937311e-01 2.4238224500e+03 
3.8436484940e-05 4.4269768686e-01 2.3731513995e+03 
1.1039868208e-05 4.0378535189e-01 2.5745372699e+03 
8.2853709441e-05 1.7341480079e-01 2.2731042692e+03 
2.9005738052e-05 3.0691494130e-01 2.3651618472e+03 
7.1375367813e-05 3.5418033214e-01 2.4065296625e+03 
7.0062050111e-05 1.8704962142e-01 2.2486990280e+03 
4.1069466200e-05 3.4723179882e-01 2.4072253185e+03 
2.3660959451e-04 2.3012592567e-01 2.6779161821e+03 
1.3789881428e-05 3.8947054790e-01 2.3603312852e+03 
1.0342175789e-04 3.0140603912e-01 2.4669525825e+03 
7.8673446158e-05 2.0471102124e-01 2.2183198704e+03 
1.1154207567e-04 2.6322507101e-01 2.0768756740e+03 
1.6784320000e-04 3.1501058191e-01 2.5830169997e+03 
9.1750624846e-06 1.0000000000e+00 7.7739505983e+02 
3.5386108746e-05 2.1189130985e-01 2.1684778365e+03 
2.8366425871e-05 2.2798692110e-01 2.1379974245e+03 
2.2425710902e-04 2.8245005704e-01 2.4780331224e+03 
3.0304117773e-06 1.0000000000e+00 1.0707340841e+03 
2.6901771119e-05 3.7097373500e-01 2.4200754303e+03 
4.6088203952e-05 2.5693813244e-01 2.0814996855e+03 
3.6662678082e-05 1.0000000000e+00 4.4138619739e+02 
1.4297507475e-04 3.1961514014e-01 2.5508234451e+03 
7.0898349007e-06 1.0000000000e+00 1.4040093246e+03 
3.4322850489e-05 1.0000000000e+00 1.6531250239e+03 
7.8071526781e-05 3.1235913003e-01 2.5765721833e+03 
2.3739460766e-04 2.9380873653e-01 2.5382160589e+03 
1.3420011205e-05 4.1510340466e-01 2.4513984184e+03 
3.6492130986e-05 2.0229387734e-01 2.2781493286e+03 
3.3201694524e-05 4.9424967177e-01 1.8413611260e+03 
6.9034384457e-05 3.0883720609e-01 2.4858619194e+03 
2.5148408708e-05 2.2757522320e-01 2.1746393784e+03 
2.9370787601e-05 3.8534134732e-01 1.9179772453e+03 
1.0868682338e-04 3.4077109036e-01 2.5325792691e+03 
5.6420350658e-06 4.4428553252e-01 2.3947474429e+03 
4.4865636428e-05 1.9558800424e-01 2.2028415635e+03 
2.1590879725e-05 3.6649925780e-01 2.3887198884e+03 
1.3621875883e-05 4.0371520166e-01 2.3546978886e+03 
4.8887100519e-05 3.5701198066e-01 2.4067494291e+03 
1.3666148672e-04 2.3270840926e-01 2.1219071382e+03 
8.6421077953e-05 3.2633920879e-01 2.6734695493e+03 
3.0186136470e-05 1.0000000000e+00 1.7017143373e+03 
2.3571821942e-04 2.5169834806e-01 2.6362733903e+03 
1.0663750847e-04 2.9250600147e-01 2.5205000813e+03 
9.4488819285e-06 1.0000000000e+00 1.7156864806e+03 
1.3333707568e-04 2.8669093240e-01 2.5918821453e+03 
3.5881934313e-05 2.6138344031e-01 2.0735085100e+03 
7.6690310775e-05 3.0049918707e-01 2.4910017757e+03 
5.2646724801e-05 1.8049328910e-01 2.2392112396e+03 
8.3243940000e-06 1.0000000000e+00 9.6012099905e+02 
1.0367869135e-04 2.9159559942e-01 2.6549374131e+03 
4.1109238846e-05 2.6025361717e-01 2.0779064714e+03 
3.6264831104e-06 1.0000000000e+00 1.2356804576e+03 
8.6848136258e-06 1.0000000000e+00 1.5012356850e+03 
1.4383058920e-04 2.7017519373e-01 2.5851233864e+03 
1.3401285783e-05 1.0000000000e+00 1.5328379085e+03 
8.5870712247e-06 1.0000000000e+00 1.5033699789e+03 
3.8873776648e-05 2.4078960335e-01 2.2548753043e+03 
2.3690482619e-05 4.2571122375e-01 1.8847726312e+03 
1.4779180168e-04 2.0585500890e-01 2.2262165693e+03 
5.4718154010e-05 1.7665210387e-01 2.2843368004e+03 
1.8852196572e-04 3.2353234726e-01 2.5640680733e+03 
2.7209280120e-05 1.0000000000e+00 1.3802627197e+03 
4.7673102453e-06 1.0000000000e+00 9.8352199239e+02 
2.0226286743e-05 2.5783868572e-01 2.0837616192e+03 
1.1793827843e-05 4.4453711172e-01 2.4320369314e+03 
6.2744453878e-06 1.0000000000e+00 1.5322402032e+03 
1.9091419093e-04 3.1214104776e-01 2.5764113118e+03 
1.1715033120e-05 1.0000000000e+00 1.7136192143e+03 
6.9207362093e-06 1.0000000000e+00 1.4747093953e+03 
1.4354510471e-05 5.0996840124e-01 1.8357341969e+03 
3.0325969104e-05 2.5693870448e-01 2.0864435323e+03 
7.7690028216e-05 3.3626539387e-01 2.5254768395e+03 
5.5223804242e-05 2.0771588789e-01 2.1955122416e+03 
4.7107002382e-05 2.4009916572e-01 2.1140712817e+03 
5.8563859738e-06 4.4276612227e-01 2.4515026230e+03 
8.4908050137e-05 2.4736445131e-01 2.4277634568e+03 
5.6744558310e-05 2.0110534359e-01 2.2891402397e+03 
1.3167538512e-05 3.7703269010e-01 2.8464700476e+03 
4.5013042852e-05 3.4395472068e-01 2.5916727891e+03 
2.1831939505e-05 2.3361090462e-01 2.2707367549e+03 
1.4289686609e-05 1.0000000000e+00 1.2408338377e+03 
3.9184165001e-05 3.9690588092e-01 2.3386550523e+03 
1.7710908085e-04 2.9557133031e-01 2.5128422833e+03 
1.9138103381e-05 4.5493949475e-01 1.8628895450e+03 
1.2252254561e-05 1.0000000000e+00 1.6116591591e+03 
2.0174812926e-05 3.8849128066e-01 2.3369727554e+03 
8.4873624408e-06 1.0000000000e+00 7.9714259272e+02 
5.2257652392e-05 2.7310902129e-01 2.0577777786e+03 
1.1060265709e-05 4.1718696607e-01 2.3261550142e+03 
1.7719565880e-05 4.6634766086e-01 1.8558995208e+03 
8.3431526482e-05 2.9123499138e-01 2.4597834820e+03 
1.9212720021e-05 2.2252909294e-01 2.2123201062e+03 
7.4509448896e-06 4.4418030745e-01 2.4123148130e+03 
2.8375578892e-05 2.1620078917e-01 2.2326473468e+03 
6.2978675381e-05 3.4837303902e-01 2.5861422754e+03 
8.2250322651e-05 3.2935378616e-01 2.4286544457e+03 
2.0785444931e-05 1.0000000000e+00 1.6121991496e+03 
8.2647355478e-06 4.3130036093e-01 2.4655479764e+03 
4.4749002753e-06 1.0000000000e+00 9.5889060970e+02 
5.3179204989e-06 1.0000000000e+00 1.3638735336e+03 
1.8415119788e-04 2.8340960171e-01 2.4692231186e+03 
1.3065402527e-05 4.0175215713e-01 1.9019692354e+03 
4.7081169717e-05 1.9130762142e-01 2.2206115947e+03 
2.3414932921e-05 1.0000000000e+00 1.7155268041e+03 
9.5612555457e-05 2.9928994532e-01 2.5246332956e+03 
1.0291323779e-04 2.8020891194e-01 2.4867878008e+03 
4.4533310265e-05 3.2602885727e-01 2.4267533337e+03 
4.0306711540e-05 3.7423893394e-01 2.4854648954e+03 
6.0902449370e-05 1.8326779147e-01 2.2776755476e+03 
5.9853355057e-06 4.4350669039e-01 2.4369558340e+03 
1.6243687017e-04 3.0401657112e-01 2.5105142200e+03 
2.7956521928e-05 4.0391568062e-01 1.9021054480e+03 
4.8372045856e-06 1.0000000000e+00 1.6193929967e+03 
1.1656008706e-04 2.7884565428e-01 2.5569369516e+03 
1.5205361073e-04 2.8416251915e-01 2.5214932310e+03 
8.4586035563e-05 1.0000000000e+00 1.3926880834e+03 
3.6003435215e-05 1.0000000000e+00 1.6568061399e+03 
3.3610542627e-05 3.6147436412e-01 2.4047991788e+03 
1.2112110385e-05 1.0000000000e+00 1.2956291859e+03 
1.7425037511e-05 4.1437401104e-01 2.4484670452e+03 
1.0278688576e-04 2.8882733848e-01 2.5172759163e+03 
1.4961222138e-05 1.0000000000e+00 1.7920545438e+03 
1.9333531220e-04 2.8818927325e-01 2.5927977699e+03 
1.8151944132e-05 1.0000000000e+00 1.7338509565e+03 
1.3930918920e-05 5.3417816324e-01 1.8274137115e+03 
1.9023612940e-05 3.5961991582e-01 1.9433905055e+03 
1.1110573398e-05 4.2198626841e-01 2.4616108673e+03 
4.9972421376e-06 1.0000000000e+00 1.4998261208e+03 
2.8106950605e-05 3.9126823771e-01 2.3662237168e+03 
1.1619305672e-04 1.9492321752e-01 2.2430498625e+03 
2.6172990530e-05 2.6321798012e-01 2.0724856478e+03 
1.1110051074e-04 3.2810426518e-01 2.4693760309e+03 
1.0632284435e-05 4.1338744479e-01 2.3479049711e+03 
6.7865702294e-05 2.1447994609e-01 2.3639840327e+03 
6.3698817921e-05 2.4957586646e-01 2.3573464546e+03 
1.5450570217e-05 2.6463487476e-01 2.0803505415e+03 
7.4565194723e-06 1.0000000000e+00 1.5778475375e+03 
1.4334075962e-05 3.9301250012e-01 2.3517219198e+03 
1.0883728766e-04 2.9919941261e-01 2.6787398431e+03 
9.9273456644e-06 4.4230790174e-01 2.4576303174e+03 
1.4992345453e-05 4.0875125348e-01 2.3415098252e+03 
1.2280448416e-04 2.9484844977e-01 2.6348698331e+03 
3.1984706356e-05 3.4833574201e-01 2.7288827136e+03 
2.2630414961e-05 3.8994083672e-01 1.9094348791e+03 
8.5844431249e-06 1.0000000000e+00 1.5860729887e+03 
2.3593467586e-05 3.1355454630e-01 2.3560006952e+03 
3.4855759675e-05 2.1460733048e-01 2.1915269652e+03 
4.8868052805e-06 1.0000000000e+00 1.5930198066e+03 
5.5668372877e-06 1.0000000000e+00 1.4824921325e+03 
4.2864325858e-05 2.3275960894e-01 2.1246397076e+03 
2.5174314626e-06 1.0000000000e+00 1.1497121675e+03 
1.6840167931e-05 1.0000000000e+00 1.4919971796e+03 
5.2487862213e-05 2.0627031623e-01 2.2863859014e+03 
4.0552906391e-05 3.6783354384e-01 2.3874297421e+03 
2.9190631359e-05 2.8891389608e-01 2.0318631182e+03 
7.3318637620e-05 3.7567277527e-01 2.4745799564e+03 
3.5231057917e-05 3.7507718828e-01 2.4574654218e+03 
8.4705889606e-06 4.2716530408e-01 2.3592384632e+03 
8.0809324763e-05 2.9040899369e-01 2.4781263680e+03 
4.0396822106e-05 2.7465658215e-01 2.3668317116e+03 
5.8622379851e-05 3.2643515100e-01 2.6016195376e+03 
1.4208225266e-05 1.0000000000e+00 1.4122187845e+03 
4.3884630619e-05 2.2388022379e-01 2.1424008868e+03 
3.1830095150e-05 3.2301773138e-01 2.3698778554e+03 
8.2358583386e-05 2.3703640257e-01 2.3086404816e+03 
1.8236269353e-05 3.9686592951e-01 2.4492684182e+03 
8.8419397271e-05 3.0810483132e-01 2.5248611951e+03 
1.4986055540e-05 4.1415329046e-01 2.3320258959e+03 
2.5962764579e-04 2.5154290801e-01 2.6492308920e+03 
1.1167377581e-04 2.9218233023e-01 2.5624578493e+03 
2.1677157759e-05 2.6603158711e-01 2.0675463254e+03 
2.3514312604e-05 2.8187415871e-01 2.2925827601e+03 
5.1913296788e-05 3.3048953771e-01 2.6947140845e+03 
2.8469470070e-05 1.0000000000e+00 1.8086397347e+03 
1.0601502366e-05 4.0853047904e-01 2.3124716680e+03 
2.3971065620e-05 2.9077474257e-01 2.3416305300e+03 
1.1309182092e-05 4.2577820283e-01 2.4369612581e+03 
7.2859886797e-06 4.4249461632e-01 2.4577710539e+03 
2.1899009942e-04 2.8553240197e-01 2.6105425774e+03 
7.1054479376e-06 1.0000000000e+00 1.6432029738e+03 
8.8250088306e-05 2.9275426051e-01 2.7573543118e+03 
5.9713262229e-05 2.9219818304e-01 2.3960745572e+03 
