# Supplementary material for: Atmospheric CO2 levels from 2.7 billion years ago inferred from micrometeorite oxidation
Source: Sci Adv. 2020 Jan 22;6(4):eaay4644. doi: 10.1126/sciadv.aay4644 (PMC6976288; doi:10.1126/sciadv.aay4644)
Supplement: Data file S1 [file aay4644_Data_file_S1.zip › co2_atmos/co2_72/args_array.dat]

Mass [kg]        Velocity [m s-1]    Theta [rad]    CO2 [wt. frac]    
1.5228080445e-12 1.2156813452e+04 6.7664159811e-01 7.2000000000e-01 
2.3144418303e-08 1.5057772451e+04 4.3495004733e-01 7.2000000000e-01 
2.7664228159e-08 1.2385829552e+04 9.3374902907e-01 7.2000000000e-01 
8.4886151762e-08 1.5331989687e+04 1.2068896929e+00 7.2000000000e-01 
5.2220645697e-10 1.3725953588e+04 1.2056185987e+00 7.2000000000e-01 
3.4362789409e-09 1.7372968933e+04 5.8826019137e-01 7.2000000000e-01 
1.9103228489e-10 2.0000000000e+04 1.4793130788e+00 7.2000000000e-01 
1.3824397996e-07 1.3476397083e+04 6.9309343084e-01 7.2000000000e-01 
4.0788442817e-06 1.4132907732e+04 2.3429692106e-01 7.2000000000e-01 
3.4671519502e-08 1.3533748070e+04 5.5001923933e-01 7.2000000000e-01 
9.3589294660e-11 2.0000000000e+04 6.3097131558e-01 7.2000000000e-01 
1.5945945939e-08 1.1548836012e+04 9.0995742299e-01 7.2000000000e-01 
3.4636237027e-08 1.6876624908e+04 7.3820102986e-01 7.2000000000e-01 
4.1812727492e-10 1.6824389931e+04 7.0622842350e-01 7.2000000000e-01 
2.3672866541e-10 1.4568859792e+04 7.0807036815e-01 7.2000000000e-01 
1.0778138469e-09 1.3885540675e+04 6.4685688874e-01 7.2000000000e-01 
1.2977314427e-12 1.1233120887e+04 8.5703622358e-01 7.2000000000e-01 
2.8174184392e-10 1.1546958833e+04 6.3792133677e-01 7.2000000000e-01 
3.7024107456e-08 1.1374207071e+04 7.0207358468e-01 7.2000000000e-01 
7.8835044240e-11 1.2009127701e+04 7.8297048077e-01 7.2000000000e-01 
5.5193685358e-07 1.6063566399e+04 1.1759442753e+00 7.2000000000e-01 
5.0803108332e-10 1.4206260796e+04 1.0360296344e+00 7.2000000000e-01 
1.4504521125e-08 2.0000000000e+04 6.9271446174e-01 7.2000000000e-01 
3.0817542066e-08 1.3738921030e+04 1.0553852065e+00 7.2000000000e-01 
1.5718394015e-08 1.7765066265e+04 8.8639211511e-01 7.2000000000e-01 
2.4236846290e-11 1.2394719893e+04 5.0382554449e-01 7.2000000000e-01 
4.7207868210e-09 1.1322429323e+04 5.3481779592e-02 7.2000000000e-01 
1.1589336236e-08 1.6709566426e+04 9.8134514569e-01 7.2000000000e-01 
2.8368685682e-10 1.5852070504e+04 1.0218886370e+00 7.2000000000e-01 
1.1555646810e-06 1.2662038319e+04 1.0346579984e+00 7.2000000000e-01 
7.8010829750e-11 1.3492905549e+04 8.7310253263e-01 7.2000000000e-01 
8.7022441119e-08 1.9306035604e+04 9.1706575837e-01 7.2000000000e-01 
4.8631031135e-10 1.1481635551e+04 6.2464336144e-01 7.2000000000e-01 
2.8592413245e-06 1.1285083039e+04 1.2915836250e+00 7.2000000000e-01 
1.3509428856e-09 1.7779128901e+04 1.4454209419e+00 7.2000000000e-01 
1.8350581749e-08 1.2651148160e+04 6.1806948811e-01 7.2000000000e-01 
2.1024304016e-11 1.2671275076e+04 7.5299305468e-01 7.2000000000e-01 
1.1226890707e-10 1.3459215697e+04 5.1480294481e-01 7.2000000000e-01 
2.1943090556e-06 1.4362934322e+04 1.1547911348e+00 7.2000000000e-01 
1.3360725056e-10 1.6427159205e+04 7.4253126865e-01 7.2000000000e-01 
2.8319258260e-09 1.2302018449e+04 2.6775199555e-01 7.2000000000e-01 
7.4250521820e-09 1.6348647762e+04 6.4904306635e-01 7.2000000000e-01 
3.5757299609e-07 1.1473795419e+04 9.0284250878e-01 7.2000000000e-01 
4.7836924091e-11 1.2276563057e+04 8.4285412049e-01 7.2000000000e-01 
1.0270118034e-09 2.0000000000e+04 5.4344406325e-01 7.2000000000e-01 
8.9707450245e-07 1.1642533238e+04 9.3965786618e-01 7.2000000000e-01 
9.5206035220e-10 1.1237710264e+04 6.3741533788e-01 7.2000000000e-01 
2.3799340888e-10 1.2982873434e+04 8.7429856458e-01 7.2000000000e-01 
3.6106288120e-08 1.2459425170e+04 7.5056341599e-01 7.2000000000e-01 
2.5712466388e-09 1.3308046568e+04 8.9433553334e-01 7.2000000000e-01 
1.7113520619e-07 1.2081006995e+04 1.3273342821e+00 7.2000000000e-01 
2.4906831058e-09 1.4372848367e+04 2.5508812746e-01 7.2000000000e-01 
1.3902697501e-07 1.6733708730e+04 8.2121132757e-01 7.2000000000e-01 
3.4904890550e-08 1.6949526202e+04 1.1200064733e+00 7.2000000000e-01 
1.1301635448e-05 1.1388489965e+04 1.3479195335e+00 7.2000000000e-01 
1.5664833431e-08 1.1923714071e+04 8.6838747842e-01 7.2000000000e-01 
1.2063930013e-12 1.3479529400e+04 2.5439997326e-01 7.2000000000e-01 
3.7203406435e-09 1.1282862296e+04 4.6073837332e-01 7.2000000000e-01 
2.3465947698e-05 1.4965201973e+04 1.1680283359e+00 7.2000000000e-01 
2.8113535300e-08 1.3943261148e+04 1.3433187429e+00 7.2000000000e-01 
1.2719530434e-09 1.4038930684e+04 1.0266174366e+00 7.2000000000e-01 
2.9784496921e-12 1.5077368542e+04 9.6986556493e-01 7.2000000000e-01 
9.3027676791e-11 1.4430873710e+04 3.7343187111e-01 7.2000000000e-01 
7.4252661872e-09 1.1776866504e+04 1.2286374706e+00 7.2000000000e-01 
1.9305641172e-08 1.1854817740e+04 1.3242167368e+00 7.2000000000e-01 
1.5064909124e-08 1.1415437895e+04 5.0161887510e-01 7.2000000000e-01 
1.6415212233e-10 1.3039733923e+04 6.1444608695e-01 7.2000000000e-01 
6.4007087861e-10 1.2385539304e+04 1.1010904697e+00 7.2000000000e-01 
4.8539292153e-10 1.3378130431e+04 2.7228144579e-01 7.2000000000e-01 
8.0486310109e-10 1.2984845325e+04 7.0455152378e-01 7.2000000000e-01 
2.5194116107e-06 1.8547169607e+04 1.0932784388e+00 7.2000000000e-01 
5.2769816419e-09 1.1991095162e+04 1.1931528103e+00 7.2000000000e-01 
1.2337182814e-08 1.2921467269e+04 4.6847580015e-01 7.2000000000e-01 
9.0930360045e-09 1.1490266428e+04 7.9895022655e-01 7.2000000000e-01 
2.1142850087e-09 1.2199101490e+04 1.2216585531e+00 7.2000000000e-01 
2.2766177765e-07 1.3868981153e+04 8.2847798759e-01 7.2000000000e-01 
1.4945351796e-08 1.5321365426e+04 6.7008966335e-01 7.2000000000e-01 
2.5050176303e-12 1.1211488701e+04 2.2280515714e-01 7.2000000000e-01 
2.1594581288e-09 1.1365689954e+04 8.8243088764e-01 7.2000000000e-01 
1.2428694916e-08 1.1542052916e+04 9.7542427989e-01 7.2000000000e-01 
8.3002195276e-10 1.4057913483e+04 1.0016358360e+00 7.2000000000e-01 
1.7672712383e-08 1.2531395554e+04 4.9539747245e-01 7.2000000000e-01 
5.4240144701e-08 1.4020997917e+04 1.0579459087e+00 7.2000000000e-01 
2.4108582264e-07 1.6638250930e+04 9.1726276255e-01 7.2000000000e-01 
6.0491815823e-09 1.1219450830e+04 3.0892770448e-01 7.2000000000e-01 
2.1942432923e-10 1.6107555916e+04 6.5220208579e-01 7.2000000000e-01 
1.2670591484e-09 1.1576129138e+04 5.6035225654e-01 7.2000000000e-01 
7.7592826826e-09 1.2875920302e+04 6.4868343418e-01 7.2000000000e-01 
7.5546876668e-08 1.2957840259e+04 4.8070229739e-01 7.2000000000e-01 
2.1400514990e-07 1.3597819091e+04 1.2791316222e+00 7.2000000000e-01 
1.5101071421e-07 1.2012892218e+04 5.4715784744e-01 7.2000000000e-01 
1.0644340800e-10 1.2986800865e+04 1.1635307692e+00 7.2000000000e-01 
4.4835437601e-06 1.1950010816e+04 9.3206172867e-01 7.2000000000e-01 
1.9976158297e-11 1.1819155109e+04 7.0295309501e-01 7.2000000000e-01 
2.4158303644e-10 1.4996427510e+04 7.4864968384e-01 7.2000000000e-01 
1.1839760351e-10 1.2074200469e+04 9.7695302614e-01 7.2000000000e-01 
1.6130223529e-09 1.3768242566e+04 9.4728972786e-01 7.2000000000e-01 
1.2080668739e-10 1.2950249031e+04 1.1295674629e+00 7.2000000000e-01 
3.0771626312e-10 1.4556460227e+04 2.3394431774e-01 7.2000000000e-01 
7.3793474455e-12 1.5483325458e+04 6.7127911983e-01 7.2000000000e-01 
2.2080175233e-06 1.7236515946e+04 2.5729707242e-01 7.2000000000e-01 
9.8605483380e-10 1.2371759607e+04 3.4203174248e-01 7.2000000000e-01 
4.2116187787e-08 1.4497598189e+04 7.4877457239e-01 7.2000000000e-01 
5.6052781804e-07 1.1893310547e+04 2.1943666121e-01 7.2000000000e-01 
6.3603924335e-09 1.2754561062e+04 1.1849155793e+00 7.2000000000e-01 
2.7749280890e-07 1.3379696496e+04 1.5159330940e+00 7.2000000000e-01 
1.4604921468e-11 1.2760785275e+04 1.1576352928e+00 7.2000000000e-01 
1.9397676242e-11 1.1528002273e+04 9.0821005110e-01 7.2000000000e-01 
6.0951714693e-11 1.4398071762e+04 1.3015369381e+00 7.2000000000e-01 
1.7627790011e-09 1.1442339965e+04 4.8625415924e-01 7.2000000000e-01 
4.0016309756e-10 1.8461992887e+04 3.6384370961e-01 7.2000000000e-01 
5.1387812529e-06 1.2266122733e+04 1.1287227288e+00 7.2000000000e-01 
2.3907789917e-07 1.1994627552e+04 3.6832120423e-01 7.2000000000e-01 
1.3940720835e-10 1.7770500636e+04 1.1291112093e+00 7.2000000000e-01 
1.2155725651e-07 1.3472947229e+04 7.6406418500e-01 7.2000000000e-01 
8.2709256630e-09 1.2313729680e+04 1.2097694759e+00 7.2000000000e-01 
1.1389412221e-10 2.0000000000e+04 6.2582494619e-01 7.2000000000e-01 
1.1184963062e-10 2.0000000000e+04 1.2436802831e+00 7.2000000000e-01 
2.6520129721e-05 1.3899965063e+04 1.1130704304e+00 7.2000000000e-01 
6.1759981479e-10 1.3085197889e+04 1.3881540019e+00 7.2000000000e-01 
3.6271066874e-06 1.2403801586e+04 6.2003338446e-01 7.2000000000e-01 
3.5897280764e-11 1.2833885943e+04 3.6734462807e-01 7.2000000000e-01 
2.7206748350e-10 1.1789660064e+04 6.1350749415e-01 7.2000000000e-01 
1.2971014193e-05 1.6666431562e+04 1.0767635943e+00 7.2000000000e-01 
2.5306389857e-07 2.0000000000e+04 4.6015481128e-01 7.2000000000e-01 
2.4538561477e-09 1.3372066817e+04 4.4303823416e-01 7.2000000000e-01 
4.0784318587e-07 1.2215809772e+04 6.2300634988e-01 7.2000000000e-01 
1.5283620902e-10 1.1918052485e+04 1.2797145853e+00 7.2000000000e-01 
3.3152122715e-10 1.1722828389e+04 5.7076651889e-02 7.2000000000e-01 
9.8522161680e-11 1.2384350062e+04 7.6635128405e-01 7.2000000000e-01 
1.8161549089e-08 1.2287586391e+04 5.7838443484e-01 7.2000000000e-01 
2.0831561087e-08 1.4696551666e+04 3.6517037348e-01 7.2000000000e-01 
1.0223329207e-06 1.4567667583e+04 4.9298405609e-01 7.2000000000e-01 
6.4479850545e-10 1.3782764515e+04 1.1083149026e+00 7.2000000000e-01 
8.4555749578e-11 1.1762940209e+04 7.9143116668e-01 7.2000000000e-01 
1.6680708342e-08 1.3698786528e+04 1.4494466303e+00 7.2000000000e-01 
6.5727955940e-10 1.1558847563e+04 1.1449083507e+00 7.2000000000e-01 
4.3634695245e-09 1.1684182221e+04 2.3211364865e-01 7.2000000000e-01 
1.3719816284e-07 1.1398295052e+04 4.4396285702e-01 7.2000000000e-01 
2.7473166791e-08 1.1928518430e+04 6.6068823761e-01 7.2000000000e-01 
8.6513529941e-10 1.4072862862e+04 7.7220463961e-01 7.2000000000e-01 
8.1169816428e-07 1.1268508870e+04 4.0450336786e-01 7.2000000000e-01 
2.1235156882e-07 1.3426279513e+04 5.1932755549e-01 7.2000000000e-01 
5.0663200572e-07 1.2037245754e+04 5.3894748358e-01 7.2000000000e-01 
1.6369504699e-11 1.3091993286e+04 4.1115388992e-01 7.2000000000e-01 
2.0908267441e-12 1.2854850579e+04 9.4785055398e-01 7.2000000000e-01 
4.7121653468e-09 1.3657364659e+04 5.7620473921e-01 7.2000000000e-01 
1.7209339793e-09 1.2688437275e+04 9.0619240402e-01 7.2000000000e-01 
3.5781590835e-09 1.1499955541e+04 1.1314015777e+00 7.2000000000e-01 
1.4402207166e-06 1.2014917232e+04 4.3874688742e-01 7.2000000000e-01 
6.0910505366e-09 1.5167238567e+04 7.9615240738e-01 7.2000000000e-01 
2.8737571735e-12 1.1546759375e+04 4.6651774283e-01 7.2000000000e-01 
2.2103725290e-05 1.1441817908e+04 9.2112752077e-01 7.2000000000e-01 
1.3012207650e-08 1.2415593328e+04 2.6780914850e-01 7.2000000000e-01 
2.2011018369e-08 1.2013069039e+04 9.8575120982e-01 7.2000000000e-01 
7.6371687994e-10 1.3528176211e+04 1.2553737327e+00 7.2000000000e-01 
8.2401104490e-08 1.2693778769e+04 8.0334823695e-01 7.2000000000e-01 
2.9448099800e-09 1.2506147057e+04 5.2548741550e-01 7.2000000000e-01 
2.4210333944e-05 1.1822619869e+04 7.5811477374e-01 7.2000000000e-01 
5.4167052848e-10 1.2893685446e+04 1.0609061963e+00 7.2000000000e-01 
7.7909017751e-09 1.2540746397e+04 5.2482000489e-01 7.2000000000e-01 
4.3736165993e-08 2.0000000000e+04 2.0016367505e-01 7.2000000000e-01 
1.0566327788e-10 1.5637682132e+04 1.6777677487e-01 7.2000000000e-01 
5.8951715451e-09 1.4467057057e+04 2.9521264670e-01 7.2000000000e-01 
2.3352910130e-07 2.0000000000e+04 4.9975784758e-01 7.2000000000e-01 
9.2654837002e-10 1.5729339593e+04 1.2680639604e+00 7.2000000000e-01 
1.6612289950e-11 1.4522613355e+04 7.2533560937e-01 7.2000000000e-01 
1.2086148053e-10 1.1533206949e+04 1.1306712839e+00 7.2000000000e-01 
1.4287147043e-10 1.8887003480e+04 3.6151720419e-01 7.2000000000e-01 
3.5033949415e-10 1.1767895253e+04 4.2055362755e-01 7.2000000000e-01 
3.5851011298e-08 2.0000000000e+04 9.8694522454e-01 7.2000000000e-01 
1.1371828392e-09 1.1925105035e+04 1.3065886488e+00 7.2000000000e-01 
1.6580390097e-09 1.3577215586e+04 5.4904214986e-01 7.2000000000e-01 
1.1611282904e-10 1.2097685060e+04 9.0009614450e-01 7.2000000000e-01 
2.6347068881e-09 1.2483017373e+04 3.5548877458e-01 7.2000000000e-01 
5.1636950417e-10 1.9052184229e+04 5.5912366515e-01 7.2000000000e-01 
2.5207058205e-09 1.6298270884e+04 6.2255006101e-01 7.2000000000e-01 
8.7296076234e-11 1.2786957299e+04 7.6537805273e-01 7.2000000000e-01 
1.3915649413e-09 1.3979517089e+04 5.3646442337e-01 7.2000000000e-01 
4.1081307278e-09 1.1454490861e+04 3.3810317263e-01 7.2000000000e-01 
1.2767414311e-10 1.4609017235e+04 1.2876134453e+00 7.2000000000e-01 
2.0051197852e-07 2.0000000000e+04 5.3462167735e-01 7.2000000000e-01 
5.5570932911e-08 1.3853739744e+04 7.3021345121e-01 7.2000000000e-01 
3.4553961221e-10 1.7001007745e+04 1.2509677827e+00 7.2000000000e-01 
2.1610340459e-09 1.4090861037e+04 9.8011333999e-01 7.2000000000e-01 
2.7632069756e-08 1.1340121103e+04 6.1554118314e-01 7.2000000000e-01 
5.1341422850e-09 1.6995228209e+04 1.4955598150e+00 7.2000000000e-01 
5.5838587672e-10 1.1845580786e+04 8.8764846589e-01 7.2000000000e-01 
8.8656104551e-10 2.0000000000e+04 6.5120772634e-01 7.2000000000e-01 
2.0923867282e-06 1.4047560145e+04 1.1558160476e+00 7.2000000000e-01 
1.9102756259e-10 1.2314065539e+04 7.6114175471e-01 7.2000000000e-01 
2.3566459568e-06 1.9435220325e+04 4.0463016836e-01 7.2000000000e-01 
1.2699855714e-11 1.3300979200e+04 8.5408637557e-01 7.2000000000e-01 
7.6106669509e-09 1.3401381660e+04 9.6720685780e-01 7.2000000000e-01 
2.6919735657e-08 1.1902493964e+04 9.4001212584e-01 7.2000000000e-01 
1.0972373035e-06 1.6169772468e+04 7.2173653614e-01 7.2000000000e-01 
1.4482574690e-08 1.2024993768e+04 6.1887110873e-01 7.2000000000e-01 
9.8153949086e-07 1.1407449906e+04 1.0863575359e+00 7.2000000000e-01 
3.1352125900e-08 1.1431653671e+04 1.1709585660e+00 7.2000000000e-01 
6.1358084195e-09 1.2390854120e+04 1.1577121491e+00 7.2000000000e-01 
7.6506960888e-08 2.0000000000e+04 6.4748308052e-01 7.2000000000e-01 
2.2864908834e-09 1.3864567163e+04 9.9714081366e-01 7.2000000000e-01 
4.0918916084e-09 1.1455009162e+04 6.8555928361e-01 7.2000000000e-01 
2.4214698871e-09 1.3423703907e+04 5.5378760045e-01 7.2000000000e-01 
5.7564309701e-09 1.2818087472e+04 1.0504120846e+00 7.2000000000e-01 
3.1986085213e-08 1.3834785451e+04 6.0893209221e-01 7.2000000000e-01 
3.3420687137e-08 1.2486406967e+04 8.5285933356e-01 7.2000000000e-01 
3.2905328882e-09 1.1788711445e+04 9.4179899457e-01 7.2000000000e-01 
3.1419209897e-07 1.3337020909e+04 8.2159832048e-01 7.2000000000e-01 
5.4413285696e-09 1.4700452475e+04 7.3337509700e-01 7.2000000000e-01 
3.3284547057e-10 1.3573299282e+04 7.5888013967e-01 7.2000000000e-01 
5.6180936719e-09 1.2873676583e+04 7.6293455264e-01 7.2000000000e-01 
2.4804248321e-08 1.1365960098e+04 1.4319585601e+00 7.2000000000e-01 
4.9396247312e-09 1.9964950177e+04 8.8911119586e-01 7.2000000000e-01 
2.1734368410e-06 1.1207483049e+04 7.3703146857e-01 7.2000000000e-01 
2.3028445371e-07 1.1351092541e+04 1.0386939955e+00 7.2000000000e-01 
2.4404790177e-09 1.5022467471e+04 6.2137988606e-01 7.2000000000e-01 
1.7900422290e-09 1.2132000705e+04 9.8227345795e-01 7.2000000000e-01 
4.0472340633e-10 1.2754654923e+04 9.5890267438e-01 7.2000000000e-01 
1.2176579241e-10 1.2919999893e+04 4.4230561040e-01 7.2000000000e-01 
2.2650715402e-11 1.8272997551e+04 4.0196814245e-01 7.2000000000e-01 
1.0856139568e-08 1.1651396935e+04 8.2689322978e-01 7.2000000000e-01 
1.6199949086e-08 1.2861297430e+04 1.4146385959e+00 7.2000000000e-01 
1.3579267281e-09 1.3271031215e+04 9.0540302146e-01 7.2000000000e-01 
1.6930063156e-05 1.1216530990e+04 4.7385579544e-02 7.2000000000e-01 
6.6831271359e-08 2.0000000000e+04 9.6601564542e-01 7.2000000000e-01 
4.7980042756e-08 1.1311067717e+04 1.4194310010e+00 7.2000000000e-01 
6.2595589444e-11 1.6082683680e+04 1.1008199449e+00 7.2000000000e-01 
6.6672126936e-09 1.1401151194e+04 1.3794629254e+00 7.2000000000e-01 
1.3836212912e-10 1.1304405771e+04 2.4793392419e-01 7.2000000000e-01 
1.1567177685e-12 1.9624693713e+04 9.9630352407e-01 7.2000000000e-01 
1.5344167294e-10 1.3942379238e+04 5.1511907713e-01 7.2000000000e-01 
1.8237899449e-09 1.2005272822e+04 8.2207305949e-01 7.2000000000e-01 
9.3587568588e-13 2.0000000000e+04 6.1139280606e-01 7.2000000000e-01 
1.5976048251e-11 1.4222147049e+04 1.2149389703e+00 7.2000000000e-01 
9.9022882601e-09 1.8557149060e+04 5.2874647377e-01 7.2000000000e-01 
1.1410079754e-05 1.2539873670e+04 6.0226961139e-01 7.2000000000e-01 
1.1188613036e-08 1.1369828024e+04 5.8269808362e-01 7.2000000000e-01 
2.3331134373e-10 1.3984910227e+04 6.6741221233e-01 7.2000000000e-01 
6.8947673869e-07 1.2698585266e+04 7.1624525328e-01 7.2000000000e-01 
1.0256107187e-08 1.3864451562e+04 7.1128428644e-01 7.2000000000e-01 
2.1998155397e-10 1.2912736376e+04 8.6963414075e-01 7.2000000000e-01 
3.4398084756e-10 1.3295974093e+04 1.0429537900e+00 7.2000000000e-01 
1.0489353100e-09 1.3443079106e+04 9.9851765036e-01 7.2000000000e-01 
1.3533550704e-09 1.1689125461e+04 8.0201282971e-01 7.2000000000e-01 
5.5578180039e-07 1.2674658087e+04 1.3633422639e+00 7.2000000000e-01 
6.5002601769e-10 1.6611752998e+04 3.2106655263e-01 7.2000000000e-01 
2.6513448158e-10 1.3781639264e+04 5.5712147136e-01 7.2000000000e-01 
1.0157786779e-07 1.8368820389e+04 1.1265276616e+00 7.2000000000e-01 
1.5498701434e-11 1.3062963626e+04 5.0214676542e-01 7.2000000000e-01 
1.3361357438e-10 1.2287070367e+04 2.6331078182e-01 7.2000000000e-01 
1.1777362940e-10 1.1329722917e+04 6.5635146732e-01 7.2000000000e-01 
2.7114855643e-10 1.5915171048e+04 6.3271677961e-01 7.2000000000e-01 
4.0565745007e-10 1.4916560032e+04 4.4324858229e-01 7.2000000000e-01 
9.3599756750e-09 1.2846720240e+04 1.3227824807e+00 7.2000000000e-01 
1.4582135099e-11 2.0000000000e+04 1.1812822574e+00 7.2000000000e-01 
8.6584010958e-08 2.0000000000e+04 1.2038077228e+00 7.2000000000e-01 
1.0049027454e-08 1.3598320247e+04 8.6978097559e-01 7.2000000000e-01 
5.4781904911e-09 1.2018732836e+04 4.5863385401e-01 7.2000000000e-01 
4.6628332588e-11 1.6407188604e+04 1.6585351975e-01 7.2000000000e-01 
1.1568147523e-11 1.6939776651e+04 4.1785163070e-01 7.2000000000e-01 
2.5312005176e-08 1.1670774568e+04 7.2164313231e-01 7.2000000000e-01 
2.0261936768e-10 1.1331427773e+04 5.4338146259e-01 7.2000000000e-01 
2.7940735017e-07 2.0000000000e+04 8.3783620343e-01 7.2000000000e-01 
3.5352103823e-07 1.1876123484e+04 1.2375226873e+00 7.2000000000e-01 
9.5226093761e-12 2.0000000000e+04 4.6949253038e-01 7.2000000000e-01 
1.0245275583e-07 1.3686292859e+04 1.3136863871e+00 7.2000000000e-01 
1.4891781484e-09 1.4396999024e+04 5.8711876990e-01 7.2000000000e-01 
1.4818340058e-09 1.1745589560e+04 7.9943929457e-01 7.2000000000e-01 
1.1449800670e-07 1.6082888720e+04 3.4125280776e-01 7.2000000000e-01 
3.5315015581e-10 1.1937494145e+04 1.0529575957e+00 7.2000000000e-01 
4.1257373410e-09 1.1655852705e+04 2.3982146454e-01 7.2000000000e-01 
2.7328809695e-09 1.2807661882e+04 1.0303476962e+00 7.2000000000e-01 
2.4209707001e-08 1.2065536356e+04 4.3949407499e-01 7.2000000000e-01 
5.4152572859e-10 1.4986340513e+04 4.9138538581e-01 7.2000000000e-01 
1.2569591074e-09 1.3634531776e+04 1.0996611269e+00 7.2000000000e-01 
1.3313569589e-11 1.1250367293e+04 3.6785382688e-01 7.2000000000e-01 
4.5134108609e-10 1.1601618116e+04 8.0671385944e-01 7.2000000000e-01 
7.9294310270e-09 1.4335801946e+04 4.9068938887e-01 7.2000000000e-01 
1.6400233356e-07 1.1689232960e+04 1.2648404651e+00 7.2000000000e-01 
6.6938570438e-06 1.5032609445e+04 1.1333822185e+00 7.2000000000e-01 
4.5978895998e-09 1.3244147405e+04 1.3613572880e+00 7.2000000000e-01 
1.2607457659e-08 1.3539374360e+04 1.3663275118e+00 7.2000000000e-01 
7.1863609096e-10 1.4862810737e+04 8.6585515543e-01 7.2000000000e-01 
1.2035246514e-09 1.3499800456e+04 1.0696931275e+00 7.2000000000e-01 
1.5126958957e-07 1.1656616745e+04 7.2466839837e-01 7.2000000000e-01 
2.4534592428e-05 1.8934796221e+04 1.1450409923e+00 7.2000000000e-01 
8.4799408047e-11 1.2588217434e+04 1.2464342381e+00 7.2000000000e-01 
5.7234107759e-09 1.2564731103e+04 3.9937288304e-01 7.2000000000e-01 
5.3234845101e-08 1.1646102702e+04 7.4221930715e-01 7.2000000000e-01 
8.1445515289e-11 1.5145570419e+04 1.0295905178e+00 7.2000000000e-01 
7.9816507626e-06 1.1870948653e+04 6.1085593613e-01 7.2000000000e-01 
8.7919146383e-13 1.1731038512e+04 1.4656320996e+00 7.2000000000e-01 
2.6872142030e-06 1.3179185905e+04 1.2367485904e+00 7.2000000000e-01 
3.9132395547e-09 1.6954592551e+04 8.6810642846e-01 7.2000000000e-01 
2.2113408881e-08 1.2534828807e+04 2.9215841890e-01 7.2000000000e-01 
3.8810892933e-09 2.0000000000e+04 3.2382489248e-01 7.2000000000e-01 
4.1448418115e-11 1.2081991604e+04 8.2201558112e-01 7.2000000000e-01 
2.4125201844e-10 1.3415087462e+04 3.7437731750e-01 7.2000000000e-01 
1.8658621931e-05 1.2528328420e+04 8.5082442272e-01 7.2000000000e-01 
4.5746963842e-09 1.4630278978e+04 3.7867602242e-01 7.2000000000e-01 
1.9654320833e-09 1.2808117165e+04 3.2482655364e-01 7.2000000000e-01 
2.5298110212e-08 1.3995046601e+04 5.2074499329e-01 7.2000000000e-01 
3.9851603604e-10 1.1663037742e+04 1.1426761472e+00 7.2000000000e-01 
3.1918170375e-08 1.6620140818e+04 1.2382188874e+00 7.2000000000e-01 
1.9046023455e-08 1.2322532402e+04 1.0545809542e+00 7.2000000000e-01 
3.2573190127e-10 1.3056810694e+04 7.0055578748e-01 7.2000000000e-01 
6.0155321806e-10 1.2044061914e+04 2.5053689623e-01 7.2000000000e-01 
2.0963345346e-09 1.6048457518e+04 5.1382051760e-01 7.2000000000e-01 
2.2342636943e-11 1.3722824807e+04 1.1319217719e+00 7.2000000000e-01 
1.8832051509e-10 1.3004850609e+04 4.7627940009e-01 7.2000000000e-01 
9.0644638335e-09 1.1457029642e+04 1.0551043011e+00 7.2000000000e-01 
1.8532741050e-05 1.1399525290e+04 6.0474697284e-01 7.2000000000e-01 
1.4335522977e-10 1.1924388541e+04 1.3601420414e+00 7.2000000000e-01 
3.5575797604e-08 2.0000000000e+04 3.7747542032e-01 7.2000000000e-01 
1.4063894532e-12 1.1427469100e+04 6.9295667557e-01 7.2000000000e-01 
7.0192596033e-08 1.6534850412e+04 2.6528975595e-01 7.2000000000e-01 
1.9837764425e-09 1.7406906476e+04 4.7959955351e-01 7.2000000000e-01 
1.3718483076e-08 1.2944543463e+04 2.9105903540e-01 7.2000000000e-01 
4.1144872660e-11 1.2360015287e+04 8.1522137057e-02 7.2000000000e-01 
1.6617343250e-08 1.3649914786e+04 8.1290255326e-01 7.2000000000e-01 
2.5557176935e-07 1.1412436706e+04 1.0792302524e+00 7.2000000000e-01 
4.4370944378e-08 1.2938248092e+04 5.9154586025e-01 7.2000000000e-01 
2.4774731129e-10 1.2303566082e+04 1.0873343981e+00 7.2000000000e-01 
5.5935176338e-11 1.4008969110e+04 7.6090496638e-01 7.2000000000e-01 
2.9470105773e-07 1.1462642647e+04 3.0488789106e-01 7.2000000000e-01 
1.7229941108e-09 1.5597699892e+04 1.2366244192e+00 7.2000000000e-01 
1.0786776706e-09 1.5834291889e+04 3.5430626239e-01 7.2000000000e-01 
5.2123309568e-08 1.5944230383e+04 1.3808818678e+00 7.2000000000e-01 
2.3713631684e-07 1.1499956885e+04 1.0902983910e+00 7.2000000000e-01 
1.7004848847e-10 1.2328917743e+04 6.0086785812e-01 7.2000000000e-01 
8.0565991307e-10 1.2732418493e+04 2.6800047277e-01 7.2000000000e-01 
5.1033441104e-11 1.8150312988e+04 1.1514243670e+00 7.2000000000e-01 
2.9433245204e-07 1.1535781409e+04 9.9948899475e-01 7.2000000000e-01 
7.6913313321e-07 1.2418607468e+04 1.1049009560e+00 7.2000000000e-01 
1.4690457731e-09 1.1808046805e+04 9.8417002644e-01 7.2000000000e-01 
2.2670455469e-11 1.5158337586e+04 1.4121151321e+00 7.2000000000e-01 
1.8667814396e-12 1.3202418165e+04 8.4322204951e-01 7.2000000000e-01 
1.5533983439e-07 1.1427410471e+04 3.2536330564e-01 7.2000000000e-01 
1.6725381782e-08 1.1693001780e+04 5.8359416427e-01 7.2000000000e-01 
1.1615280319e-12 1.2257648488e+04 1.0676200685e+00 7.2000000000e-01 
1.5350383285e-09 1.7721771835e+04 7.1212805825e-01 7.2000000000e-01 
4.3811526869e-08 1.3770327818e+04 3.4533148436e-01 7.2000000000e-01 
2.8466334961e-09 1.2744205605e+04 8.5866523712e-01 7.2000000000e-01 
7.3654709568e-09 1.2776275985e+04 4.2218336595e-01 7.2000000000e-01 
8.2278227017e-11 1.2194385907e+04 1.1347819185e+00 7.2000000000e-01 
7.2395861431e-10 1.5559738173e+04 1.3273168664e-01 7.2000000000e-01 
9.2197445261e-10 1.1947697611e+04 1.4605261698e+00 7.2000000000e-01 
1.0283063000e-08 2.0000000000e+04 8.4856342987e-01 7.2000000000e-01 
6.0386925444e-11 1.1718467836e+04 1.2549030538e+00 7.2000000000e-01 
3.7568822226e-09 1.2743092633e+04 4.6863170717e-01 7.2000000000e-01 
7.6850961239e-06 2.0000000000e+04 6.5135516073e-01 7.2000000000e-01 
8.9926797853e-09 1.4689658982e+04 1.1388015374e+00 7.2000000000e-01 
4.5252933606e-10 1.1744985016e+04 1.2749614055e+00 7.2000000000e-01 
3.5180484423e-10 1.1206799450e+04 2.4103175322e-01 7.2000000000e-01 
1.0868625104e-09 2.0000000000e+04 8.6326109338e-01 7.2000000000e-01 
3.7372739235e-13 1.2759662585e+04 9.1534516836e-01 7.2000000000e-01 
6.5291720514e-08 1.1980725613e+04 6.2898390556e-01 7.2000000000e-01 
7.3273616296e-09 1.3801432723e+04 5.4547733239e-01 7.2000000000e-01 
3.7101894316e-09 1.3470401968e+04 4.0121367673e-01 7.2000000000e-01 
3.7618068559e-10 2.0000000000e+04 6.3305699054e-01 7.2000000000e-01 
3.0942588962e-08 1.2467585341e+04 4.1433303774e-01 7.2000000000e-01 
2.0405447071e-06 1.1585792084e+04 1.3112786831e+00 7.2000000000e-01 
2.0068163396e-09 1.5264556699e+04 1.0615528819e+00 7.2000000000e-01 
3.6269320091e-10 1.5143402866e+04 1.2713680452e+00 7.2000000000e-01 
1.6554570781e-10 1.2248966531e+04 5.0772164484e-01 7.2000000000e-01 
4.7041279538e-11 1.2590021996e+04 2.7798725042e-01 7.2000000000e-01 
3.7509742272e-07 1.3933498867e+04 5.1360236949e-01 7.2000000000e-01 
5.0313159340e-10 1.1707736650e+04 5.0289879222e-01 7.2000000000e-01 
1.0077567137e-10 2.0000000000e+04 1.2278378522e+00 7.2000000000e-01 
1.5944251936e-08 1.9755391309e+04 7.4533926544e-01 7.2000000000e-01 
3.4692320156e-10 1.1805063555e+04 4.8261117985e-01 7.2000000000e-01 
1.4670984779e-08 1.4415561494e+04 8.2144417817e-01 7.2000000000e-01 
4.2005608144e-10 1.2186767497e+04 6.6057969246e-01 7.2000000000e-01 
1.6067589148e-09 1.4859240913e+04 1.1368100851e+00 7.2000000000e-01 
6.7351336523e-09 1.6914026977e+04 9.0938729543e-01 7.2000000000e-01 
1.5070846352e-07 1.3693692991e+04 3.8228507995e-01 7.2000000000e-01 
1.2651708192e-08 1.5887211915e+04 3.8041715965e-01 7.2000000000e-01 
1.8894375418e-08 1.3365570377e+04 7.2786566394e-01 7.2000000000e-01 
5.0180656275e-10 1.2767651886e+04 6.7752137447e-01 7.2000000000e-01 
6.3790382592e-10 1.1799698158e+04 7.8041657538e-01 7.2000000000e-01 
6.7724034534e-10 1.3992072179e+04 8.0552128391e-01 7.2000000000e-01 
5.2112294967e-08 1.5819718515e+04 8.2346968320e-01 7.2000000000e-01 
2.4427133341e-10 1.2457565051e+04 6.0462107020e-01 7.2000000000e-01 
2.2525027809e-05 1.2239748077e+04 9.5056788903e-01 7.2000000000e-01 
1.4686306500e-07 1.1265980765e+04 1.0334161634e+00 7.2000000000e-01 
7.3516914395e-10 1.6174012579e+04 8.5993126178e-01 7.2000000000e-01 
7.8159136338e-06 1.1345215150e+04 3.6955255746e-01 7.2000000000e-01 
1.3358729143e-09 1.4171096027e+04 3.2219613712e-01 7.2000000000e-01 
5.4344331874e-09 2.0000000000e+04 6.0840142170e-01 7.2000000000e-01 
1.4891120109e-10 1.6792774135e+04 1.7360595202e-01 7.2000000000e-01 
1.6652812984e-10 1.5702228323e+04 1.1805008509e+00 7.2000000000e-01 
7.1113259778e-10 1.2381110604e+04 3.7997634419e-01 7.2000000000e-01 
2.9325884032e-10 1.2957388752e+04 5.3709490485e-01 7.2000000000e-01 
6.4611678455e-09 1.1441802204e+04 6.5511486298e-01 7.2000000000e-01 
1.2024062071e-06 1.1564844403e+04 1.2252983236e+00 7.2000000000e-01 
1.1261747455e-10 1.6170203970e+04 6.2515429224e-01 7.2000000000e-01 
6.5694308976e-08 1.2622612967e+04 8.8820854027e-01 7.2000000000e-01 
8.3909785477e-07 1.5329541427e+04 5.0971758966e-01 7.2000000000e-01 
6.8094133444e-09 2.0000000000e+04 1.2410305824e+00 7.2000000000e-01 
3.8125523003e-08 1.3251139724e+04 8.1717159068e-01 7.2000000000e-01 
1.8746020397e-09 1.1727976565e+04 4.3035734651e-01 7.2000000000e-01 
2.8254811708e-09 1.3853088202e+04 6.0219819267e-01 7.2000000000e-01 
5.9889499594e-06 1.1303126739e+04 6.0777595184e-01 7.2000000000e-01 
3.7453336519e-09 1.1583258361e+04 1.0144591105e+00 7.2000000000e-01 
8.2311888535e-09 1.1787394898e+04 8.8250564185e-01 7.2000000000e-01 
3.1668636366e-10 1.1806286687e+04 6.6254490765e-01 7.2000000000e-01 
1.3967340307e-09 2.0000000000e+04 1.8372442366e-01 7.2000000000e-01 
8.0391352272e-09 1.5164661526e+04 2.1907833961e-01 7.2000000000e-01 
1.7015820048e-11 1.2445492697e+04 8.1185547698e-01 7.2000000000e-01 
5.4502479318e-13 1.1490036259e+04 1.2726577647e+00 7.2000000000e-01 
7.2088812605e-10 1.3732994370e+04 1.1895245298e+00 7.2000000000e-01 
3.2246390007e-08 1.1550951131e+04 7.7388936127e-01 7.2000000000e-01 
8.6856114032e-11 2.0000000000e+04 8.5050043072e-01 7.2000000000e-01 
3.7399361358e-10 1.3408897724e+04 1.2286927684e-01 7.2000000000e-01 
6.3085667639e-10 1.3765985712e+04 6.9224805965e-01 7.2000000000e-01 
2.0612058086e-11 2.0000000000e+04 2.7525206927e-01 7.2000000000e-01 
5.6901288483e-10 1.3178077358e+04 9.2860629868e-01 7.2000000000e-01 
1.4385458032e-08 1.7812985639e+04 8.9971872379e-01 7.2000000000e-01 
3.5564052031e-09 1.5513276161e+04 1.3275479155e+00 7.2000000000e-01 
6.9678091503e-09 1.4072754023e+04 1.0223912993e+00 7.2000000000e-01 
1.9939055608e-07 1.1451438088e+04 2.9469428460e-01 7.2000000000e-01 
6.2620999797e-10 1.1905018814e+04 9.5486642475e-01 7.2000000000e-01 
2.9129524638e-09 1.4198277381e+04 1.2082198578e+00 7.2000000000e-01 
5.5208599435e-08 2.0000000000e+04 5.2658186447e-01 7.2000000000e-01 
1.0075402331e-11 1.3298010141e+04 1.4475099400e+00 7.2000000000e-01 
3.3631574740e-11 1.3972556986e+04 5.2344597448e-01 7.2000000000e-01 
6.1838076840e-12 1.1946868392e+04 7.7125499810e-02 7.2000000000e-01 
3.6640790659e-08 1.2060555395e+04 1.2080287051e+00 7.2000000000e-01 
5.3387066540e-11 1.2327265934e+04 1.8832898184e-01 7.2000000000e-01 
1.7278393353e-10 2.0000000000e+04 7.2789003319e-01 7.2000000000e-01 
9.3399308071e-10 1.9987451554e+04 1.3970128384e+00 7.2000000000e-01 
2.4062073418e-09 1.2756086687e+04 1.0447085658e+00 7.2000000000e-01 
4.0849256811e-07 1.4552366456e+04 9.0444003436e-01 7.2000000000e-01 
2.8108278411e-10 1.2346085898e+04 1.2944553210e+00 7.2000000000e-01 
1.1052380411e-11 1.2234347223e+04 7.4018694399e-01 7.2000000000e-01 
9.5100110153e-08 1.2461385186e+04 2.5617796001e-01 7.2000000000e-01 
1.3882692424e-11 1.3518277472e+04 7.1552322264e-01 7.2000000000e-01 
2.4219894234e-08 1.4961419600e+04 8.2140963206e-01 7.2000000000e-01 
1.0504577730e-09 1.1238964883e+04 1.8847362477e-01 7.2000000000e-01 
1.7254024110e-08 1.1451295794e+04 8.9851456986e-01 7.2000000000e-01 
3.0448077382e-10 1.7444658063e+04 9.4383542821e-01 7.2000000000e-01 
1.7519876224e-08 1.3591774726e+04 1.1146439055e+00 7.2000000000e-01 
1.3219585374e-09 2.0000000000e+04 5.7042478359e-01 7.2000000000e-01 
3.8734602704e-10 1.3781934843e+04 1.1876069709e+00 7.2000000000e-01 
1.0495413605e-06 1.9118727521e+04 1.1921389099e+00 7.2000000000e-01 
9.5068839072e-11 1.3198707835e+04 2.0622141559e-01 7.2000000000e-01 
3.2782435073e-10 1.1230592969e+04 3.4140709891e-01 7.2000000000e-01 
5.8231449122e-09 1.6441980802e+04 1.0148515174e+00 7.2000000000e-01 
5.6811892092e-11 1.1839662867e+04 2.5127981874e-01 7.2000000000e-01 
1.0082916898e-08 1.1672104766e+04 3.0225505467e-01 7.2000000000e-01 
5.6834739199e-10 2.0000000000e+04 3.9577308701e-01 7.2000000000e-01 
4.7766254917e-10 1.3918016459e+04 8.9462593416e-01 7.2000000000e-01 
7.1465345309e-09 1.7973874787e+04 8.9014285044e-01 7.2000000000e-01 
1.0259299835e-07 1.3469142532e+04 1.0150179735e+00 7.2000000000e-01 
5.2919028035e-09 1.2433311077e+04 8.7630891336e-01 7.2000000000e-01 
2.7735890478e-11 1.5938056050e+04 8.3605491716e-01 7.2000000000e-01 
5.4866684391e-08 1.4087709530e+04 5.5220801591e-01 7.2000000000e-01 
6.3721449541e-06 1.1890303582e+04 6.0191012541e-01 7.2000000000e-01 
1.2420195347e-10 1.3999096848e+04 9.4898873236e-01 7.2000000000e-01 
1.2948506957e-08 1.7710154725e+04 5.5988886554e-01 7.2000000000e-01 
2.5408330106e-09 1.1379888709e+04 1.7112900180e-01 7.2000000000e-01 
1.0033775404e-09 1.2894695445e+04 9.1596912409e-01 7.2000000000e-01 
7.3980281620e-06 1.6745263411e+04 3.5846350841e-01 7.2000000000e-01 
9.2161634554e-09 1.6707863879e+04 6.7694627276e-01 7.2000000000e-01 
3.2949023157e-10 1.1604979097e+04 1.2589725066e+00 7.2000000000e-01 
9.5485231677e-07 1.3040023587e+04 8.0139038293e-01 7.2000000000e-01 
8.9366705790e-08 1.1635814308e+04 7.5310491501e-01 7.2000000000e-01 
2.2181674455e-10 1.2826441241e+04 7.0171564401e-01 7.2000000000e-01 
2.8173235361e-09 1.5842508279e+04 1.2541136980e+00 7.2000000000e-01 
9.9247061567e-10 1.1646592380e+04 7.9096208527e-01 7.2000000000e-01 
8.6202838196e-13 1.4354651181e+04 1.0995766040e+00 7.2000000000e-01 
1.2375392545e-07 1.1385822682e+04 6.5831616682e-01 7.2000000000e-01 
5.5882776869e-10 1.4517881993e+04 9.8021336651e-01 7.2000000000e-01 
5.4573801902e-07 1.1269668312e+04 1.3555799366e+00 7.2000000000e-01 
6.4531005646e-08 1.2268362374e+04 6.8303250815e-01 7.2000000000e-01 
6.9958832485e-10 1.3522260416e+04 1.0422311513e+00 7.2000000000e-01 
2.5427386193e-08 1.6532180196e+04 6.8885917743e-01 7.2000000000e-01 
4.3446799531e-10 1.3872459813e+04 1.7231885936e-01 7.2000000000e-01 
7.6122945153e-06 1.2384417322e+04 1.1967526985e+00 7.2000000000e-01 
3.0894859080e-10 2.0000000000e+04 7.1881358067e-01 7.2000000000e-01 
4.1264011204e-08 1.2079297495e+04 6.0150199712e-01 7.2000000000e-01 
3.6173312345e-10 1.1939403241e+04 6.7662905946e-01 7.2000000000e-01 
3.8277807424e-08 1.3039691090e+04 1.4655190256e+00 7.2000000000e-01 
6.6914681825e-11 1.4834898040e+04 1.1169968101e+00 7.2000000000e-01 
4.3487292966e-07 1.1420894610e+04 5.9790595784e-01 7.2000000000e-01 
4.7898363059e-08 1.1999589660e+04 1.0992770059e+00 7.2000000000e-01 
1.8741604047e-09 1.4544499127e+04 7.4550724142e-01 7.2000000000e-01 
8.6595693369e-12 1.1338094789e+04 5.5865076628e-01 7.2000000000e-01 
1.4544157714e-10 1.3037192287e+04 9.2407157394e-01 7.2000000000e-01 
2.1007245545e-09 1.8153932495e+04 8.6665800117e-01 7.2000000000e-01 
1.1391634671e-09 2.0000000000e+04 8.0652914547e-01 7.2000000000e-01 
2.9365832848e-09 1.1674280354e+04 1.4644884251e+00 7.2000000000e-01 
3.9732717624e-09 1.1696585709e+04 1.2860319928e+00 7.2000000000e-01 
3.7217797151e-09 1.2894472368e+04 9.3557392882e-01 7.2000000000e-01 
3.7886040662e-11 1.6474231078e+04 9.6328816941e-01 7.2000000000e-01 
3.9851493868e-09 1.1318844116e+04 5.9966834222e-01 7.2000000000e-01 
6.1364774042e-07 1.3608978108e+04 9.4353874216e-01 7.2000000000e-01 
2.3598101792e-09 1.1668381981e+04 7.5103075233e-01 7.2000000000e-01 
4.5171089735e-10 1.1735243120e+04 9.0294111495e-01 7.2000000000e-01 
