# Supplementary material for: Atmospheric CO2 levels from 2.7 billion years ago inferred from micrometeorite oxidation
Source: Sci Adv. 2020 Jan 22;6(4):eaay4644. doi: 10.1126/sciadv.aay4644 (PMC6976288; doi:10.1126/sciadv.aay4644)
Supplement: Data file S1 [file aay4644_Data_file_S1.zip › co2_atmos/co2_72/clean_results.dat]

Radius [m]       Fe Area [frac]    Max Temp [k]    
3.7309405176e-06 1.0000000000e+00 1.2756238917e+03 
3.5152224406e-05 3.4133661463e-01 2.4938249233e+03 
9.3735728899e-05 2.8588505695e-01 2.4592914863e+03 
7.5291208963e-05 3.5356354205e-01 2.4354212663e+03 
2.8925388113e-05 4.6272975382e-01 1.8523898791e+03 
1.5764582830e-05 3.8823416850e-01 2.4271195010e+03 
1.8676982289e-05 1.0000000000e+00 3.9590260995e+02 
7.8802612356e-05 3.0296810538e-01 2.5355300456e+03 
1.0768172678e-04 2.5788496008e-01 2.7111069804e+03 
5.9568849783e-05 3.1090652259e-01 2.4976005748e+03 
8.0163652068e-06 4.0607299245e-01 2.3205488645e+03 
9.3050424499e-05 1.5178604280e-01 2.3482350845e+03 
2.3705469648e-05 3.7590849794e-01 2.4913765908e+03 
1.8890698806e-05 3.6548452198e-01 2.3686880580e+03 
2.3572931163e-05 1.9784007826e-01 2.1821139716e+03 
3.5885070639e-05 2.3521377995e-01 2.3443158394e+03 
3.5372523530e-06 1.0000000000e+00 1.1262848889e+03 
2.4371536753e-05 3.7780318784e-01 1.9125581853e+03 
1.0645403690e-04 2.5892067527e-01 2.4865563339e+03 
1.3777298492e-05 1.0000000000e+00 1.7322436066e+03 
6.7875448212e-05 3.5809549002e-01 2.5101514578e+03 
3.0703838720e-05 2.4407164307e-01 2.0728762537e+03 
7.1137195704e-06 4.2483211168e-01 2.4764797502e+03 
7.9053652140e-05 3.2068350211e-01 2.4378704906e+03 
1.9087328217e-05 3.9483107295e-01 2.4494998328e+03 
9.3251206269e-06 1.0000000000e+00 1.6997245099e+03 
6.1960085009e-05 1.4587512490e-01 2.3578222565e+03 
2.9480984025e-05 3.7718643896e-01 2.4231660500e+03 
2.5012034313e-05 2.1361194123e-01 2.1486223968e+03 
1.7466058384e-04 2.8023252034e-01 2.5660356708e+03 
1.5165422786e-05 4.9519628209e-01 1.8363978090e+03 
1.2371574581e-05 4.1137547021e-01 2.5641559211e+03 
2.9945986216e-05 3.0715869810e-01 1.9868868191e+03 
4.0052439133e-04 2.5716678473e-01 2.5149981499e+03 
3.5849528359e-05 1.0000000000e+00 5.8185682446e+02 
6.9592947702e-05 2.9381378051e-01 2.4697583081e+03 
8.9279393786e-06 1.0000000000e+00 1.6302774680e+03 
1.8476113424e-05 2.7685759119e-01 2.0250817881e+03 
1.3518439952e-04 3.1421952881e-01 2.5625096338e+03 
1.8524145742e-05 2.2747083843e-01 2.2470061628e+03 
4.9792175929e-05 2.0821458316e-01 2.3831441138e+03 
2.3434519970e-05 3.7174856977e-01 2.4451192472e+03 
1.7393749964e-04 2.5850995388e-01 2.5439945443e+03 
1.1726205263e-05 1.0000000000e+00 1.6653268579e+03 
6.5028420152e-06 4.2802749114e-01 2.3963976906e+03 
2.0307440701e-04 2.5523356466e-01 2.5734429699e+03 
3.8006782478e-05 2.5687018874e-01 2.0504976081e+03 
2.3294546376e-05 3.4206783778e-01 1.9458420633e+03 
8.5780888365e-05 2.8858194832e-01 2.4811049815e+03 
5.0160555096e-05 1.9178724101e-01 2.3065431273e+03 
2.0942512670e-04 1.5713760097e-01 2.2905961219e+03 
3.1877168326e-05 3.3390110864e-01 2.4267244783e+03 
3.0368414714e-05 3.6580624410e-01 2.5320012313e+03 
3.6517134216e-05 3.8181457471e-01 2.4329287371e+03 
5.8064578742e-04 2.5769867269e-01 2.5334002066e+03 
8.7724962168e-05 2.0360991303e-01 2.4004278182e+03 
3.4518835010e-06 1.0000000000e+00 1.4334440061e+03 
5.9286659348e-05 1.3757370312e-01 2.2852587330e+03 
1.6953201783e-04 2.9649777527e-01 2.6592673340e+03 
1.1641640062e-04 1.9619305624e-01 2.1791673864e+03 
4.1293455140e-05 1.9051158007e-01 2.1983749807e+03 
4.6650812374e-06 1.0000000000e+00 1.4494448971e+03 
1.7431284763e-05 2.1614026579e-01 2.1254608140e+03 
7.4594382135e-05 2.9282794459e-01 2.0021567196e+03 
1.0176470257e-04 3.1817254873e-01 1.9732863665e+03 
8.3657761757e-05 2.2808558198e-01 2.4497790468e+03 
2.0914672273e-05 2.8946198333e-01 2.0082450397e+03 
3.1256406319e-05 4.4144347235e-01 1.8644894340e+03 
2.9360152102e-05 1.8089997464e-01 2.2704102861e+03 
3.5742226246e-05 1.8004012091e-01 2.2012256709e+03 
2.8234855157e-05 3.7906249701e-01 2.6784886754e+03 
6.6850602767e-05 2.7593300634e-01 2.0245218828e+03 
5.8496164815e-05 2.9977616595e-01 2.4669975963e+03 
7.8351605272e-05 1.4373745391e-01 2.3229406693e+03 
4.6956165332e-05 4.1917366364e-01 1.8799368838e+03 
8.1732441146e-05 3.0928952309e-01 2.5397571042e+03 
3.4282128544e-05 3.5118116794e-01 2.4643969686e+03 
4.4042331114e-06 1.0000000000e+00 1.3385435281e+03 
5.0144880847e-05 2.3673586991e-01 2.0792882164e+03 
8.8377935601e-05 1.4420272893e-01 2.2830177615e+03 
3.6104866240e-05 2.0140843564e-01 2.1575847246e+03 
6.8175097179e-05 2.9089061623e-01 2.4761364264e+03 
7.9172953264e-05 3.2498296497e-01 2.4551907442e+03 
3.6213708221e-05 3.6172325409e-01 2.5383468350e+03 
6.7418046814e-05 1.4170002154e-01 2.3595112587e+03 
2.0411151494e-05 2.8680382472e-01 2.3211220081e+03 
4.2144738091e-05 1.9132659594e-01 2.1548469125e+03 
5.9030568257e-05 2.9856367331e-01 2.4502606785e+03 
7.6520542396e-05 2.9340493086e-01 2.5289722650e+03 
1.5548963147e-04 3.1742383971e-01 2.4374259594e+03 
1.1209361461e-04 2.7062653561e-01 2.5499466548e+03 
1.5338038843e-05 1.0000000000e+00 1.6113404608e+03 
2.5777429021e-04 2.3857088002e-01 2.6398244687e+03 
8.7924570129e-06 1.0000000000e+00 1.5609142690e+03 
2.3457649835e-05 1.9886465745e-01 2.2081823889e+03 
1.5834450421e-05 1.0000000000e+00 1.6935703440e+03 
4.3820576115e-05 1.8562163054e-01 2.2589552090e+03 
1.5966346910e-05 1.0000000000e+00 1.6604585484e+03 
2.3775905876e-05 2.3556501836e-01 2.3218823164e+03 
6.1908067475e-06 1.0000000000e+00 1.7542499721e+03 
3.0116943670e-05 3.2913306478e-01 2.7630068326e+03 
3.7942583416e-05 1.6312052022e-01 2.2542558087e+03 
5.1346607925e-05 3.3080047479e-01 2.4901706002e+03 
1.4023991772e-04 2.4582116378e-01 2.6170829981e+03 
7.1765018552e-05 2.0003234688e-01 2.1462169764e+03 
2.1152174854e-04 1.0000000000e+00 3.0000000000e+02 
7.9268086095e-06 1.0000000000e+00 1.3401507099e+03 
8.7125858981e-06 1.0000000000e+00 1.4437501961e+03 
1.2760384280e-05 1.0000000000e+00 1.4490170962e+03 
4.6967649351e-05 1.6664171225e-01 2.2022420195e+03 
9.7820584946e-06 4.0078544129e-01 2.3721696671e+03 
2.7995010204e-04 2.5994071277e-01 2.6013387553e+03 
1.1774110525e-04 2.6131819691e-01 2.5777772824e+03 
1.9687526364e-05 2.4185708840e-01 2.0926000658e+03 
8.0169296599e-05 3.0482056300e-01 2.5235339935e+03 
7.8435856425e-05 2.2150621923e-01 2.1046707645e+03 
7.8598131423e-06 4.0840195382e-01 2.3233599240e+03 
1.8187856850e-05 2.6372643187e-01 2.0512651223e+03 
2.3494839454e-04 2.6634086817e-01 2.6801609620e+03 
2.7615095217e-05 1.0000000000e+00 1.4100563090e+03 
1.9306911710e-04 2.3381171193e-01 2.6738070110e+03 
1.1586192006e-05 5.2556721992e-01 1.8267605629e+03 
2.4351716127e-05 3.4638657556e-01 1.9433615562e+03 
7.3823245890e-05 3.2702611716e-01 2.6952212531e+03 
7.3426703284e-06 3.9982387302e-01 2.6953274431e+03 
4.2003690328e-05 3.0869152868e-01 2.4318837362e+03 
1.3063380919e-04 2.6506557897e-01 2.5821412438e+03 
1.7337524633e-05 1.0000000000e+00 1.4168523845e+03 
2.6721529638e-05 2.5565531137e-01 2.0523101366e+03 
1.4628840963e-05 1.0000000000e+00 1.8028065329e+03 
7.4315256101e-05 2.8488670775e-01 2.4696305465e+03 
3.7920938377e-05 3.3387063545e-01 2.4924689252e+03 
7.3410995675e-05 2.9659058000e-01 2.6364816982e+03 
3.2936422720e-05 2.9292762249e-01 2.0004105819e+03 
1.4135108735e-05 1.0000000000e+00 1.7135183541e+03 
8.2859558171e-05 1.0000000000e+00 5.9577895044e+02 
2.7931617598e-05 1.0000000000e+00 1.7384574496e+03 
5.8987265694e-05 1.7194951018e-01 2.3766549189e+03 
1.2473708321e-04 2.5518150590e-01 2.5517597495e+03 
8.8688570704e-05 2.7507673186e-01 2.4769044772e+03 
3.4785857069e-05 2.0160288776e-01 2.2898530961e+03 
1.8246252238e-04 2.2967439453e-01 2.6232110550e+03 
8.0289933168e-05 2.9492546049e-01 2.5664848727e+03 
1.3940951842e-04 2.5644744441e-01 2.5972921351e+03 
8.1464067944e-06 1.0000000000e+00 1.7307098678e+03 
4.1467669398e-06 1.0000000000e+00 1.2578614897e+03 
4.4885528623e-05 3.1850386378e-01 2.4341994107e+03 
4.6285103284e-05 1.8330304450e-01 2.1834060814e+03 
5.8183789552e-05 3.1053930296e-01 1.9820288747e+03 
1.6996028827e-04 2.3695231419e-01 2.6469454453e+03 
3.5930805158e-05 3.4991081067e-01 2.4238081283e+03 
4.6105016209e-06 1.0000000000e+00 1.3524908264e+03 
4.2266501204e-04 1.9039495516e-01 2.7102365017e+03 
6.3491859967e-05 2.8808878885e-01 2.4743402263e+03 
9.8837986108e-05 1.9967065040e-01 2.3915849374e+03 
2.8794405995e-05 1.0000000000e+00 1.8063322930e+03 
9.4905182496e-05 2.9219439917e-01 2.5046723607e+03 
5.0845559738e-05 2.0426338021e-01 2.3689816346e+03 
3.6859483072e-04 1.8163571893e-01 2.7426119460e+03 
3.0464421610e-05 3.5911595858e-01 1.9286653944e+03 
6.0529412595e-05 2.9008656856e-01 2.4566937014e+03 
5.9459492727e-06 4.1430923397e-01 2.5930624790e+03 
1.6959541961e-05 2.2922605526e-01 2.2759606436e+03 
3.4362207640e-05 3.3596386644e-01 2.4527082684e+03 
7.3967717373e-06 4.0120850645e-01 2.6895731619e+03 
3.7126240814e-05 2.8378124356e-01 2.0147197030e+03 
8.0990649722e-06 1.0000000000e+00 1.7703195019e+03 
1.6026949833e-05 1.0000000000e+00 1.5276737864e+03 
8.8920177707e-06 3.9889084337e-01 2.3421946099e+03 
2.7083110675e-05 2.7544740789e-01 2.0261287446e+03 
1.0140532679e-05 4.2564617580e-01 2.4706095512e+03 
3.3772637508e-05 1.0000000000e+00 1.6306663657e+03 
3.9450508744e-05 2.8183843862e-01 2.3928268691e+03 
1.5662420490e-05 1.0000000000e+00 1.7377650257e+03 
4.8392018069e-05 2.1555769704e-01 2.3822873408e+03 
9.0814209880e-06 4.0967550739e-01 2.3715549837e+03 
2.1857050140e-05 3.6955340883e-01 2.4125133271e+03 
1.5731938620e-05 4.9985726349e-01 1.8350523956e+03 
3.5651395190e-05 3.1796162807e-01 2.4082539457e+03 
5.9773174640e-05 1.4442919983e-01 2.3357615974e+03 
1.6298329438e-05 1.0000000000e+00 1.5940915425e+03 
7.4008615859e-06 4.0461290847e-01 2.6819493345e+03 
6.3219508513e-05 3.1657928946e-01 2.4999481074e+03 
2.6576597987e-05 2.9622706044e-01 1.9978199619e+03 
4.6594341276e-05 2.1151497326e-01 2.3062096280e+03 
9.8458430223e-05 2.5729343198e-01 2.4809521880e+03 
5.5944889064e-05 1.0000000000e+00 3.1782960014e+02 
3.0887455196e-05 3.5143391262e-01 1.9377672833e+03 
7.1233188947e-06 4.2626058984e-01 2.3842551359e+03 
1.4794192571e-04 3.0881618813e-01 2.5595294636e+03 
2.1259617618e-05 3.9474563073e-01 1.8981184074e+03 
1.2185564473e-05 3.6303249182e-01 2.7999626358e+03 
7.5573133381e-06 1.0000000000e+00 1.5735278114e+03 
6.4840406175e-05 2.9203513677e-01 2.4049127553e+03 
1.0230497150e-04 2.2983068125e-01 2.4256292736e+03 
4.5997886754e-05 3.3168944233e-01 2.6233998351e+03 
7.6817856224e-05 2.7651014308e-01 2.4679067084e+03 
2.4377504321e-04 2.5668791849e-01 2.5474448625e+03 
1.2199678903e-04 1.5217251335e-01 2.2363798406e+03 
7.1053220127e-05 2.0500846659e-01 2.1334732589e+03 
7.3278273283e-06 4.1486626919e-01 2.6260596978e+03 
4.8488623724e-05 1.9454545280e-01 2.2826843797e+03 
6.1517670640e-05 1.4662077553e-01 2.2604220252e+03 
4.3094836656e-05 3.0783193630e-01 2.4198777892e+03 
6.7570009558e-05 1.7097020223e-01 2.2681767165e+03 
5.5562331276e-05 3.1758940167e-01 2.4913338021e+03 
8.9316931777e-05 2.8974709800e-01 2.4661419855e+03 
5.7880351838e-05 1.9163783460e-01 2.1551372707e+03 
9.9828971134e-05 2.9654407214e-01 2.5522107231e+03 
3.8400163227e-05 3.4040606433e-01 2.4258787707e+03 
2.6760512671e-05 2.1976641441e-01 2.1137556429e+03 
5.9339544129e-05 2.7146824127e-01 2.4113263478e+03 
9.4560738626e-05 1.0000000000e+00 1.4712890825e+03 
8.9349853893e-06 4.2719877957e-01 2.4162019106e+03 
2.4782489940e-04 2.2251153116e-01 2.6359801587e+03 
1.8124782608e-04 2.5982821743e-01 2.4980620228e+03 
3.0731021414e-05 3.4568641308e-01 2.4103447532e+03 
4.7024970838e-05 2.3625450553e-01 2.0803251956e+03 
2.7835067866e-05 3.3952252261e-01 1.9486252771e+03 
1.8891170518e-05 2.9810614054e-01 1.9971887409e+03 
1.0106523163e-05 2.4887970132e-01 2.2308341477e+03 
8.1587968511e-05 1.5620398595e-01 2.3496475587e+03 
8.1814243524e-05 1.0000000000e+00 1.6373822033e+03 
4.2350433200e-05 1.7997310838e-01 2.2116313046e+03 
3.6909551166e-04 1.4226360811e-01 2.7703878707e+03 
9.9549899607e-06 4.2198734690e-01 2.5504110313e+03 
1.1739378583e-04 1.0000000000e+00 1.6729737813e+03 
1.4332003048e-05 4.4152102628e-01 1.8629759737e+03 
6.0911243083e-05 1.0000000000e+00 1.6289471109e+03 
1.8802509492e-05 4.3920300268e-01 1.8658315410e+03 
3.3935250649e-06 1.0000000000e+00 1.5886109248e+03 
2.0637859655e-05 2.1783258944e-01 2.1199109486e+03 
4.7473138024e-05 1.9024867960e-01 2.1615607353e+03 
3.0392969956e-06 1.0000000000e+00 1.7770063929e+03 
8.1671484418e-06 1.0000000000e+00 1.3962016715e+03 
1.0739344910e-05 4.0471060411e-01 2.4700110832e+03 
2.3976555815e-04 2.0962565035e-01 2.7287146988e+03 
8.0069934697e-05 1.7139226667e-01 2.3984011693e+03 
2.3703665859e-05 2.0891091784e-01 2.1388465015e+03 
1.3051331055e-04 2.7146677911e-01 2.5944690566e+03 
5.0171527289e-05 3.2280588000e-01 2.4464197815e+03 
2.2557836172e-05 3.5905175189e-01 1.9293761732e+03 
2.6077627364e-05 3.6962815991e-01 1.9188276214e+03 
3.9248175781e-05 2.0908866920e-01 2.1328563179e+03 
4.2942716164e-05 2.2859196836e-01 2.0910322851e+03 
2.8423132873e-04 2.3280138712e-01 2.3884272488e+03 
1.6395188491e-05 3.7052931426e-01 2.3866829946e+03 
2.4665266693e-05 1.9548506981e-01 2.1725076282e+03 
2.4494692150e-05 4.0201246527e-01 2.4714821732e+03 
8.0265799174e-06 1.0000000000e+00 1.7010827840e+03 
1.9369391462e-05 3.2028669794e-01 1.9709126130e+03 
1.5709202705e-05 1.0000000000e+00 1.7601887482e+03 
2.1474411824e-05 3.0635218883e-01 2.3401832131e+03 
2.4754729779e-05 2.9069639692e-01 2.3559698616e+03 
7.9897754888e-05 3.1647927405e-01 1.9742950518e+03 
7.4387492885e-06 1.0000000000e+00 1.8085293041e+03 
1.6611629423e-05 4.2723528178e-01 2.4485400012e+03 
5.9339481981e-05 3.1715914207e-01 2.4346123176e+03 
6.1264630025e-05 2.1413115938e-01 2.4056485687e+03 
1.3240219533e-05 2.1899873950e-01 2.2248086711e+03 
8.5974793764e-06 2.8074502479e-01 2.0194038598e+03 
9.4531696827e-05 2.6666779127e-01 2.4741304176e+03 
2.1380843022e-05 4.3499992262e-01 1.8689846379e+03 
9.2807829933e-06 4.0804970350e-01 2.6485772160e+03 
2.2157914136e-04 2.7266663484e-01 2.4727568614e+03 
7.5500122922e-06 2.6009416136e-01 2.2045438802e+03 
1.5478063461e-04 2.9226658452e-01 2.3949762698e+03 
3.3543220989e-05 3.2865555700e-01 2.4124245425e+03 
4.4318200909e-05 2.1641123077e-01 2.1123258664e+03 
2.9967481218e-05 3.4754850272e-01 2.5600851618e+03 
2.2576458007e-05 1.0000000000e+00 1.7718965263e+03 
5.8377554101e-05 1.6492787560e-01 2.3669977068e+03 
5.3988932757e-05 1.8521926349e-01 2.1799949963e+03 
7.8576577126e-05 2.7895395315e-01 2.4879611572e+03 
2.5789760793e-05 3.3197647178e-01 2.3864829376e+03 
4.1644250789e-05 2.3093604124e-01 2.0936166068e+03 
7.6826814325e-06 1.0000000000e+00 1.5320655389e+03 
2.8599935621e-05 3.6958499756e-01 1.9201668355e+03 
3.8901948629e-05 3.3251565098e-01 2.4539614062e+03 
2.0074976529e-04 1.6008626661e-01 2.3552574346e+03 
1.2673445202e-04 3.1241533717e-01 2.6167578226e+03 
5.2709940917e-05 1.0000000000e+00 1.7891340400e+03 
8.7350490273e-05 3.4450501990e-01 1.9444281192e+03 
3.2141400394e-05 2.2268067751e-01 2.2921182745e+03 
4.1080763177e-05 2.2605853405e-01 2.1014616912e+03 
1.3018368238e-04 2.6550354636e-01 2.5343852117e+03 
3.4998298758e-05 3.6043328907e-01 2.7665817540e+03 
1.4245723422e-05 1.0000000000e+00 1.4470151061e+03 
5.5496017831e-05 2.8985759051e-01 2.4543357881e+03 
1.0926867521e-04 2.6781854718e-01 2.4895075894e+03 
1.5880800015e-05 4.0559466885e-01 1.8884770055e+03 
2.6878061409e-04 2.0308548815e-01 2.7086787230e+03 
3.1066972847e-06 1.0000000000e+00 4.0787186240e+02 
2.2503322970e-04 2.9614224856e-01 2.5397676957e+03 
2.2703863014e-05 3.7986823324e-01 2.4051502716e+03 
6.7367554563e-05 2.8965462275e-01 2.4934924460e+03 
5.6981392855e-06 4.2647407713e-01 2.4526609400e+03 
1.1194611006e-05 1.0000000000e+00 1.6366321346e+03 
2.3993782063e-05 1.9605839263e-01 2.1619988530e+03 
2.8921996918e-04 2.1488628703e-01 2.7190745181e+03 
3.2680694716e-05 3.3909264303e-01 2.4418381020e+03 
4.3431269099e-05 2.3097817690e-01 2.3820265147e+03 
4.9770449350e-05 3.2103250071e-01 2.4894817822e+03 
2.3751420086e-05 1.0000000000e+00 1.6861192077e+03 
5.4001647180e-05 3.7342109565e-01 2.3967759897e+03 
9.5713497333e-05 1.9228386623e-01 2.3631900647e+03 
2.6576042741e-05 2.3783919860e-01 2.0806465482e+03 
3.2796924586e-05 1.8904830495e-01 2.1632980014e+03 
2.1862597437e-05 3.6511004867e-01 2.4132293556e+03 
9.1307601532e-06 1.0000000000e+00 1.4941786991e+03 
2.2096793998e-05 2.4984426621e-01 2.0629736381e+03 
8.1219596763e-05 1.7779321935e-01 2.1786176949e+03 
3.7622376701e-04 1.6613735128e-01 2.7468137514e+03 
1.6972336814e-05 1.0000000000e+00 1.2530367493e+03 
6.1518220639e-06 4.1677813523e-01 2.5717039501e+03 
3.6333409434e-06 1.0000000000e+00 1.2048031720e+03 
2.3731186982e-05 3.5827591704e-01 2.5462531411e+03 
1.4407271271e-05 3.8809443552e-01 2.4159358891e+03 
5.6710208222e-05 2.9974020163e-01 2.4779349347e+03 
1.2116587762e-05 5.2875356798e-01 1.8254498116e+03 
5.9880927835e-05 3.1755658030e-01 2.4518627489e+03 
1.8893561263e-04 2.6148479857e-01 2.4931133029e+03 
7.3390456728e-05 2.9749880312e-01 2.5026420072e+03 
2.0164353020e-05 1.0000000000e+00 1.7343349780e+03 
1.4040329677e-05 4.0456322009e-01 1.8912055860e+03 
1.3905722117e-04 2.4753990637e-01 2.5880617205e+03 
4.5636522338e-05 2.1161611263e-01 2.1545421742e+03 
2.0915710577e-05 3.5925621324e-01 2.3997837387e+03 
1.3429052062e-04 2.3570961428e-01 2.2636949612e+03 
1.8497556362e-04 2.6381364333e-01 2.4893069082e+03 
2.0790789519e-05 3.4891166157e-01 1.9402556897e+03 
3.5022556352e-05 1.7025612174e-01 2.2742247875e+03 
1.3806985976e-05 3.5002654986e-01 1.9331478130e+03 
1.7650040503e-04 2.6401843064e-01 2.5195249938e+03 
1.8585464394e-04 2.8147387050e-01 2.5347511292e+03 
4.3555884242e-05 2.8517649446e-01 2.0124506347e+03 
9.1782073542e-06 1.0000000000e+00 1.0045323480e+03 
3.9929911526e-06 1.0000000000e+00 1.3197530655e+03 
1.2418976554e-04 2.5349056633e-01 2.5625636948e+03 
8.3121311121e-05 2.6681428457e-01 2.4692513747e+03 
3.4089006535e-06 1.0000000000e+00 1.0817121810e+03 
1.5161665355e-05 3.9127434959e-01 2.3927608060e+03 
5.4452601788e-05 3.1221008413e-01 2.5170169202e+03 
5.3135092726e-05 1.7100185570e-01 2.2822915824e+03 
5.5374330636e-05 2.9656530737e-01 2.4554044972e+03 
1.4097287698e-05 1.0000000000e+00 1.5345605168e+03 
2.0917617100e-05 3.5282444093e-01 2.3937672549e+03 
3.1562937302e-05 1.0000000000e+00 5.0238185668e+02 
8.2975992719e-06 4.2721932216e-01 2.4469582193e+03 
1.2722779680e-05 1.0000000000e+00 1.3233503591e+03 
5.1046247880e-05 2.8695269318e-01 2.4266560257e+03 
1.2225020443e-05 3.5855136092e-01 2.8549336594e+03 
6.3254676218e-05 3.3170839103e-01 2.4021368221e+03 
2.4882044703e-05 1.0000000000e+00 1.5483960132e+03 
2.6883560486e-05 3.0801321297e-01 1.9860779426e+03 
8.9882956867e-06 4.2333671268e-01 2.3702014928e+03 
2.3359099183e-06 1.0000000000e+00 1.0717900737e+03 
1.0026829008e-04 2.7532224995e-01 2.5125295280e+03 
4.5195459054e-05 3.2078354873e-01 2.4476507104e+03 
4.2849598181e-05 3.1336922024e-01 2.4370639669e+03 
7.3140024060e-06 4.2039227255e-01 2.3586692483e+03 
7.3992937515e-05 2.8718411385e-01 2.5003004040e+03 
3.6987608070e-04 2.6522063667e-01 2.4906744833e+03 
4.2699414949e-05 2.8062154797e-01 2.3377631853e+03 
2.2289248797e-05 1.0000000000e+00 1.8078911582e+03 
2.0694710233e-05 3.3640313995e-01 1.9530700830e+03 
1.2976453253e-05 4.6429359144e-01 1.8524486976e+03 
7.5764438880e-05 2.9884547909e-01 2.5909408835e+03 
3.0719399886e-05 2.5455500354e-01 2.0529494123e+03 
1.7559002308e-05 2.5836720117e-01 2.0629064651e+03 
8.1847441078e-06 4.2176067242e-01 2.4738144470e+03 
2.6930097314e-05 2.8388417955e-01 2.0154699910e+03 
4.8764473018e-05 3.3509438774e-01 2.4479730535e+03 
2.8807702607e-05 2.6787461271e-01 2.0351307955e+03 
4.4159213382e-05 1.9738454146e-01 2.2086009123e+03 
2.4643772360e-05 3.8037704407e-01 2.4168584079e+03 
6.7782484013e-05 3.0103303202e-01 2.5615889060e+03 
2.5110078482e-05 3.5989271819e-01 2.4780472188e+03 
6.2018073800e-05 3.1042675970e-01 2.4636886097e+03 
3.0785555697e-05 2.1342042046e-01 2.1206155935e+03 
3.2922582265e-05 2.9170514429e-01 2.0041506113e+03 
3.3065528306e-05 1.8706370557e-01 2.2347123922e+03 
3.7093357088e-05 3.5737404813e-01 2.4931084775e+03 
2.3890257927e-05 2.9092018054e-01 2.0062889982e+03 
3.4281591702e-04 2.1300822341e-01 2.7081815746e+03 
1.6904892144e-04 2.5571737006e-01 2.4899113570e+03 
2.6013930556e-05 3.5176603883e-01 2.3764903795e+03 
2.9847712209e-04 1.7912877518e-01 2.7239724721e+03 
3.1794546643e-05 3.2606628056e-01 2.4189977279e+03 
6.6166393809e-06 4.2698758754e-01 2.4485558378e+03 
1.4511993271e-05 3.6165212881e-01 2.3677921914e+03 
2.0167082042e-05 4.0262409449e-01 1.8887693217e+03 
3.4444972610e-05 1.7350779535e-01 2.2059732600e+03 
2.5706908826e-05 2.2207433276e-01 2.1068103186e+03 
6.9930046838e-05 1.4209262092e-01 2.3246828130e+03 
2.8717496171e-04 2.6466302034e-01 2.5131702917e+03 
1.7597722925e-05 2.2155657441e-01 2.2443416951e+03 
9.8373566220e-05 2.9223354378e-01 2.4863645174e+03 
5.4835418746e-05 3.1460199751e-01 2.6295283605e+03 
2.0735305101e-05 4.1966279746e-01 2.3523146745e+03 
7.4161842095e-05 3.0679782689e-01 2.4773763932e+03 
4.7357274375e-05 1.5271031604e-01 2.2534303615e+03 
4.0853550125e-05 3.2111712354e-01 2.4261165377e+03 
2.9379549144e-04 1.9599828230e-01 2.6938591104e+03 
6.0356304496e-05 2.2284618568e-01 2.1006198602e+03 
7.5999395986e-05 1.4998161078e-01 2.3067107055e+03 
2.5682589170e-05 3.3886575884e-01 1.9508546718e+03 
5.5273300304e-06 4.2756221037e-01 2.4209487763e+03 
2.8796560547e-05 3.4776703292e-01 2.4659067217e+03 
8.3345813148e-06 1.0000000000e+00 1.5555616882e+03 
2.6489669296e-06 1.0000000000e+00 8.0986821063e+02 
3.3356790589e-05 3.6886972861e-01 1.9206518084e+03 
1.0343472888e-04 2.6296007738e-01 2.4747769814e+03 
1.0523107870e-05 3.9425418111e-01 2.3185787815e+03 
2.7149409072e-05 1.7911222332e-01 2.2503526143e+03 
3.2190869692e-05 1.8427146919e-01 2.2496306797e+03 
7.2705724106e-06 3.8807598009e-01 2.3181692100e+03 
3.1933563696e-05 2.5003793844e-01 2.0625644731e+03 
1.9007086615e-05 3.9481086403e-01 2.4450928173e+03 
5.8455247217e-05 2.5378294843e-01 2.0594683539e+03 
5.9370222395e-05 3.2128040881e-01 2.4143184618e+03 
1.2900265144e-04 2.5121585075e-01 2.5731554166e+03 
3.1883946046e-05 3.6973097100e-01 1.9207927506e+03 
5.4881244817e-05 2.0667919935e-01 2.1474059795e+03 
6.7079273594e-06 4.1523014596e-01 2.5689018507e+03 
7.0042007118e-06 1.0000000000e+00 6.0677954429e+02 
1.1871374923e-05 3.9978228675e-01 1.8943967603e+03 
5.9497193563e-06 1.0000000000e+00 1.5270062125e+03 
1.2577597967e-04 1.5592562584e-01 2.2827112693e+03 
1.3551383603e-05 4.6256705634e-01 1.8515191200e+03 
8.4595907980e-06 4.1110519672e-01 2.3280191442e+03 
3.0427112808e-05 1.0000000000e+00 1.7697522404e+03 
5.1895424465e-05 2.0112533594e-01 2.1454377639e+03 
7.6445221336e-05 3.1990470683e-01 2.5526044144e+03 
2.1235939482e-05 1.0000000000e+00 1.5065058850e+03 
7.2211795461e-06 1.0000000000e+00 1.5089466662e+03 
8.6703986042e-05 2.8029219829e-01 2.5474251737e+03 
7.7579253021e-06 1.0000000000e+00 1.6639320382e+03 
4.4266590298e-05 3.4458420616e-01 2.4650477756e+03 
3.9661583525e-05 1.9127029944e-01 2.1516386859e+03 
9.5492597899e-05 1.4883439623e-01 2.3526767180e+03 
2.1296335690e-05 3.5672722189e-01 2.3355748086e+03 
8.2569136880e-05 3.1124487328e-01 2.4202810361e+03 
6.5753604131e-06 4.2767070747e-01 2.4027789071e+03 
2.5879707467e-05 4.9292180262e-01 1.8380309453e+03 
2.4743200511e-05 4.0343698764e-01 2.6033291973e+03 
1.7490713553e-05 2.7563622427e-01 2.0265704035e+03 
2.6112659698e-05 3.2531823737e-01 1.9658712869e+03 
3.2301819602e-05 3.6984641460e-01 2.3964163845e+03 
1.2218236770e-05 1.0000000000e+00 1.7966832175e+03 
7.1446489746e-05 2.6010158661e-01 2.4583165525e+03 
6.1047127575e-06 4.2637310362e-01 2.3848045004e+03 
3.0125496015e-05 2.1096772297e-01 2.1327991828e+03 
1.7392798967e-05 3.9816103644e-01 2.4236198274e+03 
9.4569170715e-05 3.1064204433e-01 2.4828962897e+03 
6.4293110755e-05 1.7270832967e-01 2.3205153462e+03 
1.1239463801e-05 3.6649432894e-01 1.9211334585e+03 
5.4455697457e-05 3.1931648730e-01 2.5144508450e+03 
2.5316843217e-04 2.0848948258e-01 2.6994578256e+03 
1.8450187753e-05 3.8445751885e-01 1.9061822450e+03 
1.4871030704e-05 3.9245641324e-01 2.4745433766e+03 
5.2147977270e-05 1.3943840914e-01 2.2852257927e+03 
3.8766762530e-05 2.1248733205e-01 2.1224641896e+03 
4.6962974792e-05 3.0066471023e-01 2.7842109150e+03 
2.1675727482e-05 3.7773701448e-01 2.4508705931e+03 
2.2390281401e-05 1.0000000000e+00 1.5188465507e+03 
1.3048988574e-04 2.7773637274e-01 2.5982839217e+03 
1.2059037172e-04 2.6694879037e-01 2.5100164650e+03 
2.3089624207e-05 2.9614944555e-01 1.9984490722e+03 
5.2488246770e-05 2.1044530736e-01 2.2168739945e+03 
3.8483102915e-05 2.5985646989e-01 2.0456063163e+03 
3.0863481178e-06 1.0000000000e+00 1.1561681597e+03 
1.3021011593e-04 2.5948673529e-01 2.5318510694e+03 
3.1534363280e-05 2.0468381596e-01 2.1598691090e+03 
3.1240310958e-04 1.3618399180e-01 2.2886052402e+03 
9.5459401600e-05 2.8249071531e-01 2.5078283901e+03 
3.4126398523e-05 2.6001549130e-01 2.0476087605e+03 
2.5031043725e-05 3.7074624710e-01 2.4841321282e+03 
2.7335021781e-05 2.0789023192e-01 2.3107016900e+03 
3.1564895845e-04 2.6460142373e-01 2.5953091401e+03 
8.0515171254e-06 4.1757843813e-01 2.3461606566e+03 
8.9799523594e-05 2.7875287207e-01 2.4977107149e+03 
2.7073534317e-05 3.1242675635e-01 1.9800891610e+03 
1.0929160436e-04 1.0000000000e+00 3.9175738235e+02 
1.2937590157e-05 1.0000000000e+00 1.7501443841e+03 
1.6106854764e-04 2.4723767290e-01 2.5860167405e+03 
1.2626131636e-04 2.1338317577e-01 2.4059690991e+03 
3.6392650601e-05 3.3038554390e-01 2.4082634451e+03 
6.6587485809e-06 1.0000000000e+00 1.4487345200e+03 
1.8915511343e-05 4.6224059625e-01 1.8520740911e+03 
1.5687209891e-05 3.9801917442e-01 2.3873501235e+03 
8.3149194879e-06 4.2427258663e-01 2.3781285359e+03 
4.6439252904e-05 1.0000000000e+00 4.5975178538e+02 
5.0218446226e-05 1.0000000000e+00 1.8081444575e+03 
5.7670175027e-05 1.7577183977e-01 2.2923967591e+03 
1.2528969254e-05 3.5099912516e-01 1.9333120156e+03 
6.0983981559e-05 1.4159430574e-01 2.2669618338e+03 
1.1155310868e-04 2.9987667372e-01 2.5601881994e+03 
5.1738368922e-05 1.7540866914e-01 2.1890443869e+03 
2.8206540971e-05 4.0788159957e-01 1.8861704222e+03 
