# Supplementary material for: Atmospheric CO2 levels from 2.7 billion years ago inferred from micrometeorite oxidation
Source: Sci Adv. 2020 Jan 22;6(4):eaay4644. doi: 10.1126/sciadv.aay4644 (PMC6976288; doi:10.1126/sciadv.aay4644)
Supplement: Data file S1 [file aay4644_Data_file_S1.zip › co2_atmos/co2_75/args_array.dat]

Mass [kg]        Velocity [m s-1]    Theta [rad]    CO2 [wt. frac]    
3.0624502550e-11 1.2546501786e+04 4.2721995102e-01 7.5000000000e-01 
6.8466945258e-09 1.3609540273e+04 6.0461270860e-01 7.5000000000e-01 
3.1569070542e-10 1.5248370271e+04 1.0057755525e+00 7.5000000000e-01 
8.9926020566e-07 1.2493552813e+04 4.8018473013e-01 7.5000000000e-01 
6.4382650494e-09 1.4284471351e+04 1.2065622280e+00 7.5000000000e-01 
3.0623999243e-09 1.1495610118e+04 9.6277016508e-01 7.5000000000e-01 
2.3273161043e-07 2.0000000000e+04 9.4360575656e-01 7.5000000000e-01 
4.3540997211e-12 2.0000000000e+04 1.0725713109e+00 7.5000000000e-01 
1.6171047702e-09 1.1954584208e+04 7.8302155491e-01 7.5000000000e-01 
1.0931582063e-08 1.1401420322e+04 7.4505568573e-01 7.5000000000e-01 
5.1724853920e-10 2.0000000000e+04 8.2114589707e-01 7.5000000000e-01 
7.7844694380e-09 1.2126793414e+04 8.3065321422e-01 7.5000000000e-01 
2.2119850202e-11 1.3074192532e+04 6.8801264266e-01 7.5000000000e-01 
6.8207686222e-09 1.2451318064e+04 8.5643934058e-01 7.5000000000e-01 
2.4717559057e-10 1.3177005949e+04 7.4304292223e-01 7.5000000000e-01 
2.4582381578e-11 1.2532076450e+04 1.0835183148e+00 7.5000000000e-01 
8.8686949414e-09 1.1380091996e+04 8.6431813194e-01 7.5000000000e-01 
7.5271421580e-10 1.1973595164e+04 6.6883508042e-01 7.5000000000e-01 
1.3222731987e-09 1.4007686133e+04 1.2934780356e+00 7.5000000000e-01 
1.8972874048e-08 1.5090968281e+04 1.3321356529e+00 7.5000000000e-01 
6.9632899577e-06 1.1750416577e+04 8.3316866341e-01 7.5000000000e-01 
1.1062167842e-10 1.1790367838e+04 2.4464838190e-01 7.5000000000e-01 
1.7435048181e-10 1.1516813147e+04 1.2144013897e-02 7.5000000000e-01 
1.5163760331e-10 1.2703769052e+04 6.1915942636e-01 7.5000000000e-01 
5.0541364253e-10 1.3636024433e+04 4.1221921327e-01 7.5000000000e-01 
8.7457955746e-08 1.4865959316e+04 6.2689681547e-01 7.5000000000e-01 
9.6991203718e-09 1.5876991525e+04 1.3970686181e+00 7.5000000000e-01 
1.7797516060e-09 1.1732936528e+04 6.0991054980e-01 7.5000000000e-01 
4.4439486405e-07 1.6052884275e+04 3.9165241680e-01 7.5000000000e-01 
1.0029103361e-09 1.1247814131e+04 5.1483172785e-01 7.5000000000e-01 
1.0191462479e-06 1.2420148661e+04 9.7285135793e-01 7.5000000000e-01 
7.2251099044e-12 1.3161551971e+04 1.1450383238e+00 7.5000000000e-01 
6.1640543341e-11 1.1355264994e+04 8.4904495757e-01 7.5000000000e-01 
1.0342266001e-07 1.1325852793e+04 5.6828242754e-01 7.5000000000e-01 
4.7068593073e-08 2.0000000000e+04 5.3500521136e-01 7.5000000000e-01 
3.5829906099e-10 1.6327849403e+04 7.4744256605e-01 7.5000000000e-01 
3.6799088076e-10 1.3070517009e+04 6.1727321419e-01 7.5000000000e-01 
6.3679858649e-09 1.1260705232e+04 6.4152798034e-01 7.5000000000e-01 
1.3690019868e-08 1.2660506482e+04 1.1746314264e+00 7.5000000000e-01 
1.2593565174e-08 1.4957366186e+04 6.7135888746e-01 7.5000000000e-01 
2.4732994663e-09 1.7748077304e+04 5.4442172537e-01 7.5000000000e-01 
1.4542095446e-07 1.2478871603e+04 5.8120459206e-01 7.5000000000e-01 
3.6202560846e-07 1.7003522301e+04 9.0786867792e-01 7.5000000000e-01 
1.7267147615e-07 1.6695673819e+04 6.5180876404e-01 7.5000000000e-01 
1.3501874190e-09 1.1623542949e+04 1.1577924804e+00 7.5000000000e-01 
1.8425383867e-09 1.1545566730e+04 4.0348459892e-01 7.5000000000e-01 
3.8659817835e-09 1.1319915733e+04 1.3028284055e+00 7.5000000000e-01 
1.0940347476e-05 1.6744269566e+04 5.9589272041e-01 7.5000000000e-01 
1.4372909953e-08 1.4872243099e+04 1.1628172133e+00 7.5000000000e-01 
1.9156800763e-11 1.2446726281e+04 4.9732731971e-01 7.5000000000e-01 
2.1633195262e-10 1.8865555349e+04 9.3993578251e-01 7.5000000000e-01 
2.9574756668e-08 1.5313750730e+04 3.6926265001e-01 7.5000000000e-01 
2.6722696070e-06 2.0000000000e+04 4.0281793913e-01 7.5000000000e-01 
5.0873238764e-08 1.2085494783e+04 6.5075589761e-02 7.5000000000e-01 
1.7414523439e-08 1.5855957823e+04 4.2102626985e-01 7.5000000000e-01 
7.7210450366e-11 1.1217815027e+04 6.6327160280e-01 7.5000000000e-01 
5.4842287821e-11 1.1396433245e+04 6.0286218734e-01 7.5000000000e-01 
1.1968037853e-08 1.1514416993e+04 9.8933682657e-01 7.5000000000e-01 
1.2671030590e-10 1.6120589263e+04 1.0861146111e+00 7.5000000000e-01 
1.9515835500e-07 1.5047292876e+04 1.3604031784e+00 7.5000000000e-01 
5.1332982794e-09 1.3422300445e+04 6.2611753137e-01 7.5000000000e-01 
2.9787465843e-07 1.3778402627e+04 7.2090597029e-01 7.5000000000e-01 
4.2836171796e-06 1.1424893413e+04 2.5180420577e-01 7.5000000000e-01 
4.1440628688e-10 1.4207715110e+04 4.1730200196e-01 7.5000000000e-01 
4.1804681242e-08 1.2191681203e+04 3.0360993064e-01 7.5000000000e-01 
3.1792448792e-07 1.4591176185e+04 1.3281959634e+00 7.5000000000e-01 
5.4365970905e-10 1.1961640848e+04 7.5053466397e-01 7.5000000000e-01 
5.5466229496e-13 1.1550106869e+04 1.0001376236e+00 7.5000000000e-01 
2.3176732946e-06 1.1884074097e+04 8.6104831736e-01 7.5000000000e-01 
5.5282134193e-09 1.4053631423e+04 4.8563588916e-01 7.5000000000e-01 
5.0042274282e-09 1.4828009844e+04 5.4233896093e-01 7.5000000000e-01 
2.0943429673e-05 1.1237813945e+04 3.9863670491e-01 7.5000000000e-01 
1.4353380652e-11 1.9407691235e+04 7.8398692873e-01 7.5000000000e-01 
1.1696462769e-07 1.2088713629e+04 6.4284294156e-01 7.5000000000e-01 
4.1717002991e-09 1.2583904279e+04 2.2689390092e-01 7.5000000000e-01 
1.8187982427e-08 1.2852044697e+04 3.3504661047e-01 7.5000000000e-01 
2.5860509652e-08 1.7652195728e+04 1.8321213610e-01 7.5000000000e-01 
1.6429972626e-08 1.7092770876e+04 3.7925124356e-01 7.5000000000e-01 
5.8480364099e-09 1.8216758860e+04 3.3257640852e-01 7.5000000000e-01 
1.6560912763e-09 1.5192904403e+04 4.4734145793e-01 7.5000000000e-01 
3.7695684769e-08 1.1208829678e+04 8.4814010409e-01 7.5000000000e-01 
3.6784404978e-09 1.6725052069e+04 1.8244072452e-01 7.5000000000e-01 
1.8047546942e-07 1.1369009981e+04 1.3955017166e+00 7.5000000000e-01 
7.8389042422e-08 1.1258555137e+04 4.8162239537e-01 7.5000000000e-01 
1.4511112253e-12 1.4623601529e+04 5.8192599443e-01 7.5000000000e-01 
1.4064418463e-09 1.2178480206e+04 4.0755768344e-01 7.5000000000e-01 
6.1668880395e-09 1.2749848920e+04 8.2259250414e-01 7.5000000000e-01 
1.4050716599e-09 1.6118695746e+04 8.6634394780e-01 7.5000000000e-01 
3.4840007427e-09 1.4158275109e+04 1.2148290115e+00 7.5000000000e-01 
3.9743635476e-08 1.1409936158e+04 6.7624554096e-01 7.5000000000e-01 
8.6878718040e-07 2.0000000000e+04 7.3512558859e-01 7.5000000000e-01 
1.9647258557e-09 1.2374375813e+04 5.4046135815e-01 7.5000000000e-01 
2.4447520049e-08 1.1617155415e+04 1.5461654433e-01 7.5000000000e-01 
6.6885012597e-10 1.3023904616e+04 5.6184955985e-01 7.5000000000e-01 
2.5489652731e-07 1.5491894084e+04 1.0437171110e+00 7.5000000000e-01 
6.5956817537e-08 1.2101824323e+04 2.0131899573e-01 7.5000000000e-01 
1.1531975532e-10 1.2408351740e+04 1.1003300394e+00 7.5000000000e-01 
6.2950196385e-09 1.6408340043e+04 1.3386009857e+00 7.5000000000e-01 
2.3770012810e-10 1.5334605957e+04 5.9661686768e-01 7.5000000000e-01 
8.5448060391e-08 1.4000703866e+04 1.3056720866e+00 7.5000000000e-01 
6.8064443466e-09 1.6913094376e+04 6.1308208703e-01 7.5000000000e-01 
1.5261820087e-11 1.1503095641e+04 9.4974367227e-01 7.5000000000e-01 
9.4464554970e-09 1.2995106714e+04 9.6028679872e-01 7.5000000000e-01 
1.5596994378e-09 1.5050922860e+04 3.6591090425e-01 7.5000000000e-01 
1.9011917463e-09 1.4202982539e+04 5.9279869722e-01 7.5000000000e-01 
7.8546935615e-11 1.1626956494e+04 9.8510529070e-01 7.5000000000e-01 
2.5792999716e-09 1.7128705421e+04 5.3008210394e-01 7.5000000000e-01 
1.5904566961e-10 1.2026253056e+04 7.8299935049e-01 7.5000000000e-01 
1.2833624499e-11 1.1395256016e+04 5.9178516552e-01 7.5000000000e-01 
3.6978199679e-11 1.8211513304e+04 1.0631991802e+00 7.5000000000e-01 
3.3933960944e-10 1.1289674399e+04 3.4427788225e-01 7.5000000000e-01 
2.3027806274e-10 1.2104647916e+04 1.3850169032e+00 7.5000000000e-01 
1.2120392073e-09 1.1307639992e+04 3.9482696195e-01 7.5000000000e-01 
7.1030257574e-12 1.7112711695e+04 1.4390970937e+00 7.5000000000e-01 
8.3068862742e-11 1.1369237023e+04 4.0180959565e-01 7.5000000000e-01 
7.8784046065e-09 1.1205490185e+04 6.2873663018e-01 7.5000000000e-01 
4.6779834254e-09 1.6004580730e+04 1.2339440983e+00 7.5000000000e-01 
1.4758599733e-10 1.5267739484e+04 9.2138283095e-01 7.5000000000e-01 
4.6193069284e-08 2.0000000000e+04 5.1317930892e-01 7.5000000000e-01 
2.4822559067e-08 1.2097434807e+04 1.3573693920e+00 7.5000000000e-01 
2.1358134679e-10 1.3302188941e+04 1.2013308494e+00 7.5000000000e-01 
8.2383446231e-09 1.3186139506e+04 2.6612286046e-01 7.5000000000e-01 
4.2242690585e-06 1.2311259270e+04 6.8455730647e-01 7.5000000000e-01 
6.5816366525e-07 1.3229336236e+04 5.8718014044e-01 7.5000000000e-01 
6.8331207668e-09 1.1439550724e+04 8.5535711726e-01 7.5000000000e-01 
4.4553449689e-08 1.6516556983e+04 6.2942734599e-01 7.5000000000e-01 
9.2230959358e-10 1.3502443187e+04 9.4131667277e-01 7.5000000000e-01 
1.4443973548e-08 1.3173278745e+04 8.2820887928e-01 7.5000000000e-01 
2.4389414684e-09 1.9072329494e+04 8.1237514008e-01 7.5000000000e-01 
9.4487530083e-09 1.2022324339e+04 7.9630119377e-01 7.5000000000e-01 
7.7204742818e-10 1.5082430973e+04 5.3397010343e-01 7.5000000000e-01 
3.4772881040e-11 1.2281176160e+04 1.0389767458e+00 7.5000000000e-01 
1.3952802961e-09 1.1402187803e+04 1.1412259725e+00 7.5000000000e-01 
1.3724109875e-07 1.1248073911e+04 1.4335413561e+00 7.5000000000e-01 
4.0452340461e-10 1.3160610497e+04 5.7319624708e-01 7.5000000000e-01 
6.7550722434e-09 1.3600821803e+04 1.1560102072e+00 7.5000000000e-01 
5.7564396655e-11 1.2467956145e+04 1.2373025598e+00 7.5000000000e-01 
2.0282214572e-09 1.1236207220e+04 1.1788752802e+00 7.5000000000e-01 
1.2053293507e-08 1.8099032131e+04 1.1233657786e+00 7.5000000000e-01 
1.6179361636e-10 1.1633590754e+04 1.3871477965e+00 7.5000000000e-01 
5.3437153843e-10 1.1722134452e+04 5.3671741142e-01 7.5000000000e-01 
2.1285356262e-08 2.0000000000e+04 5.2961615548e-01 7.5000000000e-01 
4.0644189479e-08 2.0000000000e+04 5.9986663382e-01 7.5000000000e-01 
1.6542113249e-09 1.3707337738e+04 6.8072387421e-01 7.5000000000e-01 
5.0308884073e-11 1.3995597397e+04 1.4653487643e+00 7.5000000000e-01 
9.5388320850e-06 1.8729731747e+04 1.3412285367e+00 7.5000000000e-01 
1.8919616898e-08 1.4988742037e+04 2.3442797216e-01 7.5000000000e-01 
9.9800407156e-08 1.1437125858e+04 1.2030707906e+00 7.5000000000e-01 
9.6061964601e-09 1.4365092036e+04 4.4702055619e-01 7.5000000000e-01 
3.9217239393e-10 1.9299414940e+04 1.1014534602e+00 7.5000000000e-01 
5.3203828411e-09 1.4382280571e+04 6.1617551843e-01 7.5000000000e-01 
1.9692501440e-10 1.3372485298e+04 5.6400775359e-01 7.5000000000e-01 
3.3736326739e-09 1.3116238840e+04 7.3182334082e-01 7.5000000000e-01 
5.1435050090e-09 1.1969083039e+04 9.8400709723e-01 7.5000000000e-01 
1.5926403535e-09 1.2372370292e+04 8.4760034124e-01 7.5000000000e-01 
1.6532498127e-09 1.1662319169e+04 5.7470136503e-01 7.5000000000e-01 
3.0842179745e-09 1.7228925134e+04 5.6708709860e-01 7.5000000000e-01 
2.3645143988e-07 1.2183802282e+04 6.9309383503e-01 7.5000000000e-01 
7.6933532858e-10 1.2356009943e+04 8.1948786493e-01 7.5000000000e-01 
4.9505765962e-08 1.7648052173e+04 1.0545504727e+00 7.5000000000e-01 
2.1859655432e-08 1.1714595670e+04 5.9705875703e-01 7.5000000000e-01 
6.5858912443e-11 1.3044372096e+04 8.2291996399e-01 7.5000000000e-01 
1.6487640454e-08 1.2696179899e+04 8.4054247004e-01 7.5000000000e-01 
2.9028772333e-08 1.6959886303e+04 5.1187968134e-01 7.5000000000e-01 
6.9812060236e-11 1.1372549858e+04 5.8275599979e-01 7.5000000000e-01 
1.2383840754e-07 1.3908209086e+04 3.2879542200e-01 7.5000000000e-01 
2.6440840858e-07 1.1526062462e+04 9.0199633275e-01 7.5000000000e-01 
4.5553768549e-09 1.4225051666e+04 7.3097419351e-01 7.5000000000e-01 
6.1955341199e-09 1.7209567033e+04 8.2593890451e-01 7.5000000000e-01 
3.8902811699e-08 1.6611363251e+04 6.6031838825e-01 7.5000000000e-01 
2.6707709952e-08 1.3960658158e+04 4.6910449391e-01 7.5000000000e-01 
1.9909710785e-09 1.2252238753e+04 6.4161200272e-01 7.5000000000e-01 
1.4759609235e-10 1.1247956508e+04 3.6615787013e-01 7.5000000000e-01 
3.0579616378e-06 1.4515607711e+04 6.8459913483e-01 7.5000000000e-01 
1.0133854024e-05 1.1479162470e+04 1.0906152160e+00 7.5000000000e-01 
1.1180085819e-09 1.6002061388e+04 9.5042479994e-01 7.5000000000e-01 
6.0718653495e-11 1.3003439020e+04 7.9505353197e-02 7.5000000000e-01 
2.7577886112e-06 1.1951011419e+04 9.2515268730e-01 7.5000000000e-01 
5.4618829296e-11 1.5833427388e+04 6.7234846402e-01 7.5000000000e-01 
9.2570142885e-11 1.2036359085e+04 1.4462540463e+00 7.5000000000e-01 
6.2352183285e-10 1.3701443254e+04 7.6300136844e-01 7.5000000000e-01 
3.6036631186e-08 1.5246825630e+04 8.2554990223e-01 7.5000000000e-01 
3.3229793970e-06 1.3610883950e+04 7.9810513537e-01 7.5000000000e-01 
6.4056100633e-08 1.4800026328e+04 5.5410108033e-01 7.5000000000e-01 
3.6129687277e-08 1.1423618248e+04 5.9456538073e-01 7.5000000000e-01 
9.2166210347e-09 1.3663474174e+04 3.0663188022e-01 7.5000000000e-01 
7.8679708829e-10 1.2657086436e+04 8.2750324428e-01 7.5000000000e-01 
7.6376199978e-07 1.1790468411e+04 7.2628120328e-01 7.5000000000e-01 
4.0816469000e-09 2.0000000000e+04 4.1968646789e-01 7.5000000000e-01 
1.5714447717e-07 1.2282352739e+04 5.5974083597e-01 7.5000000000e-01 
7.1389793789e-09 1.1582973215e+04 1.2084138682e+00 7.5000000000e-01 
6.3429269672e-12 1.1718806046e+04 1.1134230677e+00 7.5000000000e-01 
2.1921372449e-09 1.5505369893e+04 1.5068830649e-01 7.5000000000e-01 
1.4927365505e-08 1.1455427007e+04 7.6541364676e-01 7.5000000000e-01 
4.1121405794e-09 1.7662855028e+04 3.6801403352e-01 7.5000000000e-01 
1.0706965903e-09 1.7052320587e+04 2.2301163555e-01 7.5000000000e-01 
3.2889145539e-09 1.1556915128e+04 1.0272856021e+00 7.5000000000e-01 
5.0311231820e-08 1.2164634140e+04 8.3097447384e-01 7.5000000000e-01 
1.1754901365e-06 1.7953348428e+04 1.3640226408e-01 7.5000000000e-01 
1.1567849347e-08 2.0000000000e+04 3.4482130377e-01 7.5000000000e-01 
6.4858988092e-11 1.3473086879e+04 1.0052278395e+00 7.5000000000e-01 
2.8369022188e-09 1.3978197430e+04 1.1264637271e+00 7.5000000000e-01 
1.6788995317e-09 1.2899299116e+04 7.6640468447e-01 7.5000000000e-01 
5.4298752867e-10 1.3703428122e+04 7.6870592883e-01 7.5000000000e-01 
5.2724508617e-06 1.4887695391e+04 9.5713543911e-01 7.5000000000e-01 
7.5543985947e-07 1.1871811264e+04 1.0356079307e+00 7.5000000000e-01 
4.1562334951e-09 1.2552888569e+04 3.5421721486e-01 7.5000000000e-01 
8.6750652793e-08 1.2705437656e+04 6.8771890884e-01 7.5000000000e-01 
1.3888002724e-10 1.2164538046e+04 2.6023186150e-01 7.5000000000e-01 
6.6123502273e-08 1.6405789864e+04 6.7601164159e-01 7.5000000000e-01 
5.8180007663e-09 1.3810116268e+04 1.0424787731e+00 7.5000000000e-01 
1.2179894427e-10 1.1661060113e+04 7.0104588570e-01 7.5000000000e-01 
1.7251964727e-10 1.4973487361e+04 9.8645724116e-01 7.5000000000e-01 
8.3578937525e-07 1.4984772368e+04 1.0034198498e+00 7.5000000000e-01 
2.6448766912e-06 1.1670378273e+04 7.2275700959e-01 7.5000000000e-01 
1.5130519236e-07 1.1885002289e+04 5.7354739783e-01 7.5000000000e-01 
2.8067309488e-08 1.7053351900e+04 6.9827381980e-01 7.5000000000e-01 
3.5610496097e-08 1.4304464950e+04 3.6934263240e-01 7.5000000000e-01 
3.0375533434e-09 1.3372369283e+04 5.6195735751e-01 7.5000000000e-01 
9.0375631933e-10 1.1671338405e+04 3.6879381487e-01 7.5000000000e-01 
2.1843591964e-07 1.4430699112e+04 4.8805107205e-01 7.5000000000e-01 
3.4360140274e-09 1.9586766940e+04 9.0594800019e-01 7.5000000000e-01 
1.6187410351e-12 2.0000000000e+04 1.1959390173e+00 7.5000000000e-01 
6.0804178163e-06 1.2523359629e+04 7.1651674197e-01 7.5000000000e-01 
3.8293323739e-06 1.2203961020e+04 8.5424314038e-01 7.5000000000e-01 
6.0075315416e-11 1.3993305145e+04 3.4862170529e-01 7.5000000000e-01 
2.5356324365e-06 1.1480926360e+04 1.0191633426e+00 7.5000000000e-01 
7.6166959051e-08 1.6714076412e+04 3.9325328882e-01 7.5000000000e-01 
1.4467084766e-11 1.6404732086e+04 9.7839915417e-01 7.5000000000e-01 
2.7420470229e-09 1.4661096346e+04 6.6599609704e-01 7.5000000000e-01 
2.5183783852e-07 1.2633030477e+04 8.1925797260e-01 7.5000000000e-01 
8.8424443997e-10 1.1463157190e+04 7.4517671420e-01 7.5000000000e-01 
4.1419339651e-08 1.4246315737e+04 1.3644797278e+00 7.5000000000e-01 
4.2409868183e-06 2.0000000000e+04 1.4560905395e+00 7.5000000000e-01 
2.7218504664e-08 1.9741610533e+04 7.5105183273e-01 7.5000000000e-01 
4.1358030233e-08 1.3191384698e+04 1.5011799312e+00 7.5000000000e-01 
1.1543890203e-10 1.3398992586e+04 8.0634049728e-01 7.5000000000e-01 
4.8145152349e-07 1.1841384252e+04 8.6294123748e-01 7.5000000000e-01 
5.2223857113e-10 1.3374332854e+04 1.1266968948e+00 7.5000000000e-01 
2.3159425277e-07 1.4134653250e+04 7.3840271850e-01 7.5000000000e-01 
1.3085943131e-07 1.4138488511e+04 2.0508371691e-01 7.5000000000e-01 
3.4757789288e-06 1.6003276987e+04 1.1051434681e+00 7.5000000000e-01 
4.0948537119e-09 1.2904242706e+04 8.8243912901e-01 7.5000000000e-01 
3.0710469919e-07 1.2192104541e+04 8.5283002373e-01 7.5000000000e-01 
4.6306942575e-12 2.0000000000e+04 4.2659502079e-01 7.5000000000e-01 
7.6102655050e-09 1.7762156662e+04 1.0483745237e+00 7.5000000000e-01 
7.9839380352e-06 1.5913855011e+04 1.4525196585e+00 7.5000000000e-01 
8.9804419600e-12 1.1332064325e+04 5.3721402827e-01 7.5000000000e-01 
3.0653440845e-08 1.2317610580e+04 9.0166976894e-01 7.5000000000e-01 
5.8414704946e-11 1.1934785811e+04 8.1896597671e-01 7.5000000000e-01 
7.1337683528e-10 1.3332511834e+04 6.2611068195e-01 7.5000000000e-01 
8.7262802907e-08 1.5675520167e+04 4.9614197213e-01 7.5000000000e-01 
2.9994161096e-10 1.4033315344e+04 4.0890186948e-01 7.5000000000e-01 
3.9915450229e-07 1.1903249803e+04 4.8876672281e-01 7.5000000000e-01 
1.9616093340e-10 1.2065388527e+04 7.9004179635e-01 7.5000000000e-01 
3.0865827717e-10 1.2699689415e+04 4.4075601885e-01 7.5000000000e-01 
4.0175129342e-12 1.2457850448e+04 1.0276511872e+00 7.5000000000e-01 
9.4431470981e-10 1.4800849095e+04 1.2155450361e+00 7.5000000000e-01 
1.9177566988e-11 1.5999666398e+04 3.0848652927e-01 7.5000000000e-01 
1.7262859129e-10 1.3209817858e+04 6.7461519840e-01 7.5000000000e-01 
2.8478358281e-06 2.0000000000e+04 4.5216057631e-01 7.5000000000e-01 
4.9818257672e-07 1.6494808512e+04 1.5463301647e-01 7.5000000000e-01 
1.8231219535e-09 1.3638255623e+04 1.3801984114e+00 7.5000000000e-01 
3.1630164308e-08 1.3351232164e+04 6.6340912165e-01 7.5000000000e-01 
6.5124501296e-10 1.1276144869e+04 5.0499067371e-01 7.5000000000e-01 
5.1156365043e-11 1.2130949111e+04 4.6207176459e-01 7.5000000000e-01 
8.7194157092e-11 1.4267728775e+04 8.1853953632e-01 7.5000000000e-01 
2.2329047993e-06 1.1353843075e+04 2.6426344625e-02 7.5000000000e-01 
1.7418608282e-08 1.3004218703e+04 3.5830046679e-01 7.5000000000e-01 
2.5405879436e-08 2.0000000000e+04 5.6084513503e-01 7.5000000000e-01 
9.0622301245e-11 1.1307831419e+04 8.6240168772e-01 7.5000000000e-01 
3.4499639297e-09 1.2274297699e+04 6.8875433673e-01 7.5000000000e-01 
2.1059542091e-07 2.0000000000e+04 7.5885079568e-01 7.5000000000e-01 
1.7224719267e-09 1.1961660069e+04 1.1265280308e+00 7.5000000000e-01 
7.7088828988e-09 1.4294092549e+04 9.3611367935e-01 7.5000000000e-01 
1.2373620822e-07 1.3701939597e+04 5.3002731073e-01 7.5000000000e-01 
1.1494868524e-09 1.1823240223e+04 5.9666739368e-01 7.5000000000e-01 
4.6641118706e-08 1.9510066059e+04 8.7129967421e-01 7.5000000000e-01 
9.2252210346e-08 1.5584070109e+04 1.1273437877e+00 7.5000000000e-01 
2.3785322218e-10 1.2253617853e+04 1.0914580807e+00 7.5000000000e-01 
7.1781541152e-09 1.2460201923e+04 7.4721717467e-01 7.5000000000e-01 
1.0411940281e-08 1.1433980687e+04 1.2768480033e+00 7.5000000000e-01 
8.8555006329e-10 1.3943123187e+04 1.0145184052e+00 7.5000000000e-01 
5.5527229536e-12 1.5270249314e+04 6.7486899887e-01 7.5000000000e-01 
3.4430041952e-11 1.1379911416e+04 4.1002687008e-01 7.5000000000e-01 
1.7485158117e-09 1.1268434776e+04 2.6032526270e-01 7.5000000000e-01 
7.2195491511e-09 1.3762212797e+04 1.2375576495e+00 7.5000000000e-01 
3.6232471480e-07 2.0000000000e+04 6.1828887362e-01 7.5000000000e-01 
6.6558529080e-11 2.0000000000e+04 4.4963252495e-01 7.5000000000e-01 
1.1353373471e-12 1.3120463013e+04 3.8526474248e-01 7.5000000000e-01 
1.2875242789e-09 1.7601777412e+04 9.4371127852e-01 7.5000000000e-01 
3.4172642637e-12 1.3266898783e+04 9.4555150011e-01 7.5000000000e-01 
2.9800795183e-09 1.2594462918e+04 1.0269063043e+00 7.5000000000e-01 
3.5043641965e-06 1.1608971669e+04 9.4213666602e-01 7.5000000000e-01 
4.9663770993e-11 1.2294576469e+04 7.6598777318e-01 7.5000000000e-01 
8.5826805804e-10 1.9365041837e+04 1.0711608649e+00 7.5000000000e-01 
4.7771514323e-09 1.6116326493e+04 4.3397461629e-01 7.5000000000e-01 
7.9146871978e-08 1.1540965149e+04 1.5433609743e-01 7.5000000000e-01 
6.8016129766e-07 1.3139391428e+04 6.5761825409e-01 7.5000000000e-01 
9.1145207276e-09 1.1800633313e+04 5.4453303269e-01 7.5000000000e-01 
7.4916721294e-07 1.2206886584e+04 6.2411724281e-01 7.5000000000e-01 
1.4336562002e-06 1.6420575603e+04 6.3570994128e-01 7.5000000000e-01 
2.1165171625e-10 1.3028244144e+04 1.1886900370e+00 7.5000000000e-01 
1.2818167483e-09 1.1737124073e+04 9.7377970307e-01 7.5000000000e-01 
2.9548369404e-06 1.3269798861e+04 1.4141216203e+00 7.5000000000e-01 
4.0855883999e-09 1.3893889153e+04 3.8468516426e-01 7.5000000000e-01 
2.8844516063e-10 1.3546508522e+04 7.6142434729e-01 7.5000000000e-01 
1.3028538839e-08 1.5956681001e+04 1.2446180131e+00 7.5000000000e-01 
1.0279202387e-09 2.0000000000e+04 4.8508744161e-01 7.5000000000e-01 
1.1664158862e-07 1.4932496281e+04 8.7653429321e-01 7.5000000000e-01 
1.9987347132e-09 1.4202098468e+04 6.2155577710e-01 7.5000000000e-01 
4.1343220659e-10 1.1626710254e+04 6.2297273609e-01 7.5000000000e-01 
1.4987601062e-05 1.5279107597e+04 5.0060648801e-01 7.5000000000e-01 
2.8496569196e-09 2.0000000000e+04 2.3432573186e-01 7.5000000000e-01 
1.4887157458e-09 1.4513429648e+04 5.6857759790e-01 7.5000000000e-01 
1.0606889214e-09 1.2669451039e+04 3.9343748516e-01 7.5000000000e-01 
4.6527958535e-10 1.2598229708e+04 4.1566178698e-01 7.5000000000e-01 
8.8791651060e-10 1.2480014337e+04 1.7609464859e-01 7.5000000000e-01 
2.2846759661e-10 1.1381211465e+04 1.1520944972e+00 7.5000000000e-01 
7.6713327396e-08 1.1662552530e+04 3.2849632512e-01 7.5000000000e-01 
6.6466312901e-11 1.7172145030e+04 1.2293962550e+00 7.5000000000e-01 
9.6137124988e-08 1.2014484076e+04 5.9734483673e-01 7.5000000000e-01 
2.4545261558e-06 1.1806181077e+04 1.4112930108e+00 7.5000000000e-01 
1.5671795036e-09 1.3942081744e+04 1.3134147679e+00 7.5000000000e-01 
2.6983180794e-08 1.1779550519e+04 3.4670556493e-01 7.5000000000e-01 
6.9991946652e-08 2.0000000000e+04 1.3733660240e+00 7.5000000000e-01 
1.6457860621e-09 1.3590309509e+04 5.9897205678e-01 7.5000000000e-01 
7.4920649647e-09 1.5422052549e+04 3.3710480769e-01 7.5000000000e-01 
2.7014036865e-12 1.4420261828e+04 9.5848617818e-01 7.5000000000e-01 
6.9599993164e-09 1.2475253219e+04 1.3150520372e+00 7.5000000000e-01 
1.0625820244e-09 1.4168298977e+04 7.2058951228e-01 7.5000000000e-01 
1.0193020699e-09 1.1637955264e+04 1.1338404011e+00 7.5000000000e-01 
2.9733110546e-07 1.3106472996e+04 1.0918896144e+00 7.5000000000e-01 
7.3134007661e-10 1.8410824954e+04 1.2311714378e+00 7.5000000000e-01 
1.8599979563e-11 1.6200384121e+04 2.7961534886e-01 7.5000000000e-01 
2.9580015156e-09 1.1319904564e+04 4.1320078495e-01 7.5000000000e-01 
4.9735583998e-11 1.1214361548e+04 5.6523778211e-01 7.5000000000e-01 
3.4652048265e-09 1.5173058481e+04 1.0826403248e+00 7.5000000000e-01 
1.6495825418e-07 1.2517741975e+04 5.9957028911e-01 7.5000000000e-01 
2.4583797281e-10 2.0000000000e+04 7.0755950116e-01 7.5000000000e-01 
4.2952762887e-07 1.1435116795e+04 7.2793905396e-01 7.5000000000e-01 
2.1337763202e-08 1.8972400327e+04 1.4230033012e+00 7.5000000000e-01 
1.1466342561e-09 1.3462521709e+04 1.2504338103e+00 7.5000000000e-01 
2.1307098957e-09 1.2117011005e+04 9.2253972159e-01 7.5000000000e-01 
2.3995916183e-11 1.3766634966e+04 7.4448729631e-01 7.5000000000e-01 
1.4294761719e-07 1.8685815380e+04 1.3973120882e-01 7.5000000000e-01 
4.1205442428e-08 1.1395767454e+04 6.7716509573e-01 7.5000000000e-01 
1.1221094586e-09 1.2165119107e+04 9.2929281645e-01 7.5000000000e-01 
9.3632715991e-08 2.0000000000e+04 1.1700087092e+00 7.5000000000e-01 
8.8963215178e-07 1.3336824965e+04 8.6574032753e-01 7.5000000000e-01 
8.9429643783e-09 1.7683193198e+04 3.8254070611e-01 7.5000000000e-01 
4.5784900298e-08 1.3010912901e+04 1.9438947527e-01 7.5000000000e-01 
1.3629820049e-09 1.6873062557e+04 1.4331250019e-01 7.5000000000e-01 
6.8592139370e-10 1.2723093097e+04 8.8068192047e-02 7.5000000000e-01 
4.3999305127e-10 1.6064860903e+04 9.4981807261e-01 7.5000000000e-01 
2.6345479150e-10 1.1306316400e+04 6.0610285868e-01 7.5000000000e-01 
1.3889453847e-08 1.2534660943e+04 4.4181575224e-01 7.5000000000e-01 
2.4472004454e-09 1.1578767430e+04 8.7577000014e-01 7.5000000000e-01 
4.7635396401e-07 1.2205303821e+04 2.6960814350e-01 7.5000000000e-01 
7.0813009564e-11 2.0000000000e+04 1.1530147514e+00 7.5000000000e-01 
1.1244321698e-07 1.1556510768e+04 8.9665857801e-01 7.5000000000e-01 
1.9372117851e-08 1.4603023893e+04 5.8899913049e-01 7.5000000000e-01 
5.0179220470e-09 1.9997404460e+04 5.3842926617e-01 7.5000000000e-01 
5.3129128677e-10 1.1478074548e+04 6.6416893812e-01 7.5000000000e-01 
1.5417956166e-10 1.8345247265e+04 7.0766485588e-01 7.5000000000e-01 
1.3076235602e-08 2.0000000000e+04 1.3108163906e+00 7.5000000000e-01 
3.2404738777e-09 2.0000000000e+04 8.9822567702e-01 7.5000000000e-01 
1.5900432344e-06 1.1608080075e+04 5.5177722735e-01 7.5000000000e-01 
1.8305054360e-10 1.4604802424e+04 6.9901192735e-01 7.5000000000e-01 
1.7851699298e-08 1.2768600423e+04 8.5374903789e-01 7.5000000000e-01 
5.7821722989e-09 1.6411192817e+04 4.3052168874e-01 7.5000000000e-01 
3.2898065512e-09 1.5195348268e+04 3.2479646687e-01 7.5000000000e-01 
3.0171090586e-09 2.0000000000e+04 8.9805863635e-01 7.5000000000e-01 
4.1208509096e-07 1.5822122665e+04 4.6090373419e-01 7.5000000000e-01 
1.1442610231e-09 1.7356170104e+04 9.8002471820e-01 7.5000000000e-01 
5.1212939627e-09 1.3235998127e+04 3.6270806328e-01 7.5000000000e-01 
2.7037088708e-07 1.5068201084e+04 5.8057996485e-01 7.5000000000e-01 
1.6240263359e-09 1.2101120597e+04 9.0538029868e-01 7.5000000000e-01 
4.9986837318e-10 1.3886145856e+04 7.0941290039e-01 7.5000000000e-01 
6.8337655247e-11 2.0000000000e+04 9.3012766586e-01 7.5000000000e-01 
5.4183312400e-09 1.2499506983e+04 9.2633842494e-01 7.5000000000e-01 
5.1189986712e-08 1.3393155386e+04 1.1330393309e+00 7.5000000000e-01 
2.1554888035e-05 1.6962026714e+04 1.2360735261e+00 7.5000000000e-01 
1.8063597588e-07 1.9117779827e+04 4.9845221549e-01 7.5000000000e-01 
6.3528985330e-07 1.1783807321e+04 7.0111841947e-01 7.5000000000e-01 
9.2477603972e-09 1.1201965547e+04 1.3082002626e+00 7.5000000000e-01 
4.3258878089e-07 1.2476663637e+04 1.1447383307e+00 7.5000000000e-01 
1.3820800672e-08 1.2074442381e+04 2.0590213044e-01 7.5000000000e-01 
2.9334354079e-09 1.4439012484e+04 4.6436046858e-01 7.5000000000e-01 
7.0012139023e-09 1.3732328364e+04 1.1063281914e+00 7.5000000000e-01 
1.9981706700e-11 1.7336009494e+04 3.9387390147e-01 7.5000000000e-01 
7.3662060809e-10 1.2915528796e+04 1.0972352219e+00 7.5000000000e-01 
1.0389799471e-09 1.7637068642e+04 4.8704818558e-01 7.5000000000e-01 
1.3982803033e-10 1.2878418734e+04 4.7302034303e-01 7.5000000000e-01 
6.6383223423e-09 1.2915941848e+04 5.8203995174e-01 7.5000000000e-01 
7.3550880560e-10 1.2474795210e+04 1.2671565962e+00 7.5000000000e-01 
6.3494727269e-09 1.3822007533e+04 7.8382088858e-01 7.5000000000e-01 
1.2877737163e-10 1.1583092096e+04 4.5826132462e-01 7.5000000000e-01 
1.6946394906e-11 1.8721162319e+04 1.1149513732e+00 7.5000000000e-01 
2.0631255253e-08 1.4492080442e+04 1.2678837193e+00 7.5000000000e-01 
7.2757800017e-10 1.1965369510e+04 6.7633871477e-01 7.5000000000e-01 
1.2637823798e-08 1.1445724376e+04 6.4157346946e-01 7.5000000000e-01 
1.2816500280e-09 1.3611104417e+04 3.0992415794e-01 7.5000000000e-01 
4.4464108179e-09 1.4015349415e+04 1.1021821874e+00 7.5000000000e-01 
8.9434316406e-09 1.1216280760e+04 7.4157658987e-01 7.5000000000e-01 
1.1826714759e-09 1.1716822534e+04 8.1051941672e-01 7.5000000000e-01 
3.1917930568e-08 1.2696785836e+04 1.0446823554e+00 7.5000000000e-01 
1.3299044934e-11 1.8511144543e+04 7.1981614719e-01 7.5000000000e-01 
1.2784206845e-07 1.2709618176e+04 9.3983763689e-01 7.5000000000e-01 
2.9366298890e-11 1.2950588082e+04 1.4111692035e+00 7.5000000000e-01 
8.4012265346e-11 1.1946640554e+04 5.7717579246e-01 7.5000000000e-01 
8.6852013733e-09 1.3488798186e+04 1.2459540801e+00 7.5000000000e-01 
3.5129310591e-11 1.3124149502e+04 7.7921763783e-01 7.5000000000e-01 
1.5460410596e-08 1.3497535206e+04 1.0427437857e+00 7.5000000000e-01 
8.5166398083e-09 1.1593700294e+04 1.0070469529e+00 7.5000000000e-01 
8.2460512514e-07 1.6633287940e+04 1.1768668313e+00 7.5000000000e-01 
1.1098995042e-08 1.1397635211e+04 1.1727102815e+00 7.5000000000e-01 
3.6168810334e-10 1.1496452898e+04 3.7025978726e-01 7.5000000000e-01 
2.7729358147e-10 1.4468645496e+04 1.1190366776e+00 7.5000000000e-01 
3.1139258067e-07 1.8642998934e+04 4.0873335724e-01 7.5000000000e-01 
3.5034439955e-07 1.1306273934e+04 7.0667518200e-01 7.5000000000e-01 
4.5926393340e-10 1.3421468196e+04 6.4157932715e-01 7.5000000000e-01 
5.0136796004e-11 1.1349930667e+04 6.6964421130e-01 7.5000000000e-01 
8.9336710606e-08 1.3324645521e+04 5.6549932295e-01 7.5000000000e-01 
3.9795950310e-08 1.2036578923e+04 9.9412227649e-01 7.5000000000e-01 
3.1255597017e-07 1.6482266450e+04 1.1834074684e+00 7.5000000000e-01 
2.4653174467e-06 1.3932492444e+04 8.6515311914e-01 7.5000000000e-01 
8.3956962458e-10 1.1847397802e+04 8.2529329169e-01 7.5000000000e-01 
2.3022514558e-10 1.3469856213e+04 1.1614859674e+00 7.5000000000e-01 
1.8421556159e-07 1.2079864091e+04 7.4476805395e-01 7.5000000000e-01 
3.1267442879e-09 1.3140681222e+04 1.0681515592e+00 7.5000000000e-01 
3.0423648866e-09 1.3061075946e+04 1.0244237508e+00 7.5000000000e-01 
2.9308329393e-10 1.4759835715e+04 1.5135829222e+00 7.5000000000e-01 
5.3105594927e-08 1.1435895963e+04 3.6655313696e-01 7.5000000000e-01 
8.8706530958e-06 1.2561159917e+04 6.6835961540e-01 7.5000000000e-01 
5.0437632820e-10 1.2775199262e+04 6.3313989754e-01 7.5000000000e-01 
4.3223943488e-10 1.1394338022e+04 1.1123432248e+00 7.5000000000e-01 
7.3610933801e-10 1.6182573816e+04 8.1991627079e-01 7.5000000000e-01 
5.1700686461e-12 1.4017953934e+04 7.6066990294e-01 7.5000000000e-01 
5.8063031927e-09 1.4288715019e+04 8.9109367659e-01 7.5000000000e-01 
7.3330788313e-06 2.0000000000e+04 1.0635338208e+00 7.5000000000e-01 
4.5059493491e-10 1.1612722837e+04 1.0041226851e+00 7.5000000000e-01 
6.0754149227e-09 1.3482494612e+04 5.5982741422e-01 7.5000000000e-01 
6.5394231421e-10 1.9591426040e+04 1.4110629372e+00 7.5000000000e-01 
1.7659482143e-09 1.1714176376e+04 1.1211167882e+00 7.5000000000e-01 
6.2762625254e-09 2.0000000000e+04 1.4696375147e-01 7.5000000000e-01 
5.2307639310e-07 1.1952423394e+04 9.8051108202e-01 7.5000000000e-01 
5.7290386118e-11 1.2502442748e+04 9.4112216904e-01 7.5000000000e-01 
1.4577236391e-09 1.2461552721e+04 2.7201521170e-01 7.5000000000e-01 
1.1569002462e-11 1.2479586448e+04 8.1512075449e-01 7.5000000000e-01 
3.9061576719e-07 1.1594809276e+04 1.5303837275e+00 7.5000000000e-01 
9.7354562872e-10 1.4597824289e+04 4.6181791901e-01 7.5000000000e-01 
3.5337326508e-07 1.1653257788e+04 1.3207090021e+00 7.5000000000e-01 
3.0032733408e-09 2.0000000000e+04 1.1163815371e+00 7.5000000000e-01 
3.4618465236e-08 1.7326985155e+04 9.9319726146e-01 7.5000000000e-01 
4.4943058888e-10 1.4431840791e+04 6.5216185536e-01 7.5000000000e-01 
1.5842118889e-05 1.1579671733e+04 7.2788358301e-01 7.5000000000e-01 
1.0174461708e-09 1.1315731396e+04 1.2478246473e+00 7.5000000000e-01 
3.8522263310e-08 1.1258778515e+04 7.4370827333e-01 7.5000000000e-01 
7.8748639597e-09 1.3433856567e+04 1.6035354217e-01 7.5000000000e-01 
1.4862605188e-09 1.4011621593e+04 1.1298582372e+00 7.5000000000e-01 
5.0006781839e-09 1.1472117156e+04 5.6496559729e-01 7.5000000000e-01 
2.3609492045e-08 1.1786798356e+04 5.3969163736e-01 7.5000000000e-01 
4.4313312601e-10 1.5419775103e+04 6.7409737067e-01 7.5000000000e-01 
2.0964551887e-09 1.9961345958e+04 5.0041699221e-01 7.5000000000e-01 
4.8602650442e-10 1.1984074194e+04 7.6155663132e-01 7.5000000000e-01 
1.9116041924e-09 1.3077495458e+04 1.3078910857e-01 7.5000000000e-01 
5.7337766007e-11 1.2607405934e+04 6.2557945103e-01 7.5000000000e-01 
4.2265300860e-08 1.1857905702e+04 7.6576170466e-01 7.5000000000e-01 
5.7621160666e-10 1.3390395465e+04 7.9302134229e-01 7.5000000000e-01 
2.6424198434e-08 1.2487262588e+04 4.2369651953e-01 7.5000000000e-01 
4.8652187339e-10 1.3121296086e+04 1.0269675510e-01 7.5000000000e-01 
9.8819397971e-12 1.4130513136e+04 1.4228632861e+00 7.5000000000e-01 
3.4540328564e-08 1.1629483246e+04 9.9014430920e-01 7.5000000000e-01 
3.9845299557e-09 1.1537886964e+04 2.8496646678e-01 7.5000000000e-01 
6.8553209918e-08 2.0000000000e+04 8.0752942892e-01 7.5000000000e-01 
1.7544112785e-08 1.4384822674e+04 5.4837664882e-01 7.5000000000e-01 
4.4740542979e-08 1.1535962444e+04 3.0426582116e-01 7.5000000000e-01 
1.6045132157e-09 1.3212203411e+04 6.5338336499e-01 7.5000000000e-01 
4.1381298742e-09 1.1811025590e+04 5.3024879487e-01 7.5000000000e-01 
2.0226458903e-09 1.5695520541e+04 5.6033655772e-01 7.5000000000e-01 
9.2728208865e-09 1.1802374978e+04 2.5270182227e-01 7.5000000000e-01 
1.0652474008e-10 2.0000000000e+04 6.4894307470e-01 7.5000000000e-01 
3.9477414409e-09 1.2785193571e+04 8.0084944291e-01 7.5000000000e-01 
1.9928795603e-08 1.1850560238e+04 6.3229681474e-01 7.5000000000e-01 
5.4850893205e-09 2.0000000000e+04 1.4234312534e+00 7.5000000000e-01 
1.0578774071e-08 1.4062534729e+04 5.7170469883e-01 7.5000000000e-01 
3.3530760470e-10 1.6010523905e+04 6.6516188295e-01 7.5000000000e-01 
4.0254812728e-08 1.1685306426e+04 6.2575518474e-01 7.5000000000e-01 
1.0711689574e-09 1.3987021330e+04 1.2010264899e+00 7.5000000000e-01 
4.8618689168e-09 1.3274252629e+04 7.6212493972e-01 7.5000000000e-01 
8.4831284807e-10 1.1473653884e+04 1.3190538046e+00 7.5000000000e-01 
3.8754333922e-07 1.4201517407e+04 1.3691288992e+00 7.5000000000e-01 
1.9025207989e-05 1.1573495668e+04 9.8412454485e-01 7.5000000000e-01 
1.3277045812e-10 1.2510855951e+04 1.1780878404e+00 7.5000000000e-01 
3.0398800726e-11 1.2361432499e+04 6.6623188799e-01 7.5000000000e-01 
3.9445643400e-10 1.1244122108e+04 4.3582171997e-01 7.5000000000e-01 
1.9028839570e-09 2.0000000000e+04 3.1967007204e-01 7.5000000000e-01 
2.2948831109e-10 1.2677692047e+04 1.1654867821e+00 7.5000000000e-01 
1.9187830151e-10 1.9445319068e+04 1.6341753378e-01 7.5000000000e-01 
