# Supplementary material for: Atmospheric CO2 levels from 2.7 billion years ago inferred from micrometeorite oxidation
Source: Sci Adv. 2020 Jan 22;6(4):eaay4644. doi: 10.1126/sciadv.aay4644 (PMC6976288; doi:10.1126/sciadv.aay4644)
Supplement: Data file S1 [file aay4644_Data_file_S1.zip › co2_atmos/co2_75/clean_results.dat]

Radius [m]       Fe Area [frac]    Max Temp [k]    
1.0000341462e-05 1.0000000000e+00 1.7604656349e+03 
4.8896558036e-05 2.9561384460e-01 2.4467712579e+03 
2.6291679949e-05 1.9473722570e-01 2.1230980868e+03 
1.3788293828e-04 2.3118204829e-01 2.6317875085e+03 
6.9223351752e-05 1.6641937533e-01 2.2669705098e+03 
5.6809769874e-05 2.0312808998e-01 2.0964385496e+03 
1.0409738935e-05 3.9710219779e-01 2.6177392839e+03 
5.1367055934e-06 1.0000000000e+00 1.7491913237e+03 
4.5970076947e-05 1.6545205011e-01 2.1558228915e+03 
8.2825284757e-05 1.0424093798e-01 2.3537369829e+03 
8.9899820845e-06 4.0248991303e-01 2.3563806223e+03 
7.2543560543e-05 1.4079015118e-01 2.3553582502e+03 
9.0400553740e-06 1.0000000000e+00 1.6976740054e+03 
6.8563713468e-05 1.5866601901e-01 2.3602927113e+03 
2.4249307098e-05 2.4923994289e-01 2.0346500687e+03 
9.4280948648e-06 1.0000000000e+00 1.4515438547e+03 
7.9918029640e-05 1.0093625639e-01 2.2798147035e+03 
3.5518060931e-05 2.0644722783e-01 2.0924627278e+03 
3.9958392304e-05 4.2649323822e-01 1.8658619937e+03 
9.8893895595e-05 1.7850406940e-01 2.2529214580e+03 
2.9148852098e-04 1.8801887727e-01 2.6806396730e+03 
1.7748817117e-05 3.9191867108e-01 1.8892160646e+03 
2.1055638552e-05 3.3944319667e-01 1.9350610688e+03 
2.0238159397e-05 3.1500131524e-01 1.9587343566e+03 
2.9757665328e-05 1.5494938218e-01 2.2784276119e+03 
4.8145025649e-05 3.1130323248e-01 2.5328855180e+03 
7.8546108054e-05 3.8988828933e-01 1.8928567829e+03 
4.7364038293e-05 1.3681859889e-01 2.2055252511e+03 
3.7778672112e-05 3.1203148041e-01 2.6167762764e+03 
3.9168708303e-05 2.0499535316e-01 2.0935621510e+03 
1.7644181151e-04 2.4806725203e-01 2.5789322214e+03 
6.2692718616e-06 1.0000000000e+00 1.2946689902e+03 
1.2792469944e-05 1.0000000000e+00 1.6045555424e+03 
1.2583109513e-04 2.3280709865e-01 2.5374520701e+03 
6.7931152364e-06 4.0061247869e-01 2.5684422733e+03 
2.2316809573e-05 3.2856807691e-01 2.3666738648e+03 
2.7923997792e-05 1.8576141597e-01 2.1273778935e+03 
7.1025580757e-05 9.2403243682e-02 2.3066106230e+03 
9.1643672117e-05 1.3385016638e-01 2.2541425709e+03 
3.8057116561e-05 3.2509690084e-01 2.4628709118e+03 
1.3733915831e-05 3.7634725251e-01 2.4244527790e+03 
1.0136965948e-04 2.5715101172e-01 2.5522562038e+03 
3.3564965597e-05 3.4590613477e-01 2.5612689255e+03 
2.8878277544e-05 3.3917120415e-01 2.5624731022e+03 
3.9386922619e-05 4.9092979344e-01 1.8325617173e+03 
4.7771510561e-05 1.1996613484e-01 2.2346618556e+03 
5.0425818392e-05 1.0000000000e+00 1.7408697307e+03 
5.4340553289e-05 2.7886504845e-01 2.7523300406e+03 
6.7266788030e-05 3.1859300896e-01 2.4116155630e+03 
8.6376535002e-06 1.0000000000e+00 1.6743504082e+03 
1.5479385104e-05 3.6429657008e-01 2.3414149247e+03 
3.3362891265e-05 3.2453126129e-01 2.5111139118e+03 
9.7291755963e-06 3.4965156089e-01 2.8197256812e+03 
8.5640030485e-05 2.5180692811e-01 2.5335486844e+03 
2.6932947600e-05 3.3964718178e-01 2.4916754526e+03 
1.3743639278e-05 1.0000000000e+00 1.6911913219e+03 
1.2267224628e-05 1.0000000000e+00 1.6834175524e+03 
8.8512971235e-05 1.0855446825e-01 2.2661034915e+03 
1.9129966221e-05 2.8637958003e-01 1.9883127864e+03 
1.6100496918e-04 3.2251355415e-01 2.4051142598e+03 
4.9697193912e-05 2.9116248043e-01 2.4454090441e+03 
8.3862634924e-05 2.8049747258e-01 2.5681289467e+03 
2.5383275168e-04 1.6235469707e-01 2.7082829664e+03 
2.7113457752e-05 1.7966900011e-01 2.3037771243e+03 
8.2552078768e-05 2.5595328884e-01 2.5212858406e+03 
1.5538558961e-04 3.1910761732e-01 2.4302032802e+03 
3.1451684358e-05 2.6747705149e-01 2.0116565692e+03 
2.6644894081e-06 1.0000000000e+00 9.9772837039e+02 
2.2418595507e-04 2.1671536986e-01 2.6299787276e+03 
4.0723375526e-05 3.0723502594e-01 2.4479217931e+03 
3.3685933528e-05 3.2444916653e-01 2.4423224003e+03 
4.0096282722e-04 1.0328388643e-01 2.7752646009e+03 
9.1888341117e-06 2.1593537966e-01 2.1153155411e+03 
1.1016616044e-04 2.5096680880e-01 2.5392324424e+03 
5.1815199694e-05 2.6646983917e-01 2.4520787721e+03 
6.1896026446e-05 2.7536042285e-01 2.4914830741e+03 
1.4418405091e-05 3.6670767559e-01 2.5200794755e+03 
1.7634363947e-05 3.6166955367e-01 2.4950542616e+03 
1.1080939876e-05 3.8366959999e-01 2.4644078446e+03 
2.6727866879e-05 3.2934616952e-01 2.4137195566e+03 
1.1788383085e-04 1.5425602266e-01 2.4344861427e+03 
1.7020362235e-05 3.5989778685e-01 2.4490611522e+03 
2.1723964032e-04 2.7876605133e-01 2.0003155605e+03 
1.1856992765e-04 2.3169748882e-01 2.5314346557e+03 
3.6702918440e-06 1.0000000000e+00 1.4856876763e+03 
4.2950851461e-05 1.2297142858e-01 2.2691659351e+03 
6.3878452241e-05 2.0024687144e-01 2.3892823589e+03 
2.7739117626e-05 3.3894693123e-01 2.3894197363e+03 
5.8624052935e-05 1.7448896328e-01 2.1593916537e+03 
1.0752466757e-04 2.3537236482e-01 2.4959740163e+03 
9.7031064170e-06 3.7569209471e-01 2.7207731579e+03 
4.7125833393e-05 1.2906343589e-01 2.3044902693e+03 
8.4384919608e-05 2.4289987405e-01 2.4995735536e+03 
3.3675750369e-05 1.4392571541e-01 2.2236482730e+03 
6.2051409094e-05 3.2619761639e-01 2.5184269196e+03 
9.0012215293e-05 2.5096464131e-01 2.5410177532e+03 
1.5746095396e-05 1.0000000000e+00 1.6305810360e+03 
6.9818384577e-05 1.8726754365e-01 2.1823618221e+03 
2.2349385234e-05 1.9878084874e-01 2.2864702631e+03 
1.4107833009e-04 2.9791022040e-01 2.4124458832e+03 
1.9458141338e-05 3.6359988437e-01 2.4510307791e+03 
8.0437625994e-06 1.0000000000e+00 1.3898262700e+03 
7.2291232812e-05 2.2365612282e-01 2.3973965882e+03 
2.6834821789e-05 3.2659345878e-01 2.4150667391e+03 
3.6576805876e-05 3.0544513813e-01 2.4233943706e+03 
1.3872040838e-05 1.0000000000e+00 1.5899127474e+03 
1.6526514736e-05 3.6595786414e-01 2.4254096821e+03 
1.9244945701e-05 4.9747708326e-01 1.8321104963e+03 
7.5907289213e-06 1.0000000000e+00 1.4964860237e+03 
1.2627377131e-05 2.9096160729e-01 1.9827129593e+03 
2.6646369532e-05 2.9951201907e-01 1.9770165404e+03 
1.9877178848e-05 1.0000000000e+00 1.2464133294e+03 
4.1883429747e-05 1.6457668664e-01 2.1527572096e+03 
6.2337911310e-06 1.0000000000e+00 6.5751877400e+02 
1.3940847817e-05 1.0000000000e+00 1.7781890223e+03 
7.5569448765e-05 8.9502644248e-02 2.3296193420e+03 
5.6760839931e-05 2.6304905510e-01 2.3282393968e+03 
2.0409055030e-05 2.2540971354e-01 2.0687615732e+03 
6.7127981028e-06 4.0013237806e-01 2.5722830004e+03 
1.1015122143e-04 3.3249756254e-01 1.9412082369e+03 
1.9258194511e-05 1.0000000000e+00 1.6913002448e+03 
5.0270831804e-05 2.8434005324e-01 2.4676065989e+03 
2.1190583201e-04 2.0426715568e-01 2.6792676077e+03 
1.0769028179e-04 2.5514006920e-01 2.6118807333e+03 
7.3655685260e-05 1.0997617132e-01 2.2576785408e+03 
2.6072801452e-05 3.4802069099e-01 2.5136773153e+03 
3.7784816004e-05 1.7251794635e-01 2.1579123178e+03 
6.7568023873e-05 2.8469000067e-01 2.4526929216e+03 
1.1228909728e-05 3.9697083997e-01 2.4042283894e+03 
7.6053196062e-05 1.5282191121e-01 2.3804541921e+03 
2.6872907449e-05 3.1858401545e-01 2.4041374689e+03 
1.0581249279e-05 1.0000000000e+00 1.5084142591e+03 
3.9673198083e-05 5.0115391622e-01 1.8291835102e+03 
1.6680057183e-04 1.0000000000e+00 1.6515006430e+03 
2.8762501283e-05 1.6576693496e-01 2.1642786354e+03 
7.0992099917e-05 1.5220054339e-01 2.2698253116e+03 
1.2520905968e-05 1.0000000000e+00 1.4003457401e+03 
4.4636339280e-05 5.2025211077e-01 1.8225150783e+03 
2.5366693493e-05 3.8144973452e-01 2.4049398887e+03 
1.7670879912e-05 1.0000000000e+00 1.1732189227e+03 
3.1546985364e-05 2.3386857043e-01 2.0541076135e+03 
6.5470522704e-06 4.0531470329e-01 2.5295835394e+03 
6.9995679293e-06 4.0155575434e-01 2.5551776396e+03 
4.0873833630e-05 2.2217846258e-01 2.3692804891e+03 
1.1971613250e-05 1.0000000000e+00 3.9093147050e+02 
6.1218166761e-05 3.8189818002e-01 2.5852082958e+03 
3.3998841811e-05 3.1973766692e-01 2.4991625706e+03 
1.7381833068e-04 1.0258405046e-01 2.3458950973e+03 
3.9499550189e-05 3.1138708320e-01 2.4674783818e+03 
1.8926918253e-05 3.6726872775e-01 2.3329386585e+03 
3.9452703494e-05 3.1365032670e-01 2.4392288236e+03 
2.2606108409e-05 2.1432083713e-01 2.0846087267e+03 
5.1859734365e-05 2.1389149090e-01 2.3846965405e+03 
6.7293638967e-05 1.3802177044e-01 2.2093742201e+03 
4.5603501955e-05 1.5954976845e-01 2.1697068985e+03 
4.6275524584e-05 1.4053982520e-01 2.1973843734e+03 
1.6483574450e-05 3.6778814689e-01 2.4290697400e+03 
1.2408667198e-04 2.4903149667e-01 2.5605981882e+03 
3.5683472487e-05 2.1781233140e-01 2.0766612797e+03 
2.6886585890e-05 3.7409737865e-01 2.4651222407e+03 
8.8381030516e-05 2.4389001851e-01 2.4853683857e+03 
1.2813503059e-05 1.0000000000e+00 1.7878243805e+03 
7.7143920163e-05 2.7126680992e-01 2.4596583066e+03 
2.0356177124e-05 3.5766293980e-01 2.5082557602e+03 
1.3260895971e-05 1.0000000000e+00 1.7172204981e+03 
6.1929466707e-05 2.8499052748e-01 2.5616730252e+03 
1.6481817656e-04 2.3727811890e-01 2.5382547445e+03 
4.3049554685e-05 3.1010253659e-01 2.4274018258e+03 
2.0846713040e-05 3.6780104936e-01 2.4293757054e+03 
2.5343211811e-05 3.5103506328e-01 2.5065135361e+03 
5.0534828100e-05 2.9838057368e-01 2.4995645376e+03 
4.8201562428e-05 1.2524923631e-01 2.2676713353e+03 
1.9132435436e-05 4.4991857610e-01 1.8520566087e+03 
9.8956735578e-05 2.6141080100e-01 2.6723891044e+03 
3.8994980879e-04 1.9967296823e-01 2.6443529700e+03 
3.1192862593e-05 3.2903761952e-01 2.3819801777e+03 
1.4861876548e-05 3.2523588111e-01 1.9473910244e+03 
2.3567864138e-04 2.1926651234e-01 2.6267942698e+03 
1.4637346943e-05 2.1206128437e-01 2.0908717513e+03 
1.4669931803e-05 1.0000000000e+00 7.6198682650e+02 
3.2769501828e-05 1.5440746224e-01 2.2134939929e+03 
4.3324075456e-05 3.2838193246e-01 2.4835206539e+03 
1.4140406301e-04 2.4635329163e-01 2.6586028011e+03 
4.5735164249e-05 3.1077388080e-01 2.5269338439e+03 
1.0245362076e-04 2.3625586248e-01 2.4979264421e+03 
4.5642397741e-05 2.9535043312e-01 2.4706027228e+03 
3.6020781923e-05 1.9562153433e-01 2.1094037962e+03 
1.7353993671e-04 2.2611575888e-01 2.6024019229e+03 
6.0247223500e-06 4.1075414695e-01 2.4540324645e+03 
1.0737454932e-04 2.5257905678e-01 2.5564242293e+03 
7.4045941827e-05 2.7683191196e-01 2.0019892956e+03 
6.0029888621e-06 1.0000000000e+00 1.2003708821e+03 
2.3376469303e-05 3.3784080080e-01 2.4310327302e+03 
8.9583282966e-05 1.2629965726e-01 2.3876190934e+03 
1.3287352344e-05 3.7527121266e-01 2.4495379247e+03 
1.4616013275e-05 3.6290521914e-01 2.4096788161e+03 
5.7949078130e-05 2.2400748866e-01 2.0677158127e+03 
1.0260038787e-04 2.5787616852e-01 2.4871277265e+03 
2.0303433329e-05 3.2938197778e-01 2.7619906923e+03 
5.9237939650e-06 4.0681984270e-01 2.5310213343e+03 
1.2895852782e-05 1.0000000000e+00 1.7232891252e+03 
5.4112159277e-05 1.5590177983e-01 2.2171028925e+03 
4.5134253853e-05 1.3805608236e-01 2.2686897606e+03 
3.1465230376e-05 1.5957654438e-01 2.1917391123e+03 
1.1059330365e-04 2.7603066725e-01 2.6557410712e+03 
2.0188971414e-04 2.4281236124e-01 2.5553448817e+03 
5.3110506579e-05 2.5415957980e-01 2.4372990275e+03 
9.1375892275e-05 2.6756041350e-01 2.5242173965e+03 
1.9686629922e-05 3.1162563341e-01 1.9625925136e+03 
2.8944640987e-05 3.4391152908e-01 2.5236782765e+03 
6.2350910581e-05 2.2027772674e-01 2.3642318107e+03 
1.5808841018e-05 1.0000000000e+00 1.7836726018e+03 
2.1390524548e-05 2.5986459697e-01 2.0197367323e+03 
8.1814524979e-05 3.0530263999e-01 2.5689888529e+03 
2.3145302563e-04 2.0089921945e-01 2.6531059979e+03 
1.1844395424e-04 2.4341630199e-01 2.5540291851e+03 
2.1712943443e-05 3.6144361008e-01 2.4926727956e+03 
4.6328214493e-05 3.0340984759e-01 2.5149579054e+03 
4.5684845013e-05 2.8661046767e-01 2.4355498089e+03 
3.7917132428e-05 1.6149705970e-01 2.1596937967e+03 
5.9885699296e-05 2.9134904749e-01 2.5766250025e+03 
1.0660448534e-05 4.0528439501e-01 2.4047534393e+03 
3.8062926056e-06 1.0000000000e+00 1.4594385171e+03 
2.1785538014e-04 2.0310764870e-01 2.6922709433e+03 
2.2729920969e-04 2.1454257131e-01 2.6526297205e+03 
1.5075598731e-05 2.5997925600e-01 2.0194968530e+03 
2.7730211686e-04 2.1695237523e-01 2.6049862957e+03 
2.3540096516e-05 3.4346181524e-01 2.5494069089e+03 
7.7022616538e-06 1.0000000000e+00 1.7657085173e+03 
3.5409450644e-05 3.1827004714e-01 2.4180537647e+03 
1.1841150567e-04 2.6154325390e-01 2.5492621565e+03 
3.7129632025e-05 2.5597560125e-01 2.0259977817e+03 
1.3304407360e-04 1.6924575319e-01 2.1836823944e+03 
5.2492036777e-04 1.0000000000e+00 4.0730328622e+02 
8.5340837458e-06 4.0316012651e-01 2.4959851234e+03 
1.1214787933e-04 1.0000000000e+00 3.0000000000e+02 
1.8196780392e-05 3.5790972160e-01 1.9171699203e+03 
1.6685864772e-04 2.3804342168e-01 2.5673531627e+03 
3.0010406173e-05 3.6600134001e-01 1.9106333296e+03 
7.3068753593e-05 2.9047432329e-01 2.5569265263e+03 
5.7204954392e-05 2.8817618953e-01 2.5682780841e+03 
8.0066748445e-05 3.1556281167e-01 2.6054042376e+03 
5.8560660661e-05 1.5748304152e-01 2.3313046868e+03 
1.3996321215e-04 2.5144505950e-01 2.5519992420e+03 
6.3053657065e-06 2.2080523789e-01 2.0989504304e+03 
2.3932266704e-05 3.7531725308e-01 2.4054258522e+03 
6.4815195619e-04 1.0000000000e+00 3.9912508544e+02 
6.7398733000e-06 1.0000000000e+00 1.4581469803e+03 
9.5832292827e-05 2.6088268088e-01 2.4702731080e+03 
1.2533295598e-05 1.0000000000e+00 1.6694655019e+03 
3.4062051217e-05 1.4452870070e-01 2.2448895929e+03 
3.5251993479e-05 3.2439685044e-01 2.5447003516e+03 
2.5277292126e-05 1.5689504566e-01 2.2465531290e+03 
1.3829086055e-04 2.3045967559e-01 2.5970503268e+03 
2.1157733876e-05 4.3208821848e-01 1.8623863996e+03 
2.6364349636e-05 1.9612725542e-01 2.1086591709e+03 
5.1553247526e-06 1.0000000000e+00 1.2610048651e+03 
3.7744161593e-05 2.5607226425e-01 2.0246117927e+03 
1.0288340329e-05 2.4714115397e-01 2.0389019555e+03 
2.1410995823e-05 2.6824247195e-01 2.0126061882e+03 
9.9495662889e-06 3.4968777436e-01 2.8163809581e+03 
3.1542446141e-05 3.1570926014e-01 2.6320809951e+03 
3.9513162231e-05 1.0000000000e+00 1.6228721322e+03 
6.5689761350e-05 2.8658727069e-01 2.4914564538e+03 
3.3607345031e-05 2.4803962473e-01 2.0372080114e+03 
1.1830340455e-05 1.0000000000e+00 1.7809670588e+03 
1.6778164373e-05 3.1841473280e-01 1.9534322370e+03 
2.2007959508e-04 1.7611190408e-01 2.6836124024e+03 
5.9514207541e-05 2.7904269778e-01 2.4893473339e+03 
6.7048918846e-06 4.0455099309e-01 2.5300014184e+03 
1.4530215597e-05 1.0000000000e+00 1.6439560770e+03 
5.6336908098e-05 1.3154406125e-01 2.3229353815e+03 
8.6452805868e-06 3.9200334841e-01 2.6568106894e+03 
4.5161419636e-05 3.3928740090e-01 1.9345929028e+03 
5.2760073666e-05 3.1011864891e-01 2.4249213302e+03 
6.9221354543e-05 2.8308935415e-01 2.5504084416e+03 
4.1046418138e-05 1.6262614775e-01 2.1598719404e+03 
1.0729231091e-05 3.9890176809e-01 2.4998116504e+03 
6.1046021095e-05 3.3809909568e-01 2.4652316197e+03 
1.9925781557e-05 1.0000000000e+00 1.7205807456e+03 
6.6587983835e-05 2.0419699418e-01 2.4060004579e+03 
8.2322616123e-05 3.3904390188e-01 1.9350229204e+03 
3.7242458479e-05 1.7946826649e-01 2.1454558775e+03 
5.6911619721e-06 1.0000000000e+00 1.6948545357e+03 
1.0515060056e-05 1.0000000000e+00 1.6636707006e+03 
4.7203917717e-05 1.2483422653e-01 2.2157209268e+03 
7.4501391252e-05 1.6001615840e-01 2.1924459991e+03 
8.2890827585e-06 3.8218671105e-01 2.7011432002e+03 
7.2922788590e-06 3.8865960408e-01 2.3270427013e+03 
3.3829704211e-06 1.0000000000e+00 1.3804414838e+03 
2.0730666436e-05 3.6521681175e-01 2.3672356996e+03 
4.8845307168e-06 1.0000000000e+00 1.3490613142e+03 
5.6115143930e-05 1.5924058856e-01 2.1710546684e+03 
2.7379564561e-04 2.0811842872e-01 2.6330312453e+03 
1.1839278693e-05 1.0000000000e+00 1.7053785806e+03 
1.6422959549e-05 3.8466244230e-01 2.3370103460e+03 
2.2274710001e-05 3.4927402074e-01 2.4482800020e+03 
1.0604296311e-04 2.3665558573e-01 2.5474562356e+03 
1.1388734553e-04 2.5498226706e-01 2.6066509191e+03 
7.2517966713e-05 1.8385088872e-01 2.4240043901e+03 
1.4947645031e-04 2.3170583121e-01 2.6123348334e+03 
4.2848854448e-05 3.0907688985e-01 2.6508677485e+03 
1.9220581300e-05 1.0000000000e+00 1.6808309083e+03 
4.1659443741e-05 2.8538986466e-01 1.9905049760e+03 
5.1956642982e-04 1.8757733177e-01 2.3274582223e+03 
3.9647594753e-05 3.0310830618e-01 2.4429382366e+03 
2.5672360494e-05 2.1157309533e-01 2.0875842964e+03 
6.3873429246e-05 3.3388506029e-01 2.3889111768e+03 
6.3761036208e-06 4.1156580923e-01 2.4035054855e+03 
5.6923933790e-05 3.1561785816e-01 2.5166009532e+03 
3.7297402734e-05 3.0556264823e-01 2.4233188934e+03 
2.8489622051e-05 2.9505753562e-01 1.9801386490e+03 
1.0055638893e-04 2.3684534705e-01 2.7688273822e+03 
5.6453295245e-06 4.1137981364e-01 2.4480245068e+03 
3.2899132100e-05 3.1135581176e-01 2.4168044392e+03 
3.8563114298e-05 1.3356453490e-01 2.2854165798e+03 
3.0237863744e-05 1.6414343262e-01 2.1618810286e+03 
3.6698978961e-05 1.2983887213e-01 2.2687185152e+03 
1.9807207910e-05 1.0000000000e+00 1.5757403699e+03 
1.0451325677e-04 2.4076829631e-01 2.5417491409e+03 
1.2674522813e-05 1.0000000000e+00 1.7862440721e+03 
1.0669671613e-04 2.5012865291e-01 2.5356558067e+03 
5.1715227153e-04 1.1615474732e-01 2.2793669190e+03 
4.1454888592e-05 4.7747052259e-01 1.8403851580e+03 
8.4906861852e-05 2.4660928854e-01 2.4994513492e+03 
5.3115736081e-05 4.0195333176e-01 2.3428906424e+03 
4.0387449823e-05 2.3182451302e-01 2.3810353643e+03 
2.7607305513e-05 3.3424608724e-01 2.4657751206e+03 
4.5162336752e-06 1.0000000000e+00 1.3966288431e+03 
7.1305059428e-05 3.6272057768e-01 1.9130633323e+03 
3.5852805753e-05 2.1059510393e-01 2.3423889105e+03 
3.5188211614e-05 5.4065144648e-01 1.8201200425e+03 
1.3383556435e-04 2.7886307637e-01 2.5090748961e+03 
3.1679147483e-05 2.4187423848e-01 2.2544566694e+03 
1.0192068636e-05 2.3647807169e-01 2.0559848675e+03 
5.5648187281e-05 1.0241247763e-01 2.2689316108e+03 
1.1888780443e-05 1.0000000000e+00 1.6615269487e+03 
4.8684374805e-05 3.1295921173e-01 2.3816685369e+03 
1.0315965036e-04 2.5746429293e-01 2.5555575502e+03 
8.2166476852e-06 3.9886547305e-01 2.3444711449e+03 
1.6966706563e-04 2.2529560155e-01 2.5792570496e+03 
8.9947101989e-05 1.0000000000e+00 1.2445687893e+03 
3.8314745950e-05 4.1375261585e-01 1.8737587866e+03 
5.0363795845e-05 1.7409060609e-01 2.1415902055e+03 
9.2139720713e-06 1.0000000000e+00 1.7495762598e+03 
1.1401394650e-05 3.6761613633e-01 2.5954471042e+03 
1.0858757800e-04 2.3486147957e-01 2.4968606703e+03 
4.0327047781e-05 2.3773518898e-01 2.0495981932e+03 
1.5267675045e-05 4.1042161325e-01 2.4662785641e+03 
1.2409814928e-04 2.6490517546e-01 2.5924542276e+03 
1.3821508516e-05 3.7431678954e-01 2.4756254539e+03 
6.7015020915e-05 2.7328432272e-01 2.5274854477e+03 
1.5345135255e-05 3.6164859117e-01 2.4181950190e+03 
3.3616397889e-05 1.3521103061e-01 2.2647993413e+03 
2.7251067949e-05 2.1064644087e-01 2.2792425228e+03 
2.3634650911e-05 4.0059678903e-01 1.8845647997e+03 
6.5634392934e-05 2.6794160220e-01 2.4757208661e+03 
5.2832968024e-05 1.8296189124e-01 2.1257025438e+03 
1.2724239657e-04 2.3084647537e-01 2.6155314166e+03 
1.5585080803e-05 2.1631405282e-01 2.1166906245e+03 
1.3989164047e-04 2.4022777315e-01 2.5033747072e+03 
4.2360574318e-05 3.1456764494e-01 2.4826074161e+03 
6.4286837897e-06 4.1075557875e-01 2.4545549208e+03 
3.1007772566e-05 2.9186600932e-01 1.9853745954e+03 
1.3231927119e-05 3.6254257479e-01 2.3505050217e+03 
3.0094076793e-05 4.0036567810e-01 2.3455192617e+03 
9.2009831642e-06 4.1167172744e-01 2.4048461243e+03 
2.0134273986e-04 2.0173111690e-01 2.6481305996e+03 
2.1926479702e-05 1.8028852385e-01 2.1515949738e+03 
7.7530820448e-05 2.7318720383e-01 2.4605721080e+03 
2.0632476967e-05 3.5372903820e-01 2.4552927712e+03 
2.7214475213e-05 3.3095889467e-01 2.4391529188e+03 
9.2198253860e-06 4.1161708201e-01 2.4026056501e+03 
4.1243416559e-05 3.1021755421e-01 2.6087008538e+03 
2.3382723247e-05 3.5807447519e-01 2.3655628932e+03 
4.7435523202e-05 2.8628940940e-01 2.4516231400e+03 
5.1963820719e-05 3.0362369551e-01 2.5803145574e+03 
4.5951432258e-05 1.9412059812e-01 2.1102248591e+03 
3.0317465278e-05 1.5450823888e-01 2.2211906579e+03 
1.2591491571e-05 3.6039403010e-01 2.3090607932e+03 
6.5919586296e-05 1.3316886893e-01 2.3052523585e+03 
1.0298468445e-04 2.9039089886e-01 2.4468149570e+03 
9.1383640765e-05 3.2392296961e-01 2.6376945568e+03 
1.0664954381e-05 3.7592473072e-01 2.6717375056e+03 
1.6613089725e-04 2.2734497311e-01 2.5977408229e+03 
7.5124262300e-05 4.8045184872e-01 1.8369055953e+03 
1.7734592225e-04 2.6397376809e-01 2.5092815304e+03 
6.9662236909e-05 2.5496557935e-01 2.4814352031e+03 
3.4265235722e-05 3.1476027872e-01 2.4297853298e+03 
6.8622460818e-05 1.8648341832e-01 2.3329165100e+03 
1.0321307566e-05 1.9916093511e-01 2.1417164494e+03 
3.4101048222e-05 3.2961293294e-01 1.9430133206e+03 
1.3487852629e-05 3.7229571070e-01 2.4001321331e+03 
1.9945773424e-05 2.7277810332e-01 2.0052577161e+03 
5.6502521108e-05 2.7713672597e-01 2.4555567581e+03 
2.9101480825e-05 1.0000000000e+00 1.6924291493e+03 
5.0876755639e-05 3.0020443589e-01 2.4364732642e+03 
1.8301853834e-05 4.4585369181e-01 1.8540215058e+03 
9.1187057446e-06 4.6894107252e-01 1.8422706230e+03 
9.4845691251e-05 2.3097712464e-01 2.3474678112e+03 
3.5087503679e-05 2.1243048908e-01 2.0841037464e+03 
8.3577836462e-05 1.3986427225e-01 2.4043725861e+03 
3.5975053648e-05 2.6756540379e-01 2.4040344070e+03 
6.0037742717e-05 1.7501454297e-01 2.3030790957e+03 
7.9442616155e-05 8.9593299005e-02 2.3119710810e+03 
4.1207391120e-05 2.2249294926e-01 2.0691450523e+03 
1.0057703439e-04 2.6991881818e-01 2.4531302165e+03 
9.0482954511e-06 2.3270552695e-01 2.0673099023e+03 
1.1258926511e-04 2.7012941334e-01 2.5077986644e+03 
1.0005086670e-05 1.0000000000e+00 9.6525253604e+02 
1.3902602367e-05 1.0000000000e+00 1.8001619197e+03 
7.9592035326e-05 1.6243896092e-01 2.1786702252e+03 
1.0506880860e-05 1.0000000000e+00 1.7308333300e+03 
7.6714590054e-05 2.9036473525e-01 2.4372655805e+03 
7.9739863553e-05 1.2860501000e-01 2.2195607785e+03 
5.9674801301e-05 3.4717106641e-01 2.5307927824e+03 
8.7201096228e-05 2.0884436743e-01 2.0884698915e+03 
2.7434534304e-05 2.7263354546e-01 2.0069615267e+03 
2.4458350135e-05 3.4411519028e-01 1.9291407702e+03 
1.3344400481e-05 3.6017559070e-01 2.6948881783e+03 
1.6686726947e-04 2.2387856520e-01 2.5734935200e+03 
2.9851399032e-05 1.5783997158e-01 2.1880082345e+03 
1.1927016816e-05 1.0000000000e+00 1.6464075524e+03 
7.4121299415e-05 2.7900116913e-01 2.5353231974e+03 
1.1332583209e-04 2.3906783157e-01 2.4514843910e+03 
5.7647411889e-05 3.5153146177e-01 2.4934210906e+03 
1.2445494618e-04 2.6202917303e-01 2.6361340401e+03 
3.6482295875e-05 2.5468191323e-01 2.0283861654e+03 
1.9546744891e-05 1.0000000000e+00 1.7610587851e+03 
1.2459742176e-04 2.4996425913e-01 2.5460196191e+03 
5.6546351387e-05 1.5058039347e-01 2.2025882056e+03 
5.5776438571e-05 1.4337827427e-01 2.2241635780e+03 
2.1541112962e-05 1.0000000000e+00 3.0000000000e+02 
1.0363736597e-04 2.3697545435e-01 2.5235582498e+03 
2.3159684884e-04 1.9143374863e-01 2.7158049464e+03 
3.1057792777e-05 1.7932692993e-01 2.1371188773e+03 
2.4390122350e-05 1.0000000000e+00 1.6973699533e+03 
2.5328573837e-05 3.3503155594e-01 2.3837754888e+03 
5.6024081559e-06 1.0000000000e+00 1.5524447537e+03 
4.9148784354e-05 3.0970990489e-01 2.4236558595e+03 
1.6784076303e-05 3.6526686772e-01 2.7657007403e+03 
2.4340693477e-05 1.0000000000e+00 1.8041287249e+03 
4.8710229829e-05 2.9214827360e-01 2.4453360511e+03 
2.8130054940e-05 1.0000000000e+00 1.4909717698e+03 
4.5197575846e-05 3.6107613874e-01 1.9159729381e+03 
5.5793748487e-06 4.0876523499e-01 2.4780300920e+03 
1.7745569613e-04 2.4523360144e-01 2.5521904121e+03 
1.2455035338e-05 1.0000000000e+00 1.6585788588e+03 
4.2207471850e-05 1.3623259395e-01 2.3200925581e+03 
7.3319821039e-06 1.0000000000e+00 1.5071276321e+03 
2.3705786757e-04 1.0000000000e+00 3.0000000000e+02 
2.9662495657e-05 3.1091079059e-01 2.4132893211e+03 
2.6279186806e-04 1.1580793411e-01 2.3503271160e+03 
1.4304167653e-05 4.0517295680e-01 2.3656152798e+03 
2.6708063398e-05 3.6916515514e-01 2.4634355662e+03 
2.8269162173e-05 1.7244999156e-01 2.2767464329e+03 
3.5873505381e-04 1.5140682746e-01 2.7318126551e+03 
3.2523393839e-05 1.0000000000e+00 1.6540347669e+03 
1.1294620709e-04 2.1274567725e-01 2.4741183345e+03 
4.6369450422e-05 2.9014812865e-01 2.4689149937e+03 
4.4295775109e-05 1.9044620473e-01 2.1249080530e+03 
6.4900462737e-05 1.0091327120e-01 2.3195440220e+03 
8.6658441525e-05 2.4738607730e-01 2.4879989112e+03 
2.5563785737e-05 2.7118682836e-01 2.3491216014e+03 
6.4030903514e-06 4.1155677183e-01 2.4265168791e+03 
3.0166268470e-05 2.8275857462e-01 1.9937395786e+03 
4.1225907891e-05 2.5674572516e-01 2.4169033334e+03 
1.2210288653e-05 1.0000000000e+00 1.8012507811e+03 
1.0292331837e-04 2.4920153238e-01 2.4866416726e+03 
3.2331391875e-05 1.7039713467e-01 2.1581098347e+03 
7.3055910557e-05 2.6553047596e-01 2.4998802128e+03 
2.9909414933e-05 1.4112143087e-01 2.2586496750e+03 
6.9590803590e-06 1.0000000000e+00 8.4312171654e+02 
1.1638916928e-04 1.4824552220e-01 2.4019010810e+03 
5.9257210217e-05 1.0787889522e-01 2.3461759482e+03 
8.4149151042e-06 4.0184017862e-01 2.5247430877e+03 
4.3762269216e-05 3.1015712735e-01 2.4816754712e+03 
9.7284693351e-05 2.3954112681e-01 2.5201045436e+03 
4.2585182266e-05 1.6716381510e-01 2.3303151789e+03 
5.9839616042e-05 1.1992986028e-01 2.3393469691e+03 
2.4991053380e-05 3.3970018428e-01 2.4139844523e+03 
6.9207588919e-05 2.4315358412e-01 2.4647472343e+03 
8.2218528019e-06 3.9016121926e-01 2.3269164744e+03 
5.7159395107e-05 1.6468602165e-01 2.3496949580e+03 
8.5646971214e-05 2.4812552281e-01 2.4803552851e+03 
5.7191606309e-05 1.0000000000e+00 1.1829606832e+03 
4.5370632912e-05 3.0540085271e-01 2.4632626338e+03 
2.2387700665e-05 3.1994104440e-01 2.3636991801e+03 
9.9923490335e-05 2.4414565579e-01 2.4955799087e+03 
3.9112076128e-05 2.8628490282e-01 1.9882261944e+03 
5.4744537786e-05 2.8286518165e-01 2.4284820487e+03 
3.0686227110e-05 1.0000000000e+00 1.5269839572e+03 
2.1840865254e-04 3.0628049685e-01 2.4198794601e+03 
4.1078235086e-04 1.7311653369e-01 2.6975426461e+03 
1.6523865495e-05 1.0000000000e+00 1.5833258213e+03 
1.0070331599e-05 1.0000000000e+00 1.6823379450e+03 
2.8013900531e-05 3.0006756966e-01 1.9764775522e+03 
5.8094595840e-06 4.1213515638e-01 2.4316424939e+03 
1.9743863106e-05 1.0000000000e+00 1.6860181810e+03 
7.1589132283e-06 3.9524768269e-01 2.3605070292e+03 
