# Supplementary material for: Atmospheric CO2 levels from 2.7 billion years ago inferred from micrometeorite oxidation
Source: Sci Adv. 2020 Jan 22;6(4):eaay4644. doi: 10.1126/sciadv.aay4644 (PMC6976288; doi:10.1126/sciadv.aay4644)
Supplement: Data file S1 [file aay4644_Data_file_S1.zip › co2_atmos/co2_78/args_array.dat]

Mass [kg]        Velocity [m s-1]    Theta [rad]    CO2 [wt. frac]    
2.9213497640e-10 1.3379046477e+04 6.9703867618e-01 7.8000000000e-01 
1.2493109870e-07 1.5323657188e+04 3.6732376705e-01 7.8000000000e-01 
6.1645987614e-09 1.2794042912e+04 6.8032483439e-01 7.8000000000e-01 
1.7023309830e-07 1.6973922648e+04 3.4751212085e-01 7.8000000000e-01 
3.6186188700e-08 1.3047085713e+04 8.5253927154e-01 7.8000000000e-01 
1.3417994831e-10 1.4426642454e+04 1.0211169012e+00 7.8000000000e-01 
1.5104997306e-08 1.6643310282e+04 9.0266380150e-01 7.8000000000e-01 
1.2298134517e-11 1.2760283110e+04 9.1830273971e-01 7.8000000000e-01 
3.8247588334e-10 2.0000000000e+04 1.1028482221e+00 7.8000000000e-01 
4.9478120547e-09 1.4280518306e+04 1.4332071555e+00 7.8000000000e-01 
1.5577545174e-11 1.4936254961e+04 2.9013156722e-01 7.8000000000e-01 
1.2618431961e-10 1.1756587747e+04 9.1761144966e-01 7.8000000000e-01 
5.5482641148e-11 1.1299911411e+04 1.3361011962e+00 7.8000000000e-01 
2.3068535386e-06 1.3083288384e+04 7.7521815239e-01 7.8000000000e-01 
4.1297709204e-10 1.4361892069e+04 1.3344902669e+00 7.8000000000e-01 
4.9843484505e-10 1.6818570085e+04 7.4162063695e-01 7.8000000000e-01 
1.4909134996e-09 1.6086677413e+04 9.9452007819e-01 7.8000000000e-01 
2.0250034962e-07 1.6392228632e+04 8.9107673525e-01 7.8000000000e-01 
9.1826742058e-09 1.3260748352e+04 4.0184363421e-01 7.8000000000e-01 
2.7605427048e-10 1.1904009651e+04 7.5841416419e-01 7.8000000000e-01 
1.1958089995e-09 1.3717695015e+04 1.2471614677e+00 7.8000000000e-01 
7.9615183900e-06 1.4168049394e+04 7.3156614680e-01 7.8000000000e-01 
5.3475759187e-11 1.1749727428e+04 1.8319616941e-01 7.8000000000e-01 
5.1689835871e-10 1.1231932173e+04 8.6748223839e-01 7.8000000000e-01 
3.6387751709e-07 1.4706185093e+04 3.9193229074e-01 7.8000000000e-01 
8.1806549249e-09 1.2437828651e+04 1.1242216773e+00 7.8000000000e-01 
3.8047246416e-08 1.2823924672e+04 2.1212567796e-01 7.8000000000e-01 
4.4869268646e-07 1.8235195153e+04 3.5562525060e-01 7.8000000000e-01 
8.7490987947e-09 1.3012378959e+04 1.0365926907e+00 7.8000000000e-01 
7.3331250156e-08 1.4407303914e+04 9.3411084268e-01 7.8000000000e-01 
3.3612245997e-07 1.1323009048e+04 1.3992027769e+00 7.8000000000e-01 
1.1953396197e-10 1.1888434917e+04 9.4915036415e-01 7.8000000000e-01 
1.6691509921e-09 1.1373470204e+04 8.3194691401e-01 7.8000000000e-01 
9.6796590715e-06 2.0000000000e+04 1.5033244464e+00 7.8000000000e-01 
2.1844668191e-07 1.3710872617e+04 1.9220722506e-01 7.8000000000e-01 
6.6076740656e-10 1.1638305631e+04 4.0010315043e-01 7.8000000000e-01 
2.9222286442e-11 1.2088949551e+04 7.2358565594e-01 7.8000000000e-01 
1.6412118528e-11 1.1911183972e+04 1.2941423476e-01 7.8000000000e-01 
1.3511383677e-09 1.3512423030e+04 9.8761515048e-01 7.8000000000e-01 
2.8848100284e-08 1.1433996535e+04 5.3673295727e-01 7.8000000000e-01 
1.3773597792e-05 1.5406939731e+04 5.9192315537e-01 7.8000000000e-01 
5.2519575754e-10 1.6605082982e+04 1.0615130020e+00 7.8000000000e-01 
9.4715729288e-09 1.3741029303e+04 1.2915588193e+00 7.8000000000e-01 
1.1676355296e-10 1.3901467229e+04 3.7616439914e-01 7.8000000000e-01 
2.4397786138e-08 1.4319390276e+04 9.8892977422e-01 7.8000000000e-01 
3.2464265617e-06 1.1507240619e+04 1.6918128405e-01 7.8000000000e-01 
1.4891258792e-06 1.1587931330e+04 2.8701088752e-01 7.8000000000e-01 
1.2190766093e-07 1.6349820044e+04 1.2041820812e+00 7.8000000000e-01 
9.0480384558e-08 1.3416148456e+04 5.9096007384e-01 7.8000000000e-01 
9.2999281659e-08 1.1452142064e+04 2.9465612963e-01 7.8000000000e-01 
4.3082375785e-09 1.7700045693e+04 1.0237137069e+00 7.8000000000e-01 
8.5533868322e-09 1.1562358117e+04 6.4598259224e-01 7.8000000000e-01 
1.3033292900e-05 1.4267757854e+04 9.9620040690e-01 7.8000000000e-01 
1.0115386821e-10 1.4549456721e+04 8.9234372345e-01 7.8000000000e-01 
1.2137623093e-08 1.2524437311e+04 1.0749458330e+00 7.8000000000e-01 
1.4818043902e-09 1.3909002194e+04 7.4500698065e-01 7.8000000000e-01 
6.9196505780e-06 1.9475884313e+04 1.2133128941e+00 7.8000000000e-01 
1.3624029377e-07 1.4122983974e+04 4.1350829652e-01 7.8000000000e-01 
1.3346784075e-07 1.2374930325e+04 1.5807813500e-01 7.8000000000e-01 
6.4314937705e-08 1.3857857710e+04 8.4778198512e-01 7.8000000000e-01 
1.0200627141e-09 1.1457972949e+04 2.3792366609e-01 7.8000000000e-01 
1.1944226899e-08 2.0000000000e+04 1.3243630942e+00 7.8000000000e-01 
1.4945419967e-08 1.7334314171e+04 8.7333952220e-01 7.8000000000e-01 
2.6653716311e-09 2.0000000000e+04 9.5354457082e-01 7.8000000000e-01 
3.5589998169e-08 2.0000000000e+04 1.4633903604e+00 7.8000000000e-01 
3.5804030162e-09 1.4082411047e+04 5.4071415055e-01 7.8000000000e-01 
2.8830727015e-05 2.0000000000e+04 5.4053725384e-01 7.8000000000e-01 
5.5454167698e-10 1.2193916897e+04 8.5692509813e-01 7.8000000000e-01 
1.3325808349e-11 1.3087981543e+04 8.4489186830e-01 7.8000000000e-01 
8.8843846665e-10 1.2304286659e+04 5.0754302854e-01 7.8000000000e-01 
1.4852718571e-10 1.3126687659e+04 6.6629574397e-01 7.8000000000e-01 
6.0558368404e-10 1.3429954821e+04 6.3700094741e-01 7.8000000000e-01 
8.5282149566e-10 1.2005987388e+04 3.4313610102e-01 7.8000000000e-01 
2.2215548411e-07 1.5579572566e+04 8.0268672548e-01 7.8000000000e-01 
1.2880670714e-12 1.4245245458e+04 8.2908955202e-01 7.8000000000e-01 
2.7944230524e-08 1.2288948000e+04 8.9927993105e-01 7.8000000000e-01 
1.1505750929e-09 1.1822489073e+04 5.3499710144e-01 7.8000000000e-01 
1.2110815820e-06 1.4688508125e+04 3.6664035720e-01 7.8000000000e-01 
1.6103012879e-08 1.1234391212e+04 1.1652703648e+00 7.8000000000e-01 
5.5116683733e-09 1.1410592052e+04 1.1600424439e+00 7.8000000000e-01 
5.2203421854e-06 1.3835039332e+04 1.1990515529e+00 7.8000000000e-01 
7.1708610812e-10 1.1781077985e+04 7.0327897297e-01 7.8000000000e-01 
7.7098480052e-08 2.0000000000e+04 3.7500058913e-01 7.8000000000e-01 
3.1332854306e-09 1.3632220660e+04 3.6781390893e-01 7.8000000000e-01 
1.6694985112e-08 2.0000000000e+04 1.2160086272e+00 7.8000000000e-01 
6.4047421119e-07 1.2055907259e+04 4.4447380019e-01 7.8000000000e-01 
6.4956897750e-09 1.1628432878e+04 9.0075883593e-01 7.8000000000e-01 
4.1328092692e-11 1.1525253898e+04 7.0861028399e-01 7.8000000000e-01 
1.2627201893e-05 1.3212904294e+04 7.7065081688e-01 7.8000000000e-01 
1.1156709930e-10 1.2035253839e+04 1.0400379170e+00 7.8000000000e-01 
2.9578877865e-11 1.6083164881e+04 1.2684446599e+00 7.8000000000e-01 
1.5200093029e-08 1.6466163583e+04 2.8259491310e-01 7.8000000000e-01 
4.1227529139e-07 1.3386227537e+04 1.1677868455e+00 7.8000000000e-01 
2.7067553192e-08 1.2976733661e+04 3.7057540338e-01 7.8000000000e-01 
2.2805245225e-11 1.1224782742e+04 3.3660832580e-01 7.8000000000e-01 
3.4467044133e-08 1.2214394909e+04 1.1349080437e+00 7.8000000000e-01 
5.5855132457e-09 1.7492294192e+04 9.3061668791e-01 7.8000000000e-01 
4.9530467863e-09 1.2040424767e+04 1.3697116026e+00 7.8000000000e-01 
2.4480545243e-07 1.1924576996e+04 4.7483423891e-01 7.8000000000e-01 
5.0196990009e-10 1.1510037642e+04 3.7458229160e-01 7.8000000000e-01 
6.6203013715e-08 1.2715248507e+04 1.2764699221e+00 7.8000000000e-01 
6.6468095515e-08 1.1657664810e+04 1.0541299672e+00 7.8000000000e-01 
8.8966047195e-11 1.1394577432e+04 8.2786616632e-01 7.8000000000e-01 
1.9052562166e-08 1.3493442502e+04 2.9558883379e-01 7.8000000000e-01 
1.0488528057e-06 1.6229529749e+04 3.3920355141e-01 7.8000000000e-01 
1.6519433087e-10 1.1597783934e+04 1.6444873837e-01 7.8000000000e-01 
6.8399674898e-08 1.1995753160e+04 9.7286873714e-01 7.8000000000e-01 
4.0921136565e-09 2.0000000000e+04 5.5565020624e-01 7.8000000000e-01 
5.8523649257e-10 2.0000000000e+04 5.0772322068e-01 7.8000000000e-01 
3.0448758495e-09 1.5657729380e+04 1.0179473292e+00 7.8000000000e-01 
1.5468477748e-06 1.1399677165e+04 9.6830554500e-01 7.8000000000e-01 
2.2662969197e-07 1.3996834021e+04 7.7885941874e-01 7.8000000000e-01 
1.4555456417e-12 1.4411705701e+04 6.1756371447e-01 7.8000000000e-01 
1.0015920889e-06 1.8052958082e+04 3.1990946901e-01 7.8000000000e-01 
8.2631899676e-10 2.0000000000e+04 7.4256307011e-01 7.8000000000e-01 
9.2306910413e-08 1.6182617708e+04 1.3766956238e+00 7.8000000000e-01 
8.0101851066e-07 1.1732662715e+04 8.9681006526e-01 7.8000000000e-01 
5.7967283400e-07 1.1662633874e+04 2.4831263449e-01 7.8000000000e-01 
7.2723892463e-07 1.5032972991e+04 5.5026019314e-01 7.8000000000e-01 
2.2799644817e-09 1.2561015892e+04 3.3251991055e-01 7.8000000000e-01 
3.8271629660e-08 1.1549257786e+04 4.9078514675e-01 7.8000000000e-01 
4.4746916372e-08 2.0000000000e+04 4.0600476661e-01 7.8000000000e-01 
2.7514391696e-08 1.5414741782e+04 7.4432512725e-01 7.8000000000e-01 
3.2157891022e-09 1.2851942383e+04 8.9160626181e-01 7.8000000000e-01 
4.7032318594e-11 1.4891796678e+04 5.8646263776e-01 7.8000000000e-01 
6.3269892809e-09 1.2140330075e+04 5.8354193064e-01 7.8000000000e-01 
2.0360969719e-07 2.0000000000e+04 1.0375135747e+00 7.8000000000e-01 
8.7001264672e-08 1.1841984194e+04 9.4417596727e-01 7.8000000000e-01 
2.3341789759e-09 1.3118621322e+04 9.3214304921e-01 7.8000000000e-01 
1.7367572772e-10 1.2591385376e+04 7.3180024870e-01 7.8000000000e-01 
4.1523937666e-11 1.4275807077e+04 4.2708545293e-01 7.8000000000e-01 
7.4428404759e-10 1.2674287189e+04 8.0535282855e-01 7.8000000000e-01 
5.3805606639e-09 1.2092365192e+04 6.4933658119e-01 7.8000000000e-01 
1.7302274666e-10 1.2528566939e+04 1.1841835249e+00 7.8000000000e-01 
1.2932387662e-11 1.2504256354e+04 9.3828802684e-01 7.8000000000e-01 
7.0822045181e-11 1.3433622144e+04 1.4957824097e+00 7.8000000000e-01 
2.4540617951e-09 1.2187565008e+04 8.9228155201e-01 7.8000000000e-01 
1.3960863814e-09 1.3778281916e+04 5.8301609129e-01 7.8000000000e-01 
4.5337784046e-08 1.9167751763e+04 8.0776609620e-01 7.8000000000e-01 
1.6505851377e-08 1.8960742775e+04 8.3329347756e-01 7.8000000000e-01 
2.8509017931e-10 1.5442998527e+04 1.4446673119e+00 7.8000000000e-01 
8.7737820906e-10 1.1631365424e+04 3.5671262645e-01 7.8000000000e-01 
2.3324176914e-08 1.3811044837e+04 1.3894020486e+00 7.8000000000e-01 
8.8671872292e-11 1.1675076832e+04 7.5378988774e-01 7.8000000000e-01 
6.5495177744e-06 1.6010588311e+04 4.0135456860e-01 7.8000000000e-01 
1.0534392401e-10 1.6432753481e+04 2.4464228580e-01 7.8000000000e-01 
6.1738502820e-12 1.3659769155e+04 8.9634586358e-01 7.8000000000e-01 
6.8177864909e-12 1.2221024304e+04 1.5229498781e-01 7.8000000000e-01 
4.1570528466e-08 1.2603542008e+04 8.3422495497e-01 7.8000000000e-01 
6.2267782308e-08 1.1651805766e+04 1.4974866708e+00 7.8000000000e-01 
1.5844418895e-08 1.1580742647e+04 1.2082741604e+00 7.8000000000e-01 
9.5095858279e-09 1.4920906242e+04 4.8155454301e-01 7.8000000000e-01 
4.0507379311e-10 1.2388427695e+04 9.4816362649e-01 7.8000000000e-01 
8.3547470773e-07 1.1894360475e+04 1.0335194303e+00 7.8000000000e-01 
3.6247252047e-10 1.1851442026e+04 8.7795109086e-01 7.8000000000e-01 
4.2464477452e-11 1.7788033541e+04 6.2668011155e-01 7.8000000000e-01 
6.8774077566e-10 2.0000000000e+04 1.0325238535e+00 7.8000000000e-01 
2.2490462798e-09 1.5528355899e+04 6.4734034531e-01 7.8000000000e-01 
2.6258665152e-08 1.3977841978e+04 9.2806142244e-01 7.8000000000e-01 
1.4457329140e-05 1.6688156153e+04 9.3478315146e-01 7.8000000000e-01 
3.1912194938e-08 1.6721239435e+04 3.0367695520e-01 7.8000000000e-01 
2.2886939570e-10 1.3714378445e+04 1.0560402519e+00 7.8000000000e-01 
3.1801082325e-06 1.7319478417e+04 1.2829018869e+00 7.8000000000e-01 
1.3082345508e-08 1.1494830368e+04 6.1024353426e-01 7.8000000000e-01 
2.3489101746e-09 1.5326353627e+04 7.4009228615e-01 7.8000000000e-01 
1.4389459905e-10 1.3710990249e+04 5.9257795934e-01 7.8000000000e-01 
4.8780213376e-10 1.2238707798e+04 5.4881415113e-01 7.8000000000e-01 
1.9573550568e-10 1.1682506202e+04 2.9244608000e-01 7.8000000000e-01 
9.6210095926e-10 1.4458677808e+04 7.5907537692e-01 7.8000000000e-01 
5.1660534223e-06 1.5698281607e+04 6.9022280734e-01 7.8000000000e-01 
2.1250118139e-06 1.1349525491e+04 9.1356040848e-01 7.8000000000e-01 
6.8810565931e-11 1.2613306997e+04 3.5219190592e-01 7.8000000000e-01 
5.2894403044e-06 1.3234523331e+04 9.1949203203e-02 7.8000000000e-01 
1.0672969594e-06 1.2041818662e+04 9.4703567230e-01 7.8000000000e-01 
8.8148478438e-09 1.3036175379e+04 1.0770354378e+00 7.8000000000e-01 
2.9131192142e-08 1.4006974724e+04 4.5913149872e-01 7.8000000000e-01 
1.2173765651e-08 1.1221738656e+04 1.0583052687e+00 7.8000000000e-01 
5.6234785635e-11 1.5425448163e+04 7.0333708440e-01 7.8000000000e-01 
1.0055773054e-07 1.4468669808e+04 1.0022005830e+00 7.8000000000e-01 
4.8235433907e-10 1.2397822888e+04 1.2574388729e+00 7.8000000000e-01 
3.9834102043e-10 2.0000000000e+04 5.4794615774e-01 7.8000000000e-01 
9.4586105768e-07 1.2417365211e+04 8.3067913863e-01 7.8000000000e-01 
3.5146326772e-09 1.3149737530e+04 1.2477193083e+00 7.8000000000e-01 
1.1518878927e-08 1.2514714793e+04 2.3791292061e-01 7.8000000000e-01 
6.1960727398e-08 1.1692177337e+04 6.1233641805e-01 7.8000000000e-01 
1.4671802063e-09 1.8223609601e+04 5.5033528029e-01 7.8000000000e-01 
5.4232352456e-10 1.1678539648e+04 1.2974659144e+00 7.8000000000e-01 
1.0097621844e-10 1.4680981501e+04 1.3078321935e+00 7.8000000000e-01 
9.6295905467e-11 1.1355338467e+04 1.3941273535e+00 7.8000000000e-01 
5.7082570819e-08 1.3328312613e+04 7.0106163076e-01 7.8000000000e-01 
7.3734550099e-10 1.3009237733e+04 2.8594613336e-01 7.8000000000e-01 
1.0046421775e-09 1.3703206315e+04 3.1306440252e-01 7.8000000000e-01 
1.1666330067e-09 1.1783886328e+04 7.8117980461e-01 7.8000000000e-01 
3.2806420032e-10 1.3717933444e+04 3.3633924653e-01 7.8000000000e-01 
4.9515586838e-10 1.2996862303e+04 6.5562132154e-01 7.8000000000e-01 
2.5093492278e-10 1.3343348979e+04 8.8942886605e-01 7.8000000000e-01 
2.5264733879e-11 1.7249361567e+04 1.1464592610e+00 7.8000000000e-01 
1.8070367772e-06 1.4554717152e+04 1.0329407413e+00 7.8000000000e-01 
1.0423441347e-09 1.2158171726e+04 1.0740796613e+00 7.8000000000e-01 
7.3705426665e-08 1.3066479485e+04 1.2275049948e+00 7.8000000000e-01 
2.3722049803e-08 1.5233410886e+04 5.4409037803e-01 7.8000000000e-01 
8.8579253446e-09 1.1294750867e+04 6.0312905716e-01 7.8000000000e-01 
8.7896438585e-06 1.1444169710e+04 1.3149898074e+00 7.8000000000e-01 
4.7467030646e-09 2.0000000000e+04 3.5264706650e-01 7.8000000000e-01 
6.5908496960e-07 1.1928066999e+04 5.6518405197e-01 7.8000000000e-01 
2.4127408771e-08 1.1761770901e+04 1.0967164827e+00 7.8000000000e-01 
1.0035902631e-08 1.1607793152e+04 6.6848128310e-01 7.8000000000e-01 
6.5363342536e-12 1.4982135112e+04 3.7747360427e-01 7.8000000000e-01 
5.2522506092e-11 1.1367482397e+04 9.4618727949e-01 7.8000000000e-01 
2.4888414471e-09 1.1815928787e+04 9.5578097036e-01 7.8000000000e-01 
3.3062636125e-09 1.5263046286e+04 1.0736256327e+00 7.8000000000e-01 
2.3197173842e-09 1.3558257375e+04 8.6943942581e-01 7.8000000000e-01 
1.0145732321e-09 1.7022897661e+04 1.0894053443e+00 7.8000000000e-01 
2.0918658287e-10 2.0000000000e+04 8.5553961261e-01 7.8000000000e-01 
7.2263194343e-06 2.0000000000e+04 4.8271445089e-01 7.8000000000e-01 
1.0627974810e-07 1.7694117216e+04 5.7570930996e-01 7.8000000000e-01 
4.6146739636e-10 1.4801149060e+04 2.2546940342e-01 7.8000000000e-01 
8.6339472777e-07 1.7021810997e+04 9.4906590885e-01 7.8000000000e-01 
1.4136260644e-07 2.0000000000e+04 7.5788442641e-01 7.8000000000e-01 
3.1026636503e-09 1.3155395665e+04 1.1260681076e+00 7.8000000000e-01 
2.4058712278e-10 2.0000000000e+04 4.4833665239e-01 7.8000000000e-01 
1.3344974943e-08 1.4732877199e+04 1.2187184326e+00 7.8000000000e-01 
5.2770695137e-08 1.3314865947e+04 1.0993672826e+00 7.8000000000e-01 
1.1336333496e-05 1.4614724423e+04 5.9999827334e-01 7.8000000000e-01 
6.4742148181e-11 1.2790087533e+04 1.6526339900e-01 7.8000000000e-01 
1.2647151257e-10 2.0000000000e+04 4.6716407935e-01 7.8000000000e-01 
1.0497328797e-09 1.3558549496e+04 1.0506892551e+00 7.8000000000e-01 
2.2646032273e-08 1.2920249072e+04 8.4668074413e-01 7.8000000000e-01 
1.2141157479e-10 1.3583892186e+04 2.8169229199e-01 7.8000000000e-01 
7.1544086119e-09 1.4423602587e+04 6.6975670072e-01 7.8000000000e-01 
7.8156100216e-08 1.2385332910e+04 8.7045162614e-01 7.8000000000e-01 
8.1794975389e-09 1.3118344701e+04 4.3712582283e-01 7.8000000000e-01 
9.9220804249e-11 1.3162673915e+04 1.4209424211e+00 7.8000000000e-01 
1.9368537010e-07 1.3231381316e+04 3.4163197449e-01 7.8000000000e-01 
2.2071019084e-08 1.2311133711e+04 1.2253517975e+00 7.8000000000e-01 
2.2805363685e-10 1.1377502923e+04 1.3969785142e+00 7.8000000000e-01 
2.5514484340e-09 2.0000000000e+04 8.8087739359e-01 7.8000000000e-01 
3.0902251140e-09 1.3685712927e+04 9.7151950364e-01 7.8000000000e-01 
4.7982265515e-10 1.7752072614e+04 8.7049158065e-01 7.8000000000e-01 
1.5668558209e-07 1.2893735566e+04 2.9956553846e-01 7.8000000000e-01 
6.9319809007e-11 1.3756489552e+04 5.7995860541e-01 7.8000000000e-01 
1.3373492526e-11 1.3600934453e+04 4.6788617890e-01 7.8000000000e-01 
4.5070862045e-06 1.6500955492e+04 1.2204002321e+00 7.8000000000e-01 
6.1610593381e-09 1.3765378791e+04 1.5326752212e+00 7.8000000000e-01 
6.9084405540e-08 1.7013706163e+04 1.3836076622e+00 7.8000000000e-01 
1.4908896440e-10 1.1578588009e+04 1.0873300460e+00 7.8000000000e-01 
5.0779112272e-10 1.2497737730e+04 1.0103178070e+00 7.8000000000e-01 
8.8232981389e-10 1.2892704298e+04 2.7184576193e-01 7.8000000000e-01 
9.8449614790e-08 1.3357129477e+04 1.0635258899e+00 7.8000000000e-01 
1.6501607124e-10 1.1517440283e+04 1.1657280343e+00 7.8000000000e-01 
3.8323185146e-08 1.8055086112e+04 5.7028736581e-01 7.8000000000e-01 
1.4000554851e-10 1.2431776703e+04 9.2741585963e-01 7.8000000000e-01 
7.8892613176e-11 1.5930512598e+04 5.8776773728e-01 7.8000000000e-01 
6.4228874419e-07 1.2609801114e+04 2.6909152648e-01 7.8000000000e-01 
4.3161775523e-10 1.8062547649e+04 4.7475203186e-01 7.8000000000e-01 
1.1265535611e-10 1.1207065575e+04 8.9117912409e-01 7.8000000000e-01 
2.3593556786e-09 2.0000000000e+04 7.2587677605e-01 7.8000000000e-01 
1.7335541910e-06 1.4682139871e+04 1.1260910360e+00 7.8000000000e-01 
1.1761091368e-09 1.1501696189e+04 6.5268862239e-01 7.8000000000e-01 
2.2031124760e-11 1.8452372757e+04 8.9915617470e-01 7.8000000000e-01 
1.7405746708e-08 1.1786867667e+04 2.8223648667e-01 7.8000000000e-01 
5.2223557978e-09 1.2853509102e+04 4.2165608613e-01 7.8000000000e-01 
1.0684658838e-09 2.0000000000e+04 7.1601965376e-01 7.8000000000e-01 
1.3025591050e-09 1.6719821904e+04 7.3749689633e-01 7.8000000000e-01 
1.0516640206e-07 1.2337744602e+04 5.7872228401e-01 7.8000000000e-01 
5.0982840050e-07 1.1328173538e+04 2.8987953855e-01 7.8000000000e-01 
1.5863620565e-10 1.3946933177e+04 1.1518392552e+00 7.8000000000e-01 
1.0447765845e-09 1.1979944709e+04 8.8541873542e-01 7.8000000000e-01 
9.1429290423e-11 1.5971457746e+04 1.2266073829e+00 7.8000000000e-01 
1.5389520995e-07 2.0000000000e+04 1.0971109146e+00 7.8000000000e-01 
6.7844436840e-09 1.9322116731e+04 2.0523611874e-01 7.8000000000e-01 
1.9006830215e-09 2.0000000000e+04 7.7897931836e-01 7.8000000000e-01 
2.8194328992e-08 1.2928020031e+04 5.6266192183e-01 7.8000000000e-01 
1.0133319018e-09 1.1273071715e+04 1.1905226034e+00 7.8000000000e-01 
3.1688929102e-07 1.3283040007e+04 1.0596003556e+00 7.8000000000e-01 
2.1819338295e-09 1.6865004287e+04 5.0934666843e-01 7.8000000000e-01 
5.9663255037e-10 1.3413443622e+04 1.3691794950e-01 7.8000000000e-01 
8.2588693011e-08 1.3019496826e+04 1.4662532249e+00 7.8000000000e-01 
5.9745916248e-09 2.0000000000e+04 3.4955405413e-01 7.8000000000e-01 
6.2782718946e-09 1.1211982896e+04 6.4010254857e-02 7.8000000000e-01 
5.1124441777e-08 1.1921392343e+04 1.0670568041e+00 7.8000000000e-01 
4.8570972343e-10 1.3018724359e+04 1.1331746103e+00 7.8000000000e-01 
5.6137749982e-07 2.0000000000e+04 1.3631119623e+00 7.8000000000e-01 
1.8267703530e-09 1.6587907417e+04 4.4693109850e-01 7.8000000000e-01 
5.3716253760e-07 1.3202717619e+04 5.1987418181e-01 7.8000000000e-01 
4.4372349466e-09 1.3421683118e+04 1.1485253191e+00 7.8000000000e-01 
8.2415485991e-10 1.3083094365e+04 5.7331299182e-01 7.8000000000e-01 
2.0102749292e-10 2.0000000000e+04 4.4177834852e-01 7.8000000000e-01 
3.1462520158e-11 1.3597596447e+04 5.2386579993e-01 7.8000000000e-01 
2.6223665746e-09 1.4433945946e+04 2.8601238009e-01 7.8000000000e-01 
6.8355863464e-08 1.1767955056e+04 4.8363947803e-01 7.8000000000e-01 
9.9442069428e-07 1.2041382265e+04 8.2580958255e-01 7.8000000000e-01 
1.0794947507e-08 1.3775680733e+04 7.6044677259e-01 7.8000000000e-01 
2.2079432569e-10 2.0000000000e+04 1.2179853166e-01 7.8000000000e-01 
2.0758859297e-08 1.4352381070e+04 8.7837520963e-01 7.8000000000e-01 
2.0212912210e-10 1.9102660653e+04 6.2656356840e-01 7.8000000000e-01 
9.9173044168e-12 1.8603570798e+04 1.1692824524e+00 7.8000000000e-01 
9.2830844186e-11 1.1276139690e+04 8.7001874361e-02 7.8000000000e-01 
1.2302147959e-09 1.1814807414e+04 6.2283116002e-01 7.8000000000e-01 
2.1834265785e-08 1.3848424427e+04 7.7706448707e-01 7.8000000000e-01 
1.0926189619e-09 1.1797872573e+04 1.0803455222e-01 7.8000000000e-01 
1.7968441041e-10 1.1603289552e+04 1.0717035719e+00 7.8000000000e-01 
8.3666435976e-11 1.7559491738e+04 1.0918128349e+00 7.8000000000e-01 
1.6777677721e-07 2.0000000000e+04 1.1439600880e+00 7.8000000000e-01 
1.9645284230e-08 1.1278222358e+04 5.1096977578e-01 7.8000000000e-01 
1.8458915239e-09 1.1204544893e+04 8.6120466815e-01 7.8000000000e-01 
1.0633465314e-09 1.8605795836e+04 8.5233122211e-01 7.8000000000e-01 
1.4606098584e-11 1.8498887234e+04 1.0403935826e+00 7.8000000000e-01 
1.5180257106e-09 2.0000000000e+04 9.4116145748e-01 7.8000000000e-01 
1.4758795331e-09 1.3784830275e+04 9.9448634582e-01 7.8000000000e-01 
5.2420454966e-10 1.1982520339e+04 4.7073338882e-01 7.8000000000e-01 
3.8571211954e-10 2.0000000000e+04 9.7777248060e-01 7.8000000000e-01 
1.2123515076e-07 1.5470717205e+04 1.2372245471e+00 7.8000000000e-01 
2.9846092520e-12 1.3453212452e+04 6.4289656632e-01 7.8000000000e-01 
1.5880055886e-09 1.1866102472e+04 7.6221500771e-01 7.8000000000e-01 
8.4745752125e-09 1.5235744927e+04 1.3527941531e+00 7.8000000000e-01 
3.4070773012e-07 1.1380433944e+04 6.1598318612e-01 7.8000000000e-01 
7.4380139721e-07 1.1201170751e+04 3.6297974316e-01 7.8000000000e-01 
2.0427522390e-09 1.2993764561e+04 1.2218890856e+00 7.8000000000e-01 
5.8458601523e-10 1.2371762820e+04 1.4609260323e+00 7.8000000000e-01 
3.4499200518e-06 2.0000000000e+04 7.2714626124e-01 7.8000000000e-01 
2.6985341206e-10 1.2661829342e+04 6.3860169219e-01 7.8000000000e-01 
5.1141351641e-07 1.2032631494e+04 7.8250743213e-01 7.8000000000e-01 
3.7880922685e-10 1.1499534523e+04 1.0256719761e+00 7.8000000000e-01 
1.5752387422e-09 1.1699190384e+04 2.2895996501e-01 7.8000000000e-01 
1.7679130332e-09 1.2896724992e+04 1.3606043833e+00 7.8000000000e-01 
5.9253714935e-08 1.2597916119e+04 7.9901542283e-01 7.8000000000e-01 
2.1077886778e-06 1.7690512475e+04 8.8323251437e-01 7.8000000000e-01 
2.8825687754e-07 1.3713210439e+04 6.6735896708e-01 7.8000000000e-01 
2.2498954108e-07 1.2517703677e+04 8.1764225321e-01 7.8000000000e-01 
9.7987311513e-10 1.7090208153e+04 2.0007367286e-01 7.8000000000e-01 
1.8992528102e-07 1.4443903790e+04 9.1997463975e-01 7.8000000000e-01 
9.6212268164e-08 1.3122399504e+04 1.3944062451e+00 7.8000000000e-01 
5.7779867995e-08 1.5383525102e+04 5.5644082614e-01 7.8000000000e-01 
2.6570199061e-09 1.6451142856e+04 2.6649932852e-01 7.8000000000e-01 
6.9702179875e-07 1.3200422483e+04 1.3164240415e+00 7.8000000000e-01 
1.6728732331e-07 1.5869329660e+04 1.0649184567e+00 7.8000000000e-01 
1.7150452239e-10 1.3066352401e+04 8.5155134508e-01 7.8000000000e-01 
3.3023419003e-06 2.0000000000e+04 1.3137636614e+00 7.8000000000e-01 
1.4434541532e-09 1.1523356650e+04 1.3389430530e+00 7.8000000000e-01 
4.1454333221e-09 1.4313132914e+04 6.8312556570e-01 7.8000000000e-01 
1.6651397821e-07 1.2859183916e+04 2.4029622506e-01 7.8000000000e-01 
8.7532536523e-10 2.0000000000e+04 2.6488890213e-01 7.8000000000e-01 
1.9340307029e-09 1.3064369678e+04 3.2558927335e-01 7.8000000000e-01 
1.3512543202e-08 1.2598171070e+04 5.0864612973e-01 7.8000000000e-01 
2.0789260625e-10 1.2644921191e+04 3.8860691745e-01 7.8000000000e-01 
1.0379414734e-08 1.7795598111e+04 1.1554412069e+00 7.8000000000e-01 
4.1396730324e-11 1.5809000180e+04 5.3937379400e-01 7.8000000000e-01 
1.0839039815e-06 1.3184002028e+04 1.0723621427e+00 7.8000000000e-01 
3.3359141343e-09 1.1513676133e+04 2.3761494689e-01 7.8000000000e-01 
3.2679551546e-08 1.1658125783e+04 3.9354613794e-01 7.8000000000e-01 
2.3711033175e-11 1.9519480053e+04 7.4819487203e-01 7.8000000000e-01 
3.0708090215e-11 1.4381884569e+04 9.4782651472e-01 7.8000000000e-01 
1.1119144927e-09 1.3619046396e+04 7.9324832800e-01 7.8000000000e-01 
4.8272535681e-10 1.1586265375e+04 5.8858570817e-01 7.8000000000e-01 
2.0710526287e-08 1.1679486356e+04 1.2714818373e+00 7.8000000000e-01 
6.3651616991e-07 2.0000000000e+04 9.7414597919e-01 7.8000000000e-01 
3.7716136439e-09 1.8717105167e+04 1.8460997007e-01 7.8000000000e-01 
8.7483407149e-11 1.2167081172e+04 6.6521987565e-01 7.8000000000e-01 
2.9856403898e-10 1.7311888718e+04 3.9210604600e-01 7.8000000000e-01 
1.0510012583e-09 1.2119724746e+04 9.5010756913e-01 7.8000000000e-01 
3.1830589749e-10 1.7692913361e+04 7.3250712184e-01 7.8000000000e-01 
1.0892684894e-08 1.1485706811e+04 1.2627888667e+00 7.8000000000e-01 
2.3435375323e-09 1.1721650191e+04 1.9524664813e-01 7.8000000000e-01 
5.0574939261e-09 1.3771458387e+04 6.2647115029e-01 7.8000000000e-01 
1.7894610113e-09 1.2889983040e+04 9.1175342162e-01 7.8000000000e-01 
3.7775261659e-07 1.2246279110e+04 9.4963082328e-01 7.8000000000e-01 
8.4470993106e-09 1.2261349841e+04 5.6050841040e-01 7.8000000000e-01 
5.2069611048e-07 1.3812756595e+04 1.0648896881e+00 7.8000000000e-01 
4.5073406285e-08 1.2261736239e+04 1.0154104447e+00 7.8000000000e-01 
4.6507496975e-10 1.1270208254e+04 7.8725488363e-01 7.8000000000e-01 
2.3762587038e-08 1.4370406409e+04 1.2552796058e+00 7.8000000000e-01 
3.9220749529e-09 1.3160889618e+04 1.1764952451e+00 7.8000000000e-01 
1.0924428132e-06 1.4791500759e+04 8.2733857530e-01 7.8000000000e-01 
3.8023732747e-07 1.2853504757e+04 8.1588552249e-01 7.8000000000e-01 
1.5719941218e-12 1.8759397523e+04 6.2098857179e-01 7.8000000000e-01 
1.7827990105e-07 1.3966534192e+04 9.7422745837e-01 7.8000000000e-01 
3.7668612891e-12 1.3859191591e+04 6.7133619075e-01 7.8000000000e-01 
4.5351635304e-11 1.3914882274e+04 1.0359698303e+00 7.8000000000e-01 
4.5691373758e-10 1.3274916157e+04 3.8556262702e-01 7.8000000000e-01 
2.1696936534e-08 1.2653749401e+04 8.1247909593e-01 7.8000000000e-01 
2.4880934307e-05 1.8646391120e+04 9.3680768687e-01 7.8000000000e-01 
9.4187886578e-10 1.2855704829e+04 1.0702304727e+00 7.8000000000e-01 
1.5020562631e-10 1.7650235225e+04 3.1758615339e-01 7.8000000000e-01 
2.9576350681e-10 2.0000000000e+04 7.5349261186e-01 7.8000000000e-01 
7.6816310829e-09 1.6495312513e+04 5.1079402818e-01 7.8000000000e-01 
1.3447361640e-09 1.4972173108e+04 1.1296506947e+00 7.8000000000e-01 
3.2649888243e-07 1.8275912877e+04 1.0752298084e+00 7.8000000000e-01 
8.8719371199e-11 1.4803707127e+04 7.7875881121e-01 7.8000000000e-01 
7.5162811702e-06 1.3210866822e+04 8.5088938253e-01 7.8000000000e-01 
1.9483522233e-06 2.0000000000e+04 2.9004769855e-01 7.8000000000e-01 
2.0719164450e-05 1.1513891947e+04 1.1759961061e+00 7.8000000000e-01 
1.3855390218e-09 2.0000000000e+04 1.5147398794e-01 7.8000000000e-01 
3.8168846128e-10 1.3688037685e+04 8.3201433303e-01 7.8000000000e-01 
4.0491342521e-11 1.3360802530e+04 8.7119233491e-01 7.8000000000e-01 
1.0688430264e-06 1.1592345614e+04 3.9180693867e-01 7.8000000000e-01 
4.1470556936e-10 1.1590208253e+04 6.4611853369e-01 7.8000000000e-01 
1.6428624781e-05 1.2314800939e+04 8.6568949683e-01 7.8000000000e-01 
2.3962799062e-10 2.0000000000e+04 5.7736331082e-01 7.8000000000e-01 
1.1449781241e-08 1.2061801014e+04 1.1142865020e+00 7.8000000000e-01 
4.5092984317e-08 1.3325092780e+04 2.6830266336e-01 7.8000000000e-01 
4.3772592674e-06 1.2063199825e+04 4.9073048480e-01 7.8000000000e-01 
9.0510817099e-10 1.1907061437e+04 4.8122109627e-01 7.8000000000e-01 
7.1905502323e-12 1.3310458669e+04 5.6268777565e-01 7.8000000000e-01 
1.6096601110e-10 1.3231261122e+04 7.3432245056e-01 7.8000000000e-01 
1.6056597931e-08 1.3419593082e+04 5.6767610539e-01 7.8000000000e-01 
4.6259170988e-10 1.5405370205e+04 1.2872816910e+00 7.8000000000e-01 
5.9820405746e-11 1.7346198656e+04 9.7888050875e-01 7.8000000000e-01 
6.0886982520e-08 1.1418734469e+04 1.3043748707e+00 7.8000000000e-01 
6.6400539123e-10 1.1567813271e+04 6.6262216168e-01 7.8000000000e-01 
3.7207448624e-09 1.2331898151e+04 1.4722856863e+00 7.8000000000e-01 
2.3442632208e-09 1.1269803752e+04 1.0037034922e+00 7.8000000000e-01 
1.3914567632e-06 1.6472140424e+04 1.3678937957e+00 7.8000000000e-01 
2.4343404117e-11 1.6978745383e+04 8.9140599282e-01 7.8000000000e-01 
5.2048437354e-11 1.1693752492e+04 6.5879245779e-01 7.8000000000e-01 
6.4304640614e-07 1.3550918724e+04 6.9738780377e-01 7.8000000000e-01 
5.0092774956e-09 1.4159382800e+04 1.0528352868e+00 7.8000000000e-01 
2.1459708673e-10 2.0000000000e+04 1.9790827053e-01 7.8000000000e-01 
1.0759113911e-12 1.1497828899e+04 5.3086002256e-01 7.8000000000e-01 
1.2588367263e-05 1.9929610011e+04 7.0210218444e-01 7.8000000000e-01 
3.0962545271e-07 1.2474994232e+04 8.7156894868e-01 7.8000000000e-01 
1.1730129310e-11 1.6637919317e+04 1.0125921346e+00 7.8000000000e-01 
1.1181478288e-11 1.1485871783e+04 8.9344931741e-01 7.8000000000e-01 
1.2898826277e-07 1.1984895418e+04 1.1112307226e+00 7.8000000000e-01 
1.1467701834e-07 1.3174525243e+04 5.9682672026e-01 7.8000000000e-01 
9.3983536440e-08 1.2821947079e+04 9.0971912264e-01 7.8000000000e-01 
1.1267913520e-11 1.3453691901e+04 9.3135468157e-01 7.8000000000e-01 
3.3578640386e-09 1.2671550605e+04 3.1991625423e-01 7.8000000000e-01 
1.8453745369e-10 1.1969615304e+04 3.9506774512e-01 7.8000000000e-01 
4.1628594149e-11 1.2381600180e+04 5.0817651716e-01 7.8000000000e-01 
9.0327415282e-11 1.2443474266e+04 6.9716154234e-01 7.8000000000e-01 
1.6692287090e-08 1.2505843876e+04 1.1197573381e+00 7.8000000000e-01 
4.2877511842e-09 1.6908025368e+04 7.3847752242e-01 7.8000000000e-01 
2.8562805083e-09 1.3332891575e+04 1.1284688395e+00 7.8000000000e-01 
4.1502158864e-09 1.3074240615e+04 8.9599505799e-01 7.8000000000e-01 
5.5022249505e-08 1.2171846756e+04 9.3186113554e-01 7.8000000000e-01 
9.5265066605e-08 1.1732293870e+04 4.6587222456e-01 7.8000000000e-01 
6.8418850128e-08 1.2941880046e+04 1.4334124663e+00 7.8000000000e-01 
9.8490511824e-09 1.6636776024e+04 5.9208991171e-01 7.8000000000e-01 
6.6081902341e-08 1.2665011089e+04 6.5963107119e-01 7.8000000000e-01 
1.7290285988e-08 1.9706711430e+04 1.1447294550e+00 7.8000000000e-01 
9.1124922797e-11 1.2734066977e+04 1.5023101905e-01 7.8000000000e-01 
2.0845064226e-10 1.1650208112e+04 8.8906181754e-01 7.8000000000e-01 
3.9267543432e-08 1.3782912593e+04 4.6960153333e-01 7.8000000000e-01 
3.3709001116e-07 1.5498021262e+04 4.6970407343e-01 7.8000000000e-01 
2.5425273619e-10 2.0000000000e+04 1.3984522958e+00 7.8000000000e-01 
3.9864288768e-08 1.2869033811e+04 5.3787498789e-01 7.8000000000e-01 
6.9317915617e-06 1.2527436761e+04 1.0724130482e+00 7.8000000000e-01 
2.3598275041e-08 1.3628583836e+04 7.5017701461e-01 7.8000000000e-01 
1.0246752678e-11 1.2043747969e+04 7.5797886282e-01 7.8000000000e-01 
4.0651309398e-09 1.2570200415e+04 5.3545021744e-01 7.8000000000e-01 
7.8232492250e-07 2.0000000000e+04 8.2921019031e-01 7.8000000000e-01 
2.1960601210e-06 1.3424784502e+04 9.5458804559e-01 7.8000000000e-01 
1.7364779692e-10 1.4386583966e+04 8.3650266422e-01 7.8000000000e-01 
8.9323252153e-06 1.4379649135e+04 7.2317523109e-01 7.8000000000e-01 
4.5877291876e-09 1.4426317693e+04 1.0380545267e+00 7.8000000000e-01 
2.6798317303e-08 1.8163600546e+04 5.9708570284e-01 7.8000000000e-01 
1.6405215615e-10 1.9897735356e+04 7.7965136393e-01 7.8000000000e-01 
7.9205014007e-07 1.6130752079e+04 6.5867603355e-01 7.8000000000e-01 
3.4456966506e-09 1.5654062698e+04 1.2143491259e+00 7.8000000000e-01 
5.6830345089e-07 1.3265325662e+04 2.6924488874e-01 7.8000000000e-01 
1.2055781565e-07 1.1564460514e+04 3.7432724666e-01 7.8000000000e-01 
7.7907190117e-08 1.1237926705e+04 4.1537358140e-01 7.8000000000e-01 
2.3466016819e-11 1.2194867845e+04 7.9208129745e-01 7.8000000000e-01 
2.9830944917e-07 1.4755427513e+04 1.3143968860e+00 7.8000000000e-01 
3.5967542046e-08 1.2047828913e+04 6.2735870935e-01 7.8000000000e-01 
5.7432784310e-09 1.1645102211e+04 5.7972814298e-01 7.8000000000e-01 
9.1270886307e-06 1.1318802111e+04 9.7589305815e-01 7.8000000000e-01 
6.0132579737e-13 1.1398731411e+04 8.5388999596e-01 7.8000000000e-01 
2.2996454609e-10 1.1665129548e+04 2.6106217100e-01 7.8000000000e-01 
6.0538916925e-07 1.3394883294e+04 6.6438701871e-01 7.8000000000e-01 
1.3068745170e-06 1.7252521806e+04 6.7902648636e-01 7.8000000000e-01 
1.7355709246e-05 1.7196359796e+04 3.3591888330e-01 7.8000000000e-01 
3.4168611033e-08 1.1560467289e+04 1.0124113741e+00 7.8000000000e-01 
7.1516651152e-09 1.3778135171e+04 9.5020013783e-01 7.8000000000e-01 
2.4488167408e-11 2.0000000000e+04 9.9687113830e-01 7.8000000000e-01 
4.1065956639e-09 1.6526210348e+04 7.6122528843e-01 7.8000000000e-01 
2.3063416248e-07 1.5297705278e+04 1.1564322782e+00 7.8000000000e-01 
2.6771111209e-09 1.7668977748e+04 1.1902273234e+00 7.8000000000e-01 
3.6597648788e-09 1.1369804237e+04 8.9364892076e-01 7.8000000000e-01 
2.8798005044e-08 2.0000000000e+04 1.2203600031e+00 7.8000000000e-01 
6.4345475494e-09 1.6774577208e+04 6.4966561309e-01 7.8000000000e-01 
1.0874906718e-09 1.1952407386e+04 9.1680148921e-01 7.8000000000e-01 
1.1819486915e-09 1.5202691175e+04 1.0868801138e+00 7.8000000000e-01 
2.7769914119e-09 1.6868661458e+04 1.0083528412e+00 7.8000000000e-01 
8.4239163952e-06 2.0000000000e+04 3.2538418817e-01 7.8000000000e-01 
3.3938145866e-09 1.2917091313e+04 6.1534777848e-01 7.8000000000e-01 
9.1385397394e-11 1.1898900518e+04 5.6840583206e-01 7.8000000000e-01 
1.3734409019e-05 1.4596657178e+04 1.1628769942e+00 7.8000000000e-01 
1.7290149450e-07 2.0000000000e+04 2.5651059044e-01 7.8000000000e-01 
5.3408338456e-12 1.1207360001e+04 5.9588776386e-01 7.8000000000e-01 
5.4821105598e-10 1.7740700680e+04 9.0549304669e-01 7.8000000000e-01 
1.5390055882e-08 2.0000000000e+04 8.8023011095e-01 7.8000000000e-01 
1.0597374247e-10 1.9373425875e+04 1.4247739733e+00 7.8000000000e-01 
1.4923257102e-09 1.1890490033e+04 1.0147896662e-01 7.8000000000e-01 
6.8122029399e-10 1.1705584052e+04 1.4933700313e-01 7.8000000000e-01 
6.7722320245e-06 1.7309096094e+04 1.1465921846e+00 7.8000000000e-01 
7.9038168766e-08 1.1462360244e+04 3.5316139899e-01 7.8000000000e-01 
3.8608924835e-07 1.1318320894e+04 5.7630078251e-01 7.8000000000e-01 
4.1471722602e-07 1.2999676642e+04 4.0273593296e-01 7.8000000000e-01 
