# Supplementary material for: Atmospheric CO2 levels from 2.7 billion years ago inferred from micrometeorite oxidation
Source: Sci Adv. 2020 Jan 22;6(4):eaay4644. doi: 10.1126/sciadv.aay4644 (PMC6976288; doi:10.1126/sciadv.aay4644)
Supplement: Data file S1 [file aay4644_Data_file_S1.zip › co2_atmos/co2_78/clean_results.dat]

Radius [m]       Fe Area [frac]    Max Temp [k]    
2.5988700262e-05 1.8025970540e-01 2.0985547359e+03 
4.0678511668e-05 2.9250381418e-01 2.5689771990e+03 
6.0566929756e-05 2.3491648463e-01 2.4369149481e+03 
2.3746428053e-05 3.2028705975e-01 2.5878160418e+03 
8.1701358837e-05 2.5790512317e-01 2.4823613032e+03 
1.9103616207e-05 3.5840886152e-01 1.9052348076e+03 
2.8667050369e-05 3.4056348849e-01 2.4521291557e+03 
7.4834893269e-06 1.0000000000e+00 1.4883493849e+03 
1.6207137455e-05 3.6358939027e-01 2.3307450648e+03 
5.5259741301e-05 1.0000000000e+00 1.0488260585e+03 
9.3532116138e-06 3.4649897429e-01 1.9143441328e+03 
1.6164110276e-05 1.0000000000e+00 1.7056958528e+03 
1.2368682784e-05 1.0000000000e+00 1.1582453832e+03 
1.5556592685e-04 2.1449197471e-01 2.6499733100e+03 
2.4071336412e-05 1.0000000000e+00 1.6302873696e+03 
2.0253656215e-05 3.2813710046e-01 2.3808945668e+03 
3.3462488393e-05 3.1255698414e-01 2.3901385115e+03 
3.8984834495e-05 3.2041768377e-01 2.5438757333e+03 
5.2335286907e-05 2.6369874117e-01 2.4716715276e+03 
2.4344151434e-05 3.6044774365e-01 1.9046250165e+03 
3.9710464073e-05 3.5371094540e-01 1.9089050251e+03 
1.3990197587e-04 2.1122459337e-01 2.7143625289e+03 
1.2006081211e-05 1.0000000000e+00 1.7861219139e+03 
2.9439761777e-05 4.1438645159e-01 1.8662866472e+03 
5.9002956927e-05 2.6792087072e-01 2.6092929256e+03 
7.8838333179e-05 1.0449979630e-01 2.2128907335e+03 
6.9542963562e-05 2.4732632996e-01 2.5260979992e+03 
1.6530457850e-05 3.3050328074e-01 2.7141584546e+03 
7.5038952137e-05 1.3191210588e-01 2.3464488131e+03 
6.6890842542e-05 2.8806902048e-01 2.4964189848e+03 
2.7269585043e-04 2.0500492223e-01 2.0638223773e+03 
1.5887775879e-05 1.0000000000e+00 1.6933041871e+03 
4.6548375746e-05 2.0198174508e-01 2.0678175818e+03 
6.9112691129e-04 1.0000000000e+00 3.0823954981e+02 
7.1854502052e-05 2.5095878179e-01 2.5940672359e+03 
3.4317962618e-05 1.7265709388e-01 2.1057046961e+03 
9.9656199494e-06 1.0000000000e+00 1.6303066717e+03 
8.2163701454e-06 1.0000000000e+00 1.6511543003e+03 
4.3112691107e-05 1.2940258602e-01 2.1812645612e+03 
9.7833092031e-05 2.0956512240e-01 2.5008129299e+03 
9.7477639399e-05 2.1932797813e-01 2.7618428328e+03 
2.9242418509e-05 1.8032304701e-01 2.2645787620e+03 
8.2767136947e-05 1.5851454332e-01 2.1335761379e+03 
1.9111628432e-05 1.7746567283e-01 2.1048745390e+03 
6.3579324346e-05 2.9246001756e-01 2.4528365468e+03 
2.3476296647e-04 1.3697147401e-01 2.7046592806e+03 
1.9417758246e-04 1.6419067591e-01 2.6666094980e+03 
5.9206475739e-05 3.3476540719e-01 2.4590456826e+03 
7.4204796303e-05 2.5821813238e-01 2.5393693935e+03 
1.1486001717e-04 2.0645533951e-01 2.5549723743e+03 
2.3506582288e-05 3.5496057707e-01 2.3963963689e+03 
7.5871517090e-05 6.9376423900e-02 2.3704019543e+03 
1.6986080153e-04 2.2583725779e-01 2.6911843743e+03 
1.7763874487e-05 2.9484027179e-01 1.9619079985e+03 
8.6560674512e-05 9.3189135457e-02 2.3136425437e+03 
4.0325969496e-05 1.7573530896e-01 2.3524072316e+03 
2.7628867736e-05 3.5746665896e-01 2.6855704939e+03 
6.0921379520e-05 2.6749805644e-01 2.5670097239e+03 
9.6065378168e-05 2.2562974385e-01 2.5738924643e+03 
7.1511750281e-05 2.7507635974e-01 2.5027265764e+03 
3.9801669253e-05 1.2494359193e-01 2.1680482047e+03 
3.4205832080e-05 3.7980133441e-01 2.3391693419e+03 
2.2334904505e-05 3.5205018294e-01 2.4571307530e+03 
1.0293102291e-05 3.9426186846e-01 2.3948730900e+03 
1.0667118151e-04 1.0000000000e+00 4.5000756569e+02 
3.9946824215e-05 2.8537731371e-01 2.4367317510e+03 
1.5437273743e-05 2.8984824578e-01 2.9326346303e+03 
3.1668336845e-05 2.6854334146e-01 1.9916024382e+03 
7.6807300300e-06 1.0000000000e+00 1.5660257502e+03 
3.7726777802e-05 1.0915171236e-01 2.2010874158e+03 
2.0353993887e-05 2.7454496935e-01 1.9841170436e+03 
3.2665474632e-05 1.1193309763e-01 2.2286030570e+03 
3.7316099567e-05 1.1198839130e-01 2.1935779042e+03 
4.8495809890e-05 3.0105134983e-01 2.5564691535e+03 
3.5283700122e-06 1.0000000000e+00 1.3538793577e+03 
9.6196777913e-05 2.3545553158e-01 2.4734804894e+03 
4.1333546737e-05 1.2216579700e-01 2.1756389707e+03 
7.3124542586e-05 2.4723432073e-01 2.6621734748e+03 
9.9851034487e-05 1.5263498995e-01 2.1287205319e+03 
6.8347537084e-05 2.5870841293e-01 2.0022364548e+03 
2.0118326641e-04 2.5456037878e-01 2.5915443914e+03 
3.4986802311e-05 2.1675778029e-01 2.0499190182e+03 
6.6647880195e-06 3.7845056951e-01 2.6198252134e+03 
4.1306618391e-05 2.7435385528e-01 2.4468013176e+03 
1.8527282970e-05 3.9495457620e-01 2.3966766244e+03 
1.4658957802e-04 1.9886740802e-01 2.6248711755e+03 
7.3002101337e-05 7.2759764146e-02 2.2486615407e+03 
1.1189938154e-05 1.0000000000e+00 1.6259463517e+03 
2.1462251015e-04 1.7678240227e-01 2.7268959505e+03 
1.5571010398e-05 1.0000000000e+00 1.6393821457e+03 
1.0020958022e-05 1.0000000000e+00 1.5295014051e+03 
2.1388087018e-05 3.3234859602e-01 2.4987687458e+03 
1.4678720817e-04 2.6378613889e-01 2.5069551030e+03 
6.5140909150e-05 2.5314834252e-01 2.5091134492e+03 
9.1837954177e-06 1.0000000000e+00 1.6044044414e+03 
1.1952446597e-04 1.0407190596e-01 2.3604744542e+03 
2.1838513742e-05 3.5405289863e-01 2.4181093166e+03 
5.5035457200e-05 1.0000000000e+00 1.6761916391e+03 
1.2671946575e-04 2.1052142703e-01 2.5846741367e+03 
3.1098457463e-05 2.1373379728e-01 2.0542465805e+03 
1.5063201755e-04 1.0652181185e-01 2.3257535064e+03 
1.4084686338e-04 1.4783300474e-01 2.4375617348e+03 
1.4426908874e-05 1.0000000000e+00 1.6667508830e+03 
5.3306691514e-05 2.6737176758e-01 2.5000078720e+03 
4.0887593665e-05 2.8267984690e-01 2.6816997976e+03 
2.0750657475e-05 3.2983941652e-01 1.9309112312e+03 
1.2497565445e-04 2.2763336595e-01 2.4878344711e+03 
6.6054617466e-06 3.9550164708e-01 2.4496112870e+03 
6.7256934219e-06 3.9297101057e-01 2.3881712088e+03 
3.9706602897e-05 3.1022075924e-01 2.4024639110e+03 
2.5151810123e-04 1.9066440318e-01 2.6013754698e+03 
7.8780011591e-05 2.6688526110e-01 2.5563665273e+03 
3.6744817951e-06 1.0000000000e+00 1.4597648643e+03 
1.9777331062e-05 3.1535590375e-01 2.7498697475e+03 
8.1051642925e-06 3.9143338218e-01 2.3821108118e+03 
1.4290993728e-04 3.0998907895e-01 2.3705596738e+03 
1.9518085567e-04 2.0399633615e-01 2.5877709708e+03 
1.5509808810e-04 1.8546573908e-01 2.6291030386e+03 
6.1951349928e-05 2.6862984704e-01 2.6289075774e+03 
4.7304765752e-05 1.3477566619e-01 2.3744443457e+03 
9.9304933052e-05 2.1414449470e-01 2.5076276831e+03 
6.5072633109e-06 3.8269970731e-01 2.5900738763e+03 
3.8361223827e-05 3.1288988599e-01 2.4881321774e+03 
5.5966247894e-05 9.8520867025e-02 2.2911478040e+03 
1.3931280132e-05 2.4822751474e-01 2.0121521705e+03 
6.5262764177e-05 1.4406469988e-01 2.4069226049e+03 
1.1993558562e-05 3.8550026959e-01 2.5848484627e+03 
1.3167093110e-04 2.2295661801e-01 2.4946438666e+03 
5.0948821824e-05 1.0326120938e-01 2.2538819263e+03 
2.1037045933e-05 3.3537036881e-01 1.9253889782e+03 
1.3263470322e-05 2.8034213233e-01 1.9768016834e+03 
3.5606961437e-05 1.6801671408e-01 2.1132870694e+03 
6.4154872177e-05 1.0382235005e-01 2.3679458600e+03 
1.8035643991e-05 1.0000000000e+00 1.6139049651e+03 
7.6107901633e-06 1.0000000000e+00 1.4621665276e+03 
1.3417160189e-05 1.0000000000e+00 3.0000000000e+02 
5.3061929617e-05 1.1709330083e-01 2.1864075668e+03 
3.8394046160e-05 2.0565497149e-01 2.3806687651e+03 
1.1628387206e-05 3.7690941131e-01 2.5097160700e+03 
1.2364885874e-05 3.7844306198e-01 2.4700697854e+03 
2.1343478582e-05 1.0000000000e+00 6.1438036240e+02 
3.7821035485e-05 1.3717791936e-01 2.1521509301e+03 
1.0812081289e-04 3.2115435762e-01 1.9389225795e+03 
1.4344981373e-05 1.0000000000e+00 1.7256771295e+03 
6.3569360310e-05 2.4438748579e-01 2.7444522088e+03 
1.5993211543e-05 2.4667618165e-01 2.3305793753e+03 
5.9475628567e-06 1.0000000000e+00 1.4838159503e+03 
6.1441117246e-06 1.0000000000e+00 1.5623022465e+03 
9.1551149786e-05 2.4625041868e-01 2.4874448837e+03 
1.2853623747e-04 1.0000000000e+00 3.0000000000e+02 
9.9084277406e-05 1.6371546558e-01 2.1165956965e+03 
3.4730425681e-05 3.0464329416e-01 2.4712878320e+03 
2.7807974165e-05 3.4548823235e-01 1.9155883141e+03 
2.0721652940e-04 2.1567266497e-01 2.5652097661e+03 
2.6377408891e-05 3.8980588829e-01 1.8814571840e+03 
1.2798645321e-05 1.7935098440e-01 2.2288345954e+03 
1.2959510517e-05 3.7944654451e-01 2.3416671436e+03 
2.8094390653e-05 3.1680514894e-01 2.4164995216e+03 
6.5894257791e-05 2.8279183504e-01 2.4635402535e+03 
6.8877880712e-05 2.7045662187e-01 2.7975530762e+03 
2.1217469613e-05 3.3179707474e-01 2.5253144899e+03 
2.2660102850e-05 3.8058628028e-01 1.8878146413e+03 
7.2108715766e-05 3.3975060216e-01 2.5429807468e+03 
8.4078603168e-05 1.1098957966e-01 2.4193851660e+03 
3.1631739168e-05 3.1076631726e-01 2.4113545584e+03 
2.0440396874e-05 2.0648060044e-01 2.0645422531e+03 
3.0942242906e-05 1.7896072110e-01 2.0973232478e+03 
2.2122703891e-05 3.0732562452e-01 1.9516561316e+03 
3.4833097718e-05 1.8476601188e-01 2.3396434420e+03 
7.3405091981e-05 2.5291047811e-01 2.7052424700e+03 
2.6354136438e-04 1.7916167698e-01 2.6232590930e+03 
1.5274662743e-05 3.6762927035e-01 1.8972093070e+03 
1.5708036329e-04 1.7301506926e-01 2.7340272987e+03 
1.9624338861e-04 2.1085867214e-01 2.5908837063e+03 
7.6672744228e-05 1.1498967062e-01 2.3210172452e+03 
5.1095174609e-05 2.7754594032e-01 2.5082620721e+03 
9.1059049158e-05 1.0774039867e-01 2.1862316831e+03 
1.4854007178e-05 2.2014101183e-01 2.0464882213e+03 
7.3084390845e-05 2.8984371880e-01 2.4963804800e+03 
2.5357855974e-05 1.0000000000e+00 1.6427458401e+03 
7.0467736197e-06 3.8925321008e-01 2.3736962469e+03 
1.6246464758e-04 2.1564419438e-01 2.6043284947e+03 
5.8808566824e-05 2.5090593714e-01 2.0111453034e+03 
6.2459350813e-05 2.4412606530e-01 2.4818261736e+03 
1.0867235559e-04 2.1809267464e-01 2.5199465602e+03 
1.1947452136e-05 3.6621964182e-01 2.4124515260e+03 
2.6434305028e-05 1.0000000000e+00 1.5283792832e+03 
1.5091579983e-05 1.0000000000e+00 1.5251614859e+03 
1.4864160535e-05 1.0000000000e+00 1.0819527107e+03 
7.4380024916e-05 2.6098175713e-01 2.5136930924e+03 
3.4247516863e-05 1.0271142498e-01 2.2868397071e+03 
3.4391841935e-05 2.0510751042e-01 2.3829864828e+03 
4.1386758840e-05 1.8569231572e-01 2.0883135491e+03 
2.6431195959e-05 1.1527213148e-01 2.2404578611e+03 
3.1051511738e-05 1.4377543929e-01 2.1496296895e+03 
2.4222411569e-05 2.7617112462e-01 1.9812926455e+03 
9.2707699532e-06 1.0000000000e+00 1.7593029679e+03 
1.1065363808e-04 2.6765935381e-01 2.5977630634e+03 
3.8357781541e-05 3.2734572306e-01 1.9319253125e+03 
1.3810579615e-04 2.4429460527e-01 2.4302900651e+03 
3.5889460196e-05 3.0596413467e-01 2.4987448619e+03 
7.7922437974e-05 3.9568900998e-02 2.3579000772e+03 
5.1680771643e-04 2.0394572725e-01 2.5582935698e+03 
5.9612875723e-06 3.9423364959e-01 2.4661510128e+03 
1.5682441907e-04 1.9838571721e-01 2.6175376657e+03 
1.1081094579e-04 6.0627574260e-02 2.3046752661e+03 
7.8937020139e-05 8.5545461285e-02 2.3863463471e+03 
5.9254717017e-06 1.0000000000e+00 1.7708067383e+03 
1.2139060846e-05 1.0000000000e+00 1.5343138751e+03 
5.3391119320e-05 1.6996270540e-01 2.1080048502e+03 
4.7645200187e-05 2.9488082538e-01 2.3886952453e+03 
4.8381609433e-05 1.3840479316e-01 2.3267873104e+03 
3.1533078561e-05 3.1694991498e-01 2.3595656182e+03 
1.0222089894e-05 3.7382531364e-01 2.3332167018e+03 
1.1819636235e-05 3.1479553673e-01 2.8650544562e+03 
1.8581635430e-05 3.4236912415e-01 2.5589416191e+03 
2.5236193867e-05 2.7478824908e-01 2.3891117901e+03 
3.9152917695e-05 3.2013970200e-01 2.5924575109e+03 
8.5322654299e-06 3.7931740820e-01 2.6458952055e+03 
5.7203247836e-05 1.4497456100e-01 2.1480063403e+03 
6.7880557649e-06 3.8681156237e-01 2.3637301254e+03 
7.8768691851e-05 2.5508787242e-01 2.3794101715e+03 
1.0200507449e-04 2.6594967386e-01 2.4565750825e+03 
1.2476610443e-04 2.0593026626e-01 2.7479989534e+03 
1.5161889128e-05 3.3064242554e-01 1.9292721580e+03 
7.1526291982e-06 3.8007141601e-01 2.3439333593e+03 
3.9788199827e-05 1.7800879808e-01 2.1022214014e+03 
7.8369934211e-05 2.5511631019e-01 2.4666120172e+03 
1.9370678564e-05 1.8551121945e-01 2.0922532002e+03 
4.2081592798e-05 2.9432299498e-01 2.4497725846e+03 
1.0889301527e-04 2.3901046385e-01 2.5049309021e+03 
5.3777982882e-05 2.6053839658e-01 2.4657317131e+03 
1.5013157152e-05 1.0000000000e+00 1.0233794306e+03 
8.2749425741e-05 2.4382177688e-01 2.5835746647e+03 
1.0970328814e-04 1.0000039075e-01 2.2202691311e+03 
1.9812992187e-05 1.0000000000e+00 1.1636927489e+03 
9.2019434089e-06 3.9468265367e-01 2.4032255348e+03 
5.3357613493e-05 1.3816538498e-01 2.3203105502e+03 
1.8386370157e-05 3.4200431879e-01 2.3653271696e+03 
8.7182518043e-05 2.3807264481e-01 2.5765615612e+03 
1.5692100694e-05 2.9222538766e-01 1.9639537860e+03 
7.6014293152e-06 1.0000000000e+00 1.7371546280e+03 
8.5173318427e-05 3.1281303516e-01 2.5829545147e+03 
5.9450600734e-05 1.0000000000e+00 3.0000000000e+02 
1.3161512795e-04 3.1896503097e-01 2.3479400372e+03 
1.7173651187e-05 1.0000000000e+00 1.5967109236e+03 
2.9984137248e-05 3.4459839693e-01 1.9173667272e+03 
3.6174062115e-05 1.0216699601e-01 2.2995192287e+03 
1.0513988926e-04 2.6604811319e-01 2.4834856584e+03 
1.7779254750e-05 1.0000000000e+00 1.5328982939e+03 
1.4752496289e-05 3.5691343146e-01 2.5220296904e+03 
1.6541432878e-05 1.0000000000e+00 1.7793313728e+03 
1.6413959169e-05 1.5043530681e-01 2.1841038394e+03 
1.2233141857e-04 2.0908851434e-01 2.6342629693e+03 
1.1970712403e-05 3.5797722779e-01 2.3785483522e+03 
1.5621912636e-05 1.0000000000e+00 1.6481190586e+03 
7.6529500572e-06 3.9568255185e-01 2.4171991918e+03 
1.1711385809e-04 2.7787909654e-01 2.5725532128e+03 
4.1612239828e-05 1.7160953692e-01 2.1067804609e+03 
1.0781094147e-05 2.2214199215e-01 2.0467913081e+03 
7.8889800900e-05 2.2132188738e-01 2.4946267593e+03 
5.3331582212e-05 2.5178861612e-01 2.4611925509e+03 
7.7888518195e-06 3.9367548045e-01 2.3927182476e+03 
2.1226527923e-05 3.3561046825e-01 2.3941517896e+03 
1.0085316856e-04 2.3243067999e-01 2.5461325505e+03 
1.6529490127e-04 1.7966533402e-01 2.6219848328e+03 
1.7243614609e-05 1.0000000000e+00 1.7615057572e+03 
3.9591912385e-05 2.2290110219e-01 2.0434499597e+03 
1.4313468302e-05 1.0000000000e+00 1.7511908783e+03 
1.3210763380e-05 3.8978545207e-01 2.5344000268e+03 
7.3991265677e-06 3.8273187855e-01 2.4811998705e+03 
8.1548479032e-06 3.9525249264e-01 2.4051631924e+03 
7.0086491204e-05 2.5316595616e-01 2.5002521938e+03 
3.2345165289e-05 1.0000000000e+00 1.7193006011e+03 
1.2629718919e-04 2.5825667036e-01 2.5237843437e+03 
1.7855448668e-05 3.4354105564e-01 2.4251686544e+03 
3.1239949662e-05 1.2326741936e-01 2.3106011321e+03 
1.4122491261e-04 1.0000000000e+00 3.8091810283e+02 
5.9663701558e-06 3.9357668071e-01 2.4743675001e+03 
6.8761619461e-05 4.5299762157e-02 2.3778259222e+03 
1.2938476266e-04 1.5175184731e-01 2.4254944982e+03 
2.8622209557e-05 4.2848700948e-01 1.8584271011e+03 
4.3314659307e-05 3.9820085390e-01 2.4244114398e+03 
1.8663237707e-05 3.3768174181e-01 2.4222709148e+03 
1.0413446564e-04 2.3118153016e-01 2.6141864360e+03 
6.3863609908e-05 1.2046773775e-01 2.2030927575e+03 
3.6018261082e-05 1.0197509321e-01 2.2549353211e+03 
6.8361966694e-06 3.8492150854e-01 2.3586944930e+03 
1.1401512633e-05 4.4759531423e-01 1.8486684180e+03 
3.2752522080e-05 2.9518878531e-01 2.4380693980e+03 
1.0461271210e-04 2.1914862260e-01 2.5348887583e+03 
1.8109143155e-04 2.0587990159e-01 2.6066331232e+03 
5.4810853235e-05 2.7827159641e-01 2.4542235545e+03 
6.0722925721e-06 3.8827113651e-01 2.3700526604e+03 
5.5660478546e-05 2.9234716839e-01 2.4627893372e+03 
1.0106748019e-05 3.6698067520e-01 2.3483725180e+03 
6.8892520856e-06 1.0000000000e+00 1.6842188537e+03 
1.5906132872e-05 5.2901698982e-01 1.8185144759e+03 
4.2295192523e-05 1.3267735475e-01 2.1597387990e+03 
5.9362488853e-05 2.7843451458e-01 2.4749264305e+03 
4.0424439995e-05 8.9229035442e-02 2.2260263613e+03 
1.8257060190e-05 1.0000000000e+00 1.6361302230e+03 
1.6844643462e-05 2.3069943836e-01 2.0335944372e+03 
1.4679711892e-05 3.9068838703e-01 2.4983567185e+03 
9.2795692213e-05 1.5057410354e-01 2.4608664654e+03 
4.7954965941e-05 2.2041037657e-01 2.0467458937e+03 
1.4014312581e-05 3.6856740264e-01 2.3773064661e+03 
8.9407637255e-06 3.9524792378e-01 1.8759647087e+03 
1.0336473950e-05 3.9096109802e-01 2.3786592998e+03 
4.3961809081e-05 1.1968705901e-01 2.2157613239e+03 
3.1711901780e-05 1.7897085296e-01 2.0971891717e+03 
1.2046323201e-05 3.7568132055e-01 2.3332893900e+03 
8.3350705553e-05 3.1813935729e-01 2.4466649746e+03 
4.6680855303e-06 1.0000000000e+00 1.4737834639e+03 
4.6041797251e-05 1.3901426116e-01 2.1512532097e+03 
7.9269645508e-05 1.9664230846e-01 2.0816665615e+03 
1.6049235317e-04 1.9620401674e-01 2.5867508372e+03 
1.8649161701e-04 1.7021919065e-01 2.6337730733e+03 
4.8383996169e-05 3.0105735755e-01 1.9551938972e+03 
2.7115685667e-05 1.0000000000e+00 4.6320286776e+02 
1.1622597596e-05 3.3753041758e-01 2.7925855173e+03 
2.5124867708e-05 2.3344505672e-01 2.0312256864e+03 
1.5671109096e-04 2.1311055747e-01 2.5860290471e+03 
2.3190611944e-05 1.0000000000e+00 1.7570520450e+03 
4.5434963678e-05 7.2392107763e-02 2.2535204817e+03 
3.9097184147e-05 1.0000000000e+00 1.6383147959e+03 
9.4842730906e-05 2.4520040402e-01 2.5046361979e+03 
3.2349572569e-05 3.1769767165e-01 2.6546781957e+03 
8.4342598264e-05 2.5517798827e-01 2.5774941576e+03 
1.2144648362e-04 2.3542223264e-01 2.5508957100e+03 
1.4583332081e-05 3.4534263278e-01 2.4119907311e+03 
7.3997654335e-05 2.8348491922e-01 2.5315114614e+03 
1.7867179948e-04 2.1442583241e-01 2.0565591595e+03 
3.8250974444e-05 3.0281288195e-01 2.5293916190e+03 
1.8718648096e-05 3.3701373450e-01 2.4406265187e+03 
2.3011649011e-04 2.6220684961e-01 2.4667677273e+03 
5.4770941377e-05 3.1962061484e-01 2.5048973257e+03 
2.0884241274e-05 3.4256398819e-01 1.9175382562e+03 
2.9830245995e-05 3.8557383870e-01 2.5487727062e+03 
3.6624794343e-05 1.0000000000e+00 1.5560593734e+03 
4.1169166586e-05 2.9104251374e-01 2.4326023116e+03 
8.8272650992e-05 2.3533029092e-01 2.5807204741e+03 
5.9091774511e-06 3.9526455007e-01 2.4106708812e+03 
4.2760263191e-05 1.9586189847e-01 2.4008307742e+03 
6.6628206977e-05 2.4606988446e-01 2.4761316978e+03 
2.3138743570e-05 2.1257421917e-01 2.0550435852e+03 
3.0501378814e-05 3.5713591859e-01 2.3967052593e+03 
1.3435815806e-05 1.8974827789e-01 2.0895608546e+03 
1.5972415674e-04 2.4676304129e-01 2.5666031773e+03 
5.6975892530e-05 4.8458151371e-02 2.3263172242e+03 
9.2254321372e-05 2.1768340023e-01 2.5085351778e+03 
1.0375253478e-05 2.0285420977e-01 2.2173482946e+03 
1.0017736550e-05 1.0000000000e+00 1.7350792576e+03 
3.9210953491e-05 1.1464997339e-01 2.2708974380e+03 
3.0390220597e-05 2.5360419439e-01 2.0082574138e+03 
1.0774222203e-04 1.9949002177e-01 2.0699504499e+03 
1.1833033964e-05 3.7276323769e-01 2.6574152026e+03 
8.9968474841e-06 3.7536104906e-01 2.4593863613e+03 
1.4074843348e-05 1.0000000000e+00 1.8013014591e+03 
1.4148195314e-05 3.4166336997e-01 2.3732128417e+03 
3.9492556292e-05 2.4084792824e-01 2.0207117653e+03 
1.6050166069e-05 3.4163494820e-01 2.3661071035e+03 
8.5023499564e-05 2.8755686458e-01 1.9707757953e+03 
5.0871856320e-05 5.8318768856e-02 2.3091531128e+03 
4.6495793050e-05 2.7814346611e-01 2.4449105210e+03 
4.7379368732e-05 1.1239697208e-01 2.2053419591e+03 
1.5452260321e-04 2.2877957502e-01 2.5511655835e+03 
6.7501557073e-05 2.2039998346e-01 2.4523575357e+03 
1.1810201085e-04 2.6689717047e-01 2.5408510255e+03 
1.1444618710e-04 2.3366488957e-01 2.4694097211e+03 
2.8846550343e-05 3.7447263709e-01 1.8932588371e+03 
9.7680745746e-05 2.2574381445e-01 2.3733297098e+03 
6.1862250520e-05 1.5993793487e-01 2.1273875113e+03 
8.1040356432e-05 2.6800685721e-01 2.6147068897e+03 
1.2125395906e-04 2.3858665982e-01 2.5709626771e+03 
3.6337273661e-06 1.0000000000e+00 1.7749864628e+03 
8.8382639415e-05 2.7503937881e-01 2.5199372604e+03 
5.0427515154e-06 1.0000000000e+00 1.5292655366e+03 
1.1483727606e-05 1.0000000000e+00 1.6895507512e+03 
2.9728567661e-05 1.0820683309e-01 2.2343920500e+03 
8.0896233471e-05 2.4754709984e-01 2.4719761840e+03 
3.3549312459e-05 2.9634497828e-01 2.8551367445e+03 
3.7811534982e-05 2.6296391244e-01 1.9965078799e+03 
1.2586481764e-05 3.4082351559e-01 2.3664390351e+03 
8.6983318577e-06 3.8290997151e-01 2.3502813890e+03 
2.1554104604e-05 3.3680413556e-01 2.4652626497e+03 
4.2361725603e-05 1.3929207727e-01 2.1998956079e+03 
2.5722444356e-05 3.5835543897e-01 2.5341589506e+03 
1.7268676296e-05 2.3554019304e-01 2.0263604776e+03 
1.9732404945e-04 1.9685952617e-01 2.6909572800e+03 
9.2363961772e-06 3.3387377170e-01 2.8109263571e+03 
4.9194004627e-04 1.6804445782e-01 2.6543613694e+03 
5.6866418279e-06 3.9579096479e-01 2.4288109888e+03 
2.8386644310e-05 1.7375402523e-01 2.1094429252e+03 
1.1015198171e-05 1.0000000000e+00 1.7281869573e+03 
1.8291350346e-04 1.7426305977e-01 2.6479242114e+03 
2.8579516213e-05 2.8994531415e-01 1.9678007307e+03 
3.1027356967e-04 1.5218815567e-01 2.7216631150e+03 
7.4210765849e-06 3.8452061767e-01 2.3569031417e+03 
8.8237892628e-05 9.2613155840e-02 2.2269174139e+03 
6.2954504839e-05 2.5792405760e-01 2.5308088312e+03 
2.2299227882e-04 1.5538894347e-01 2.7042280929e+03 
3.8160408193e-05 1.2942417300e-01 2.1651428286e+03 
6.2476523868e-06 1.0000000000e+00 1.6038035760e+03 
2.0887156145e-05 2.7727860637e-01 1.9803892278e+03 
5.7260954830e-05 2.6779833446e-01 2.4816159444e+03 
2.7759785460e-05 4.5684334516e-01 1.8421284413e+03 
1.5098264534e-05 2.1019422094e-01 2.0646792759e+03 
1.5548639017e-04 1.4995293851e-01 2.1329389986e+03 
3.3967751862e-05 2.3501357849e-01 2.0281289730e+03 
5.0251351573e-05 1.0000000000e+00 3.5796442826e+02 
5.1392077334e-05 2.5990562564e-01 2.0008831089e+03 
1.4083582775e-04 3.3993738414e-01 2.4460151553e+03 
1.0987076526e-05 3.0138069853e-01 1.9529266718e+03 
1.2047012838e-05 1.0000000000e+00 1.6903667499e+03 
1.0280748727e-04 2.4249022952e-01 2.6062836241e+03 
5.9016377022e-05 2.0624304909e-01 2.3675952218e+03 
6.1721041391e-06 3.8773271819e-01 2.3680800536e+03 
3.3229951072e-06 1.0000000000e+00 1.2197793597e+03 
1.4489106014e-05 3.1244722715e-01 2.8837225149e+03 
1.3378154894e-04 2.3296266208e-01 2.5556357057e+03 
7.2489888338e-06 1.0000000000e+00 1.7286908607e+03 
7.2514767612e-06 1.0000000000e+00 1.3783276175e+03 
1.5834615809e-04 2.2688271909e-01 2.4848206467e+03 
8.2508495015e-05 2.5117767348e-01 2.5477147509e+03 
1.0359609268e-04 2.4994917028e-01 2.5071563314e+03 
7.2661357429e-06 1.0000000000e+00 1.5287398146e+03 
5.0410363200e-05 2.1044918406e-01 2.4276564715e+03 
2.1752893300e-05 2.9819936032e-01 1.9606809303e+03 
1.1065341781e-05 1.0000000000e+00 1.7690240083e+03 
1.5980808032e-05 4.8848039307e-01 1.8306393575e+03 
9.6186913219e-05 9.3571753860e-02 2.3152951255e+03 
2.1107264271e-05 3.4414518451e-01 2.4300534139e+03 
5.5573326337e-05 1.4429372974e-01 2.1522825394e+03 
5.8672371748e-05 1.3125364880e-01 2.3413786697e+03 
1.1258728441e-04 2.3371685953e-01 2.4846766837e+03 
1.1142075473e-04 2.1694167313e-01 2.5490020528e+03 
1.3263174104e-04 1.0000000000e+00 1.3877512132e+03 
2.1862066384e-05 3.3928218334e-01 2.4686694857e+03 
8.8653592576e-05 2.4394223670e-01 2.5224437359e+03 
1.6201814384e-05 3.9159127548e-01 2.4179733705e+03 
1.7249055855e-05 2.8493124438e-01 1.9740800604e+03 
1.8942932762e-05 1.0000000000e+00 1.7745885499e+03 
5.6854700113e-05 2.7128267870e-01 2.5177960171e+03 
4.5581950381e-05 2.8554016460e-01 2.6033855854e+03 
2.0486424725e-05 1.0000000000e+00 1.5754636140e+03 
7.4326413030e-05 2.5015757898e-01 2.5137784924e+03 
2.7087242219e-04 2.0308428495e-01 2.6408513673e+03 
6.2426171437e-05 2.7280664959e-01 2.4798114379e+03 
7.0423997121e-06 1.0000000000e+00 1.4755171313e+03 
5.5385826836e-05 1.7406256912e-01 2.4068248798e+03 
1.0449369667e-05 3.6332265343e-01 2.7032720824e+03 
1.5286293032e-04 2.3425594859e-01 2.6198991652e+03 
2.1724211561e-05 2.0916295342e-01 2.0591086555e+03 
1.3306246166e-04 2.1304007861e-01 2.7216244844e+03 
5.5171094457e-05 2.5222281422e-01 2.3882938097e+03 
1.4010327211e-05 3.6126909498e-01 2.5076151713e+03 
9.6398391267e-06 3.7280369821e-01 2.3341670611e+03 
4.4460489386e-05 2.9208656930e-01 2.6255226570e+03 
5.4578557751e-05 1.7498131563e-01 2.2873395345e+03 
9.8540253136e-05 2.2630907970e-01 2.6302264954e+03 
1.1888084631e-04 2.0788962890e-01 2.5624482262e+03 
1.1896475512e-04 2.0366583125e-01 2.5402158153e+03 
9.2734729392e-06 1.0000000000e+00 1.5844349915e+03 
1.4175895533e-04 3.0278628853e-01 2.4412405351e+03 
9.1868006901e-05 2.2982509839e-01 2.5000307282e+03 
6.7230576268e-05 6.2548886447e-02 2.3497179417e+03 
3.7581577401e-04 1.5176610356e-01 2.6723653012e+03 
2.7372075381e-06 1.0000000000e+00 1.0581250144e+03 
2.3534634945e-05 2.8199558014e-01 1.9759563884e+03 
1.0521878544e-04 2.3842664277e-01 2.6070949671e+03 
3.1778591022e-05 3.0703506143e-01 2.6779984550e+03 
4.8032635868e-05 2.4524762902e-01 2.8613316934e+03 
1.1946308954e-04 7.6114056421e-02 2.3808741708e+03 
6.0535276186e-05 2.7327165546e-01 2.4331601191e+03 
1.1054275582e-05 1.9497209066e-01 2.1032378660e+03 
2.4021960616e-05 3.3692951270e-01 2.4262312624e+03 
7.8073443329e-05 3.0927514666e-01 2.4928074302e+03 
3.4842791076e-05 3.3870206889e-01 2.3663479828e+03 
6.0939165204e-05 1.4064256533e-01 2.1464487519e+03 
1.8502715882e-05 3.9580696658e-01 2.4124009104e+03 
2.1052829815e-05 3.4323246162e-01 2.4505523520e+03 
4.0005124488e-05 2.3576750315e-01 2.0276516808e+03 
3.9757305358e-05 1.4154878034e-01 2.2419833932e+03 
2.8674052500e-05 3.3650630598e-01 2.3855302960e+03 
1.1727455593e-05 3.0776354655e-01 2.8854217534e+03 
5.1938684117e-05 1.8512502293e-01 2.3998634539e+03 
1.4270033839e-05 1.0000000000e+00 1.8084510654e+03 
1.7824860457e-04 2.5168587013e-01 2.6466501241e+03 
6.9174456940e-06 3.6762659337e-01 2.7040993301e+03 
5.6684666443e-06 1.0000000000e+00 1.3688619442e+03 
1.9302541031e-05 3.4212447842e-01 2.3653950916e+03 
8.9390864017e-06 3.9410956626e-01 2.4646735534e+03 
1.5346306691e-05 1.0000000000e+00 1.0267494905e+03 
4.4226371152e-05 6.9315208036e-02 2.2756521117e+03 
3.4749121852e-05 1.3997283997e-01 2.1487887590e+03 
5.8527168394e-05 3.1488528372e-01 2.6571587166e+03 
1.1214580069e-04 2.0928341933e-01 2.5462011199e+03 
1.6512975526e-04 1.9163952587e-01 2.5950228813e+03 
1.0258003717e-04 2.2757516462e-01 2.6105401667e+03 
