# Supplementary material for: Atmospheric CO2 levels from 2.7 billion years ago inferred from micrometeorite oxidation
Source: Sci Adv. 2020 Jan 22;6(4):eaay4644. doi: 10.1126/sciadv.aay4644 (PMC6976288; doi:10.1126/sciadv.aay4644)
Supplement: Data file S1 [file aay4644_Data_file_S1.zip › co2_atmos/co2_81/args_array.dat]

Mass [kg]        Velocity [m s-1]    Theta [rad]    CO2 [wt. frac]    
2.1075044697e-09 1.7174010484e+04 7.9957647228e-01 8.1000000000e-01 
3.0660593851e-10 1.1224992409e+04 2.4362936849e-01 8.1000000000e-01 
4.9343177022e-10 1.5921319723e+04 9.7563710934e-01 8.1000000000e-01 
2.2489787615e-09 2.0000000000e+04 8.4255741162e-01 8.1000000000e-01 
2.6644090417e-09 1.2570732695e+04 1.1906123591e+00 8.1000000000e-01 
9.4255219468e-10 1.1389616768e+04 8.7885383511e-01 8.1000000000e-01 
4.6601446215e-09 1.2430213596e+04 5.2572916453e-01 8.1000000000e-01 
2.4388958273e-11 1.6231526463e+04 7.5400640299e-01 8.1000000000e-01 
1.1748476076e-09 1.6899338357e+04 5.2192490547e-01 8.1000000000e-01 
2.7756315564e-07 1.2770290361e+04 1.8858898121e-01 8.1000000000e-01 
1.4962675523e-08 1.2196147558e+04 9.2423407759e-01 8.1000000000e-01 
6.4478753489e-09 1.1414505675e+04 9.8835755139e-01 8.1000000000e-01 
1.7820395037e-11 1.1394658027e+04 8.8471199203e-01 8.1000000000e-01 
3.8783132837e-10 1.1296808754e+04 1.2898643610e+00 8.1000000000e-01 
3.7005328064e-11 1.4047661170e+04 3.8177996874e-01 8.1000000000e-01 
3.1357179931e-08 1.3520443327e+04 8.9622287556e-01 8.1000000000e-01 
3.4776778838e-10 1.5259257094e+04 6.8833195140e-01 8.1000000000e-01 
8.1356851511e-07 1.2569837231e+04 8.9785284293e-01 8.1000000000e-01 
5.4534030345e-08 2.0000000000e+04 1.2496228549e+00 8.1000000000e-01 
6.0831579981e-08 1.5580682914e+04 6.6139516424e-01 8.1000000000e-01 
4.5594681005e-10 2.0000000000e+04 4.5643343338e-01 8.1000000000e-01 
2.2996074542e-09 1.9739993895e+04 1.0041898636e+00 8.1000000000e-01 
1.2842080030e-10 1.2489763823e+04 1.2693162029e+00 8.1000000000e-01 
9.5322518927e-10 1.8554761772e+04 1.3426459811e+00 8.1000000000e-01 
2.1707338694e-10 1.3143888736e+04 5.5966764667e-02 8.1000000000e-01 
1.6815443168e-07 1.2051957542e+04 4.4354082485e-01 8.1000000000e-01 
2.1676580571e-10 1.3581676698e+04 9.7575823605e-01 8.1000000000e-01 
9.6272186181e-11 1.3183082240e+04 5.9726016063e-01 8.1000000000e-01 
6.8731657430e-10 1.5445196827e+04 5.5582682547e-01 8.1000000000e-01 
8.5450508483e-06 1.1517532438e+04 2.4382761687e-02 8.1000000000e-01 
1.1110983815e-09 1.2893210957e+04 4.8402450783e-01 8.1000000000e-01 
1.3311881916e-07 1.1853598189e+04 5.9517196134e-01 8.1000000000e-01 
5.7101139891e-09 1.4410985543e+04 1.3483221970e+00 8.1000000000e-01 
9.5336596585e-10 1.1936530593e+04 1.3369998450e+00 8.1000000000e-01 
4.5925846148e-09 1.2855891854e+04 3.4101263429e-01 8.1000000000e-01 
3.1961298606e-12 1.9386983358e+04 1.3258216586e+00 8.1000000000e-01 
3.9849691840e-12 1.1810764679e+04 8.2725457613e-01 8.1000000000e-01 
1.7216484497e-09 1.1603694921e+04 1.1345261833e+00 8.1000000000e-01 
6.5358100845e-08 1.1788368399e+04 1.3409654411e+00 8.1000000000e-01 
4.1381142874e-09 1.2757813591e+04 7.1677350030e-01 8.1000000000e-01 
1.3212882378e-07 1.2151359001e+04 6.8938644174e-01 8.1000000000e-01 
8.3499090466e-09 1.2789365631e+04 6.3547291988e-01 8.1000000000e-01 
4.8189502694e-10 1.4813573527e+04 7.0870073814e-01 8.1000000000e-01 
9.9392439184e-11 1.3458565191e+04 6.7133061588e-01 8.1000000000e-01 
5.3576595612e-07 1.4147752791e+04 5.3408571853e-01 8.1000000000e-01 
5.0312705637e-08 1.1901309330e+04 7.2034464767e-01 8.1000000000e-01 
1.3925937709e-09 1.2406099740e+04 1.1076346324e+00 8.1000000000e-01 
7.7199906762e-10 1.8427932821e+04 1.1179504208e+00 8.1000000000e-01 
2.3156927969e-08 1.1208096960e+04 1.1267976107e+00 8.1000000000e-01 
3.5001156209e-11 1.1339243323e+04 5.9076257229e-01 8.1000000000e-01 
2.9408367504e-11 1.3962631852e+04 4.3168962278e-01 8.1000000000e-01 
4.0400024760e-08 1.5569070799e+04 8.2523147205e-01 8.1000000000e-01 
7.3243762304e-11 1.3141723975e+04 1.2828048180e+00 8.1000000000e-01 
7.6658550041e-10 1.3790092800e+04 1.0464703014e+00 8.1000000000e-01 
3.9135193641e-09 1.1539926525e+04 1.1483315193e+00 8.1000000000e-01 
1.6144636471e-07 2.0000000000e+04 6.7943220197e-01 8.1000000000e-01 
2.5242415942e-10 1.2310103411e+04 9.8615169716e-01 8.1000000000e-01 
2.3877249081e-09 1.1974950419e+04 4.9116109908e-01 8.1000000000e-01 
1.7054902571e-11 1.1212882896e+04 7.1792962239e-01 8.1000000000e-01 
2.4394692604e-09 2.0000000000e+04 6.5587524888e-01 8.1000000000e-01 
9.8063194768e-07 1.1395153170e+04 8.3421266431e-01 8.1000000000e-01 
1.7112123396e-09 1.3625360891e+04 1.0202476512e+00 8.1000000000e-01 
3.6952292320e-09 1.1761551728e+04 1.0441920166e+00 8.1000000000e-01 
2.4817727045e-07 1.3236700199e+04 6.1094785054e-01 8.1000000000e-01 
1.4703492903e-10 1.5004885455e+04 9.8786806884e-01 8.1000000000e-01 
1.6238257711e-10 1.8947846215e+04 1.9155721606e-01 8.1000000000e-01 
1.3168806574e-09 1.6288180182e+04 9.9509088446e-01 8.1000000000e-01 
4.7575888310e-11 1.3114995640e+04 6.9370699112e-01 8.1000000000e-01 
4.8727524092e-06 1.1708245170e+04 1.4515018266e+00 8.1000000000e-01 
1.4918034249e-07 1.1777965407e+04 1.2348925030e+00 8.1000000000e-01 
2.2963298696e-08 1.2668516608e+04 4.6701038183e-01 8.1000000000e-01 
2.4032051162e-08 1.3983326489e+04 8.8022259841e-01 8.1000000000e-01 
5.6347147902e-09 1.3649222988e+04 8.8325893356e-01 8.1000000000e-01 
5.0723462118e-09 1.2341390424e+04 4.9573342300e-01 8.1000000000e-01 
5.9771041256e-10 1.8478445943e+04 1.3342173616e+00 8.1000000000e-01 
1.6973172320e-07 1.3206543463e+04 4.3206689926e-01 8.1000000000e-01 
1.4428504479e-09 1.1388648094e+04 7.9672544036e-01 8.1000000000e-01 
4.1301993497e-10 1.2825143102e+04 5.5591784699e-01 8.1000000000e-01 
2.9377283816e-08 1.2084132168e+04 1.0461483114e+00 8.1000000000e-01 
5.5679277871e-10 1.4784775931e+04 2.1536777144e-01 8.1000000000e-01 
3.7230618758e-09 1.2307290714e+04 4.6684350097e-01 8.1000000000e-01 
2.9509661102e-08 1.1640244401e+04 6.5995517253e-01 8.1000000000e-01 
3.3779939661e-07 1.4167348419e+04 1.0713468273e+00 8.1000000000e-01 
1.5400830224e-10 1.3722079067e+04 8.9070950912e-01 8.1000000000e-01 
3.3356221985e-09 1.2801356106e+04 9.0247679398e-01 8.1000000000e-01 
4.4900690487e-07 1.2711322288e+04 2.6305885832e-01 8.1000000000e-01 
1.1103295492e-09 1.1476434321e+04 4.4711844703e-01 8.1000000000e-01 
6.3773661721e-11 1.2661558321e+04 7.2697426534e-01 8.1000000000e-01 
4.3972606587e-12 1.2191039376e+04 1.6704709011e-01 8.1000000000e-01 
2.2852054608e-09 1.1651204996e+04 2.9323266325e-01 8.1000000000e-01 
1.3807152094e-08 1.1391408517e+04 6.9241910311e-01 8.1000000000e-01 
1.1474291134e-07 1.6210030601e+04 1.0516273236e+00 8.1000000000e-01 
1.0498024985e-09 1.1495832929e+04 8.3707883819e-01 8.1000000000e-01 
1.4660603159e-10 1.1275964423e+04 3.9450928638e-01 8.1000000000e-01 
6.0329039520e-11 1.2536256711e+04 1.0485501803e+00 8.1000000000e-01 
1.5289858831e-10 1.1683086081e+04 1.2509803746e+00 8.1000000000e-01 
9.4869774132e-09 1.1209940331e+04 1.0127028308e+00 8.1000000000e-01 
9.8865086800e-10 1.3655721584e+04 1.0306536095e+00 8.1000000000e-01 
1.6292825356e-08 1.7237180737e+04 1.1179810854e+00 8.1000000000e-01 
2.8473559469e-12 1.1730640147e+04 6.8044940089e-01 8.1000000000e-01 
2.6809966789e-09 1.1299652281e+04 1.0522172042e+00 8.1000000000e-01 
2.2261773138e-10 1.1527839766e+04 6.1611409970e-01 8.1000000000e-01 
3.3852660214e-10 2.0000000000e+04 7.2545761996e-01 8.1000000000e-01 
1.0288444026e-10 1.1557382103e+04 1.0348745125e+00 8.1000000000e-01 
6.7688601684e-07 1.2778070112e+04 4.2947198312e-01 8.1000000000e-01 
8.0502350737e-12 2.0000000000e+04 8.1315248340e-01 8.1000000000e-01 
7.4640904228e-09 1.3422207496e+04 9.1730419619e-01 8.1000000000e-01 
1.3172141268e-09 1.2374762076e+04 3.0224071999e-01 8.1000000000e-01 
3.0106933748e-11 1.2917844342e+04 5.4419265297e-01 8.1000000000e-01 
2.7544267822e-10 1.7681104365e+04 9.8151273715e-01 8.1000000000e-01 
4.1469818781e-09 1.4656557416e+04 1.3621223191e+00 8.1000000000e-01 
1.0216993608e-09 1.6134410003e+04 1.0443021585e+00 8.1000000000e-01 
2.8930739842e-10 1.8420245604e+04 7.5252041280e-01 8.1000000000e-01 
1.6151568583e-06 1.1673062204e+04 6.2139894705e-01 8.1000000000e-01 
2.0131937744e-07 1.1657192858e+04 6.5380292559e-01 8.1000000000e-01 
2.1584557268e-10 1.5002898047e+04 5.7746994007e-01 8.1000000000e-01 
5.8867929722e-07 1.7892603406e+04 7.4755797295e-01 8.1000000000e-01 
4.2766608108e-09 1.2166678842e+04 3.0547038186e-01 8.1000000000e-01 
2.9062546193e-09 1.1297632715e+04 2.5170698558e-01 8.1000000000e-01 
5.1402540864e-11 1.1706071251e+04 4.5133936111e-01 8.1000000000e-01 
4.5370380777e-10 1.1276691458e+04 9.3119011104e-01 8.1000000000e-01 
3.4261977043e-10 1.2480165276e+04 6.1858143611e-01 8.1000000000e-01 
3.3689768883e-08 1.1908560256e+04 7.1417517421e-01 8.1000000000e-01 
1.6938140753e-08 1.3962128901e+04 3.5743436741e-01 8.1000000000e-01 
1.2166592940e-06 1.2861015806e+04 1.2606754275e+00 8.1000000000e-01 
1.0159429159e-10 1.4011068785e+04 3.4595697123e-01 8.1000000000e-01 
2.1133250138e-12 1.7579059802e+04 6.0663471655e-01 8.1000000000e-01 
5.6261806640e-09 1.1986998817e+04 1.2751091021e+00 8.1000000000e-01 
4.3735105053e-09 1.7661366401e+04 1.1347246753e-01 8.1000000000e-01 
1.0426152737e-09 1.6011741098e+04 5.7472276151e-01 8.1000000000e-01 
1.2270998158e-06 1.1215763889e+04 1.0600417579e+00 8.1000000000e-01 
3.1514727555e-08 1.2527949639e+04 9.6206964931e-01 8.1000000000e-01 
6.1052609622e-07 1.2124675903e+04 9.5915250328e-01 8.1000000000e-01 
2.0406112441e-07 1.1852610502e+04 9.6626248448e-01 8.1000000000e-01 
2.0325721122e-09 1.3916085863e+04 1.1997060794e+00 8.1000000000e-01 
6.3232526694e-09 1.2281479447e+04 1.0434169254e+00 8.1000000000e-01 
1.5918769638e-09 1.1950773745e+04 6.6947006571e-01 8.1000000000e-01 
5.9867173321e-09 1.1640911878e+04 5.9234604582e-01 8.1000000000e-01 
6.4809214859e-08 1.1994679954e+04 1.4727374431e+00 8.1000000000e-01 
4.2179641219e-09 1.5296858190e+04 5.8730632589e-01 8.1000000000e-01 
4.4277642253e-10 1.1762817664e+04 1.1328775629e+00 8.1000000000e-01 
5.6348116558e-10 1.4212993578e+04 1.3271341290e+00 8.1000000000e-01 
2.2861784902e-08 1.7374089257e+04 7.1518418256e-01 8.1000000000e-01 
1.6141272984e-11 2.0000000000e+04 6.4086342652e-01 8.1000000000e-01 
6.1588310070e-11 1.4492353885e+04 9.0341096298e-01 8.1000000000e-01 
5.5397252818e-08 1.8632186016e+04 8.3390095963e-01 8.1000000000e-01 
2.6381317652e-08 1.1366321668e+04 1.3288168284e+00 8.1000000000e-01 
5.0732447652e-08 1.6633981223e+04 1.3627348738e+00 8.1000000000e-01 
9.5889459876e-07 1.5306327319e+04 6.9628983004e-01 8.1000000000e-01 
1.8125103077e-09 1.7303829204e+04 3.3562930277e-01 8.1000000000e-01 
2.3498520727e-09 1.1596323460e+04 1.0446985524e+00 8.1000000000e-01 
1.1434360925e-11 1.2293455215e+04 5.9575917147e-01 8.1000000000e-01 
6.8018815091e-10 1.3538331181e+04 6.9016616482e-01 8.1000000000e-01 
3.4935887663e-09 1.1558990868e+04 1.1810548622e+00 8.1000000000e-01 
3.0174502634e-10 1.1296577391e+04 7.8081665985e-01 8.1000000000e-01 
9.6420298490e-10 1.3890667525e+04 6.4011961465e-01 8.1000000000e-01 
1.1668864944e-07 1.2301760434e+04 4.8269543617e-01 8.1000000000e-01 
1.4572540104e-05 1.1438776013e+04 7.3348885303e-01 8.1000000000e-01 
8.5926316055e-10 1.4081770813e+04 7.5385920874e-01 8.1000000000e-01 
1.3167841747e-10 1.1922187700e+04 8.7653635609e-01 8.1000000000e-01 
1.5984178158e-06 1.1852564075e+04 7.1256700087e-01 8.1000000000e-01 
6.8660805895e-07 1.5841298506e+04 6.3725051040e-01 8.1000000000e-01 
2.1340371125e-08 1.4032415425e+04 7.9819897750e-01 8.1000000000e-01 
1.3236728716e-06 1.2729725822e+04 1.0276091857e+00 8.1000000000e-01 
4.7343009532e-09 1.1437415184e+04 9.1912307672e-01 8.1000000000e-01 
1.8483307077e-09 1.1804007846e+04 3.3888325509e-01 8.1000000000e-01 
7.9458062936e-08 1.3685459659e+04 9.0087073533e-01 8.1000000000e-01 
2.0161986698e-09 1.3180213765e+04 1.0057645893e+00 8.1000000000e-01 
3.2345910752e-08 1.1422383020e+04 8.6121849751e-01 8.1000000000e-01 
8.2293016241e-12 1.7206174340e+04 8.4989385414e-01 8.1000000000e-01 
1.5513818060e-08 1.1673957052e+04 1.0642961522e+00 8.1000000000e-01 
7.9930591213e-10 1.2951925203e+04 8.3489849960e-01 8.1000000000e-01 
8.0522141485e-10 1.6753537112e+04 1.3594533509e+00 8.1000000000e-01 
6.5856491218e-09 1.2326288324e+04 4.4177127618e-01 8.1000000000e-01 
3.6551265204e-09 1.6316028139e+04 1.1108566864e+00 8.1000000000e-01 
9.3643349564e-11 1.8317618578e+04 1.4183767317e+00 8.1000000000e-01 
4.8472366462e-09 1.1536991487e+04 4.7336579766e-01 8.1000000000e-01 
1.0197686105e-09 1.1576346879e+04 2.6957961847e-01 8.1000000000e-01 
1.1939075405e-09 2.0000000000e+04 1.0326865606e+00 8.1000000000e-01 
2.5269140926e-10 1.8251610321e+04 1.0378834896e+00 8.1000000000e-01 
1.0680684961e-08 1.2991760931e+04 8.7022181988e-01 8.1000000000e-01 
7.6828540705e-09 1.1205354684e+04 6.0922529600e-01 8.1000000000e-01 
4.3291305998e-11 1.1376424952e+04 3.6796502920e-01 8.1000000000e-01 
4.0387716364e-09 1.2077323424e+04 7.2529004346e-01 8.1000000000e-01 
2.1625856774e-10 1.1537315271e+04 9.3512538263e-01 8.1000000000e-01 
1.9625189094e-07 1.5662327396e+04 6.4812899689e-01 8.1000000000e-01 
2.7761971871e-07 1.6225000035e+04 1.0460227304e+00 8.1000000000e-01 
2.0689999756e-10 1.2645740493e+04 9.7454240780e-01 8.1000000000e-01 
2.8027517779e-10 1.2326614329e+04 2.0486791364e-01 8.1000000000e-01 
2.5649332698e-09 1.1935221167e+04 5.1742099983e-01 8.1000000000e-01 
6.1007798475e-13 1.3058299507e+04 1.9088378631e-01 8.1000000000e-01 
3.0550115921e-09 1.2416822676e+04 5.5755444662e-01 8.1000000000e-01 
1.0908896809e-09 1.2820786183e+04 1.0917138695e+00 8.1000000000e-01 
2.0268345775e-06 1.2502797758e+04 4.7716749993e-01 8.1000000000e-01 
6.8483521198e-08 1.5226572453e+04 6.1242565554e-01 8.1000000000e-01 
6.4133788915e-09 1.1624747228e+04 4.3009485698e-01 8.1000000000e-01 
1.2818029617e-10 1.5739659098e+04 4.3859997860e-01 8.1000000000e-01 
9.1490134021e-09 1.1739623923e+04 8.2413334930e-01 8.1000000000e-01 
6.1716695882e-08 1.2364060450e+04 7.2594351157e-01 8.1000000000e-01 
1.2643206786e-08 1.2977229951e+04 3.7070060222e-01 8.1000000000e-01 
1.1102577139e-08 1.1554932643e+04 1.3107358302e+00 8.1000000000e-01 
1.7688589749e-07 1.2583307746e+04 4.1365807815e-01 8.1000000000e-01 
1.0954365540e-09 2.0000000000e+04 5.2455845898e-01 8.1000000000e-01 
4.9743034808e-10 1.1411096031e+04 1.0597676804e+00 8.1000000000e-01 
1.1707448618e-07 1.2834594083e+04 1.7169166840e-01 8.1000000000e-01 
3.2043568578e-07 1.2056678037e+04 7.8571554718e-01 8.1000000000e-01 
2.4567970406e-09 1.1305110287e+04 2.0810217681e-01 8.1000000000e-01 
2.8714225822e-11 1.6152594146e+04 8.8829171249e-01 8.1000000000e-01 
2.5514996824e-08 1.2171324068e+04 8.3471920474e-01 8.1000000000e-01 
3.6377651745e-09 1.2060304892e+04 3.6281991004e-01 8.1000000000e-01 
1.2157813634e-09 1.1212460552e+04 1.1320265455e+00 8.1000000000e-01 
3.4902341335e-10 1.3527130100e+04 1.3556448231e-01 8.1000000000e-01 
7.5454208753e-11 1.2306445874e+04 1.1610945733e+00 8.1000000000e-01 
2.1907779563e-08 1.8229519767e+04 1.1734515852e+00 8.1000000000e-01 
4.4171650292e-09 1.6630734301e+04 5.5629059497e-01 8.1000000000e-01 
9.5484695154e-10 1.3406857544e+04 1.1002895558e+00 8.1000000000e-01 
1.2319090976e-10 1.3784108082e+04 5.2891915303e-01 8.1000000000e-01 
2.8582035442e-09 1.2251522513e+04 5.1247319148e-01 8.1000000000e-01 
1.7623210826e-07 1.2170918082e+04 6.4435105331e-01 8.1000000000e-01 
5.1074945414e-10 1.6861447096e+04 2.2718124371e-01 8.1000000000e-01 
9.3879888430e-08 1.1730040672e+04 1.2789744727e+00 8.1000000000e-01 
2.8350808196e-06 1.1393640171e+04 1.1104456306e+00 8.1000000000e-01 
5.0483918343e-11 1.1886486984e+04 1.0235764942e+00 8.1000000000e-01 
3.2796953081e-08 1.5623245503e+04 3.1854534247e-01 8.1000000000e-01 
4.6619396361e-06 1.3834828509e+04 3.7916125177e-01 8.1000000000e-01 
7.5121530128e-10 1.1798885915e+04 2.9092955415e-01 8.1000000000e-01 
3.3085860837e-10 1.2436549952e+04 1.1104748866e+00 8.1000000000e-01 
5.1942423051e-06 1.5972640738e+04 5.3089320860e-01 8.1000000000e-01 
2.8730877121e-08 1.1868127135e+04 1.0908454466e+00 8.1000000000e-01 
6.7151994699e-09 1.2245655537e+04 3.5124357115e-01 8.1000000000e-01 
1.0910137667e-08 1.2187486325e+04 5.1396296975e-01 8.1000000000e-01 
2.2722612856e-09 1.1270397195e+04 4.6174465131e-01 8.1000000000e-01 
3.9619593024e-10 1.2383788637e+04 1.2465764084e+00 8.1000000000e-01 
1.9197788744e-10 1.7222056795e+04 1.0524902796e+00 8.1000000000e-01 
1.0401030989e-09 1.4051334984e+04 2.9974344595e-01 8.1000000000e-01 
1.5551192727e-09 1.6585095108e+04 1.3046117863e+00 8.1000000000e-01 
5.5898921344e-09 1.2709572110e+04 9.5064204886e-01 8.1000000000e-01 
6.1445301923e-10 1.2128580977e+04 1.3615183847e+00 8.1000000000e-01 
4.0063847042e-10 1.2286733878e+04 4.3796057579e-01 8.1000000000e-01 
2.3966603000e-10 1.2118070028e+04 5.4661834291e-01 8.1000000000e-01 
1.1488393092e-08 1.4552003236e+04 6.7110454625e-01 8.1000000000e-01 
8.2476383805e-09 1.6446273042e+04 7.1579716938e-01 8.1000000000e-01 
4.8642500553e-10 1.2986049632e+04 1.1980717835e+00 8.1000000000e-01 
5.3693003920e-10 1.3421478009e+04 1.0659216536e+00 8.1000000000e-01 
1.1897248157e-10 1.1202864773e+04 9.1462669345e-01 8.1000000000e-01 
6.8132520410e-09 1.4465839464e+04 9.9761280359e-01 8.1000000000e-01 
8.5021988775e-09 1.2491167629e+04 1.5687746958e-01 8.1000000000e-01 
1.5724471850e-09 1.6641051368e+04 1.3993250795e+00 8.1000000000e-01 
3.2506673005e-11 1.4377606229e+04 1.0608015318e+00 8.1000000000e-01 
2.6039837362e-10 1.3292850504e+04 6.9883367078e-01 8.1000000000e-01 
3.6236760879e-10 1.3139496536e+04 7.5040644535e-01 8.1000000000e-01 
2.5279529149e-09 1.1867310753e+04 1.1609495195e-01 8.1000000000e-01 
8.5235365457e-08 1.3658947128e+04 5.5000696768e-01 8.1000000000e-01 
1.5867092738e-08 1.2542001595e+04 6.7485507531e-01 8.1000000000e-01 
1.8765489508e-09 1.2407784212e+04 1.2238636520e+00 8.1000000000e-01 
2.7464560978e-09 2.0000000000e+04 1.4364246632e+00 8.1000000000e-01 
1.5376303668e-06 1.3223447026e+04 8.9360697352e-02 8.1000000000e-01 
9.8266227686e-11 1.2661137005e+04 1.2732336969e+00 8.1000000000e-01 
2.4012089765e-09 2.0000000000e+04 8.3304418347e-01 8.1000000000e-01 
2.9457348789e-10 1.2259790291e+04 1.0023693997e+00 8.1000000000e-01 
1.4612732246e-08 1.2433601316e+04 8.5750286602e-01 8.1000000000e-01 
4.4202258553e-06 1.3979027901e+04 2.8345220931e-01 8.1000000000e-01 
3.9410910100e-07 1.8685548240e+04 8.9299119009e-01 8.1000000000e-01 
7.5383076401e-10 2.0000000000e+04 1.0771366914e+00 8.1000000000e-01 
7.9904911230e-07 1.1845285020e+04 9.2357300576e-01 8.1000000000e-01 
1.6856847350e-08 1.2783131461e+04 8.2289818159e-01 8.1000000000e-01 
4.1175948029e-09 1.5755649854e+04 7.6030513135e-01 8.1000000000e-01 
2.4909493982e-10 1.2059635162e+04 1.0042053907e+00 8.1000000000e-01 
2.9155250307e-08 1.7395762612e+04 8.5285748129e-01 8.1000000000e-01 
1.0636998893e-09 2.0000000000e+04 1.0213619085e+00 8.1000000000e-01 
5.4363366159e-13 1.5512202555e+04 2.3428289845e-01 8.1000000000e-01 
1.1769189797e-11 1.5527658304e+04 6.8006619388e-01 8.1000000000e-01 
4.7392779436e-11 1.3087544958e+04 1.1682008174e+00 8.1000000000e-01 
1.4088594807e-08 2.0000000000e+04 1.1542831066e+00 8.1000000000e-01 
7.6647734437e-08 1.1557569694e+04 1.8414841486e-01 8.1000000000e-01 
2.0023532434e-07 1.1942752419e+04 1.2898548720e+00 8.1000000000e-01 
1.7125254223e-09 1.8124453384e+04 3.4257233427e-02 8.1000000000e-01 
4.3859476398e-08 1.3615125872e+04 6.1010089238e-01 8.1000000000e-01 
9.8125695172e-08 1.2950400957e+04 5.7790985427e-01 8.1000000000e-01 
1.0246757520e-08 1.2898374063e+04 7.2613922987e-01 8.1000000000e-01 
3.8554089294e-08 1.1474146407e+04 1.1442464661e+00 8.1000000000e-01 
1.7133978600e-08 1.1679475762e+04 6.7071531600e-01 8.1000000000e-01 
1.3128300743e-07 1.1345319244e+04 6.7051254416e-01 8.1000000000e-01 
6.1289909180e-07 1.8713162169e+04 1.1394763260e+00 8.1000000000e-01 
1.8319152749e-10 1.7725391102e+04 1.0456033491e+00 8.1000000000e-01 
4.0201413691e-10 1.1912245717e+04 4.7838761613e-01 8.1000000000e-01 
3.0977480522e-07 1.5866849399e+04 1.1083058276e+00 8.1000000000e-01 
9.9986524509e-07 2.0000000000e+04 1.0239137037e+00 8.1000000000e-01 
5.8698036808e-10 1.1376607169e+04 1.1290058039e+00 8.1000000000e-01 
1.8879798534e-09 1.4441118754e+04 1.1258927107e+00 8.1000000000e-01 
8.5153685537e-09 1.1440938318e+04 4.9585102840e-01 8.1000000000e-01 
7.6817321932e-06 1.7268342289e+04 1.3743979213e+00 8.1000000000e-01 
4.6631399691e-09 1.6328549966e+04 1.0557420020e+00 8.1000000000e-01 
1.1039909991e-09 1.3526866629e+04 8.7420535354e-01 8.1000000000e-01 
1.0399825246e-08 1.3394593069e+04 4.9578367594e-01 8.1000000000e-01 
2.6285818836e-10 1.1341978625e+04 9.5493602258e-01 8.1000000000e-01 
1.5650522469e-08 1.3177594280e+04 2.4382307567e-01 8.1000000000e-01 
1.5338748637e-08 1.5027770869e+04 9.3674292201e-02 8.1000000000e-01 
3.1551911276e-08 1.1241111757e+04 7.4492946630e-01 8.1000000000e-01 
1.5875703322e-09 1.2012797929e+04 9.4770077972e-01 8.1000000000e-01 
3.3994331894e-09 1.3173979734e+04 1.2146030967e+00 8.1000000000e-01 
8.4391922812e-10 1.2699599642e+04 1.0916439409e+00 8.1000000000e-01 
1.4855207991e-08 1.1783442286e+04 1.2316242778e+00 8.1000000000e-01 
1.1516662139e-08 1.2287282822e+04 5.0774076691e-01 8.1000000000e-01 
3.1547624587e-10 1.2497616159e+04 3.5227172773e-01 8.1000000000e-01 
2.1257547800e-09 1.4426700774e+04 8.6596343407e-01 8.1000000000e-01 
4.8290878752e-10 1.4105777042e+04 9.6324058227e-01 8.1000000000e-01 
5.3520512863e-12 1.1760357060e+04 9.8158028045e-01 8.1000000000e-01 
3.9720985049e-10 1.2850332885e+04 1.5560477199e-01 8.1000000000e-01 
4.2123646772e-07 1.1402928235e+04 1.0379863138e+00 8.1000000000e-01 
1.2520461120e-08 1.1248304723e+04 1.5244449136e-01 8.1000000000e-01 
2.5260375076e-10 1.3466937488e+04 1.1075342460e+00 8.1000000000e-01 
6.6533444900e-08 1.2488791852e+04 1.0454419804e+00 8.1000000000e-01 
7.1421061096e-10 1.2543253926e+04 1.0279600185e+00 8.1000000000e-01 
6.1078018263e-10 1.1754821348e+04 4.8623852503e-01 8.1000000000e-01 
2.5332966541e-07 1.1908681181e+04 3.8282803442e-01 8.1000000000e-01 
2.0833574923e-07 1.4700690593e+04 8.6297648552e-01 8.1000000000e-01 
2.6799131060e-08 2.0000000000e+04 8.3405162273e-01 8.1000000000e-01 
4.2477378439e-10 1.6342442697e+04 4.8379057735e-01 8.1000000000e-01 
3.2576214881e-06 1.3340508569e+04 8.0510917270e-01 8.1000000000e-01 
7.8455785028e-09 1.1373178798e+04 1.2541426583e+00 8.1000000000e-01 
3.5144460283e-09 2.0000000000e+04 1.1867622390e+00 8.1000000000e-01 
3.5121020142e-09 1.2907167750e+04 6.7548314965e-01 8.1000000000e-01 
2.6620643233e-10 1.2604503341e+04 1.0018988705e+00 8.1000000000e-01 
2.0340067514e-07 1.3454220604e+04 7.4886270762e-01 8.1000000000e-01 
1.2049451084e-07 1.1601105350e+04 3.4268930181e-01 8.1000000000e-01 
3.5282389545e-07 1.8918998604e+04 1.1122190440e+00 8.1000000000e-01 
1.3177738920e-06 1.1580543070e+04 7.6662928444e-01 8.1000000000e-01 
4.9175778071e-08 1.1556436936e+04 2.5678010478e-01 8.1000000000e-01 
1.9764433427e-11 1.2916757548e+04 6.8763933113e-01 8.1000000000e-01 
7.1511496564e-11 2.0000000000e+04 1.2824438073e+00 8.1000000000e-01 
2.7868099312e-08 1.1638857039e+04 6.7299138683e-01 8.1000000000e-01 
4.1356747635e-10 1.4726558145e+04 1.3967705318e+00 8.1000000000e-01 
5.5725995887e-13 1.2893422654e+04 4.7135757152e-01 8.1000000000e-01 
2.7725552407e-08 1.4344931173e+04 3.9325576772e-01 8.1000000000e-01 
9.1932869369e-10 1.6308293553e+04 8.1839495398e-01 8.1000000000e-01 
3.5820488311e-09 1.7678331527e+04 1.1669196232e+00 8.1000000000e-01 
5.0578563041e-07 1.5608777051e+04 8.2688078217e-01 8.1000000000e-01 
1.5505355016e-09 1.2006102471e+04 9.8247025292e-01 8.1000000000e-01 
1.1406669217e-12 1.3905306976e+04 7.6113609820e-01 8.1000000000e-01 
1.0832908404e-07 1.3041043326e+04 7.2158506881e-01 8.1000000000e-01 
4.8801103816e-11 1.2545560376e+04 4.2772898574e-01 8.1000000000e-01 
4.4581493430e-08 1.2420778918e+04 5.9722464366e-01 8.1000000000e-01 
8.1194936464e-11 1.2496614777e+04 8.3748634343e-01 8.1000000000e-01 
2.0593336116e-09 1.3613001992e+04 8.0241844457e-01 8.1000000000e-01 
1.4092453840e-07 1.4468435034e+04 9.6235779941e-01 8.1000000000e-01 
3.7184386265e-06 1.5088657353e+04 1.4026995341e+00 8.1000000000e-01 
3.5001610815e-10 2.0000000000e+04 6.1154443658e-01 8.1000000000e-01 
2.2069262808e-12 1.1234040590e+04 5.2905676447e-01 8.1000000000e-01 
1.8564626133e-07 1.8095371955e+04 7.9813409089e-01 8.1000000000e-01 
7.1887096083e-08 2.0000000000e+04 5.5143057524e-01 8.1000000000e-01 
7.2929432038e-10 1.3556298426e+04 9.8631406450e-02 8.1000000000e-01 
2.9178646756e-08 1.1468829485e+04 2.4490097233e-01 8.1000000000e-01 
5.7925149768e-12 1.3109936422e+04 1.0494493682e+00 8.1000000000e-01 
7.6077046212e-09 1.2046392356e+04 4.3771488650e-01 8.1000000000e-01 
1.9452211533e-06 1.1909966753e+04 5.8919928455e-01 8.1000000000e-01 
1.9652473915e-08 1.1204454593e+04 1.1238568217e+00 8.1000000000e-01 
3.5710524715e-10 1.5437224513e+04 2.6120228322e-01 8.1000000000e-01 
2.8122511439e-10 1.3775293438e+04 1.1156212296e+00 8.1000000000e-01 
7.8845534903e-07 1.2405931560e+04 3.6983145074e-01 8.1000000000e-01 
1.0015993448e-12 1.3804370177e+04 6.3507099663e-01 8.1000000000e-01 
1.1268788839e-11 1.3170190151e+04 1.2974557113e+00 8.1000000000e-01 
1.5242861915e-06 1.1501497403e+04 7.1630901931e-01 8.1000000000e-01 
1.5341509395e-10 1.7025689535e+04 4.8820027382e-01 8.1000000000e-01 
8.7706530522e-09 1.1740316985e+04 5.5995241469e-01 8.1000000000e-01 
6.9278943617e-07 1.1412935469e+04 1.2347463737e+00 8.1000000000e-01 
6.0525800380e-08 1.1757532328e+04 4.9009660743e-01 8.1000000000e-01 
9.2104648499e-08 1.2548498183e+04 7.9866528747e-01 8.1000000000e-01 
1.3932309166e-11 1.2161492189e+04 5.1225278233e-01 8.1000000000e-01 
8.9830265821e-12 1.4390250601e+04 1.0514908400e+00 8.1000000000e-01 
1.3025268760e-09 1.7899233371e+04 1.0212674104e+00 8.1000000000e-01 
2.3665197074e-11 1.1610182713e+04 7.2963481815e-01 8.1000000000e-01 
7.4229184094e-11 1.2117844749e+04 6.0045753154e-01 8.1000000000e-01 
1.9233107606e-11 1.3569861751e+04 1.3349943710e+00 8.1000000000e-01 
8.9734104142e-08 1.2734787480e+04 3.1567038381e-01 8.1000000000e-01 
3.1525569848e-07 1.2265727114e+04 7.6632836942e-01 8.1000000000e-01 
1.5890576409e-06 1.9352363185e+04 7.2392792485e-01 8.1000000000e-01 
2.9316176686e-07 1.2227924690e+04 5.8042025165e-01 8.1000000000e-01 
2.0179153871e-08 1.2601772402e+04 1.3690331825e+00 8.1000000000e-01 
6.6596219730e-08 1.5529215165e+04 1.0346377090e-01 8.1000000000e-01 
2.1828377442e-06 1.3973621936e+04 1.1244877075e+00 8.1000000000e-01 
4.0600367124e-08 1.2741181011e+04 1.3352985822e+00 8.1000000000e-01 
2.2933641061e-09 1.2577210179e+04 7.9545824632e-01 8.1000000000e-01 
6.5031606126e-08 1.4650118934e+04 1.5351302846e+00 8.1000000000e-01 
3.0067738208e-08 1.2801356750e+04 1.3404786920e+00 8.1000000000e-01 
9.2387296520e-07 1.1548694947e+04 8.4000344226e-01 8.1000000000e-01 
1.0992858721e-08 1.1693997057e+04 9.0766500440e-01 8.1000000000e-01 
1.1851754854e-05 1.1483343413e+04 1.4844060878e+00 8.1000000000e-01 
5.7395121478e-10 1.5554250084e+04 8.0215979436e-01 8.1000000000e-01 
1.9431026324e-11 1.2359415382e+04 1.1956361679e+00 8.1000000000e-01 
4.7601188640e-08 1.1599145314e+04 1.4667912739e+00 8.1000000000e-01 
1.9388530142e-07 1.2211668754e+04 1.2482734566e+00 8.1000000000e-01 
3.5107742029e-07 1.1355441420e+04 5.4347441535e-01 8.1000000000e-01 
6.7921995938e-10 1.9583732949e+04 3.5284336394e-01 8.1000000000e-01 
2.7462643135e-06 1.1737746913e+04 5.8833414322e-01 8.1000000000e-01 
1.4324464495e-10 1.5664963130e+04 9.3639276557e-01 8.1000000000e-01 
2.1068950387e-10 1.3541609787e+04 2.3844779336e-01 8.1000000000e-01 
5.3860112309e-08 1.7743753701e+04 9.4651784782e-01 8.1000000000e-01 
4.1347872053e-09 2.0000000000e+04 6.4084532006e-01 8.1000000000e-01 
1.9627590976e-08 2.0000000000e+04 3.3717882777e-01 8.1000000000e-01 
5.5763580595e-10 1.1463905084e+04 1.1605832450e+00 8.1000000000e-01 
3.4048348783e-09 1.3240432625e+04 5.5734475702e-01 8.1000000000e-01 
2.4444700628e-11 1.1573408625e+04 8.9170161217e-01 8.1000000000e-01 
1.5886261594e-10 2.0000000000e+04 5.3882970816e-01 8.1000000000e-01 
4.0859871973e-11 1.2261061485e+04 5.8848082633e-01 8.1000000000e-01 
3.3085476417e-09 1.1712344129e+04 7.6574017977e-01 8.1000000000e-01 
5.4645065563e-10 1.1747596167e+04 8.5353472667e-01 8.1000000000e-01 
2.1204093753e-10 2.0000000000e+04 9.6277374084e-01 8.1000000000e-01 
7.8720283747e-08 1.1308781131e+04 1.0736053546e+00 8.1000000000e-01 
6.7140373413e-11 1.1719818390e+04 1.1536955311e+00 8.1000000000e-01 
2.8223817061e-05 1.4004087607e+04 1.1814495264e+00 8.1000000000e-01 
2.4253732604e-09 1.4180216244e+04 2.0441801438e-01 8.1000000000e-01 
1.7063869397e-09 1.2687731190e+04 7.2688641990e-01 8.1000000000e-01 
1.8727705915e-08 2.0000000000e+04 8.4511344419e-01 8.1000000000e-01 
3.8992389812e-11 1.4390486992e+04 6.7480672252e-01 8.1000000000e-01 
5.9156453266e-09 1.2658656972e+04 4.5408893335e-01 8.1000000000e-01 
1.5728344016e-07 1.2348832207e+04 1.4454608348e+00 8.1000000000e-01 
2.9865596827e-11 1.7830922714e+04 1.2469309543e-01 8.1000000000e-01 
8.1101547178e-09 1.4817624113e+04 6.9776766175e-01 8.1000000000e-01 
3.2706326813e-08 1.3252967463e+04 8.8536548774e-01 8.1000000000e-01 
1.1365710646e-06 1.3473535448e+04 4.4841973565e-01 8.1000000000e-01 
3.4934972446e-09 1.3897518462e+04 7.3739120963e-01 8.1000000000e-01 
1.0252368189e-10 1.2023371569e+04 5.1139345756e-01 8.1000000000e-01 
1.5950010485e-08 2.0000000000e+04 7.4780690564e-01 8.1000000000e-01 
8.2974271180e-10 1.6586401318e+04 2.9829336326e-01 8.1000000000e-01 
2.9403270833e-11 1.1748318494e+04 6.4149858780e-01 8.1000000000e-01 
3.1955504929e-06 1.9075624317e+04 7.6315415255e-01 8.1000000000e-01 
6.0700890184e-08 1.1616034438e+04 1.0285249246e+00 8.1000000000e-01 
4.0822089910e-08 1.2432744255e+04 9.0370867594e-01 8.1000000000e-01 
2.1570946245e-08 2.0000000000e+04 9.2137536759e-01 8.1000000000e-01 
1.0521847422e-09 2.0000000000e+04 3.3534070530e-01 8.1000000000e-01 
6.1063396590e-07 1.1763433572e+04 1.2001516329e+00 8.1000000000e-01 
1.3003961541e-07 1.6132562157e+04 1.1183963512e+00 8.1000000000e-01 
3.5870244279e-09 1.2331720597e+04 6.7241997526e-01 8.1000000000e-01 
1.3676063696e-08 1.2273158362e+04 9.2889837392e-01 8.1000000000e-01 
3.3683162589e-10 1.2940595731e+04 1.1660787969e+00 8.1000000000e-01 
5.1724522132e-08 2.0000000000e+04 7.8482370524e-01 8.1000000000e-01 
3.9484169421e-06 1.1969378544e+04 1.5379130198e+00 8.1000000000e-01 
2.8960295435e-09 1.2453779668e+04 1.2452943115e+00 8.1000000000e-01 
8.1003912076e-08 2.0000000000e+04 4.5553943108e-01 8.1000000000e-01 
2.3913348165e-08 1.6844559949e+04 4.4078639319e-01 8.1000000000e-01 
1.7415271258e-09 1.5336594847e+04 8.7268451204e-01 8.1000000000e-01 
6.7914682765e-09 1.2555019368e+04 8.8029748751e-01 8.1000000000e-01 
6.6455631681e-11 1.1938010645e+04 1.2800157017e+00 8.1000000000e-01 
2.8235459941e-07 1.4745598941e+04 6.5786783126e-01 8.1000000000e-01 
8.4371937257e-10 1.3311668322e+04 4.7413637860e-01 8.1000000000e-01 
3.3583542150e-08 1.7250296078e+04 7.6958296735e-01 8.1000000000e-01 
1.1450890944e-10 1.3407977502e+04 9.1583707895e-01 8.1000000000e-01 
3.2544103245e-07 2.0000000000e+04 9.5633457307e-01 8.1000000000e-01 
1.1539177220e-08 1.6886990257e+04 4.6949092892e-01 8.1000000000e-01 
8.1836771512e-11 1.1674478358e+04 8.9738925559e-01 8.1000000000e-01 
7.5675107131e-09 1.2210954456e+04 1.1317204411e+00 8.1000000000e-01 
1.8884352114e-09 1.1590422985e+04 9.4864187551e-01 8.1000000000e-01 
9.7220790372e-10 1.2719314305e+04 1.2635267417e+00 8.1000000000e-01 
5.9331295764e-12 1.1507349235e+04 3.1013052631e-01 8.1000000000e-01 
5.6458392040e-11 1.7354898624e+04 1.0351320287e+00 8.1000000000e-01 
4.0691311663e-08 1.4425280426e+04 1.0237488231e+00 8.1000000000e-01 
1.2173929315e-06 1.1553667198e+04 8.2739762481e-01 8.1000000000e-01 
2.4213337137e-09 1.4444139496e+04 1.4352312296e+00 8.1000000000e-01 
2.7151381821e-06 1.4267980116e+04 3.4512921810e-01 8.1000000000e-01 
1.9601220123e-09 1.1400034382e+04 8.5987808619e-01 8.1000000000e-01 
9.3482857741e-11 1.1608746241e+04 9.3344542275e-01 8.1000000000e-01 
1.0705560588e-08 1.2423228949e+04 4.1558937388e-01 8.1000000000e-01 
5.9361814763e-10 1.7355815521e+04 1.3304554151e+00 8.1000000000e-01 
6.7778374184e-08 1.3584512453e+04 3.5971620871e-01 8.1000000000e-01 
2.7966867129e-08 1.3619315293e+04 3.3741334267e-01 8.1000000000e-01 
5.1198925274e-10 1.5009995618e+04 6.3850257891e-01 8.1000000000e-01 
2.7474252789e-10 1.1405421843e+04 2.7624386129e-01 8.1000000000e-01 
1.6644348532e-06 1.1540127474e+04 9.2112523014e-01 8.1000000000e-01 
2.0993908562e-08 1.9963884959e+04 4.9058580733e-01 8.1000000000e-01 
9.0328091443e-09 1.4473912634e+04 1.2113658455e+00 8.1000000000e-01 
1.5410192862e-08 1.5505654756e+04 2.9922300899e-01 8.1000000000e-01 
2.9420521562e-06 1.8521820860e+04 7.2521036827e-01 8.1000000000e-01 
4.2997556796e-09 1.2291163541e+04 1.0760208277e+00 8.1000000000e-01 
6.9819576999e-11 1.8516694897e+04 2.0445516720e-01 8.1000000000e-01 
2.3584355492e-06 1.5027994561e+04 6.4826672514e-01 8.1000000000e-01 
2.0330796969e-06 2.0000000000e+04 9.9647592051e-01 8.1000000000e-01 
1.8479812693e-08 1.6061903323e+04 8.7059116846e-01 8.1000000000e-01 
1.7385387565e-06 2.0000000000e+04 4.1728324592e-01 8.1000000000e-01 
5.0676063609e-07 1.2640352790e+04 6.7695094077e-01 8.1000000000e-01 
3.1432235514e-08 1.2991191873e+04 1.1475846274e+00 8.1000000000e-01 
1.9686814397e-10 1.4776520265e+04 5.9152400099e-01 8.1000000000e-01 
1.8374898759e-09 1.2462987958e+04 9.3733937885e-02 8.1000000000e-01 
1.5798659140e-08 1.2113981404e+04 7.9961647598e-01 8.1000000000e-01 
2.2060445709e-09 1.1735284361e+04 5.7187534362e-01 8.1000000000e-01 
6.0667773700e-07 1.3988437286e+04 1.0253102366e+00 8.1000000000e-01 
2.5246258300e-05 1.1465046824e+04 4.4472119991e-01 8.1000000000e-01 
8.7422439484e-10 1.3137812880e+04 5.2893162943e-01 8.1000000000e-01 
8.3064320985e-06 1.2405972165e+04 7.9969196058e-01 8.1000000000e-01 
1.0744400565e-05 1.2147560063e+04 1.1195871891e+00 8.1000000000e-01 
1.0026350194e-09 1.5038341869e+04 1.2466202500e+00 8.1000000000e-01 
5.6284928619e-09 1.1913488425e+04 1.4475744058e+00 8.1000000000e-01 
3.7691640670e-10 1.8998356033e+04 3.7607809131e-01 8.1000000000e-01 
3.8578186942e-10 1.2813412223e+04 2.6612010364e-01 8.1000000000e-01 
1.9566013189e-08 1.1728008912e+04 1.2045820670e+00 8.1000000000e-01 
1.8024615081e-09 1.6056388997e+04 3.4141479511e-01 8.1000000000e-01 
1.0275648492e-06 1.3572621468e+04 4.0948346756e-01 8.1000000000e-01 
4.0894922489e-09 1.2731370967e+04 1.2062218759e+00 8.1000000000e-01 
1.3193921529e-07 1.2493745901e+04 8.1624928908e-01 8.1000000000e-01 
3.8151943865e-08 2.0000000000e+04 1.2085225747e+00 8.1000000000e-01 
