# Supplementary material for: Atmospheric CO2 levels from 2.7 billion years ago inferred from micrometeorite oxidation
Source: Sci Adv. 2020 Jan 22;6(4):eaay4644. doi: 10.1126/sciadv.aay4644 (PMC6976288; doi:10.1126/sciadv.aay4644)
Supplement: Data file S1 [file aay4644_Data_file_S1.zip › co2_atmos/co2_81/clean_results.dat]

Radius [m]       Fe Area [frac]    Max Temp [k]    
2.0414200499e-05 3.2838418684e-01 2.4073681626e+03 
2.5975126584e-05 2.7638134663e-01 1.9666927305e+03 
2.9216997485e-05 1.2897816994e-01 2.2656331242e+03 
8.9167170147e-06 3.7874437081e-01 2.4074514860e+03 
5.3745594896e-05 2.4969642955e-01 1.9906286277e+03 
3.7709361299e-05 2.8066636547e-01 1.9619124776e+03 
5.8641828206e-05 1.2509730108e-01 2.4106264020e+03 
1.1107334011e-05 2.7346602823e-01 1.9651762611e+03 
1.7644313398e-05 3.2295528450e-01 2.4103208006e+03 
1.0019942222e-04 1.9906969613e-01 2.6074391106e+03 
8.8803877612e-05 8.2497505503e-02 2.3939170582e+03 
7.4144398860e-05 8.3786100445e-02 2.1726019447e+03 
8.4698999500e-06 1.0000000000e+00 1.4323492717e+03 
2.3646170011e-05 1.0000000000e+00 1.4644041206e+03 
1.2714344854e-05 2.9624137806e-01 1.9458555846e+03 
7.4746594380e-05 2.4791503805e-01 2.4778946101e+03 
2.5564738182e-05 1.3504449180e-01 2.3005562327e+03 
1.5950028508e-04 1.9921917837e-01 2.5939399732e+03 
2.0857414897e-05 3.8034819855e-01 2.4264510303e+03 
3.8532670630e-05 2.8817958585e-01 2.5282822845e+03 
6.7044481360e-06 3.7532171531e-01 2.3867140160e+03 
1.2546817713e-05 3.7215187592e-01 2.3859549213e+03 
1.6358880526e-05 1.0000000000e+00 1.4582724258e+03 
3.8028870042e-05 2.1052469431e-01 2.0361621541e+03 
2.3740851869e-05 1.1387402835e-01 2.1474881316e+03 
1.1525754146e-04 1.9098858246e-01 2.5775686866e+03 
2.2774175952e-05 3.1634243253e-01 1.9289660370e+03 
1.7523554592e-05 2.9309871542e-01 1.9475842591e+03 
2.5576651827e-05 2.8472361201e-01 2.4100405314e+03 
2.9878515548e-04 4.0171230050e-02 2.7572557069e+03 
3.9500633258e-05 4.5793417652e-02 2.2951507290e+03 
1.2086798921e-04 1.9186163576e-01 2.5584007243e+03 
6.8639642067e-05 2.7334230010e-01 1.9680826438e+03 
3.1898506226e-05 1.0000000000e+00 1.5433868259e+03 
5.2085663323e-05 2.2799793210e-01 2.4658644917e+03 
4.7768458591e-06 1.0000000000e+00 1.2931627467e+03 
5.1413462732e-06 1.0000000000e+00 1.3107845510e+03 
4.4651772723e-05 3.7170157241e-01 1.8858141633e+03 
1.5956933749e-04 1.5377930235e-01 2.0960270525e+03 
5.7609743955e-05 1.0720463522e-01 2.3795916187e+03 
1.1614302505e-04 2.0184352265e-01 2.5507430207e+03 
6.3159817486e-05 2.2581109531e-01 2.4688967685e+03 
2.8788188641e-05 1.1948554116e-01 2.2983586640e+03 
1.7751723923e-05 2.8450366067e-01 1.9561069966e+03 
7.9386246452e-05 2.3048829557e-01 2.6200677997e+03 
1.0582574352e-04 1.9832520657e-01 2.5072821424e+03 
4.3016856465e-05 2.7167444829e-01 1.9697886895e+03 
2.4577638403e-05 3.2425444450e-01 2.3573997159e+03 
1.1350544685e-04 3.4268411984e-02 2.2119753707e+03 
1.0588979514e-05 1.0000000000e+00 1.6209342162e+03 
1.1512915953e-05 3.6108988873e-01 1.8941303852e+03 
4.1028319323e-05 2.9540489109e-01 2.4974357331e+03 
1.3567425323e-05 1.0000000000e+00 1.4162040814e+03 
3.5998065377e-05 1.6828186316e-01 2.0828573274e+03 
6.0961294490e-05 2.6145098639e-01 1.9799764737e+03 
8.2775151231e-06 3.5877223873e-01 2.6681011107e+03 
1.9988671123e-05 1.0000000000e+00 1.8083880952e+03 
5.1609837588e-05 0.0000000000e+00 2.2965642868e+03 
8.3460856715e-06 1.0000000000e+00 1.4770610752e+03 
7.2862013947e-06 3.8005743374e-01 2.4283433929e+03 
2.1711016925e-04 1.5922079152e-01 2.6101540843e+03 
4.6768086594e-05 8.3169285598e-02 2.2018940902e+03 
6.1235542231e-05 1.5564847486e-01 2.0940766330e+03 
9.3896610891e-05 2.2089326197e-01 2.5815629253e+03 
2.0421638114e-05 2.4377451130e-01 1.9968452923e+03 
8.6699701039e-06 3.5059143231e-01 2.3634532094e+03 
3.2330578345e-05 2.9499084172e-01 2.3918413996e+03 
1.1450556942e-05 1.0000000000e+00 1.8009746309e+03 
5.4978881283e-04 1.0000000000e+00 8.1382966401e+02 
1.9479974133e-04 3.2902591165e-02 2.3876530611e+03 
7.1260333209e-05 2.2245307350e-01 2.5036737444e+03 
6.3426006291e-05 2.6104460919e-01 2.4719823465e+03 
5.7848000928e-05 2.4556812108e-01 2.4285662707e+03 
6.0053826051e-05 1.2826608263e-01 2.4177577274e+03 
3.2317303461e-05 2.5187277928e-01 1.9863561865e+03 
8.4285610208e-05 2.2079343614e-01 2.5791596059e+03 
4.4601058312e-05 1.8209172833e-01 2.0646140203e+03 
2.9466934448e-05 1.2258965996e-01 2.1354080144e+03 
1.1173759166e-04 7.0395872791e-02 2.3930768281e+03 
2.6172586002e-05 2.6885365608e-01 2.4096825779e+03 
5.6060770244e-05 8.3208268058e-02 2.3856203866e+03 
9.9444671107e-05 1.8824523396e-01 2.4988843727e+03 
1.0248801431e-04 2.5673032001e-01 2.5291874605e+03 
2.0461138233e-05 2.9560405428e-01 1.9464186314e+03 
5.7358233754e-05 4.0842635831e-02 2.2847271754e+03 
1.1241404118e-04 1.9017426472e-01 2.6250962995e+03 
4.1221079115e-05 1.0660873860e-01 2.1491858072e+03 
1.2694341703e-05 1.0000000000e+00 1.7875477792e+03 
5.3113409253e-06 1.0000000000e+00 1.5008591310e+03 
5.1208617923e-05 0.0000000000e+00 2.2886877439e+03 
8.8590162423e-05 0.0000000000e+00 2.3937620547e+03 
4.7184687873e-05 3.0821546278e-01 2.4996682262e+03 
3.9651140462e-05 2.3144085825e-01 2.0120193783e+03 
1.9203490378e-05 4.3308685763e-01 1.8487553475e+03 
1.2699556331e-05 1.0000000000e+00 1.5977242658e+03 
1.7339392907e-05 1.0000000000e+00 1.4396282622e+03 
8.4423042335e-05 6.8994374203e-02 2.1837325615e+03 
3.9269151418e-05 1.3923299422e-01 2.1191245666e+03 
3.3861017399e-05 3.3129813839e-01 2.4232858350e+03 
4.5963759572e-06 1.0000000000e+00 1.3148519627e+03 
5.3829759805e-05 2.5638758477e-01 1.9865104309e+03 
2.2531479939e-05 3.7718629644e-01 1.8827922731e+03 
8.4993385558e-06 3.6788200836e-01 2.3606179845e+03 
1.5179369496e-05 1.0000000000e+00 1.5853992316e+03 
1.2252544783e-04 1.8741108285e-01 2.6344120187e+03 
7.7229400384e-06 2.0208102259e-01 2.0454120506e+03 
6.4467197225e-05 2.2390156923e-01 2.4257219917e+03 
4.2157345779e-05 1.9119436026e-02 2.2946739252e+03 
9.9217264389e-06 1.0000000000e+00 1.7676210490e+03 
2.1983542147e-05 2.3594365965e-01 2.3143650522e+03 
5.9848383995e-05 3.6305577351e-01 1.8896976608e+03 
3.4667881143e-05 2.0422127706e-01 2.3298961742e+03 
1.3795510880e-05 3.3554673561e-01 2.3610542332e+03 
2.0799265112e-04 1.4415959274e-01 2.6545419556e+03 
1.3944599939e-04 1.8230054453e-01 2.5690318472e+03 
2.2714768971e-05 1.0059028498e-01 2.2490863524e+03 
2.3353941015e-05 3.1201377891e-01 2.6672461671e+03 
5.7580858164e-05 1.0262998371e-01 2.4106714671e+03 
5.5753503457e-05 0.0000000000e+00 2.2837670606e+03 
1.1937550255e-05 1.0000000000e+00 1.7418610999e+03 
2.7135531902e-05 5.1440527675e-01 1.8188504487e+03 
2.7503622828e-05 1.9302270493e-01 2.0512835891e+03 
9.8400089055e-05 1.9844882426e-01 2.4982816382e+03 
4.7565793179e-05 2.5697492242e-01 2.4994510221e+03 
2.3690386004e-04 2.2608626822e-01 2.5180456946e+03 
1.8363061043e-05 1.5456576842e-01 2.1000271117e+03 
4.0672866662e-06 1.0000000000e+00 1.7478224668e+03 
6.7046587660e-05 3.3811551690e-01 1.9106767499e+03 
1.3035557183e-05 3.3954667845e-01 2.4665897914e+03 
2.3002216454e-05 3.0337068075e-01 2.4047025341e+03 
2.7159119772e-04 1.6497695810e-01 2.5780932457e+03 
9.9189654676e-05 2.1775184783e-01 2.4745089963e+03 
1.7721781755e-04 1.9447392701e-01 2.5729242340e+03 
1.5682679021e-04 1.9552953156e-01 2.5285846886e+03 
4.9775123371e-05 1.7304979881e-01 2.0776593117e+03 
7.2768201090e-05 4.6898872301e-02 2.2283653918e+03 
4.6296076468e-05 6.9759270457e-02 2.1947356143e+03 
6.8541578476e-05 0.0000000000e+00 2.3503710476e+03 
1.3026168858e-04 1.0000000000e+00 3.5041355088e+02 
3.0800813222e-05 2.9421961874e-01 2.4441609749e+03 
2.4532132145e-05 1.0000000000e+00 1.7193684632e+03 
2.6609818569e-05 1.0000000000e+00 1.6823315723e+03 
2.0030911326e-05 3.3229074794e-01 2.4934108347e+03 
9.0070677173e-06 1.9347504557e-01 2.2334224646e+03 
1.4584808014e-05 3.8568304122e-01 1.8756005483e+03 
1.4985298045e-05 3.5121553752e-01 2.5154919599e+03 
1.1417067911e-04 2.8962946047e-01 1.9526156354e+03 
1.1140929293e-04 3.0061349981e-01 2.3800729876e+03 
6.3386738733e-05 2.5256248026e-01 2.6320431297e+03 
1.4705908709e-05 3.3313177252e-01 2.4321604488e+03 
5.1826307903e-05 2.3399261258e-01 2.0089319915e+03 
7.2994802314e-06 1.0000000000e+00 1.5654796491e+03 
3.4092533851e-05 6.7719874335e-02 2.2367140921e+03 
5.7683962351e-05 3.1538905100e-01 1.9299786191e+03 
2.4251395544e-05 4.5219661212e-01 1.8394722830e+03 
3.6046767623e-05 1.1104922193e-01 2.3305057018e+03 
1.0223800756e-04 2.0316512411e-01 2.5616926614e+03 
3.7725208781e-04 6.1722788111e-02 2.7388514519e+03 
3.5513862672e-05 9.2231425021e-02 2.2946782125e+03 
1.6313174010e-05 1.0000000000e+00 1.7488781861e+03 
2.0331169168e-04 1.5448849412e-01 2.6453122431e+03 
4.8590739766e-05 2.6661822518e-01 2.6250095869e+03 
5.8073375160e-05 2.6141401122e-01 2.4773678989e+03 
1.8273256614e-04 2.0468831778e-01 2.5895416971e+03 
6.6873713760e-05 8.1567189969e-02 2.1753201370e+03 
4.7923222365e-05 0.0000000000e+00 2.2720354254e+03 
8.1470621836e-05 2.4857558674e-01 2.5078230138e+03 
4.9675900117e-05 8.4059971868e-02 2.1919267468e+03 
1.1371277132e-04 6.3032560548e-02 2.4316863851e+03 
7.0992582160e-06 4.9592254276e-01 1.8280078240e+03 
9.7822968333e-05 0.0000000000e+00 2.2637986127e+03 
3.6700758242e-05 1.2044336106e-01 2.1382314235e+03 
2.8859567623e-05 1.0000000000e+00 1.8071788393e+03 
6.2653017748e-05 1.8486049453e-01 2.4519928447e+03 
4.0740863214e-05 3.0205549366e-01 2.3961670009e+03 
1.4726403736e-05 1.0000000000e+00 1.1373718055e+03 
6.4317436879e-05 0.0000000000e+00 2.3404342097e+03 
4.0049466282e-05 8.1070122219e-02 2.1778181465e+03 
1.2721905558e-05 3.6860879659e-01 2.3617794163e+03 
2.1431590778e-05 2.3524103976e-01 2.3010489926e+03 
7.1504314777e-05 2.3008860609e-01 2.4483455620e+03 
7.5687722988e-05 0.0000000000e+00 2.3301909437e+03 
1.1324599218e-05 1.0000000000e+00 1.7002039988e+03 
6.1066918398e-05 0.0000000000e+00 2.3093618739e+03 
1.9271424797e-05 1.0000000000e+00 1.7434049719e+03 
4.3225539835e-05 2.7963880655e-01 2.5728381223e+03 
5.1095306319e-05 3.0158013034e-01 2.5320942820e+03 
2.1112205045e-05 4.8081648124e-01 1.8306848024e+03 
2.5860447448e-05 1.6217148945e-01 2.0875551584e+03 
5.2888891600e-05 0.0000000000e+00 2.2958816419e+03 
2.7503992822e-06 1.0000000000e+00 1.3193025036e+03 
5.3698883167e-05 5.6835538507e-02 2.3558387287e+03 
3.9915954172e-05 2.4759097313e-01 1.9942949435e+03 
1.6764523129e-04 1.5689742001e-01 2.6774888188e+03 
4.2709442633e-05 2.7899702617e-01 2.5353768885e+03 
6.8532848032e-05 7.1649820484e-03 2.3878125051e+03 
1.8597321735e-05 1.2795640669e-01 2.2730821590e+03 
7.9429416171e-05 0.0000000000e+00 2.3367935867e+03 
9.8666425293e-05 2.1239659267e-01 2.5186131354e+03 
5.9051754999e-05 2.3244101563e-01 2.4882716834e+03 
8.3398245543e-05 3.6263303419e-01 1.8927832621e+03 
1.0048742898e-04 2.0475664678e-01 2.5813055594e+03 
6.7474908203e-06 3.7917683580e-01 2.4107896158e+03 
2.5392182342e-05 1.0000000000e+00 1.7592107451e+03 
8.4261211620e-05 2.1334089505e-01 2.5743344813e+03 
1.4519972707e-04 1.9256107067e-01 2.5733432795e+03 
5.3003401633e-05 0.0000000000e+00 2.2678441406e+03 
1.1512691544e-05 3.3121693985e-01 1.9127868912e+03 
9.4548368225e-05 2.0578840517e-01 2.4809244757e+03 
5.6541265638e-05 4.9107588143e-02 2.3759880052e+03 
3.4009121787e-05 1.0000000000e+00 1.7931771715e+03 
2.7164297715e-05 6.4892142596e-02 2.2499082072e+03 
1.3698841791e-05 1.0000000000e+00 1.5084702664e+03 
2.8791201182e-05 3.4996594209e-01 2.4199842338e+03 
2.0693136788e-05 3.2205150511e-01 2.4489800560e+03 
3.8444964441e-05 2.1636245430e-01 2.0281807679e+03 
1.9540170671e-05 1.8156612377e-01 2.0667078654e+03 
5.3256465815e-05 3.1477212245e-02 2.3419931182e+03 
1.1944049642e-04 1.9895082747e-01 2.5653431999e+03 
1.5577231720e-05 3.1952251459e-01 2.3963974350e+03 
1.7784294774e-04 0.0000000000e+00 2.2684634096e+03 
3.2040045716e-04 1.6295976428e-01 2.6000519580e+03 
1.1979774375e-05 1.0000000000e+00 1.5317065827e+03 
3.1226432646e-05 2.8940007426e-01 2.5268531499e+03 
1.3055435702e-04 1.6937833718e-01 2.7252776884e+03 
3.6138340990e-05 9.9560169260e-02 2.1590969905e+03 
2.2093000830e-05 1.0000000000e+00 1.7656313650e+03 
6.4203806471e-05 2.2801158740e-01 2.7277350222e+03 
1.1593657509e-04 0.0000000000e+00 2.3396475482e+03 
6.2653369508e-05 1.9185678121e-01 2.4594831330e+03 
7.1509969588e-05 2.0618466899e-01 2.4792612018e+03 
5.2285557019e-05 2.9106976894e-02 2.2182186689e+03 
2.3758963318e-05 1.0000000000e+00 1.6315700362e+03 
2.2082138838e-05 1.3057954572e-01 2.1747889163e+03 
3.3057736264e-05 2.4652290863e-01 2.4160115524e+03 
4.5146871485e-05 1.7376485865e-01 2.0818896520e+03 
6.7143992390e-05 4.4988724155e-02 2.3150790866e+03 
2.7567224839e-05 1.0000000000e+00 1.4380974323e+03 
2.9174382488e-05 1.5082497595e-01 2.1002231278e+03 
2.4005934796e-05 2.6210228140e-01 1.9804864802e+03 
4.3486245883e-05 2.7627726175e-01 2.4695620584e+03 
2.5155808044e-05 3.1808779922e-01 2.4568574846e+03 
2.5023820282e-05 1.0000000000e+00 1.7773384175e+03 
3.1335497552e-05 2.6482074896e-01 1.9750378940e+03 
1.5911764040e-05 1.0000000000e+00 1.6425709468e+03 
5.5201072942e-05 2.7004165859e-01 2.4316019979e+03 
6.0233380408e-05 2.1800088319e-01 2.4823011802e+03 
3.7465289630e-05 1.0000000000e+00 1.6586708164e+03 
1.0296996044e-05 1.0000000000e+00 1.6629383911e+03 
2.5114996972e-05 1.7807203122e-01 2.0708839449e+03 
2.8095344291e-05 1.6714624141e-01 2.0829032090e+03 
5.1652000177e-05 0.0000000000e+00 2.3367117493e+03 
6.8695680613e-05 2.4053488537e-01 2.5455432003e+03 
7.4658917326e-05 2.1936189553e-01 2.4803252389e+03 
4.5784193774e-05 3.7926655115e-01 1.8799297283e+03 
4.5414583677e-05 1.0000000000e+00 7.4976729201e+02 
1.2200416181e-04 1.7543253958e-01 2.6828979130e+03 
1.4963517210e-05 1.0000000000e+00 1.4325041368e+03 
8.7871961361e-06 3.7896977205e-01 2.4105538394e+03 
2.3494923274e-05 5.1064256226e-01 1.8210852690e+03 
8.2731289889e-05 1.7180099265e-01 2.4401893948e+03 
1.2155856630e-04 1.7283821348e-01 2.7280429286e+03 
1.8194829148e-05 3.3749006013e-01 2.6315688542e+03 
1.4574284207e-05 3.6029130037e-01 2.3409338627e+03 
1.9541930892e-04 1.8000452895e-01 2.5892075359e+03 
7.7327543843e-05 2.2624417983e-01 2.4719305658e+03 
3.0314818862e-05 3.0291814379e-01 2.4304271899e+03 
2.0089569016e-05 1.0000000000e+00 1.7725777856e+03 
2.2681290899e-05 3.3412298207e-01 2.4866389142e+03 
1.2503230673e-05 3.6788557240e-01 2.3602275270e+03 
2.6458710807e-06 1.0000000000e+00 1.4794185188e+03 
8.0310872270e-06 4.9477075534e-01 1.8269068143e+03 
1.1731321202e-05 1.0000000000e+00 1.5062206537e+03 
1.5416579009e-05 3.7966415057e-01 2.4127616650e+03 
1.0832042527e-04 1.8288076596e-01 2.5563232430e+03 
2.1797086292e-04 2.0229364845e-02 2.3626741561e+03 
1.0757840947e-05 3.4854156194e-01 2.4371098635e+03 
6.4564814749e-05 2.4550973582e-01 2.5175347120e+03 
8.6230337710e-05 2.2265456810e-01 2.5487616271e+03 
6.6349832217e-05 2.2921570420e-01 2.4674446791e+03 
1.3139329363e-04 0.0000000000e+00 2.2912605241e+03 
8.9292968424e-05 1.1964752715e-01 2.4488021676e+03 
1.3926972832e-04 1.7794085290e-01 2.5481747658e+03 
2.6077303737e-05 3.4624026357e-01 2.5464153309e+03 
2.1246873690e-05 1.3938454461e-01 2.2125056492e+03 
2.9008860803e-05 1.9734040595e-01 2.0486822036e+03 
6.3422675722e-05 2.9670550780e-01 2.5210895680e+03 
1.3321776261e-05 3.5381298497e-01 2.6632738866e+03 
2.6957733645e-05 1.0000000000e+00 1.7200359901e+03 
4.7990983985e-05 9.3658254973e-02 2.2028640349e+03 
7.5492104935e-05 0.0000000000e+00 2.3905775749e+03 
1.3772738916e-04 3.3235243932e-01 2.4975310898e+03 
3.6996271430e-05 3.0801735781e-01 2.3976701111e+03 
4.0234801641e-05 7.3499284215e-02 2.2229519053e+03 
5.3746507870e-05 2.4429853597e-01 2.4765041636e+03 
2.0587750750e-05 1.0000000000e+00 1.7379903116e+03 
5.6619210149e-05 2.3722244247e-01 2.5002469135e+03 
3.3297779370e-05 2.8127246789e-01 2.5040113122e+03 
1.1130354048e-04 7.6140542768e-02 2.4514156452e+03 
4.6025278859e-05 1.7710133997e-01 2.0702330881e+03 
5.9063108837e-05 1.8842190052e-01 2.0574671703e+03 
3.6092233577e-05 2.9791624515e-01 1.9446977265e+03 
9.7397085518e-05 1.5279570555e-01 2.0971474401e+03 
7.0532067116e-05 2.1025321047e-01 2.4836131631e+03 
2.6935316743e-05 1.4694243488e-01 2.1050494995e+03 
4.3085589357e-05 2.1878786283e-01 2.3892927270e+03 
3.0871090591e-05 1.4842429401e-01 2.1087344147e+03 
5.6725319375e-06 1.0000000000e+00 1.2689349403e+03 
2.8950355590e-05 7.5132429679e-02 2.1980124258e+03 
2.0880367303e-04 1.7985220232e-01 2.5400058498e+03 
8.1819368908e-05 7.6153517111e-02 2.4507582424e+03 
2.2616377033e-05 4.7162618538e-01 1.8336399324e+03 
1.2108639846e-04 2.1739075398e-01 2.4817469101e+03 
3.4285779122e-05 2.8510368840e-01 1.9571672316e+03 
3.3578683867e-05 1.6096735869e-01 2.0886477948e+03 
1.2753587797e-04 1.8009425836e-01 2.5966086273e+03 
6.7380641460e-05 2.6427012053e-01 2.5485894381e+03 
8.6672057250e-06 3.7561167695e-01 2.4940560363e+03 
1.9389471146e-05 3.0305569850e-01 2.3968426889e+03 
1.5851099398e-04 1.8848304699e-01 2.6666984902e+03 
7.5406219581e-05 3.2113416661e-01 1.9245876783e+03 
1.8278722252e-05 3.6856209997e-01 2.3614125028e+03 
5.3900960313e-05 1.2577920035e-01 2.3861677516e+03 
2.3251616526e-05 4.4853714937e-01 1.8428190470e+03 
9.0630953190e-05 2.3159901771e-01 2.5603318268e+03 
1.1888182428e-04 1.8065018969e-01 2.5693569872e+03 
2.1938589945e-05 3.5308289715e-01 2.5340544480e+03 
2.1393357434e-04 1.5409755219e-01 2.6308353760e+03 
1.0069200001e-04 1.8578163031e-01 2.5359236071e+03 
8.7283077846e-06 1.0000000000e+00 1.6684763158e+03 
1.5387183881e-05 3.5205788296e-01 1.8948106333e+03 
9.8953941819e-05 1.8801888659e-01 2.4929548986e+03 
2.4159543960e-05 1.0000000000e+00 1.4047890932e+03 
2.6686370275e-06 1.0000000000e+00 1.2599637148e+03 
4.5958394129e-05 2.6299402177e-01 2.5151738437e+03 
2.5567112438e-05 3.0173110936e-01 2.3967158419e+03 
3.2941470629e-05 3.2729124955e-01 2.3735830057e+03 
5.5516557090e-05 2.7265694967e-01 2.5897649080e+03 
4.5431262477e-05 2.0283744184e-01 2.0426333367e+03 
3.3883130081e-06 1.0000000000e+00 1.3421962879e+03 
9.0711198277e-05 2.2707036805e-01 2.5396720252e+03 
1.3022494501e-05 4.8560738209e-01 1.8288629867e+03 
8.7549425086e-05 2.1385208359e-01 2.5183286994e+03 
1.3846222905e-05 1.0000000000e+00 1.7589869077e+03 
4.6147130159e-05 1.1327331731e-01 2.3447424841e+03 
7.4435798065e-05 2.6522237377e-01 2.5193588561e+03 
3.5708601652e-04 2.9558412913e-01 2.4197831366e+03 
7.5910173277e-06 3.7106970572e-01 2.3698825766e+03 
4.2221392435e-06 1.0000000000e+00 1.2817421852e+03 
1.9640733103e-05 3.3089716459e-01 2.5636800181e+03 
7.2608236291e-06 3.6359205268e-01 2.6020524523e+03 
3.2570954387e-05 1.1496954847e-01 2.3486013116e+03 
9.3269600352e-05 1.8356964917e-01 2.5131914285e+03 
5.8239920727e-06 1.0000000000e+00 1.3386894119e+03 
6.7417197349e-05 1.4497964309e-01 2.4438679102e+03 
2.0135976267e-04 1.4498730100e-01 2.6657068035e+03 
1.0757259308e-04 6.0347107035e-02 2.1923418288e+03 
2.2090579104e-05 2.7995004291e-01 2.4004115399e+03 
2.4122525182e-05 3.9663445258e-01 1.8695274078e+03 
1.3900731095e-04 1.7253541698e-01 2.6436077080e+03 
3.2445805851e-06 1.0000000000e+00 1.3604143399e+03 
7.2704862429e-06 1.0000000000e+00 1.1674378121e+03 
2.2110082292e-04 1.4499064024e-01 2.6422180926e+03 
1.6112959486e-05 3.0188617339e-01 2.3746537508e+03 
7.4366575256e-05 6.1220334548e-02 2.4095260509e+03 
2.8406117870e-04 1.7951928063e-01 2.5075703551e+03 
1.0426894379e-04 1.9272155689e-01 2.5346462837e+03 
1.0445451070e-04 2.1678397466e-01 2.5254370414e+03 
7.7916471559e-06 1.0000000000e+00 1.6002407947e+03 
6.7389988897e-06 1.0000000000e+00 1.4923826369e+03 
2.2490791856e-05 3.3144375834e-01 2.3708279739e+03 
9.3044482554e-06 1.0000000000e+00 1.5530082274e+03 
1.3350429568e-05 1.0000000000e+00 1.7945632132e+03 
8.6886868444e-06 1.0000000000e+00 1.1836698153e+03 
8.4261937767e-05 2.1483130527e-01 2.5600789117e+03 
1.3594906736e-04 1.9838454417e-01 2.5749971144e+03 
1.4253349225e-05 3.2087632970e-01 2.7519406111e+03 
1.2637685731e-04 1.9088654053e-01 2.5897582925e+03 
1.0284676814e-04 3.3040494223e-01 1.9174042492e+03 
3.4116908234e-05 2.8051412861e-01 2.5575807140e+03 
1.5317139873e-04 2.3651574869e-01 2.5862332659e+03 
1.3599661786e-04 1.1979957439e-01 2.1404245216e+03 
5.1222685288e-05 3.5223147192e-02 2.2634291592e+03 
1.3041051509e-04 1.0000000000e+00 3.0000000000e+02 
1.2268757568e-04 1.6269020503e-01 2.0885067623e+03 
2.0704834519e-04 1.6531519869e-01 2.6072789448e+03 
8.5311456951e-05 0.0000000000e+00 2.3176591400e+03 
7.3937597868e-04 1.0000000000e+00 3.0000000000e+02 
2.8505283873e-05 2.0249285983e-01 2.3451602275e+03 
8.7183403885e-06 1.0000000000e+00 1.3065578728e+03 
1.1752864146e-04 1.0000000000e+00 4.2911373307e+02 
1.9842967094e-04 1.4932723146e-01 2.4377787445e+03 
1.6153694729e-04 1.6248713343e-01 2.5994900299e+03 
7.1679812744e-06 3.7122704447e-01 2.4026985719e+03 
2.2755691897e-04 1.2923314273e-01 2.6803275552e+03 
2.0476222192e-05 1.6430209616e-01 2.0881824897e+03 
2.3401490827e-05 9.9657870531e-02 2.1724959985e+03 
2.3215984820e-05 3.3897440233e-01 2.4957349409e+03 
7.1419362151e-06 3.7955961969e-01 2.4472784259e+03 
6.2169388652e-06 3.7099214993e-01 2.5684507078e+03 
2.6558275993e-05 1.0000000000e+00 1.6930058067e+03 
4.9040864696e-05 2.3538114340e-01 2.4392641394e+03 
9.4097421610e-06 1.0000000000e+00 1.4851361394e+03 
7.5251187124e-06 3.6444453341e-01 2.3511144839e+03 
1.1058379733e-05 1.0000000000e+00 1.7349174963e+03 
5.8918506703e-05 2.8971254335e-02 2.2310840099e+03 
3.1176620435e-05 3.0524717914e-01 1.9399502383e+03 
1.2490563503e-05 3.4957280836e-01 2.3377046418e+03 
1.5669849080e-04 0.0000000000e+00 2.4105093229e+03 
1.3179119206e-05 1.0000000000e+00 1.4488309015e+03 
2.5822064959e-04 2.0158304357e-01 2.6749678799e+03 
3.4623739361e-05 2.6698256785e-01 2.4421517947e+03 
4.6358489753e-05 4.0414284795e-02 2.2629480214e+03 
8.7224451464e-06 3.7766045574e-01 2.4797156426e+03 
1.2726091546e-05 3.4327033066e-01 1.9070932410e+03 
5.7930490640e-05 2.2094453104e-01 2.4662418392e+03 
1.7505134424e-04 1.0000000000e+00 9.0250914021e+02 
1.1048755431e-05 1.7990595317e-01 2.2701244941e+03 
3.9648266977e-05 2.8271982991e-01 2.4564239887e+03 
7.9614702692e-05 2.4049090033e-01 2.4803695167e+03 
1.1052253382e-04 1.9612894559e-01 2.6565663364e+03 
4.6688346316e-05 2.5494444886e-01 2.4410528850e+03 
1.7155395419e-05 4.1398943488e-01 1.8589491595e+03 
7.8665783737e-06 3.7683959494e-01 2.4852360905e+03 
1.7388749358e-05 3.1631347392e-01 2.4087406153e+03 
9.9889997584e-06 1.0000000000e+00 1.6255254184e+03 
1.8083073704e-05 3.0849258693e-01 2.7710943947e+03 
1.3824022771e-04 9.4465585402e-02 2.4382675666e+03 
1.0080758968e-04 2.1608240294e-01 2.4843471169e+03 
9.6221917809e-06 3.7788248277e-01 2.4742254009e+03 
6.1246285158e-06 3.7933611551e-01 2.4181371778e+03 
2.4544957091e-04 1.9338590241e-01 2.5109044684e+03 
5.4204346265e-05 3.0888065186e-01 2.4890765188e+03 
5.7531125945e-05 3.3730806921e-02 2.3368543484e+03 
8.6361673390e-05 8.3722543608e-02 2.3884183178e+03 
2.2219816691e-05 1.0000000000e+00 1.7608754509e+03 
8.4179704660e-06 3.7061397510e-01 2.5239915038e+03 
5.1256087512e-04 1.0000000000e+00 3.0000000000e+02 
5.3819104099e-05 3.3232907582e-01 1.9151198211e+03 
7.0004110590e-06 3.6209501215e-01 2.6195639813e+03 
2.0893217923e-05 3.1898124469e-01 2.5135356314e+03 
3.5229305849e-05 2.8241550452e-01 2.4116896221e+03 
6.9724354991e-05 6.9358537303e-02 2.3574042940e+03 
1.3135461209e-05 1.0000000000e+00 1.3171504309e+03 
6.1811047778e-05 2.5515805164e-01 2.5839969187e+03 
3.5634380770e-05 6.7209667740e-02 2.3024541762e+03 
2.2392035310e-05 3.2963318168e-01 2.5009295906e+03 
1.7726275486e-05 4.1986978244e-01 1.8571789032e+03 
1.1177697186e-05 3.6229648122e-01 2.6410597422e+03 
1.9574352736e-05 3.2422237859e-01 2.4865081957e+03 
1.4038802480e-05 1.0000000000e+00 1.6502952824e+03 
7.7877238619e-05 9.2017662825e-02 2.1694953339e+03 
4.8590848663e-05 1.9972003566e-01 2.0447822287e+03 
3.1674123022e-05 1.0000000000e+00 1.7566279975e+03 
5.8700468419e-06 1.0000000000e+00 1.4617794199e+03 
1.4820551345e-05 2.3164804200e-01 2.0082583678e+03 
6.9156878426e-05 2.7304798499e-01 2.4682039212e+03 
2.1731517349e-04 1.5905592123e-01 2.6197747716e+03 
4.3546775247e-05 1.0000000000e+00 9.4209831609e+02 
1.0014511010e-04 1.9511305041e-01 2.7037239851e+03 
4.9515430526e-05 1.6881667542e-01 2.0794019461e+03 
1.4680748961e-05 1.0000000000e+00 1.6418128902e+03 
6.6068717742e-05 2.1563425364e-01 2.4836514060e+03 
3.1607519249e-05 3.2484011448e-01 1.9180438303e+03 
6.4305537725e-05 2.3825697725e-01 2.5476466651e+03 
5.5667967010e-05 2.4575092187e-01 2.5170294128e+03 
2.7912230791e-05 1.7671634793e-01 2.3454340236e+03 
2.5059011774e-05 2.7346884552e-01 1.9689240206e+03 
2.4331691549e-04 1.5914119884e-01 2.6181374438e+03 
6.7261432593e-06 3.7200262454e-01 2.5501440857e+03 
7.5615939448e-05 1.2647653174e-01 2.3201729308e+03 
2.9632804063e-05 2.9299902518e-01 2.5009671809e+03 
2.2253935496e-05 2.9857322194e-01 2.7663525865e+03 
6.4512876188e-05 1.0817882682e-01 2.1492273785e+03 
1.0092283849e-05 3.2965363699e-01 2.3599499478e+03 
8.0391809569e-05 2.2762052518e-01 2.6760065229e+03 
1.3793867032e-05 3.4249473568e-01 2.7374723857e+03 
3.4151224188e-05 3.0941439045e-01 2.4664005512e+03 
9.4961050788e-06 3.2035670010e-01 2.8047799036e+03 
1.2913826133e-04 1.9695840980e-01 2.6028513408e+03 
1.0892259204e-04 1.6027995712e-01 2.4072102682e+03 
2.2451053902e-05 9.5866415171e-02 2.2120804661e+03 
4.5184546505e-05 6.3409666743e-02 2.3581875292e+03 
8.6027177881e-05 1.4666801154e-01 2.4411350415e+03 
5.1349158089e-05 1.3475132358e-02 2.2426384324e+03 
1.1188394253e-04 2.4444881463e-01 2.5602445337e+03 
4.0710155193e-04 0.0000000000e+00 2.7945063277e+03 
3.6633523979e-05 5.3670610135e-02 2.2786563970e+03 
2.5613661284e-04 1.3388205957e-01 2.7065711131e+03 
3.4794600026e-04 1.6028010852e-01 2.6513855242e+03 
3.8788132147e-05 2.3688688075e-01 2.0043699719e+03 
5.7685742912e-05 1.0000000000e+00 8.8298034828e+02 
8.8353852134e-06 3.5759149311e-01 2.3830226880e+03 
2.8745749328e-05 8.7694587831e-02 2.1802360974e+03 
1.0718084826e-04 9.0979027568e-02 2.1665488734e+03 
2.1227105243e-05 3.0974192488e-01 2.4303553759e+03 
1.0427517168e-04 1.9980123705e-01 2.6548959870e+03 
6.2783670983e-05 1.9549934671e-01 2.0503903784e+03 
1.1337258809e-04 2.1330276404e-01 2.5370097766e+03 
1.7900496005e-05 3.8013040106e-01 2.4298188177e+03 
