# Supplementary material for: Atmospheric CO2 levels from 2.7 billion years ago inferred from micrometeorite oxidation
Source: Sci Adv. 2020 Jan 22;6(4):eaay4644. doi: 10.1126/sciadv.aay4644 (PMC6976288; doi:10.1126/sciadv.aay4644)
Supplement: Data file S1 [file aay4644_Data_file_S1.zip › co2_atmos/co2_84/args_array.dat]

Mass [kg]        Velocity [m s-1]    Theta [rad]    CO2 [wt. frac]    
1.0841716752e-08 1.2320924907e+04 5.1013757410e-01 8.4000000000e-01 
1.5425804986e-07 1.6185835775e+04 1.0612505799e+00 8.4000000000e-01 
7.2288582716e-11 2.0000000000e+04 9.8918530592e-01 8.4000000000e-01 
1.5515952567e-10 1.5329176184e+04 1.1460595191e-01 8.4000000000e-01 
3.5023188618e-07 1.9563173061e+04 1.1658014097e+00 8.4000000000e-01 
5.3420379696e-13 1.2622309351e+04 4.7389583250e-01 8.4000000000e-01 
1.4499308117e-09 1.1625045649e+04 7.5845695828e-01 8.4000000000e-01 
5.7066414670e-10 1.3964313376e+04 2.3237192365e-01 8.4000000000e-01 
4.3387926557e-10 1.5381786264e+04 1.4311503341e+00 8.4000000000e-01 
5.3366732598e-06 1.4364214848e+04 8.3692688150e-01 8.4000000000e-01 
1.3830728271e-08 2.0000000000e+04 5.7384327562e-01 8.4000000000e-01 
1.6450428438e-06 1.1431257548e+04 1.1533573443e+00 8.4000000000e-01 
3.9980448120e-11 1.1906570230e+04 9.1537635248e-01 8.4000000000e-01 
5.6720939624e-09 1.1255021275e+04 3.2206021719e-01 8.4000000000e-01 
1.7689047158e-07 1.1542990335e+04 3.8245521817e-01 8.4000000000e-01 
1.2914931102e-08 1.6041915017e+04 5.3621860988e-01 8.4000000000e-01 
3.2712038514e-08 1.2613213007e+04 9.7381792288e-01 8.4000000000e-01 
1.1049369293e-09 2.0000000000e+04 5.2774605805e-01 8.4000000000e-01 
5.4013346009e-11 1.1924503366e+04 3.4646084210e-01 8.4000000000e-01 
5.8851038083e-10 1.7136595465e+04 6.4228553562e-01 8.4000000000e-01 
1.0494933595e-08 1.4892565230e+04 6.2895442770e-01 8.4000000000e-01 
9.5288620766e-08 1.3849251903e+04 1.1842398922e+00 8.4000000000e-01 
5.1361453591e-08 1.1521108209e+04 9.5805984091e-01 8.4000000000e-01 
2.2950915978e-08 1.8171380366e+04 1.2707112562e+00 8.4000000000e-01 
1.4847399615e-05 1.6321429104e+04 5.1778520849e-01 8.4000000000e-01 
1.5433994912e-09 1.2927871236e+04 1.4978585217e+00 8.4000000000e-01 
1.9008007703e-09 1.2223895337e+04 1.4065050684e+00 8.4000000000e-01 
6.1225168083e-09 1.2939931582e+04 4.5439305140e-01 8.4000000000e-01 
1.3171883804e-06 1.4654167295e+04 8.2662568583e-01 8.4000000000e-01 
3.9881257763e-09 1.4061012113e+04 9.2831249808e-01 8.4000000000e-01 
7.0266988440e-08 1.1885451139e+04 5.3529512004e-01 8.4000000000e-01 
2.3315764740e-05 1.7611482407e+04 6.5518860878e-01 8.4000000000e-01 
9.3563089223e-11 1.1870447594e+04 1.0200044139e+00 8.4000000000e-01 
1.7482702690e-10 1.2755062021e+04 6.5891133232e-01 8.4000000000e-01 
6.9612048225e-08 1.1287954556e+04 1.0446552728e+00 8.4000000000e-01 
1.1598187430e-05 1.3983042506e+04 7.9514017340e-01 8.4000000000e-01 
1.7672645138e-10 2.0000000000e+04 1.4665732905e-01 8.4000000000e-01 
7.5798259136e-10 1.2158156724e+04 9.7905869211e-01 8.4000000000e-01 
1.5169819246e-08 1.2695496397e+04 1.1751228339e+00 8.4000000000e-01 
6.8443250125e-11 1.1305209063e+04 8.2061182513e-01 8.4000000000e-01 
1.7417289789e-06 1.5300227377e+04 1.2943227286e+00 8.4000000000e-01 
3.8529128046e-06 1.2812232396e+04 7.4841059183e-01 8.4000000000e-01 
7.1882998616e-10 1.2542172276e+04 1.0693712590e+00 8.4000000000e-01 
4.7155657493e-06 1.7212498418e+04 1.7945978189e-01 8.4000000000e-01 
3.3138514722e-10 1.3824877650e+04 1.0938079937e+00 8.4000000000e-01 
4.6063670898e-08 1.2404573140e+04 1.4384054446e+00 8.4000000000e-01 
2.8129301013e-08 1.5858062209e+04 8.4738707272e-01 8.4000000000e-01 
9.3081225921e-10 1.3518375233e+04 8.1910543188e-01 8.4000000000e-01 
1.2087044636e-09 1.5394659186e+04 4.8364444841e-01 8.4000000000e-01 
6.8645012734e-11 1.2978627636e+04 9.2149020480e-01 8.4000000000e-01 
1.2277625925e-09 1.4942082570e+04 1.1021473056e+00 8.4000000000e-01 
5.4848049781e-06 1.3198029094e+04 9.1439949107e-01 8.4000000000e-01 
6.5017354072e-09 1.2429670774e+04 5.2215934653e-01 8.4000000000e-01 
2.0734582681e-12 1.2211133902e+04 8.8208305484e-01 8.4000000000e-01 
1.3683701340e-07 1.1650813534e+04 7.7061471504e-01 8.4000000000e-01 
6.0160787113e-08 2.0000000000e+04 1.1609407388e+00 8.4000000000e-01 
4.3587794860e-10 1.6222626111e+04 8.9505965148e-01 8.4000000000e-01 
4.8560452967e-12 1.6066017521e+04 1.4381190980e+00 8.4000000000e-01 
6.7280042046e-06 1.6040425216e+04 8.0394046810e-01 8.4000000000e-01 
8.0565755654e-07 1.8920862732e+04 9.8646846675e-01 8.4000000000e-01 
2.1353368453e-09 1.2719329450e+04 1.2443653606e+00 8.4000000000e-01 
4.5948245798e-09 1.4085162633e+04 9.2764947740e-01 8.4000000000e-01 
1.3059505954e-07 1.2363648739e+04 5.4935159918e-01 8.4000000000e-01 
3.6471698032e-09 1.6678049203e+04 9.1617906585e-01 8.4000000000e-01 
1.7435452292e-07 1.1289040931e+04 1.2425761187e+00 8.4000000000e-01 
2.1361379195e-07 2.0000000000e+04 1.1845421940e-01 8.4000000000e-01 
1.3517466668e-08 1.1732522068e+04 7.6902421126e-01 8.4000000000e-01 
3.5635230101e-07 1.3690746559e+04 1.1269536793e+00 8.4000000000e-01 
1.8046081811e-07 1.1772413774e+04 5.2245967222e-01 8.4000000000e-01 
2.0913885813e-09 1.3730282043e+04 6.8189183365e-01 8.4000000000e-01 
1.9561195768e-09 1.1752174878e+04 8.1938961991e-01 8.4000000000e-01 
3.1273701559e-08 1.1446940694e+04 6.8667348102e-01 8.4000000000e-01 
2.6952778880e-12 1.1578142225e+04 7.7387697138e-01 8.4000000000e-01 
1.1926347633e-05 1.1727956445e+04 8.2476245205e-01 8.4000000000e-01 
7.7745509686e-09 1.6414260324e+04 4.5542237848e-01 8.4000000000e-01 
8.6235954614e-10 1.1605936969e+04 5.7153293347e-01 8.4000000000e-01 
1.5466103344e-07 1.2012503403e+04 8.9830943887e-01 8.4000000000e-01 
1.6884184427e-09 1.1688942099e+04 2.6512450502e-01 8.4000000000e-01 
1.1375371961e-10 1.3285175740e+04 5.2327601765e-01 8.4000000000e-01 
9.4175746683e-09 1.6239312767e+04 7.5400499415e-01 8.4000000000e-01 
8.1747355480e-09 1.2033112186e+04 1.9796905741e-01 8.4000000000e-01 
8.4777771379e-11 1.3638337409e+04 1.1274899497e+00 8.4000000000e-01 
7.7198018887e-07 1.1526344935e+04 8.4169640673e-01 8.4000000000e-01 
1.0533773518e-09 2.0000000000e+04 7.9603282741e-01 8.4000000000e-01 
4.3439539204e-07 2.0000000000e+04 7.2637584298e-01 8.4000000000e-01 
3.5871445215e-08 1.3441573139e+04 4.5650235678e-01 8.4000000000e-01 
5.8478657775e-09 1.4216354125e+04 1.0508464829e+00 8.4000000000e-01 
4.2327268289e-06 1.2769123091e+04 1.3528166711e+00 8.4000000000e-01 
6.0081499223e-11 1.1389302622e+04 7.7655233920e-01 8.4000000000e-01 
2.2642736269e-08 1.3351695560e+04 6.1807858017e-01 8.4000000000e-01 
9.6869421213e-10 1.2332826112e+04 7.6526323820e-01 8.4000000000e-01 
1.4904990603e-05 2.0000000000e+04 5.8258167018e-01 8.4000000000e-01 
1.7341696273e-09 1.1564975675e+04 1.1913090920e+00 8.4000000000e-01 
1.1107877534e-06 1.2100843349e+04 6.6483028799e-01 8.4000000000e-01 
1.4315451909e-09 1.7035431354e+04 1.0418085232e+00 8.4000000000e-01 
9.4271971681e-07 2.0000000000e+04 6.0321129193e-01 8.4000000000e-01 
2.6139466759e-10 1.4444667383e+04 8.7191858257e-01 8.4000000000e-01 
1.6440445388e-08 1.3589911682e+04 1.8623278616e-01 8.4000000000e-01 
3.3527525233e-09 1.1623868290e+04 7.3580792364e-01 8.4000000000e-01 
1.3834550842e-05 1.5484026449e+04 4.5258561267e-01 8.4000000000e-01 
5.3087299627e-11 1.2150856769e+04 8.1309368159e-01 8.4000000000e-01 
1.2658091955e-08 1.1967063443e+04 5.8551036264e-01 8.4000000000e-01 
5.5862536122e-08 1.2295337139e+04 8.1043984870e-01 8.4000000000e-01 
2.4275928415e-10 1.4220847944e+04 6.1416251300e-01 8.4000000000e-01 
5.1675071452e-09 1.6605232839e+04 1.1817116630e+00 8.4000000000e-01 
2.4522222807e-09 1.5228716350e+04 9.2003659521e-01 8.4000000000e-01 
1.8616306166e-10 1.3613594411e+04 5.8287278388e-01 8.4000000000e-01 
6.7188076199e-09 1.4369854414e+04 1.1698938211e+00 8.4000000000e-01 
1.8269357325e-09 1.9388609407e+04 5.5650774633e-01 8.4000000000e-01 
5.1440525662e-10 1.2234809979e+04 4.7157693910e-01 8.4000000000e-01 
2.4938379683e-08 1.1271128322e+04 1.2451120767e+00 8.4000000000e-01 
3.4916126109e-10 1.5553296297e+04 9.6827071008e-01 8.4000000000e-01 
8.4482335591e-11 2.0000000000e+04 9.1043795521e-01 8.4000000000e-01 
1.5968576919e-09 1.2020558306e+04 3.9344366187e-01 8.4000000000e-01 
1.5787463957e-10 1.3948722660e+04 9.0354697042e-01 8.4000000000e-01 
7.6080938603e-08 1.2299795479e+04 8.0745566641e-01 8.4000000000e-01 
3.7878113352e-06 1.3203287002e+04 6.7647087550e-01 8.4000000000e-01 
2.6341324137e-07 1.9139624981e+04 4.9149139099e-01 8.4000000000e-01 
9.3496048595e-09 1.1859304871e+04 1.1394456918e+00 8.4000000000e-01 
1.1645772928e-07 1.2430679977e+04 4.5372613617e-01 8.4000000000e-01 
8.5230456344e-09 1.4450185844e+04 1.3132789012e+00 8.4000000000e-01 
9.9645200139e-08 1.2394391779e+04 4.5916181593e-01 8.4000000000e-01 
5.4289834664e-09 1.9110811315e+04 2.0587682636e-01 8.4000000000e-01 
4.7116405300e-07 1.2433304477e+04 7.3275162055e-01 8.4000000000e-01 
3.1598883342e-08 1.1623204265e+04 5.1753060654e-02 8.4000000000e-01 
3.3383462179e-12 1.4302918788e+04 2.1737498670e-01 8.4000000000e-01 
3.4656838016e-10 1.4286952354e+04 1.1466315665e+00 8.4000000000e-01 
4.0576898984e-10 1.2003722223e+04 1.8763700462e-01 8.4000000000e-01 
2.9139271908e-10 1.8606122539e+04 2.4567048127e-01 8.4000000000e-01 
2.7008337553e-11 1.5109948044e+04 1.1821398315e+00 8.4000000000e-01 
8.0867775261e-11 1.1755077997e+04 6.3067185832e-01 8.4000000000e-01 
1.6835577395e-07 1.2072415011e+04 7.0399730980e-01 8.4000000000e-01 
8.9339312362e-07 1.4730659064e+04 8.9506506699e-01 8.4000000000e-01 
6.5334121012e-09 1.1600816699e+04 6.9028351485e-01 8.4000000000e-01 
8.3244817896e-10 1.3409578675e+04 3.2137918128e-01 8.4000000000e-01 
4.9853251491e-11 1.5055543586e+04 5.5731812165e-01 8.4000000000e-01 
5.2536055964e-08 1.1684078484e+04 4.7281388274e-01 8.4000000000e-01 
2.5540897722e-07 1.2033828657e+04 1.0815665110e+00 8.4000000000e-01 
3.2005094938e-09 1.4325746062e+04 4.1579782262e-01 8.4000000000e-01 
1.3932624345e-09 1.2265125872e+04 1.0705054865e-01 8.4000000000e-01 
3.2447094695e-08 1.2795656030e+04 1.0097792092e+00 8.4000000000e-01 
2.8671211222e-06 1.2783480414e+04 1.2700459099e+00 8.4000000000e-01 
2.3682694479e-08 1.2198420698e+04 4.8029304607e-01 8.4000000000e-01 
1.7057198368e-11 2.0000000000e+04 1.5822929721e-01 8.4000000000e-01 
1.7874713132e-09 1.1672273477e+04 6.7340709670e-01 8.4000000000e-01 
1.7749607813e-05 1.1561217238e+04 6.0980883468e-01 8.4000000000e-01 
8.3431646488e-09 1.2524816330e+04 1.2608374428e-01 8.4000000000e-01 
3.1579446670e-08 1.4390642109e+04 1.0901743805e+00 8.4000000000e-01 
1.6151036862e-10 1.5038609020e+04 5.7417782737e-01 8.4000000000e-01 
7.4956144199e-08 1.1386065071e+04 4.9541430687e-01 8.4000000000e-01 
1.3086849984e-08 1.1328281183e+04 5.8756143379e-02 8.4000000000e-01 
3.6808815888e-11 1.2081169560e+04 1.0851941094e+00 8.4000000000e-01 
7.8551094655e-09 1.1333019726e+04 2.2496657698e-01 8.4000000000e-01 
1.4787746133e-08 1.1898330230e+04 7.5486676526e-01 8.4000000000e-01 
2.9223318906e-10 1.9953768968e+04 1.2573185467e+00 8.4000000000e-01 
1.6119736906e-08 1.3520180414e+04 1.0102433767e+00 8.4000000000e-01 
7.9042242247e-09 1.2011149788e+04 1.1973142816e+00 8.4000000000e-01 
1.7944415688e-09 1.3253606851e+04 6.1180750533e-01 8.4000000000e-01 
3.6943889162e-09 1.1280674183e+04 4.8467971586e-01 8.4000000000e-01 
8.2748682464e-13 1.6328186461e+04 1.1489031013e+00 8.4000000000e-01 
6.5565318854e-11 1.4180065647e+04 7.8814141922e-01 8.4000000000e-01 
2.8797637866e-11 1.2303716869e+04 4.9113785828e-01 8.4000000000e-01 
7.0224184249e-10 1.1244929100e+04 1.0319335207e+00 8.4000000000e-01 
5.8106268220e-11 2.0000000000e+04 8.8935979724e-01 8.4000000000e-01 
4.0270353323e-09 2.0000000000e+04 1.2439223878e+00 8.4000000000e-01 
1.7841004167e-11 1.2129262705e+04 2.5247165657e-01 8.4000000000e-01 
2.8851248817e-10 1.2784620564e+04 1.4439519365e+00 8.4000000000e-01 
9.2120947744e-08 2.0000000000e+04 9.2221181653e-01 8.4000000000e-01 
5.0416901670e-08 1.4295081852e+04 2.9186248857e-01 8.4000000000e-01 
4.0015178157e-09 2.0000000000e+04 1.5036972458e+00 8.4000000000e-01 
1.1772285939e-10 1.3533614825e+04 1.2184946802e+00 8.4000000000e-01 
3.2172891703e-09 2.0000000000e+04 1.4269763603e+00 8.4000000000e-01 
2.4340004889e-10 1.4464520766e+04 1.1821276149e+00 8.4000000000e-01 
1.1911741773e-07 1.4012275895e+04 1.0989512651e+00 8.4000000000e-01 
1.0754765277e-06 1.5642957635e+04 5.9246939738e-01 8.4000000000e-01 
2.6208189065e-07 1.1938619714e+04 1.1076995298e+00 8.4000000000e-01 
1.2388280433e-09 1.1472894241e+04 1.1943301161e+00 8.4000000000e-01 
7.4919364742e-09 1.3356808978e+04 9.7210057201e-01 8.4000000000e-01 
4.2495004089e-06 1.5792584319e+04 1.2066765048e+00 8.4000000000e-01 
6.1547862481e-08 1.3468942136e+04 9.7761828938e-01 8.4000000000e-01 
1.8490722129e-09 1.5904472282e+04 5.6532797038e-01 8.4000000000e-01 
4.7209700516e-08 1.2218611074e+04 8.4653613685e-01 8.4000000000e-01 
2.9744298625e-11 1.6217151000e+04 7.6056150641e-01 8.4000000000e-01 
1.5927006348e-11 1.1518004223e+04 5.4301744380e-01 8.4000000000e-01 
5.7160969661e-09 1.5189860695e+04 4.0152273698e-01 8.4000000000e-01 
4.4741861588e-10 1.2683045261e+04 4.8292888865e-01 8.4000000000e-01 
2.6190534471e-08 1.5886277592e+04 1.0780489152e+00 8.4000000000e-01 
1.2116307415e-06 1.2750286723e+04 9.3149468914e-01 8.4000000000e-01 
9.6128989497e-08 1.3014609314e+04 9.9152553665e-01 8.4000000000e-01 
8.2057105214e-06 1.6292331070e+04 1.0816618317e+00 8.4000000000e-01 
1.4439129728e-09 1.1555762652e+04 3.9206851732e-01 8.4000000000e-01 
2.7416115067e-09 1.6031201685e+04 8.5775417764e-01 8.4000000000e-01 
9.9825014012e-06 1.1867296017e+04 1.8772496701e-01 8.4000000000e-01 
2.4741684812e-06 1.1409693456e+04 9.3418416712e-01 8.4000000000e-01 
2.2815077253e-10 1.3126825137e+04 1.1281611032e+00 8.4000000000e-01 
6.1388595342e-10 2.0000000000e+04 9.5982581665e-01 8.4000000000e-01 
2.1259351179e-09 1.8681243425e+04 1.2164168984e+00 8.4000000000e-01 
1.0284714271e-09 1.2594750052e+04 1.1518603385e+00 8.4000000000e-01 
1.3902620089e-09 1.1866221623e+04 9.8501701518e-01 8.4000000000e-01 
6.2788459155e-06 1.4230788914e+04 4.8388303448e-01 8.4000000000e-01 
2.0632083909e-11 1.1754778546e+04 7.7449661853e-01 8.4000000000e-01 
1.9021732679e-09 1.3824873435e+04 8.1366166525e-01 8.4000000000e-01 
1.9825120926e-07 1.4301229778e+04 4.6008878645e-01 8.4000000000e-01 
4.3378120951e-11 1.4957678618e+04 1.4957627888e-01 8.4000000000e-01 
9.6652454868e-06 1.1900063182e+04 8.7429354279e-01 8.4000000000e-01 
2.6320459778e-06 1.8577840169e+04 1.2278096928e+00 8.4000000000e-01 
2.8250576094e-11 1.1886805155e+04 1.1365851343e+00 8.4000000000e-01 
2.5354859823e-07 1.1944764406e+04 1.0983625237e+00 8.4000000000e-01 
1.5658058046e-06 1.8713464331e+04 4.4837659490e-01 8.4000000000e-01 
2.0915849055e-11 1.9900144684e+04 1.1657205164e+00 8.4000000000e-01 
5.9469810074e-08 1.5005199673e+04 4.8907839591e-01 8.4000000000e-01 
8.8778043454e-08 1.1452867711e+04 8.7802387732e-01 8.4000000000e-01 
9.1310641774e-07 1.5509993718e+04 1.0163720516e+00 8.4000000000e-01 
2.4331766752e-09 1.1529940057e+04 1.4175934399e+00 8.4000000000e-01 
3.6405909527e-10 1.1917176855e+04 1.1327201779e+00 8.4000000000e-01 
1.9326215712e-09 1.3292711389e+04 3.8507693125e-01 8.4000000000e-01 
2.6346650147e-07 1.2445156845e+04 9.5451746363e-01 8.4000000000e-01 
4.1743431528e-09 1.1628816485e+04 1.1213922099e+00 8.4000000000e-01 
4.0950882468e-11 1.2057934083e+04 1.3953883894e+00 8.4000000000e-01 
8.4332154836e-09 1.2057108399e+04 7.2785289435e-01 8.4000000000e-01 
1.4014390872e-08 1.2336473397e+04 4.5128844923e-01 8.4000000000e-01 
3.2656567890e-10 1.2915270945e+04 8.3329999590e-01 8.4000000000e-01 
3.7779444745e-10 1.1346745901e+04 9.5434897584e-01 8.4000000000e-01 
1.4731038559e-08 1.4307665040e+04 5.4832066902e-01 8.4000000000e-01 
5.8768754087e-08 1.3286728775e+04 1.2214273208e-01 8.4000000000e-01 
2.3586659806e-08 1.3888400049e+04 3.5592878008e-01 8.4000000000e-01 
8.6834565274e-06 1.3013681004e+04 3.7946599112e-01 8.4000000000e-01 
3.3852173102e-09 1.2428976641e+04 1.1228495763e+00 8.4000000000e-01 
7.1562305719e-10 1.3998042917e+04 9.3761241022e-01 8.4000000000e-01 
2.9678756885e-11 1.1455257620e+04 7.9949899745e-01 8.4000000000e-01 
2.4084319018e-11 1.2809806205e+04 1.5002202943e+00 8.4000000000e-01 
4.1544262664e-11 1.6718088300e+04 8.2737841363e-01 8.4000000000e-01 
5.8972377728e-08 1.1242513917e+04 1.8778186130e-01 8.4000000000e-01 
5.2444428561e-09 1.6626662146e+04 6.2148410871e-01 8.4000000000e-01 
3.6133057733e-07 1.4687136111e+04 5.5621552514e-01 8.4000000000e-01 
5.5639303095e-12 1.2893127584e+04 7.7373930711e-01 8.4000000000e-01 
3.1349071306e-07 1.1511347322e+04 1.3260494441e+00 8.4000000000e-01 
1.8297827172e-09 1.1387361971e+04 1.0129631157e+00 8.4000000000e-01 
1.7541350868e-07 1.1201964777e+04 6.2018561057e-01 8.4000000000e-01 
1.4039866656e-10 1.1277029689e+04 1.4408361370e+00 8.4000000000e-01 
9.6995128443e-06 1.2746256738e+04 5.5691886635e-01 8.4000000000e-01 
5.2713049950e-10 1.4488211837e+04 1.1041850578e+00 8.4000000000e-01 
1.6995830402e-09 1.1928402204e+04 6.2861645790e-01 8.4000000000e-01 
8.8445103419e-12 1.7283469089e+04 1.0463266434e+00 8.4000000000e-01 
1.6285300918e-07 1.2329885771e+04 1.2874398663e+00 8.4000000000e-01 
1.0113559418e-05 1.1265665698e+04 6.7533210235e-01 8.4000000000e-01 
1.1266794596e-08 1.4529493910e+04 1.2697053859e+00 8.4000000000e-01 
4.5437908776e-11 1.2496316295e+04 9.8491422226e-01 8.4000000000e-01 
1.8926539417e-06 1.3756600046e+04 7.0215845444e-01 8.4000000000e-01 
4.8701743547e-07 1.2789624758e+04 5.9361061784e-01 8.4000000000e-01 
3.3619657797e-11 1.1329678720e+04 7.2783587188e-01 8.4000000000e-01 
4.6792342576e-10 2.0000000000e+04 2.9886720185e-01 8.4000000000e-01 
3.2794855196e-06 1.1830466193e+04 1.0377939880e+00 8.4000000000e-01 
9.5398148600e-11 1.2086205216e+04 1.2976221056e+00 8.4000000000e-01 
3.2092439655e-07 1.3194022431e+04 8.0870530855e-01 8.4000000000e-01 
7.7691374247e-08 1.2401002494e+04 5.5959246755e-01 8.4000000000e-01 
4.2802901493e-10 1.2488112574e+04 9.3856374432e-01 8.4000000000e-01 
9.0990276095e-09 1.2513314092e+04 1.3546855783e+00 8.4000000000e-01 
1.5485257599e-07 1.6824626585e+04 3.6127907512e-01 8.4000000000e-01 
2.0517762992e-11 1.1200678862e+04 1.0637080568e+00 8.4000000000e-01 
1.6894594971e-11 1.2654878856e+04 4.7958005523e-01 8.4000000000e-01 
5.2474686314e-09 1.1960102768e+04 3.0333597531e-01 8.4000000000e-01 
8.7805626119e-10 1.2070642112e+04 8.4659451305e-01 8.4000000000e-01 
2.8102282954e-11 1.6398801419e+04 8.1253950795e-01 8.4000000000e-01 
4.7927898699e-10 1.3348909601e+04 5.1133444767e-01 8.4000000000e-01 
1.2664366736e-12 1.3927391002e+04 7.5772547399e-01 8.4000000000e-01 
2.2641414632e-05 2.0000000000e+04 9.7400789199e-01 8.4000000000e-01 
1.8555816313e-08 1.9290778000e+04 1.2491155792e+00 8.4000000000e-01 
1.7709115049e-05 1.2252386281e+04 5.7017974740e-01 8.4000000000e-01 
1.4781676165e-07 1.8914358732e+04 2.5441110859e-01 8.4000000000e-01 
1.0893136647e-08 1.1215220128e+04 5.7842185462e-01 8.4000000000e-01 
4.0552855580e-06 1.1668944509e+04 1.0057407736e+00 8.4000000000e-01 
1.3086879846e-08 1.8191670084e+04 8.0566917832e-01 8.4000000000e-01 
5.0749520537e-08 1.1676986139e+04 3.5852131736e-01 8.4000000000e-01 
8.3413801610e-11 1.7328084429e+04 1.0353791064e+00 8.4000000000e-01 
2.6429439631e-10 1.3018126140e+04 7.5007121229e-01 8.4000000000e-01 
1.0709638696e-08 1.2340764896e+04 4.7517446932e-01 8.4000000000e-01 
8.5207928650e-10 1.4416700552e+04 2.1775631891e-01 8.4000000000e-01 
2.6391840221e-08 1.1242284454e+04 6.4473042734e-01 8.4000000000e-01 
2.0461274430e-09 2.0000000000e+04 8.2407916238e-01 8.4000000000e-01 
2.5336453216e-07 1.4152663405e+04 9.3341868403e-01 8.4000000000e-01 
1.6660754469e-09 1.1985195198e+04 6.5383238849e-01 8.4000000000e-01 
1.8346267514e-10 1.2171248190e+04 1.9938807408e-01 8.4000000000e-01 
3.5587215774e-09 2.0000000000e+04 1.3917036661e+00 8.4000000000e-01 
3.7818814617e-08 1.1836011518e+04 5.0619683667e-01 8.4000000000e-01 
5.8246468383e-08 1.6917194582e+04 5.6125589046e-01 8.4000000000e-01 
2.0314630470e-09 1.2430890322e+04 7.2485161365e-01 8.4000000000e-01 
3.6722283115e-07 1.1388446472e+04 3.3093229602e-01 8.4000000000e-01 
1.3870489483e-07 1.3873768722e+04 4.5319965009e-01 8.4000000000e-01 
4.7120937619e-10 1.3720132286e+04 1.5052479131e+00 8.4000000000e-01 
3.2187017409e-09 1.2753460440e+04 4.3589065838e-01 8.4000000000e-01 
1.1231249926e-07 1.3626255848e+04 4.5633431773e-01 8.4000000000e-01 
2.8182227308e-08 1.2184718405e+04 4.1743513751e-01 8.4000000000e-01 
2.3261814128e-09 1.1979246579e+04 6.4528173146e-01 8.4000000000e-01 
4.5181794475e-10 1.2898176287e+04 1.2056071218e+00 8.4000000000e-01 
4.2198077706e-11 1.1437836817e+04 1.1445052267e+00 8.4000000000e-01 
2.6028831823e-08 1.1905239820e+04 1.1078855718e+00 8.4000000000e-01 
4.3361005229e-11 1.5898886821e+04 1.2507951246e+00 8.4000000000e-01 
3.7468680491e-11 1.2870951014e+04 1.0323949985e+00 8.4000000000e-01 
6.7177577801e-10 1.5782944198e+04 1.1408085604e+00 8.4000000000e-01 
8.2576549053e-08 2.0000000000e+04 8.0938898984e-01 8.4000000000e-01 
9.8299567352e-07 1.4863641535e+04 4.7873351142e-01 8.4000000000e-01 
9.4874939092e-09 1.3720537529e+04 9.6870482087e-01 8.4000000000e-01 
1.8665985470e-10 2.0000000000e+04 5.1711835071e-01 8.4000000000e-01 
8.9061860465e-07 1.2571966742e+04 5.0746213954e-01 8.4000000000e-01 
2.3623297327e-09 1.1337559179e+04 1.0433382179e+00 8.4000000000e-01 
7.1563030233e-08 1.1283756956e+04 2.1537984101e-01 8.4000000000e-01 
5.4979457554e-10 1.4477564820e+04 1.1176311814e+00 8.4000000000e-01 
3.1472943657e-08 1.4068594472e+04 2.9721565607e-01 8.4000000000e-01 
4.4471185602e-06 1.8944028515e+04 1.4377935142e+00 8.4000000000e-01 
6.0798637725e-09 1.4216839464e+04 3.5851090944e-01 8.4000000000e-01 
2.7489109381e-10 1.4820135760e+04 5.6138039869e-01 8.4000000000e-01 
2.6308870843e-08 2.0000000000e+04 1.1726087365e+00 8.4000000000e-01 
2.1162490288e-07 1.1484451884e+04 5.0723761532e-01 8.4000000000e-01 
8.8732194389e-10 1.3474469716e+04 5.7586869092e-01 8.4000000000e-01 
2.9605377689e-09 1.1875815071e+04 9.3382403814e-01 8.4000000000e-01 
2.6654600384e-08 1.4809178149e+04 1.3153198613e+00 8.4000000000e-01 
3.7822293293e-11 1.1437472077e+04 5.6298773886e-01 8.4000000000e-01 
8.7386075382e-09 2.0000000000e+04 2.6752870364e-01 8.4000000000e-01 
2.8062295824e-09 1.2519674794e+04 1.2540691006e+00 8.4000000000e-01 
4.3319129187e-08 1.2582661938e+04 8.3277219963e-01 8.4000000000e-01 
2.7997178551e-09 1.4695738204e+04 2.1888153941e-01 8.4000000000e-01 
1.6340343913e-08 1.3080070466e+04 7.4741493506e-01 8.4000000000e-01 
7.8913419835e-09 1.1221709390e+04 1.1393405245e-01 8.4000000000e-01 
1.2073760713e-10 2.0000000000e+04 8.4417354265e-01 8.4000000000e-01 
1.4610997021e-12 1.5166645501e+04 4.3017589045e-01 8.4000000000e-01 
2.2588462650e-09 2.0000000000e+04 8.6859791455e-01 8.4000000000e-01 
7.5023939619e-08 1.1256570643e+04 8.6696460798e-01 8.4000000000e-01 
1.0500487211e-11 1.2133534101e+04 3.3409229094e-01 8.4000000000e-01 
2.8013770885e-08 1.5115099302e+04 1.1332362885e+00 8.4000000000e-01 
9.0104746354e-06 1.4483818258e+04 2.4635033550e-01 8.4000000000e-01 
3.1633826405e-08 1.5949400703e+04 3.2089233527e-01 8.4000000000e-01 
2.5843135482e-10 2.0000000000e+04 9.8371768923e-01 8.4000000000e-01 
1.3497946045e-11 1.2606134393e+04 6.6168934481e-01 8.4000000000e-01 
5.4756937912e-10 1.3661549231e+04 1.4536797468e+00 8.4000000000e-01 
4.5642299854e-08 1.7716077519e+04 5.9694004080e-01 8.4000000000e-01 
7.4960002282e-09 2.0000000000e+04 1.3021389106e+00 8.4000000000e-01 
2.9481398987e-10 1.1229442861e+04 3.4507777117e-01 8.4000000000e-01 
3.3310739907e-08 1.5862750014e+04 1.4042391170e+00 8.4000000000e-01 
9.7525787350e-09 1.1218568035e+04 1.3347114881e+00 8.4000000000e-01 
1.9780345978e-07 1.2515712991e+04 5.8919739408e-01 8.4000000000e-01 
2.4737211736e-08 1.8321051389e+04 2.0449776586e-01 8.4000000000e-01 
1.1199016327e-10 1.3661256826e+04 8.0301792204e-01 8.4000000000e-01 
1.0831157179e-10 1.1985569836e+04 5.5058951732e-01 8.4000000000e-01 
7.0387391605e-11 1.5298398632e+04 8.4872640553e-01 8.4000000000e-01 
1.3043760024e-11 1.3979830782e+04 1.0618184273e+00 8.4000000000e-01 
2.9439296459e-10 1.1245693645e+04 1.1105706183e+00 8.4000000000e-01 
1.8870650643e-09 1.2639626784e+04 7.2524502831e-01 8.4000000000e-01 
1.0801329673e-08 1.3371590025e+04 6.2174538614e-01 8.4000000000e-01 
1.7825367134e-08 1.4949089617e+04 1.0446843987e+00 8.4000000000e-01 
6.1131678783e-09 1.2876578560e+04 3.9476085790e-01 8.4000000000e-01 
2.2367756300e-07 1.2407092581e+04 8.3138023034e-01 8.4000000000e-01 
8.7399035531e-11 1.9215037796e+04 2.5522843732e-01 8.4000000000e-01 
7.7453435146e-11 1.1597757404e+04 4.6202581199e-01 8.4000000000e-01 
1.1908451470e-05 1.5565954918e+04 3.6919028418e-01 8.4000000000e-01 
1.1278922369e-07 1.2242763083e+04 3.7712987688e-01 8.4000000000e-01 
7.6231770097e-09 1.2605655632e+04 5.3852296988e-01 8.4000000000e-01 
1.3847019926e-07 1.8145234357e+04 7.0252664374e-01 8.4000000000e-01 
1.5651144179e-08 1.1358217835e+04 7.5386368627e-01 8.4000000000e-01 
5.6704896944e-08 1.4573128851e+04 3.2952058512e-01 8.4000000000e-01 
1.5011811911e-08 1.8845562071e+04 1.1492673381e+00 8.4000000000e-01 
1.7399310449e-09 1.4587744911e+04 1.2563333369e+00 8.4000000000e-01 
7.8402966119e-08 1.2467865058e+04 1.1426406893e+00 8.4000000000e-01 
1.3822115726e-07 1.4603328705e+04 5.6312659770e-01 8.4000000000e-01 
2.6565777044e-10 2.0000000000e+04 1.4303988410e+00 8.4000000000e-01 
8.9313397348e-10 1.7125812892e+04 7.6001997529e-01 8.4000000000e-01 
6.6741187619e-10 1.1833216872e+04 1.3569432629e+00 8.4000000000e-01 
5.6849734752e-06 1.4391825747e+04 7.1514396648e-01 8.4000000000e-01 
1.2935318541e-10 1.4394814698e+04 7.6416347130e-01 8.4000000000e-01 
1.5591755220e-07 2.0000000000e+04 1.2216314911e+00 8.4000000000e-01 
3.3796843234e-09 1.3230426182e+04 1.1140325631e+00 8.4000000000e-01 
5.1393650377e-09 1.3154180243e+04 5.6276300977e-01 8.4000000000e-01 
3.8471055739e-10 1.1426821049e+04 1.2032189767e+00 8.4000000000e-01 
4.6899013442e-10 1.2858272207e+04 9.8809097924e-01 8.4000000000e-01 
6.4315205757e-08 1.1227370067e+04 6.2430722316e-01 8.4000000000e-01 
4.7644078234e-08 1.4816196608e+04 7.6885859665e-01 8.4000000000e-01 
8.1660979454e-07 1.5944029166e+04 1.4284277134e+00 8.4000000000e-01 
6.1016840786e-09 1.1512033309e+04 1.1043257724e+00 8.4000000000e-01 
4.5159482082e-06 1.2689531487e+04 1.8963257774e-01 8.4000000000e-01 
3.8840646447e-09 1.5840580979e+04 1.3383172040e+00 8.4000000000e-01 
9.2560243032e-06 1.5097463818e+04 3.8934207779e-01 8.4000000000e-01 
5.1027432451e-10 1.5327311927e+04 2.3367990202e-01 8.4000000000e-01 
2.3261222055e-08 1.1930632574e+04 2.0895624334e-01 8.4000000000e-01 
1.8897658153e-09 1.2030603252e+04 6.5290017735e-01 8.4000000000e-01 
2.2282103812e-11 1.2244485485e+04 7.0517664646e-01 8.4000000000e-01 
1.9759897118e-09 1.6828923229e+04 6.5832056806e-01 8.4000000000e-01 
2.4303764037e-08 1.4615534916e+04 3.0871543942e-01 8.4000000000e-01 
3.3697209251e-10 1.4890764412e+04 9.0822050849e-01 8.4000000000e-01 
7.1183005187e-12 1.6351827124e+04 1.7747394855e-01 8.4000000000e-01 
6.9386765270e-10 1.3429397870e+04 7.8330553585e-01 8.4000000000e-01 
3.1462470459e-10 1.3656023604e+04 4.0082492901e-01 8.4000000000e-01 
4.1964375201e-06 1.2824300931e+04 3.8650672488e-01 8.4000000000e-01 
9.2509072225e-09 1.2627996079e+04 3.6218490029e-01 8.4000000000e-01 
2.7771659665e-10 1.4539874194e+04 8.1574487106e-01 8.4000000000e-01 
1.5277048797e-07 1.2407458835e+04 3.0140228625e-01 8.4000000000e-01 
2.2730026120e-10 1.1887966063e+04 8.6908123177e-01 8.4000000000e-01 
1.2845968285e-08 1.3173189577e+04 9.8021458912e-01 8.4000000000e-01 
1.1901092562e-08 1.2168075788e+04 6.7549083344e-01 8.4000000000e-01 
5.8177145851e-10 1.2629515803e+04 6.1977320744e-01 8.4000000000e-01 
1.2480763818e-11 1.3410012043e+04 4.5992601805e-01 8.4000000000e-01 
6.8513342459e-11 1.3048230834e+04 9.7722435133e-01 8.4000000000e-01 
4.5364989554e-08 1.4760817067e+04 1.4061674780e+00 8.4000000000e-01 
1.2709358048e-09 2.0000000000e+04 5.5031911520e-01 8.4000000000e-01 
3.5835555049e-09 1.4732999273e+04 4.6329397653e-01 8.4000000000e-01 
9.7165566771e-11 1.2456577363e+04 1.4082445447e+00 8.4000000000e-01 
5.5179910032e-09 1.2253821656e+04 2.7665185811e-01 8.4000000000e-01 
1.9681811121e-11 1.1226726364e+04 8.6006275471e-01 8.4000000000e-01 
1.2614171999e-08 1.4582880370e+04 6.2832255485e-01 8.4000000000e-01 
3.4797677826e-08 1.5450988631e+04 6.5766247655e-01 8.4000000000e-01 
4.0011415446e-06 1.3667225857e+04 7.1245828462e-01 8.4000000000e-01 
3.2991747038e-08 1.4736839874e+04 8.8486828743e-01 8.4000000000e-01 
4.3438742361e-09 1.3770599168e+04 7.0344583018e-01 8.4000000000e-01 
2.3314774232e-07 1.1943479339e+04 1.4886222142e+00 8.4000000000e-01 
4.4080567351e-08 1.1963978665e+04 6.1566807579e-01 8.4000000000e-01 
2.8314139582e-06 1.9072080086e+04 3.5238174315e-01 8.4000000000e-01 
4.4710121710e-06 1.5734358365e+04 5.7944893897e-01 8.4000000000e-01 
1.9352736349e-08 1.2956432174e+04 5.9841187395e-01 8.4000000000e-01 
1.9077723379e-05 1.5485358022e+04 5.5861537208e-01 8.4000000000e-01 
4.6922268090e-10 1.5052320703e+04 9.1832310336e-01 8.4000000000e-01 
2.9353324915e-11 1.1357049816e+04 1.0452570644e+00 8.4000000000e-01 
1.6660160625e-05 1.3445431546e+04 1.0472694461e+00 8.4000000000e-01 
1.0260912857e-10 1.2488156800e+04 4.3418353296e-01 8.4000000000e-01 
1.7311351384e-07 1.1730773025e+04 1.2840611843e+00 8.4000000000e-01 
3.5214804052e-11 1.7950463359e+04 4.7777878059e-01 8.4000000000e-01 
1.8954790981e-06 1.2567738645e+04 3.3311530622e-01 8.4000000000e-01 
1.0456280414e-09 1.4448038128e+04 2.8738005281e-01 8.4000000000e-01 
2.4903953670e-06 1.2218995061e+04 1.3341875269e+00 8.4000000000e-01 
2.1375676390e-09 1.3731064667e+04 4.9192372327e-01 8.4000000000e-01 
1.2706301613e-08 1.2064560554e+04 9.9885320925e-01 8.4000000000e-01 
3.4273267259e-09 1.1603076664e+04 2.3844376482e-01 8.4000000000e-01 
3.4914503414e-08 1.3706203916e+04 1.2572626753e+00 8.4000000000e-01 
5.6132567118e-09 1.1492974323e+04 6.1713572430e-01 8.4000000000e-01 
2.6371813705e-09 1.3045104505e+04 1.3964148194e+00 8.4000000000e-01 
8.4527110653e-08 1.1351514514e+04 8.0068255245e-01 8.4000000000e-01 
2.5991021980e-11 1.1233979246e+04 6.2073406733e-01 8.4000000000e-01 
9.9942317642e-10 1.3517928529e+04 3.6268695744e-01 8.4000000000e-01 
1.1200465691e-09 1.3915582135e+04 3.3879773077e-01 8.4000000000e-01 
3.3281648357e-10 1.1504115772e+04 1.3498214847e+00 8.4000000000e-01 
5.1238777674e-09 1.2264818673e+04 1.1232840808e+00 8.4000000000e-01 
3.7178258061e-12 1.7680780154e+04 8.6219692988e-01 8.4000000000e-01 
4.1946409845e-08 1.6274732199e+04 1.1636588499e+00 8.4000000000e-01 
2.4925663181e-10 2.0000000000e+04 6.0726250993e-01 8.4000000000e-01 
4.5449213576e-08 1.1861022989e+04 7.6916170646e-01 8.4000000000e-01 
3.9664920563e-10 1.2235959170e+04 1.1385305741e-01 8.4000000000e-01 
5.3436953752e-07 1.2702853992e+04 4.9481288720e-01 8.4000000000e-01 
1.9565171907e-10 1.1343010038e+04 9.1993479795e-01 8.4000000000e-01 
9.3827633824e-09 1.5623720424e+04 4.6007455535e-01 8.4000000000e-01 
2.7514111977e-07 1.5119504395e+04 1.3300959313e+00 8.4000000000e-01 
9.8764410771e-10 2.0000000000e+04 6.2361157663e-01 8.4000000000e-01 
6.6733350013e-09 1.2098119976e+04 1.1607300106e+00 8.4000000000e-01 
5.9734794192e-12 1.2772190145e+04 6.1205595365e-01 8.4000000000e-01 
3.6672764117e-10 1.1265841885e+04 7.8656112587e-01 8.4000000000e-01 
3.8735226216e-07 1.1243970008e+04 7.7174627818e-01 8.4000000000e-01 
4.7733392492e-06 1.2503623356e+04 6.5745763437e-01 8.4000000000e-01 
2.2402539618e-08 1.8614870582e+04 1.2822253506e+00 8.4000000000e-01 
1.4272406043e-09 1.1270199283e+04 8.7479200380e-01 8.4000000000e-01 
1.9345482168e-08 1.3251879119e+04 1.1591603437e+00 8.4000000000e-01 
8.2273432759e-09 1.3216159985e+04 8.7080757584e-01 8.4000000000e-01 
2.0074290881e-08 1.1973746223e+04 3.4518697897e-01 8.4000000000e-01 
1.7419849953e-08 1.1706759142e+04 1.2523701354e+00 8.4000000000e-01 
1.2741152089e-08 1.6907438581e+04 1.2663233482e+00 8.4000000000e-01 
8.1605082826e-11 1.2073213186e+04 7.0707901721e-01 8.4000000000e-01 
4.1794502889e-08 1.1494211344e+04 1.4758720693e+00 8.4000000000e-01 
1.0831937527e-09 1.5641971074e+04 6.3378323845e-01 8.4000000000e-01 
1.3176613006e-09 1.7753076444e+04 8.7133517127e-01 8.4000000000e-01 
1.4404765764e-06 1.1806835672e+04 4.8529313612e-01 8.4000000000e-01 
5.7047809140e-12 1.1618159726e+04 1.0204404969e+00 8.4000000000e-01 
5.1636060061e-10 1.3231716327e+04 3.0929682418e-01 8.4000000000e-01 
3.2622008232e-09 1.1385909894e+04 8.1157021632e-01 8.4000000000e-01 
1.1830161526e-07 1.3451349967e+04 8.8376911770e-01 8.4000000000e-01 
6.8063528343e-11 1.5232285063e+04 2.9115350084e-01 8.4000000000e-01 
6.4936134185e-10 1.5709186831e+04 5.9830034595e-01 8.4000000000e-01 
2.9649261210e-09 1.2490084640e+04 7.2192061249e-01 8.4000000000e-01 
1.3039463778e-09 1.2300349388e+04 2.4240794552e-01 8.4000000000e-01 
2.5388663209e-07 1.3595964328e+04 1.3333811413e+00 8.4000000000e-01 
3.1164016121e-09 1.1697565927e+04 5.4542427019e-01 8.4000000000e-01 
1.7593033356e-08 1.2167649765e+04 1.2930714798e+00 8.4000000000e-01 
1.6260810830e-08 1.1998076403e+04 1.2292626334e+00 8.4000000000e-01 
2.7075048920e-10 1.2483178786e+04 7.3796551824e-01 8.4000000000e-01 
1.7236829656e-09 1.4610052957e+04 3.8130091856e-01 8.4000000000e-01 
1.1773599283e-07 1.6095635726e+04 8.5768210085e-01 8.4000000000e-01 
4.8312100707e-12 1.2158880519e+04 4.6926271544e-01 8.4000000000e-01 
1.7332689513e-10 1.1382117835e+04 7.6832682811e-01 8.4000000000e-01 
1.5958321313e-08 1.1685531842e+04 7.7441234768e-01 8.4000000000e-01 
6.8682628904e-10 1.2243857247e+04 1.3757041231e-01 8.4000000000e-01 
4.1252808730e-09 1.2716369920e+04 7.3571419569e-01 8.4000000000e-01 
1.5332334896e-08 1.1849526156e+04 1.0091646950e+00 8.4000000000e-01 
1.2354818937e-09 1.3661450804e+04 1.0971634186e+00 8.4000000000e-01 
8.5498680857e-07 1.4560210373e+04 1.0359543423e+00 8.4000000000e-01 
3.1606681531e-11 1.2295703186e+04 7.5234071654e-01 8.4000000000e-01 
1.6078202624e-10 1.1653890267e+04 8.5708965060e-01 8.4000000000e-01 
6.9263825865e-12 1.2945446958e+04 1.4122755368e+00 8.4000000000e-01 
1.5339384632e-10 1.9662965880e+04 4.2257002511e-01 8.4000000000e-01 
1.0948341085e-09 1.4843650135e+04 1.8840384662e-01 8.4000000000e-01 
1.6881051468e-09 1.2466188557e+04 3.1756381074e-01 8.4000000000e-01 
1.1662446689e-10 1.2935364707e+04 1.3790043235e+00 8.4000000000e-01 
1.9903915832e-09 2.0000000000e+04 7.3266914852e-01 8.4000000000e-01 
3.7099085986e-10 1.2221125723e+04 4.6171843107e-01 8.4000000000e-01 
9.0410562165e-09 1.2322571208e+04 1.3855709318e+00 8.4000000000e-01 
2.9876865307e-09 1.6068795458e+04 8.5404965964e-01 8.4000000000e-01 
