# Supplementary material for: Atmospheric CO2 levels from 2.7 billion years ago inferred from micrometeorite oxidation
Source: Sci Adv. 2020 Jan 22;6(4):eaay4644. doi: 10.1126/sciadv.aay4644 (PMC6976288; doi:10.1126/sciadv.aay4644)
Supplement: Data file S1 [file aay4644_Data_file_S1.zip › co2_atmos/co2_84/results.dat]

Radius [m]       Fe Area [frac]    Max Temp [k]    
7.0388941038e-05 1.8371771224e-01 2.4858462448e+03 
5.0388836783e-05 2.8705167155e-01 2.5121368612e+03 
1.4196238712e-05 2.1727509907e-01 2.2770980945e+03 
1.9648768120e-05 9.7208346921e-02 2.3023775605e+03 
1.9471113627e-05 3.4816055080e-01 2.5241773366e+03 
2.6313159332e-06 1.0000000000e+00 1.2347411888e+03 
4.5224422803e-05 1.1180304412e-01 2.1101069532e+03 
3.0074207035e-05 8.2630836068e-02 2.3458059891e+03 
2.4550523036e-05 1.0000000000e+00 9.6293604144e+02 
1.2959762491e-04 1.7893298610e-01 2.6912681889e+03 
6.9778023679e-06 3.5885131218e-01 2.5195228178e+03 
3.0246230316e-04 1.4377534007e-01 2.5712181883e+03 
1.1079159162e-05 1.0000000000e+00 1.5686114360e+03 
6.7649281441e-05 0.0000000000e+00 2.3509881127e+03 
1.3235616102e-04 1.4294231136e-01 2.5878022637e+03 
2.7040547102e-05 2.8826637280e-01 2.4891434621e+03 
1.0035363498e-04 1.9433805759e-01 2.4787795914e+03 
6.8727746902e-06 3.6276635173e-01 2.4144731245e+03 
1.2037085684e-05 1.0000000000e+00 1.7868164792e+03 
1.7818354308e-05 3.0187804107e-01 2.3897423977e+03 
3.8925471605e-05 2.6316576740e-01 2.4747837850e+03 
1.1378756202e-04 2.3528681253e-01 2.4651143640e+03 
1.3128320709e-04 2.7045551079e-02 2.4471620306e+03 
4.1893420811e-05 3.2712007075e-01 2.3928996805e+03 
7.0683317047e-05 1.8325446182e-01 2.7986331007e+03 
3.7476920818e-05 1.0000000000e+00 3.0000000000e+02 
4.0169368529e-05 1.0000000000e+00 1.4055065001e+03 
5.5606668178e-05 2.0577435664e-01 2.4734113317e+03 
9.0210340054e-05 2.1505927084e-01 2.6321817471e+03 
5.3374636204e-05 1.8338838349e-01 2.4026892229e+03 
1.0667464948e-04 1.6776140352e-01 2.5432813255e+03 
4.7277255563e-05 2.1153346300e-01 2.8532451752e+03 
1.4696436471e-05 1.0000000000e+00 1.6139319096e+03 
2.1655431423e-05 2.5465156769e-01 1.9699858058e+03 
1.5021291677e-04 0.0000000000e+00 2.4123874785e+03 
1.7033344996e-04 1.4109264603e-01 2.7322669284e+03 
6.3868439502e-06 3.5370071482e-01 2.3708660507e+03 
3.5194811597e-05 2.6757529990e-01 1.9584151823e+03 
9.6152495124e-05 0.0000000000e+00 2.2681227063e+03 
1.3239970217e-05 1.0000000000e+00 1.6252508718e+03 
1.4095604488e-04 2.6523907981e-01 2.5190989460e+03 
1.9140019274e-04 1.3057581048e-01 2.6856480338e+03 
3.4114599625e-05 3.0746847036e-01 1.9242262540e+03 
3.7075157058e-05 2.2535162698e-01 2.8258568407e+03 
2.6250596768e-05 3.1432175811e-01 1.9183249257e+03 
1.1624925171e-04 1.0000000000e+00 1.2415828542e+03 
3.7464186991e-05 2.8435325915e-01 2.4874585837e+03 
3.8281322481e-05 0.0000000000e+00 2.2249765435e+03 
2.6377901076e-05 2.7165101437e-01 2.4225998128e+03 
1.3123305015e-05 1.0000000000e+00 1.7393665008e+03 
4.1615570334e-05 5.1388731826e-02 2.2097606586e+03 
1.9693704972e-04 1.5066153665e-01 2.6765618770e+03 
6.3364957129e-05 1.3669715862e-01 2.4457895481e+03 
4.1352558638e-06 1.0000000000e+00 1.2416932403e+03 
1.3838080953e-04 1.5825468794e-01 2.5457611161e+03 
1.5639364581e-05 3.6273994715e-01 2.4639320647e+03 
2.6714863237e-05 1.5177454263e-01 2.3182464330e+03 
5.4915974321e-06 1.0000000000e+00 6.7229533207e+02 
7.3474145302e-05 2.1428287196e-01 2.7122110006e+03 
1.9912963516e-05 3.1993900921e-01 2.6420797082e+03 
4.8483603160e-05 3.3924842414e-01 1.8987077891e+03 
5.4294657556e-05 2.2286535403e-01 2.4208135395e+03 
1.0605279368e-04 1.7722615816e-01 2.5669040169e+03 
2.7661241164e-05 2.9968585072e-01 2.4151555117e+03 
2.1211595951e-04 0.0000000000e+00 2.3487897298e+03 
7.1586031662e-06 3.2993355702e-01 2.7197972468e+03 
8.7007526842e-05 0.0000000000e+00 2.3994236451e+03 
1.2864889473e-04 2.2372556366e-01 2.5229106374e+03 
1.2948893066e-04 1.5311078383e-01 2.5805601207e+03 
4.4043328327e-05 1.4859280793e-01 2.3957527494e+03 
5.0056730960e-05 7.9376600982e-02 2.1405688083e+03 
1.0667926999e-04 1.0806624456e-01 2.4834391576e+03 
4.5130636699e-06 1.0000000000e+00 1.2664089404e+03 
3.4599273777e-04 4.4399714023e-02 2.7232642603e+03 
2.2307794978e-05 2.9775978374e-01 2.4771663010e+03 
3.7988154768e-05 1.2336125003e-01 2.0984925509e+03 
1.3945669364e-04 1.7215483948e-01 2.5350808288e+03 
4.6797519847e-05 0.0000000000e+00 2.2560849217e+03 
1.8936499995e-05 2.1850541684e-01 2.0044461494e+03 
2.8248679780e-05 2.9492147059e-01 2.4619022312e+03 
6.6995214883e-05 1.5536123530e-01 2.4738381572e+03 
1.4168816695e-05 1.0000000000e+00 1.6740014987e+03 
2.0399099822e-04 1.3486121869e-01 2.6056057294e+03 
8.8159509784e-06 3.6002862201e-01 2.3922576201e+03 
9.4518800186e-06 3.3178347158e-01 2.7055412806e+03 
6.3257317359e-05 2.1674885938e-01 2.5251840376e+03 
6.1434247510e-05 1.6938463770e-01 2.3900553990e+03 
3.9104619001e-04 1.9925113712e-01 2.5125503439e+03 
1.2672996005e-05 1.0000000000e+00 1.6353324676e+03 
6.4237106497e-05 2.1745553039e-01 2.4994523884e+03 
3.9494267427e-05 9.1821940696e-02 2.1301918369e+03 
1.4250562000e-05 2.6341629544e-01 2.9030377731e+03 
4.2661817652e-05 4.9724096420e-01 1.8228871338e+03 
1.7620999712e-04 1.3445292194e-01 2.6409867978e+03 
2.9671799891e-05 2.9312789892e-01 2.3887972479e+03 
9.5783399195e-06 3.1605008749e-01 2.7578131050e+03 
2.5295864960e-05 1.2201970392e-01 2.1061433663e+03 
5.1615900525e-05 2.2344118969e-01 2.5080540750e+03 
5.9275993005e-05 0.0000000000e+00 2.2331510197e+03 
9.5087516085e-05 1.5767961632e-01 2.7844154363e+03 
1.2130198535e-05 1.0000000000e+00 1.6807535432e+03 
7.9137223642e-05 1.2223150528e-01 2.4621442162e+03 
1.0451797371e-04 1.8462796384e-01 2.5094019592e+03 
2.4562916883e-05 5.4587598695e-02 2.1831219493e+03 
4.6020883949e-05 2.8602162685e-01 2.3968519157e+03 
3.9486591745e-05 2.6059117424e-01 2.4197503212e+03 
2.2637164151e-05 1.3180484794e-01 2.0934902053e+03 
6.9290772056e-05 7.4076621138e-02 2.3202705824e+03 
8.5027361238e-06 3.5341517563e-01 2.4284745776e+03 
3.1980616214e-05 9.9940208698e-02 2.1219636094e+03 
1.1656923498e-04 1.3111181922e-01 2.0919505951e+03 
2.7389781012e-05 6.9732674734e-02 2.1894759894e+03 
-1.0000000000e+00 -1.0000000000e+00 -1.0000000000e+00 
4.5634211228e-05 0.0000000000e+00 2.2685669538e+03 
2.0870817936e-05 2.5942536643e-01 1.9641780654e+03 
1.0962632511e-04 1.8367331376e-01 2.5218640696e+03 
1.6538556646e-04 1.3847471477e-01 2.6944633655e+03 
1.1503166338e-05 3.1828072228e-01 2.7026357765e+03 
8.4312273979e-05 6.6585183641e-02 2.1516583991e+03 
9.9590187362e-05 1.7820038896e-01 2.5686544266e+03 
8.0766539464e-05 9.8647328213e-02 2.1340304421e+03 
9.7978206194e-05 1.7944006707e-01 2.5626852236e+03 
8.2026176715e-06 3.4739906912e-01 2.4800876243e+03 
1.3986216000e-04 1.6673041186e-01 2.5993245410e+03 
9.1533797855e-05 1.5907616182e-01 2.5258309606e+03 
4.8282114256e-06 1.0000000000e+00 1.6432970112e+03 
2.6592666128e-05 3.1902184325e-01 1.9145368336e+03 
2.9525801537e-05 1.1812120691e-01 2.1042548000e+03 
9.6889627773e-06 3.3295094545e-01 2.3833662017e+03 
9.7154171570e-06 1.0000000000e+00 1.5731936289e+03 
1.3841385107e-05 1.0000000000e+00 1.7618114565e+03 
1.2607687327e-04 1.6965400553e-01 2.5633478207e+03 
8.6096029744e-05 2.2626956712e-01 2.6052409664e+03 
7.1391687264e-05 0.0000000000e+00 2.3289590076e+03 
3.4937820782e-05 2.8408923672e-02 2.3333328953e+03 
1.4462646531e-05 1.7741763996e-01 2.0440394730e+03 
1.0440663573e-04 1.6095645911e-01 2.5333060556e+03 
1.7516847495e-04 1.7451447904e-01 2.5188503901e+03 
3.6624062979e-05 2.4904336965e-01 2.4493710219e+03 
4.2828798678e-05 0.0000000000e+00 2.3047307693e+03 
9.9601420065e-05 2.0019336459e-01 2.4748138169e+03 
2.8656742370e-04 1.9326473714e-01 2.5498151123e+03 
8.1330683783e-05 1.8084766147e-01 2.5054253429e+03 
7.7412973784e-06 3.0977353758e-01 2.3303867225e+03 
4.8606884828e-05 3.0398138987e-02 2.1767199945e+03 
3.7587079066e-04 0.0000000000e+00 2.7689502363e+03 
6.0312291151e-05 1.9278315247e-01 2.4879232126e+03 
7.5234539049e-05 2.5107287325e-01 2.4531107001e+03 
2.1129166651e-05 5.1779674067e-02 2.2124352631e+03 
1.1963080184e-04 1.4928830187e-01 2.5441437390e+03 
8.2280424439e-05 4.2004968032e-02 2.4646825217e+03 
1.0785933339e-05 1.0000000000e+00 1.4634682392e+03 
7.2925755321e-05 0.0000000000e+00 2.4049472536e+03 
8.7106865930e-05 4.0848444007e-02 2.4290296043e+03 
2.4968130695e-05 1.2810033547e-01 2.1739423767e+03 
7.7364741735e-05 2.2374976354e-01 2.4578920937e+03 
7.9191349456e-05 1.4446471383e-01 2.0780320157e+03 
4.4392481532e-05 5.2453892875e-02 2.3567873710e+03 
6.0538047073e-05 0.0000000000e+00 2.2766998102e+03 
3.0445581426e-06 1.0000000000e+00 1.2229751542e+03 
1.5283608066e-05 3.1596836170e-01 1.9166309936e+03 
9.8616872121e-06 1.0000000000e+00 1.7163397612e+03 
2.8251279068e-05 1.0000000000e+00 1.8039384296e+03 
1.2501361358e-05 2.8048467268e-01 2.3085201697e+03 
2.3265591781e-05 3.4740453087e-01 2.3522009014e+03 
8.4372154511e-06 1.0000000000e+00 1.6741603712e+03 
2.1428543629e-05 1.0000000000e+00 7.8763333128e+02 
1.0159064804e-05 3.5367527338e-01 2.5300572194e+03 
5.0200662022e-05 2.3431913498e-01 2.5450846885e+03 
5.1484840128e-05 1.0000000000e+00 3.4116321304e+02 
1.5861551194e-05 1.0000000000e+00 1.6073449933e+03 
4.7874158020e-05 1.0000000000e+00 1.0385694075e+03 
2.2505032122e-05 4.4823332191e-01 1.8369042963e+03 
9.8056032348e-05 2.3697161017e-01 2.4926187917e+03 
5.6018298680e-05 2.3153929957e-01 2.6532267995e+03 
1.8470223615e-04 1.7087322567e-01 2.5118294137e+03 
3.4401168292e-05 1.0000000000e+00 1.7616074274e+03 
6.8424267404e-05 1.1995634074e-01 2.3943470168e+03 
1.0855773963e-04 2.5647105391e-01 2.5928044369e+03 
9.0235765110e-05 2.2291078205e-01 2.4934663575e+03 
2.4690500063e-05 2.8571508163e-01 2.4254994096e+03 
1.0568203772e-04 1.8163007278e-01 2.4980034248e+03 
1.2019040559e-05 2.2958378581e-01 1.9911595681e+03 
8.1543975698e-06 1.0000000000e+00 1.5477420857e+03 
3.0690697700e-05 2.7097798563e-01 2.4683421869e+03 
3.0490095552e-05 7.2959185163e-02 2.1494820437e+03 
4.8574748661e-05 2.8751679616e-01 2.4495950603e+03 
1.6912222256e-04 1.7171096504e-01 2.6094086940e+03 
1.0909348082e-04 2.0823136837e-01 2.5058907087e+03 
8.4324261623e-05 2.4246515332e-01 2.6636360854e+03 
4.5138902913e-05 0.0000000000e+00 2.2042473138e+03 
3.0463769773e-05 2.8533696015e-01 2.4136670406e+03 
2.8565122230e-04 0.0000000000e+00 2.7689729472e+03 
2.7873522085e-04 1.1074907542e-01 2.6372566099e+03 
1.9495798242e-05 1.0000000000e+00 1.7635448301e+03 
1.1654311407e-05 3.4825035121e-01 2.3572082496e+03 
3.0705111754e-05 3.1561248162e-01 2.3630179123e+03 
3.8059398224e-05 3.3576234761e-01 1.9013258929e+03 
4.3748109683e-05 2.1501101003e-01 2.0076893139e+03 
1.2591111296e-04 1.4589773559e-01 2.7387369581e+03 
8.8902281757e-06 1.0000000000e+00 1.5328223556e+03 
4.4961952333e-05 7.8205220436e-02 2.3482832988e+03 
6.3803063518e-05 2.2130689585e-01 2.5892757098e+03 
1.3867160462e-05 1.4013699020e-01 2.0859861069e+03 
3.1986064280e-04 7.5974758756e-02 2.7061364394e+03 
3.8713663236e-05 3.2054224582e-01 2.6153797632e+03 
9.8765120469e-06 1.0000000000e+00 1.3712745591e+03 
1.8160865770e-04 1.7088606050e-01 2.5130122166e+03 
1.7028794786e-05 2.8247534172e-01 2.7841008929e+03 
1.0254995431e-05 3.4229365826e-01 1.8921827172e+03 
4.3488767217e-05 2.5193566599e-01 2.5430766393e+03 
1.4125632286e-04 1.5166506934e-01 2.5163280364e+03 
7.4000704127e-05 2.5166686203e-01 2.5852910950e+03 
4.3617213252e-05 1.0000000000e+00 1.3356732959e+03 
2.3001076856e-05 1.0000000000e+00 1.7086068403e+03 
4.2691747017e-05 1.4630764180e-01 2.4107624321e+03 
1.4283728139e-04 1.8407264690e-01 2.5477363455e+03 
6.3421909546e-05 1.9623451196e-01 2.0269328240e+03 
1.1177865290e-05 1.0000000000e+00 1.0251636569e+03 
7.4339416406e-05 0.0000000000e+00 2.3915927257e+03 
7.1882117279e-05 1.8682152507e-01 2.4932842926e+03 
2.6926787317e-05 2.1870520236e-01 2.0044095062e+03 
2.3067880394e-05 1.0000000000e+00 1.7850967572e+03 
4.5823984294e-05 2.4542334500e-01 2.4906746347e+03 
6.7181179546e-05 2.0620811193e-01 2.5540442996e+03 
5.1463186386e-05 2.3048971884e-01 2.5154507778e+03 
1.9917563455e-04 7.7861913917e-02 2.7576455480e+03 
5.9688462878e-05 1.3735608393e-01 2.0857184690e+03 
3.5342442388e-05 6.1391705834e-02 2.1712199417e+03 
1.0035257322e-05 1.0000000000e+00 1.5401567462e+03 
9.3651752193e-06 1.0000000000e+00 3.0000000000e+02 
1.3559680767e-05 1.7298421239e-01 2.0514978007e+03 
1.1233131803e-04 1.4345041946e-01 2.5464651648e+03 
2.2064599924e-05 3.0365067931e-01 2.4543951624e+03 
6.3928366243e-05 2.2480832075e-01 2.6076385110e+03 
5.7454685163e-06 1.0000000000e+00 1.4640775516e+03 
2.6200348036e-04 0.0000000000e+00 2.3098392296e+03 
4.7438338140e-05 2.5435002689e-01 1.9718005547e+03 
1.5153041561e-04 1.3628519033e-01 2.5687089272e+03 
1.6854871451e-05 1.0000000000e+00 8.8369046868e+02 
2.2834516749e-04 7.3112745618e-02 2.7488385433e+03 
3.1758442853e-05 1.8126203330e-01 2.0414143618e+03 
4.7440738370e-05 0.0000000000e+00 2.2134833692e+03 
6.6197561551e-06 1.0000000000e+00 1.7058600158e+03 
2.0051401984e-04 0.0000000000e+00 2.3770541579e+03 
3.6126784268e-04 0.0000000000e+00 2.7343071192e+03 
8.5181954453e-05 3.9731656847e-02 2.2685083871e+03 
1.1553926350e-05 1.0000000000e+00 1.6004162052e+03 
1.2179176388e-04 1.7577781832e-01 2.6621019104e+03 
1.2128876547e-04 1.7009826307e-01 2.6143039215e+03 
1.0457721814e-05 1.0000000000e+00 1.5723279381e+03 
6.3252313049e-06 3.6101567349e-01 2.3974143995e+03 
2.8259659697e-04 1.3313889493e-01 2.6285706600e+03 
1.4817626944e-05 1.0000000000e+00 1.3437524438e+03 
1.1000025993e-04 1.9770488912e-01 2.5758122411e+03 
9.6506219480e-05 1.8289391934e-01 2.5469815668e+03 
2.8863985742e-05 2.9042433502e-01 1.9392056714e+03 
7.6095376338e-05 4.2653433312e-01 1.8479128787e+03 
2.5651883873e-05 2.7940237850e-01 2.5911930459e+03 
8.8779111758e-06 1.0000000000e+00 1.3304604587e+03 
8.2783369513e-06 1.0000000000e+00 1.6806579330e+03 
6.2575639407e-05 0.0000000000e+00 2.4131195384e+03 
3.7852421316e-05 1.7590277051e-01 2.0479546995e+03 
1.1731129075e-05 2.4930474572e-01 1.9721956556e+03 
3.0748225903e-05 0.0000000000e+00 2.2216377442e+03 
3.5085038390e-06 1.0000000000e+00 1.3585964274e+03 
1.8843672995e-05 2.8175995787e-01 2.8626657476e+03 
2.7347833408e-05 3.4869875035e-01 2.3948555303e+03 
3.0688530843e-04 0.0000000000e+00 2.7747211179e+03 
1.1121784906e-05 3.1831680200e-01 2.6234893615e+03 
8.2887542514e-05 0.0000000000e+00 2.3781038642e+03 
3.0132532706e-04 1.1624462009e-01 2.6439978444e+03 
1.6110531551e-05 3.3172362281e-01 2.4705719573e+03 
1.0144924332e-04 1.6067400866e-01 2.5388338338e+03 
1.7094392850e-05 1.5968549109e-01 2.0684281187e+03 
2.5200926714e-05 2.0002963139e-01 2.0227764018e+03 
6.9259813048e-05 1.8484636626e-01 2.4879859886e+03 
2.9970277527e-05 2.4127032929e-01 2.4279911140e+03 
1.0508562038e-04 0.0000000000e+00 2.4587451294e+03 
8.8816582020e-06 3.6228204057e-01 2.4101453275e+03 
8.7563851276e-05 2.2967201795e-01 2.5493358756e+03 
4.7187249418e-05 0.0000000000e+00 2.2090815811e+03 
2.2259906126e-05 2.1534357714e-01 2.0079908621e+03 
5.8928510735e-05 2.0104606501e-01 2.0366253374e+03 
9.6091052415e-05 1.6798241613e-01 2.5188276514e+03 
2.3696913549e-05 2.9614396266e-01 2.5428137112e+03 
4.9472942577e-05 0.0000000000e+00 2.2591048236e+03 
1.5744099988e-04 1.2293507673e-01 2.6187579879e+03 
6.8547761969e-05 2.1495276745e-01 2.5752232589e+03 
2.5235335989e-05 1.0000000000e+00 3.0000000000e+02 
5.1528476004e-05 1.0739690464e-01 2.4137316010e+03 
7.1355899654e-05 2.1108146206e-01 2.5668000110e+03 
8.2646719160e-05 1.8000882742e-01 2.5157880337e+03 
5.2009656045e-05 0.0000000000e+00 2.2553301915e+03 
2.4549673146e-05 1.0000000000e+00 1.7514033034e+03 
1.1289948123e-05 1.0000000000e+00 1.3740783924e+03 
1.1340288376e-04 0.0000000000e+00 2.3181694414e+03 
1.1364073465e-05 1.0000000000e+00 1.6022349338e+03 
1.0839345802e-05 1.0000000000e+00 1.5753505661e+03 
3.4302092887e-05 8.8322616415e-02 2.1563109977e+03 
8.9395816300e-06 3.5197282374e-01 2.5417875928e+03 
6.9948280282e-05 2.0975665116e-01 2.6563196649e+03 
6.6484936482e-05 2.2729753113e-01 2.4480295699e+03 
7.4541361377e-06 3.4994927438e-01 2.3608648819e+03 
1.4159786735e-04 1.4776954928e-01 2.6460305404e+03 
5.1788770502e-05 2.4624929606e-01 1.9794614787e+03 
1.1577112929e-04 1.4258569829e-01 2.5552112514e+03 
3.2165901125e-05 1.8863660790e-01 2.0330208873e+03 
5.0268325261e-05 2.3304114902e-01 2.5276508422e+03 
5.3329071153e-04 1.0000000000e+00 6.6490343500e+02 
3.9773155627e-05 2.4546515896e-01 2.4715154766e+03 
2.4596311631e-05 4.9535473105e-02 2.2702371537e+03 
1.6296182341e-05 3.6402414897e-01 2.4321701776e+03 
1.4260553717e-04 1.4010344822e-01 2.5874495675e+03 
3.6459920499e-05 0.0000000000e+00 2.2998694481e+03 
5.7464716860e-05 6.5803112272e-02 2.1523310084e+03 
1.0908800089e-04 9.2063891474e-02 2.3138514500e+03 
1.0855998437e-05 1.0000000000e+00 1.6487669658e+03 
6.0480110210e-06 3.5916170586e-01 2.4979065173e+03 
5.3219203275e-05 3.3422296408e-01 1.9029154585e+03 
9.5201712323e-05 1.9472044027e-01 2.4984992726e+03 
3.1395598285e-05 2.5932956281e-01 2.4516549645e+03 
6.9841178013e-05 2.1126863520e-01 2.4762840951e+03 
7.3375455593e-05 0.0000000000e+00 2.4007643523e+03 
1.0888358475e-05 3.3031202589e-01 2.3429801011e+03 
3.6751656977e-06 1.0000000000e+00 1.5640753802e+03 
9.3887999302e-06 3.6273665564e-01 2.4082175847e+03 
1.4145292660e-04 1.1626735678e-01 2.4975465082e+03 
7.0919326311e-06 1.0000000000e+00 1.5928864657e+03 
6.6281213258e-05 2.6948444152e-01 2.4401326118e+03 
1.2122732810e-04 1.3223241180e-01 2.7706712298e+03 
2.8435279348e-05 2.7662662824e-01 2.5305602711e+03 
1.3034625074e-05 3.3377361550e-01 2.3434328951e+03 
7.7096806751e-06 1.0000000000e+00 1.5969284263e+03 
2.6530829878e-05 1.0000000000e+00 5.1239995657e+02 
1.7732715047e-05 3.1366657767e-01 2.5335027794e+03 
3.0922633129e-05 3.4562984800e-01 2.3463414415e+03 
2.5608902665e-05 2.8082137488e-01 1.9475397622e+03 
1.2426828754e-04 2.4749601360e-01 1.9860496801e+03 
6.8194016941e-05 1.0000000000e+00 1.7849770352e+03 
1.1093357822e-04 1.7830202322e-01 2.5794490133e+03 
1.1848245631e-05 3.2606725817e-01 2.5318194165e+03 
1.8438644469e-05 2.8942877185e-01 1.9390463670e+03 
1.7459178453e-05 4.1557067827e-01 1.8523332934e+03 
1.6075199293e-05 2.2135727401e-01 1.9999072861e+03 
7.6307441632e-06 1.0000000000e+00 1.5025375380e+03 
2.1527960731e-05 1.0000000000e+00 1.6328952010e+03 
4.7968773442e-05 0.0000000000e+00 2.2707163756e+03 
5.7861663433e-05 2.2000161047e-01 2.4747585720e+03 
5.7821449693e-05 2.6493206640e-01 2.4440567310e+03 
5.5488631545e-05 2.0398425610e-01 2.4755299092e+03 
1.2949070592e-04 1.8047396191e-01 2.5598385789e+03 
8.5596761351e-06 3.2967726074e-01 2.3560166981e+03 
1.3602366137e-05 1.0000000000e+00 1.7817348235e+03 
8.8042504093e-05 1.6125905286e-01 2.7829893108e+03 
1.0221918766e-04 1.7264473267e-01 2.5714336237e+03 
6.3351045057e-05 1.9247813796e-01 2.4729675958e+03 
1.7796906487e-05 3.1411014738e-01 2.5672568526e+03 
9.2953976439e-05 0.0000000000e+00 2.3849853827e+03 
4.7282064156e-05 2.4047205094e-01 2.5483249520e+03 
2.2522662897e-05 3.4310294928e-01 2.4184892575e+03 
4.7195238729e-05 1.9161061556e-01 2.0296656022e+03 
1.4137042160e-04 1.7644872919e-01 2.4626462290e+03 
5.6808315343e-05 2.3559154438e-01 2.5685140007e+03 
2.0847082803e-05 1.0000000000e+00 8.9603606703e+02 
1.9858092127e-05 3.0285277029e-01 2.3905694373e+03 
2.8337582559e-05 1.0000000000e+00 1.4396915016e+03 
1.2382978630e-04 1.6865132744e-01 2.7115800774e+03 
1.9920906629e-05 1.7163773634e-01 2.0499942245e+03 
1.8921914667e-05 3.6198499675e-01 2.4774536710e+03 
5.9539504537e-05 4.3199534401e-02 2.1791094358e+03 
5.3683696212e-05 2.1174468555e-01 2.4644589986e+03 
2.3557367135e-05 1.0000000000e+00 1.5942056910e+03 
2.9979120112e-05 2.6616908210e-01 1.9590041922e+03 
1.2480500139e-04 1.4264101771e-01 2.5269506837e+03 
5.1179930105e-05 2.5386628500e-01 2.5124627207e+03 
3.0311630901e-04 1.0000000000e+00 1.1769656060e+03 
7.2800076357e-05 1.3797229149e-01 2.0847039760e+03 
1.8583017925e-04 8.7455843060e-02 2.7337032404e+03 
6.1729415642e-05 1.6369279203e-01 2.0642841983e+03 
9.9417755850e-05 1.5572628024e-01 2.7673328529e+03 
2.3413899095e-05 2.6203704621e-01 2.4178784146e+03 
8.1892700946e-05 1.7118576903e-01 2.5137299987e+03 
4.8886772359e-05 0.0000000000e+00 2.2315173880e+03 
9.1081284767e-06 1.0000000000e+00 1.6151575459e+03 
2.0286860946e-05 3.0403661393e-01 2.4216351917e+03 
4.1569814176e-05 2.4809090501e-01 2.5188562739e+03 
2.7368981402e-05 7.5566882233e-02 2.1646230312e+03 
7.3111515228e-06 2.9901306181e-01 1.9278130330e+03 
3.5007370580e-05 3.4851126065e-02 2.1909388620e+03 
2.6699771956e-05 1.0122558601e-02 2.2164529533e+03 
1.7879507230e-04 1.0279828601e-01 2.7221501516e+03 
6.1884408147e-05 1.9617348240e-01 2.4848817407e+03 
2.5749472333e-05 8.1654894360e-02 2.1537434654e+03 
1.0208567371e-04 1.7101954884e-01 2.5859531082e+03 
2.1767612809e-05 4.8511897516e-01 1.8257344156e+03 
7.8144850897e-05 1.7979389713e-01 2.4333463565e+03 
7.7775729296e-05 1.2443253606e-01 2.4522819253e+03 
3.3284471582e-05 7.9168697042e-02 2.1440526501e+03 
7.4557889773e-06 1.0000000000e+00 1.7128002217e+03 
1.3159937742e-05 1.0000000000e+00 1.7112207860e+03 
1.3649062933e-04 2.8492231117e-01 1.9492642751e+03 
6.9481964908e-06 3.6284033451e-01 2.4174998866e+03 
3.3926411801e-05 2.6069316873e-01 2.4510123294e+03 
1.4908773246e-05 1.0000000000e+00 1.0762711513e+03 
6.0397336006e-05 1.2144653590e-01 2.4465206512e+03 
8.7550069880e-06 1.0000000000e+00 1.4397107149e+03 
4.3254613798e-05 2.5420678419e-01 2.4805267865e+03 
3.8137057735e-05 2.6943188857e-01 2.5131183980e+03 
1.4621177161e-04 1.5506796172e-01 2.6937266292e+03 
5.4723541269e-05 2.5649765025e-01 2.4868150340e+03 
4.8983036678e-05 2.3058992734e-01 2.4538281715e+03 
1.9959432471e-04 1.0000000000e+00 3.0000000000e+02 
9.9226360275e-05 1.7239706838e-01 2.5177993638e+03 
1.5593065166e-05 2.7582905818e-01 2.8281708998e+03 
7.0115197012e-05 2.0245815553e-01 2.7198903008e+03 
6.8694990625e-05 2.0650133075e-01 2.4948997706e+03 
1.0420481946e-04 1.5391272630e-01 2.7911072342e+03 
3.0052975085e-05 5.0013278104e-02 2.2202026577e+03 
1.0003230100e-05 1.0000000000e+00 1.3999340528e+03 
2.4930100454e-04 1.4517334859e-01 2.6977394744e+03 
1.7843431352e-05 3.0535398644e-01 1.9257735417e+03 
2.1192810504e-04 0.0000000000e+00 2.3343191285e+03 
1.1953973276e-05 1.3021363796e-01 2.2534811984e+03 
1.6091776363e-04 1.1941188073e-01 2.6884687409e+03 
3.0737710056e-05 2.4575122256e-01 2.4342908835e+03 
3.7851821189e-04 1.8151343217e-01 2.5069587145e+03 
4.1263748599e-05 2.2633602508e-01 2.4400655431e+03 
8.8891701966e-05 0.0000000000e+00 2.3229384185e+03 
5.7347769978e-05 0.0000000000e+00 2.3372552198e+03 
1.1734863995e-04 9.1434816508e-02 2.3616465136e+03 
6.8266530944e-05 0.0000000000e+00 2.3203521270e+03 
4.4769149788e-05 1.0000000000e+00 1.5501068889e+03 
1.3727471368e-04 1.4724304170e-01 2.5217644878e+03 
9.5991665337e-06 1.0000000000e+00 1.5634901490e+03 
3.6185271331e-05 7.4034453620e-02 2.3591008016e+03 
3.4885383262e-05 1.8385070058e-01 2.4081400398e+03 
2.2473308451e-05 1.0000000000e+00 1.3481751951e+03 
6.8838797905e-05 9.3622694160e-02 2.1268758383e+03 
4.9312914947e-06 1.0000000000e+00 1.7300732314e+03 
5.2766067780e-05 2.9598036130e-01 2.4451216976e+03 
7.8504374399e-06 3.5103598687e-01 2.3641113360e+03 
1.0880760426e-04 1.6803619556e-01 2.5064912457e+03 
2.9346028964e-05 8.7985415705e-02 2.1324583320e+03 
1.2312848428e-04 1.6250867130e-01 2.6257903348e+03 
1.8694148108e-05 1.0000000000e+00 1.7186823186e+03 
2.8922209746e-05 2.7957593247e-01 2.4821483913e+03 
1.4212450298e-04 2.7057552818e-01 2.4386648083e+03 
7.4114783389e-06 3.6286888054e-01 2.4049292927e+03 
7.5077821874e-05 1.1617915055e-01 2.1067778702e+03 
5.8815693560e-06 1.0000000000e+00 1.5178828427e+03 
2.6380539345e-05 4.0132528589e-01 1.8598771071e+03 
1.8486348529e-04 1.3210335830e-01 2.5858164176e+03 
2.1367485246e-04 1.0458915657e-01 2.7047902844e+03 
3.8948242227e-05 3.3551600963e-01 2.3871750777e+03 
4.4164823954e-05 2.1513622586e-01 2.0082336687e+03 
9.7338316910e-05 6.4839476140e-02 2.3646738968e+03 
6.6648203260e-05 1.9447413285e-01 2.4387791967e+03 
8.0666105597e-05 1.7306363049e-01 2.5048890461e+03 
1.0314109165e-04 1.4353670285e-01 2.0787745335e+03 
5.7554547569e-05 2.9424434990e-01 2.3915468584e+03 
1.3853107688e-05 1.0000000000e+00 1.7709501943e+03 
1.1254101773e-04 1.0000000000e+00 3.4261773948e+02 
2.6642717772e-05 2.7293410659e-01 2.4165150255e+03 
1.8929275114e-05 3.1750007023e-01 2.3903153454e+03 
1.9260944830e-04 1.0691813778e-01 2.6664137168e+03 
5.7945134777e-06 1.0000000000e+00 1.2425507322e+03 
3.1146691758e-05 0.0000000000e+00 2.2570912021e+03 
5.9506485336e-05 3.4294555902e-02 2.1716664315e+03 
9.2007500912e-05 2.1594633610e-01 2.5288522614e+03 
1.6023112217e-05 7.9945456130e-02 2.1639763569e+03 
2.4909834997e-05 2.6933048473e-01 2.4103829727e+03 
5.4742882653e-05 0.0000000000e+00 2.3137423465e+03 
4.2156273301e-05 0.0000000000e+00 2.2915137702e+03 
2.0281528337e-04 2.2326063139e-01 2.4425668395e+03 
5.6754809075e-05 0.0000000000e+00 2.2882658738e+03 
1.0303060606e-04 1.6394885797e-01 2.0589060746e+03 
1.0131086350e-04 8.2322392607e-02 2.1371749704e+03 
2.5081398052e-05 2.5169000449e-01 1.9732081682e+03 
3.1782693260e-05 2.5387564971e-01 2.4378698489e+03 
4.0618693686e-05 2.7850683620e-01 2.5363131539e+03 
5.4812899791e-06 1.0000000000e+00 1.4705307087e+03 
1.7818778599e-05 1.0000000000e+00 1.7765873815e+03 
9.1293423150e-05 0.0000000000e+00 2.4116165923e+03 
3.5054341895e-05 0.0000000000e+00 2.2102866726e+03 
5.8768523691e-05 2.0064145767e-02 2.3686363444e+03 
9.5141650772e-05 0.0000000000e+00 2.3177817815e+03 
4.2540575185e-05 1.3105831826e-01 2.0937667738e+03 
1.0165092926e-04 2.3124197671e-01 2.5766363192e+03 
1.0220791669e-05 1.0000000000e+00 1.6499530959e+03 
1.7423128370e-05 1.0000000000e+00 1.7564581344e+03 
6.1816812728e-06 1.0000000000e+00 8.3824302114e+02 
7.8516347605e-06 3.4329588103e-01 2.3593388740e+03 
2.7630810729e-05 2.5887782821e-01 2.4326267315e+03 
4.4936878397e-05 0.0000000000e+00 2.3306037714e+03 
1.5844085477e-05 1.0000000000e+00 1.2368418462e+03 
8.0050234354e-06 3.6307308712e-01 2.4181540813e+03 
2.8542057686e-05 1.4685709306e-01 2.0756761148e+03 
6.7022803431e-05 1.0000000000e+00 1.7161627153e+03 
3.0188865996e-05 2.8657615657e-01 2.4165100499e+03 
