# Supplementary material for: Atmospheric CO2 levels from 2.7 billion years ago inferred from micrometeorite oxidation
Source: Sci Adv. 2020 Jan 22;6(4):eaay4644. doi: 10.1126/sciadv.aay4644 (PMC6976288; doi:10.1126/sciadv.aay4644)
Supplement: Data file S1 [file aay4644_Data_file_S1.zip › co2_atmos/co2_87/args_array.dat]

Mass [kg]        Velocity [m s-1]    Theta [rad]    CO2 [wt. frac]    
2.1812718157e-08 1.6443777063e+04 4.0624931245e-01 8.7000000000e-01 
2.5678102091e-08 1.4433038080e+04 7.4248447423e-01 8.7000000000e-01 
2.6315931781e-11 1.8875711081e+04 1.2276980073e+00 8.7000000000e-01 
1.9975515249e-10 1.1354411036e+04 4.6949965246e-01 8.7000000000e-01 
5.9901090261e-10 1.1311612976e+04 4.6648598286e-01 8.7000000000e-01 
2.3930846277e-11 2.0000000000e+04 6.1933472890e-01 8.7000000000e-01 
1.0360812804e-08 1.1658209332e+04 8.4766558669e-01 8.7000000000e-01 
5.1262786674e-12 1.1321927558e+04 1.6236006618e-01 8.7000000000e-01 
1.2881963702e-08 1.2919419879e+04 1.3244932539e+00 8.7000000000e-01 
3.6167162555e-07 1.8564622559e+04 8.8960193677e-01 8.7000000000e-01 
3.2665204755e-07 1.4090449794e+04 1.1341606084e+00 8.7000000000e-01 
2.6935191587e-09 2.0000000000e+04 5.4163660489e-01 8.7000000000e-01 
6.9120197091e-09 1.4301726128e+04 1.4100626666e+00 8.7000000000e-01 
6.9569296376e-12 1.2006070016e+04 6.9393586795e-01 8.7000000000e-01 
1.0355980713e-08 1.4565801433e+04 1.2877960656e+00 8.7000000000e-01 
2.5124057583e-05 1.2038505585e+04 6.1053433215e-01 8.7000000000e-01 
3.9961319838e-10 1.1644121673e+04 7.8432235421e-01 8.7000000000e-01 
7.1093311350e-09 2.0000000000e+04 4.7918021006e-01 8.7000000000e-01 
2.4971719770e-11 1.4031556858e+04 1.1640229599e+00 8.7000000000e-01 
7.8093821558e-10 1.8653944381e+04 1.1645072794e+00 8.7000000000e-01 
1.2907618243e-11 1.8339584628e+04 2.2840747326e-01 8.7000000000e-01 
7.2485940815e-09 1.1753722949e+04 1.0665419503e+00 8.7000000000e-01 
1.2679112991e-05 1.1778884531e+04 1.0299229120e+00 8.7000000000e-01 
4.6990878146e-11 1.3349975027e+04 6.2873249545e-01 8.7000000000e-01 
2.4101393329e-10 1.3627408549e+04 1.0056843605e+00 8.7000000000e-01 
7.4319888033e-10 1.4448917446e+04 5.9220600050e-01 8.7000000000e-01 
1.1819197503e-11 2.0000000000e+04 4.7437392966e-01 8.7000000000e-01 
3.5065707548e-07 1.4860552303e+04 9.0852887549e-01 8.7000000000e-01 
1.2891665737e-10 1.3501927379e+04 7.6949849959e-01 8.7000000000e-01 
1.6240337470e-11 1.4325060695e+04 2.7380344534e-01 8.7000000000e-01 
1.4887717469e-07 1.2003069009e+04 8.9887787516e-01 8.7000000000e-01 
7.9413550439e-08 1.7397621039e+04 1.0485109906e+00 8.7000000000e-01 
6.0498222616e-09 1.1994098276e+04 4.3071526603e-01 8.7000000000e-01 
8.1598265768e-07 1.4804575059e+04 6.5199461489e-01 8.7000000000e-01 
6.9701251890e-07 1.4289522752e+04 1.6561255584e-01 8.7000000000e-01 
2.6281735822e-08 1.1980284681e+04 8.4290302801e-01 8.7000000000e-01 
5.0042153833e-06 1.5470233199e+04 5.6124971546e-01 8.7000000000e-01 
1.3315363847e-10 1.4931756953e+04 3.0343057219e-01 8.7000000000e-01 
1.0579963542e-09 1.2463235698e+04 5.4319523989e-01 8.7000000000e-01 
1.3302852399e-09 1.4420573594e+04 4.7853668153e-01 8.7000000000e-01 
2.1884342918e-09 1.3086930035e+04 3.4699083278e-01 8.7000000000e-01 
8.9505193719e-10 1.3456431261e+04 4.2550645211e-01 8.7000000000e-01 
1.1014378377e-09 1.1949348758e+04 1.2400276934e+00 8.7000000000e-01 
9.2224040152e-12 1.4048936825e+04 5.3268064280e-01 8.7000000000e-01 
8.1653196448e-11 1.6599665027e+04 2.4282686108e-01 8.7000000000e-01 
3.9973150016e-10 1.9265036552e+04 9.1692916562e-01 8.7000000000e-01 
3.2644881678e-08 1.2788998469e+04 1.3140218144e+00 8.7000000000e-01 
1.4839588070e-09 1.5396390282e+04 1.4522729621e+00 8.7000000000e-01 
1.8165767403e-06 1.8777644429e+04 6.4375338626e-02 8.7000000000e-01 
7.0932553691e-11 2.0000000000e+04 4.2609693359e-01 8.7000000000e-01 
3.5007323814e-06 1.1331663525e+04 1.1724900469e-01 8.7000000000e-01 
4.3579272754e-08 1.1591918524e+04 4.8210622928e-01 8.7000000000e-01 
6.6296824898e-11 2.0000000000e+04 8.9679524579e-01 8.7000000000e-01 
3.4538290417e-09 1.4794594304e+04 6.2845509451e-01 8.7000000000e-01 
2.8364890771e-07 1.1416482006e+04 9.2195630305e-01 8.7000000000e-01 
2.6514822802e-10 1.2344598899e+04 1.2842737545e+00 8.7000000000e-01 
1.0377368612e-09 1.2702871851e+04 1.1502717407e+00 8.7000000000e-01 
2.5371691493e-11 2.0000000000e+04 1.1878332490e+00 8.7000000000e-01 
8.0257315060e-11 1.2200315528e+04 1.1957333646e+00 8.7000000000e-01 
9.7787974227e-09 1.2188894593e+04 1.3727553771e+00 8.7000000000e-01 
5.1997232342e-08 1.7952426050e+04 8.3658991006e-01 8.7000000000e-01 
1.6670074035e-08 1.2817727910e+04 5.3562977075e-01 8.7000000000e-01 
3.7310011143e-06 1.1363110866e+04 1.0345492302e+00 8.7000000000e-01 
7.6265302292e-11 1.1547034455e+04 3.8855764367e-01 8.7000000000e-01 
1.6419121675e-09 1.6349189631e+04 1.4090050223e-01 8.7000000000e-01 
1.2806334335e-09 1.3813663386e+04 1.1241655351e+00 8.7000000000e-01 
1.0699381747e-08 1.9430800670e+04 4.4502779259e-01 8.7000000000e-01 
6.2981925432e-11 1.5339351221e+04 4.1022877819e-01 8.7000000000e-01 
9.7686811509e-12 1.3868157759e+04 7.0377415242e-01 8.7000000000e-01 
5.5504759968e-10 1.1288033594e+04 5.4405421065e-01 8.7000000000e-01 
1.4081765682e-07 2.0000000000e+04 5.2013409651e-01 8.7000000000e-01 
2.8704651609e-06 1.6514866644e+04 7.8742067823e-01 8.7000000000e-01 
2.0233358005e-09 1.2872254282e+04 5.2407766298e-01 8.7000000000e-01 
2.4729797675e-10 1.9604515164e+04 9.9682470051e-01 8.7000000000e-01 
1.7567484061e-12 1.1499123670e+04 7.0919689335e-01 8.7000000000e-01 
3.6878275353e-06 1.1954440491e+04 1.0759720031e+00 8.7000000000e-01 
1.1473214572e-07 1.4486736506e+04 7.1587826353e-01 8.7000000000e-01 
1.1265658991e-06 1.6778826431e+04 5.3994572342e-01 8.7000000000e-01 
1.1879802866e-08 1.4032525948e+04 3.2513682638e-01 8.7000000000e-01 
3.9687722056e-09 1.6878888041e+04 8.1466520597e-01 8.7000000000e-01 
2.8612219601e-09 2.0000000000e+04 1.1101030610e+00 8.7000000000e-01 
4.8193774355e-11 1.1657316324e+04 1.0961244120e+00 8.7000000000e-01 
3.3273957622e-10 2.0000000000e+04 1.1381693369e+00 8.7000000000e-01 
3.2641719408e-06 1.1606821070e+04 8.8430915736e-01 8.7000000000e-01 
2.7938071415e-07 1.2254830368e+04 1.3236391410e+00 8.7000000000e-01 
1.5810449726e-09 1.4755286696e+04 1.3118297314e+00 8.7000000000e-01 
2.1361103215e-09 2.0000000000e+04 8.0849519817e-01 8.7000000000e-01 
8.4776117689e-11 1.2300375195e+04 5.2171296122e-01 8.7000000000e-01 
1.0676512842e-09 1.1296484790e+04 4.7196981876e-01 8.7000000000e-01 
1.0065376769e-09 1.4244223903e+04 2.0555309749e-01 8.7000000000e-01 
1.5282679870e-10 1.3106622597e+04 8.4538368313e-01 8.7000000000e-01 
8.4019902546e-09 1.2126126992e+04 2.3850864734e-01 8.7000000000e-01 
2.2049738701e-10 1.4137720173e+04 8.2055530408e-01 8.7000000000e-01 
2.0295783657e-09 1.2198543004e+04 5.9665134910e-01 8.7000000000e-01 
5.6019203304e-06 1.1227231959e+04 1.2342598075e+00 8.7000000000e-01 
4.3137105370e-12 1.4991118452e+04 1.3324468556e+00 8.7000000000e-01 
6.9251457088e-09 1.9073248192e+04 1.1473596059e+00 8.7000000000e-01 
2.9415192230e-08 1.2663753495e+04 4.9062816715e-01 8.7000000000e-01 
2.3901001459e-10 1.2768130305e+04 6.4359846893e-01 8.7000000000e-01 
7.4096508613e-10 1.2062229785e+04 5.2372411594e-01 8.7000000000e-01 
2.7879258481e-11 1.4709905392e+04 1.3140640534e+00 8.7000000000e-01 
5.0318374617e-11 1.3093531260e+04 5.2853330874e-01 8.7000000000e-01 
1.9266323596e-09 1.3268922792e+04 6.9090146429e-01 8.7000000000e-01 
2.3805527814e-09 1.1735054223e+04 1.4662139930e+00 8.7000000000e-01 
4.8700241566e-10 1.9334366047e+04 6.6478040676e-01 8.7000000000e-01 
4.6264054961e-06 1.3713598215e+04 3.7454352098e-01 8.7000000000e-01 
9.5812214718e-10 1.2587120759e+04 1.0533658298e+00 8.7000000000e-01 
2.3052835466e-07 1.7139374064e+04 3.7907642739e-01 8.7000000000e-01 
4.4619320206e-06 1.4476723679e+04 1.0940063417e-01 8.7000000000e-01 
2.5911689190e-10 1.2682856320e+04 8.1530546699e-01 8.7000000000e-01 
4.3454961394e-09 1.2675936027e+04 6.6770570173e-01 8.7000000000e-01 
5.3249973349e-10 1.2107574037e+04 9.7689459303e-01 8.7000000000e-01 
4.9234918874e-10 1.1537456502e+04 7.1837143774e-01 8.7000000000e-01 
1.8717485663e-08 1.6539838765e+04 9.4534076264e-01 8.7000000000e-01 
2.4063804749e-05 1.7092866043e+04 1.1336579870e+00 8.7000000000e-01 
1.4307377599e-12 1.1327456842e+04 3.8881623334e-01 8.7000000000e-01 
2.7100922973e-09 1.2599674016e+04 8.1176524273e-01 8.7000000000e-01 
1.1758884497e-10 1.2268046860e+04 5.9150346514e-01 8.7000000000e-01 
2.1506375085e-10 1.1258304161e+04 1.1049559632e+00 8.7000000000e-01 
7.9782016985e-12 1.2543032505e+04 8.5537636771e-01 8.7000000000e-01 
2.2016388105e-11 1.2986022771e+04 8.7281546721e-01 8.7000000000e-01 
3.6802974934e-09 1.3031750172e+04 1.0300750521e+00 8.7000000000e-01 
2.8337781294e-08 1.6212745820e+04 6.0644428702e-01 8.7000000000e-01 
1.9635989061e-10 1.2656814756e+04 7.8706731261e-01 8.7000000000e-01 
1.2798921904e-07 1.3142780523e+04 9.3802934561e-01 8.7000000000e-01 
7.9200058682e-09 1.1637068718e+04 2.3457336296e-01 8.7000000000e-01 
2.1418041141e-06 1.5501847006e+04 1.3722886565e-01 8.7000000000e-01 
2.9464031374e-08 1.1999931936e+04 3.8608318697e-01 8.7000000000e-01 
5.3574555834e-12 1.1924013277e+04 6.0028911900e-01 8.7000000000e-01 
1.3645661935e-09 2.0000000000e+04 6.6209684754e-01 8.7000000000e-01 
2.4704420527e-07 1.4376101529e+04 6.8020975934e-01 8.7000000000e-01 
9.1337907704e-10 1.1940331580e+04 3.4915401516e-01 8.7000000000e-01 
1.4219701562e-07 1.2765196576e+04 6.0150986703e-01 8.7000000000e-01 
9.3382048966e-09 1.2575273000e+04 8.5004420977e-01 8.7000000000e-01 
6.6425199095e-06 1.1641437781e+04 4.5706803104e-01 8.7000000000e-01 
1.7323923708e-09 1.1488116710e+04 6.0984956068e-01 8.7000000000e-01 
5.6160986584e-10 1.1781697010e+04 9.4033605802e-01 8.7000000000e-01 
7.8094548001e-09 1.1589928134e+04 1.3675089572e+00 8.7000000000e-01 
6.2039101583e-07 1.7599693047e+04 8.7846443707e-01 8.7000000000e-01 
6.3618754243e-09 1.8189681200e+04 6.8612742905e-01 8.7000000000e-01 
1.8638530321e-11 1.6771688821e+04 1.1753146780e-01 8.7000000000e-01 
1.4027833767e-10 1.4162222490e+04 1.1608369262e+00 8.7000000000e-01 
6.5907587706e-10 1.1609431131e+04 8.1010640819e-01 8.7000000000e-01 
2.8094160501e-10 1.3414902725e+04 7.7563990049e-02 8.7000000000e-01 
8.0162664620e-10 1.8461442608e+04 1.0157154314e+00 8.7000000000e-01 
4.2189180172e-11 1.4297902708e+04 1.1031098472e+00 8.7000000000e-01 
5.2758361296e-09 1.1985286154e+04 7.1620182020e-01 8.7000000000e-01 
2.7694503551e-10 1.1903424221e+04 1.3926409752e+00 8.7000000000e-01 
1.3799543279e-05 1.2315125940e+04 7.1956702645e-01 8.7000000000e-01 
6.5618137616e-10 1.3589824791e+04 9.2098781450e-02 8.7000000000e-01 
2.2385132787e-06 1.7859172201e+04 4.4568865727e-01 8.7000000000e-01 
6.4651829313e-11 1.5591038309e+04 6.4692188087e-01 8.7000000000e-01 
1.0662266437e-11 1.8051097720e+04 9.4228849668e-01 8.7000000000e-01 
1.2992204499e-08 1.1572134505e+04 8.6780539637e-01 8.7000000000e-01 
2.1994539964e-08 1.1430705397e+04 1.2486053244e+00 8.7000000000e-01 
2.3567874773e-08 1.3839544196e+04 3.8040995021e-01 8.7000000000e-01 
2.7187330958e-10 1.1452964598e+04 6.1720003562e-01 8.7000000000e-01 
2.5545708015e-07 1.1568483529e+04 1.1577103895e+00 8.7000000000e-01 
6.6872098990e-07 1.3688871170e+04 8.6971561297e-01 8.7000000000e-01 
2.9277340808e-09 1.2183700299e+04 8.5017595593e-01 8.7000000000e-01 
6.2375530285e-11 1.1601659140e+04 1.2429699636e+00 8.7000000000e-01 
2.0430995049e-08 1.2950479346e+04 1.1672128808e+00 8.7000000000e-01 
2.6177892818e-11 1.9022631513e+04 7.4148034506e-01 8.7000000000e-01 
1.7579906621e-09 1.9606185470e+04 8.4295165816e-01 8.7000000000e-01 
1.6854483739e-07 1.2085494116e+04 4.3311029486e-01 8.7000000000e-01 
5.8744553192e-10 1.2049662486e+04 6.4594967520e-02 8.7000000000e-01 
2.8002405903e-07 1.3244945955e+04 7.3817850845e-01 8.7000000000e-01 
3.0632651302e-09 1.6003367868e+04 4.4354889189e-01 8.7000000000e-01 
7.4128712348e-08 1.4994132355e+04 4.2947617083e-01 8.7000000000e-01 
4.1915041731e-10 1.1979057342e+04 8.2255896374e-01 8.7000000000e-01 
3.0981272094e-09 1.8273996079e+04 9.1915493231e-01 8.7000000000e-01 
2.2303098300e-10 1.7449640336e+04 4.2752055856e-01 8.7000000000e-01 
1.9048312382e-07 1.6906118518e+04 5.7909939634e-01 8.7000000000e-01 
5.7336946140e-11 1.6561964758e+04 1.0150601761e+00 8.7000000000e-01 
3.1312595183e-07 1.2165743815e+04 4.9290227075e-02 8.7000000000e-01 
1.9581500687e-10 1.6230882582e+04 1.4139033224e+00 8.7000000000e-01 
1.2050546103e-09 1.5686877173e+04 9.5157973269e-01 8.7000000000e-01 
5.4859416026e-11 1.2414353622e+04 6.5236604035e-01 8.7000000000e-01 
3.5662071676e-09 1.3393003545e+04 8.0995429473e-01 8.7000000000e-01 
3.2081599344e-09 1.2479638739e+04 9.0340580662e-02 8.7000000000e-01 
3.0319538480e-08 1.2482567151e+04 8.2419632388e-01 8.7000000000e-01 
4.9699258722e-09 2.0000000000e+04 4.2964139598e-01 8.7000000000e-01 
2.3785892401e-09 1.2448875043e+04 4.2463820807e-01 8.7000000000e-01 
1.3691418514e-09 1.1907407465e+04 6.2922259444e-01 8.7000000000e-01 
1.3786613455e-06 1.1588465594e+04 5.1795916627e-01 8.7000000000e-01 
8.9679107813e-07 1.9206054782e+04 1.1006777371e+00 8.7000000000e-01 
6.3554177909e-12 1.1944904729e+04 3.7843508778e-01 8.7000000000e-01 
2.0486420477e-08 2.0000000000e+04 9.4953069837e-01 8.7000000000e-01 
8.4399589308e-08 1.1706148732e+04 5.9541713278e-01 8.7000000000e-01 
2.8712342754e-10 1.1483240755e+04 1.4196599675e+00 8.7000000000e-01 
3.2543251681e-10 1.6161203704e+04 4.9675860710e-01 8.7000000000e-01 
1.8142245991e-07 1.3210000602e+04 1.0337696045e+00 8.7000000000e-01 
1.3461251110e-06 1.2181560537e+04 8.9525153000e-01 8.7000000000e-01 
1.4563499941e-10 1.8904750385e+04 1.3094510293e-01 8.7000000000e-01 
1.3036684093e-11 1.2096510152e+04 7.1005161988e-01 8.7000000000e-01 
6.3768526975e-11 1.1267377217e+04 3.4628867449e-01 8.7000000000e-01 
1.0037095807e-10 1.8707531032e+04 2.9527557504e-01 8.7000000000e-01 
4.0939588785e-10 1.1907785391e+04 9.8138721843e-02 8.7000000000e-01 
9.1168978528e-07 1.1260573483e+04 5.7107839572e-01 8.7000000000e-01 
1.0281974825e-08 1.3093700919e+04 4.7069651240e-01 8.7000000000e-01 
7.2907797152e-09 1.3669618126e+04 1.3707003085e-01 8.7000000000e-01 
1.3141723013e-10 1.4388620704e+04 4.0984913788e-01 8.7000000000e-01 
4.8593142396e-08 1.1771479857e+04 1.1768131475e+00 8.7000000000e-01 
1.7044681056e-10 1.2105265765e+04 5.7986580606e-01 8.7000000000e-01 
1.9470167295e-09 1.4581782058e+04 8.9656018876e-01 8.7000000000e-01 
5.6427257631e-08 1.1369895407e+04 8.0290857443e-01 8.7000000000e-01 
7.8677197992e-09 1.1935322416e+04 3.0670313983e-01 8.7000000000e-01 
1.9958804363e-08 1.9495189042e+04 3.0196300757e-01 8.7000000000e-01 
4.2071339561e-09 1.1515213260e+04 7.0870653915e-01 8.7000000000e-01 
3.9293017688e-07 1.1305835416e+04 6.4727125384e-01 8.7000000000e-01 
4.3761771059e-09 1.1297826313e+04 1.3993219832e+00 8.7000000000e-01 
5.1090895947e-08 1.1306769926e+04 8.8984435917e-01 8.7000000000e-01 
1.8020863725e-06 1.2861319531e+04 4.6299372184e-01 8.7000000000e-01 
6.1396535302e-08 1.1602512931e+04 1.0126279358e+00 8.7000000000e-01 
3.1324975912e-09 1.8872659072e+04 3.3173868349e-01 8.7000000000e-01 
2.2028843990e-08 2.0000000000e+04 3.9522985209e-01 8.7000000000e-01 
2.3742268511e-08 1.1351214823e+04 1.2658682129e+00 8.7000000000e-01 
2.3388204608e-06 1.8882388993e+04 6.9487023177e-01 8.7000000000e-01 
9.7137272419e-11 1.4724092092e+04 3.0498730563e-01 8.7000000000e-01 
7.1675964012e-10 1.2087300028e+04 9.5816547887e-01 8.7000000000e-01 
5.1361729136e-10 1.1644584836e+04 1.1719309555e+00 8.7000000000e-01 
1.0200336268e-08 1.1928295724e+04 4.9872381991e-01 8.7000000000e-01 
6.0011401772e-07 1.1636641700e+04 4.0494430645e-01 8.7000000000e-01 
1.3470594336e-09 1.1977027017e+04 4.2163764731e-01 8.7000000000e-01 
3.2400417590e-08 1.3175991532e+04 1.1182582198e+00 8.7000000000e-01 
1.3695086407e-06 2.0000000000e+04 1.3079452329e+00 8.7000000000e-01 
2.2693800648e-08 1.1284139994e+04 8.7766974802e-01 8.7000000000e-01 
1.0289969803e-07 1.6270861350e+04 1.2419173921e+00 8.7000000000e-01 
1.9081221431e-11 1.2007578301e+04 1.2375888503e+00 8.7000000000e-01 
4.4452492618e-09 1.4152734993e+04 5.9151398119e-01 8.7000000000e-01 
1.4775857575e-06 1.7753816263e+04 3.1901177940e-01 8.7000000000e-01 
1.2107367306e-06 1.1506492136e+04 6.9225441324e-01 8.7000000000e-01 
1.5234600742e-08 1.3367990500e+04 1.1161702733e+00 8.7000000000e-01 
8.3979823843e-09 1.1621410842e+04 7.4736197699e-01 8.7000000000e-01 
5.1840664739e-08 1.1397603398e+04 1.4094156231e+00 8.7000000000e-01 
1.0627567865e-09 1.2013605948e+04 1.0118869328e+00 8.7000000000e-01 
5.4364875393e-07 1.1768398374e+04 6.1887205080e-01 8.7000000000e-01 
2.1261434484e-06 1.1709933437e+04 4.3247841904e-01 8.7000000000e-01 
1.4103347486e-11 1.2841177972e+04 3.6991806751e-01 8.7000000000e-01 
3.3923483161e-11 1.9253830570e+04 7.3893734280e-01 8.7000000000e-01 
1.4371278044e-07 1.2408202432e+04 1.3134965160e+00 8.7000000000e-01 
5.8613603783e-12 1.1733118760e+04 6.9531175412e-01 8.7000000000e-01 
1.2237404843e-10 1.5409703364e+04 1.0895826961e+00 8.7000000000e-01 
1.9848546731e-09 1.3255896196e+04 6.7316388225e-01 8.7000000000e-01 
5.7917279509e-11 1.5277160879e+04 9.6964865151e-01 8.7000000000e-01 
7.7998592294e-10 2.0000000000e+04 7.3302778290e-01 8.7000000000e-01 
1.7510188752e-06 1.2188503129e+04 1.2541596718e+00 8.7000000000e-01 
2.2797535168e-05 1.1428298904e+04 5.4097690844e-01 8.7000000000e-01 
1.3608290365e-10 2.0000000000e+04 1.0938733203e+00 8.7000000000e-01 
6.5593545342e-12 2.0000000000e+04 1.5153004335e+00 8.7000000000e-01 
3.5745840845e-07 1.1427452657e+04 1.1142032363e+00 8.7000000000e-01 
1.4571316063e-09 1.1454314200e+04 1.0171165398e+00 8.7000000000e-01 
1.2075291037e-07 1.4995021458e+04 8.7563260620e-01 8.7000000000e-01 
6.7832632557e-09 2.0000000000e+04 5.5589015212e-01 8.7000000000e-01 
1.6995102785e-09 1.6832280002e+04 5.7629954404e-01 8.7000000000e-01 
2.0235051023e-09 1.2189998023e+04 8.9170898746e-01 8.7000000000e-01 
3.7673268643e-10 1.1455808255e+04 1.2075461710e+00 8.7000000000e-01 
3.7651197591e-11 1.1515705966e+04 1.2626369239e+00 8.7000000000e-01 
3.8830816783e-09 1.1220853419e+04 7.7696949840e-01 8.7000000000e-01 
3.8865280184e-11 1.4271617029e+04 7.5368117232e-01 8.7000000000e-01 
1.1704379073e-09 1.4839900275e+04 1.4332706499e+00 8.7000000000e-01 
2.0279774876e-10 1.1421008183e+04 1.4203913991e+00 8.7000000000e-01 
4.5547595678e-10 1.3676295049e+04 6.6378628135e-01 8.7000000000e-01 
9.4799552221e-07 1.3569782643e+04 1.3670530783e-01 8.7000000000e-01 
1.7844170749e-10 1.1613294338e+04 1.0556904190e+00 8.7000000000e-01 
6.7675798720e-08 2.0000000000e+04 9.1065102400e-01 8.7000000000e-01 
2.5895042774e-09 1.2031102030e+04 3.7425570196e-01 8.7000000000e-01 
9.9131034843e-11 1.9564869750e+04 8.4131819718e-01 8.7000000000e-01 
5.9062604455e-07 1.1845925211e+04 5.3074430679e-01 8.7000000000e-01 
2.3057299292e-06 1.3800756880e+04 1.1433700954e+00 8.7000000000e-01 
2.0469850425e-08 1.1749978582e+04 1.4000391524e+00 8.7000000000e-01 
2.4439481246e-05 1.5538169683e+04 7.3132183412e-01 8.7000000000e-01 
4.3416856378e-09 2.0000000000e+04 1.3855324948e+00 8.7000000000e-01 
1.2362974601e-09 1.1941377911e+04 1.3812000031e+00 8.7000000000e-01 
5.8458587115e-06 1.1542858159e+04 5.8200312882e-01 8.7000000000e-01 
5.6167012528e-09 1.3279736645e+04 4.6983569803e-01 8.7000000000e-01 
4.3117757410e-10 1.5311166914e+04 3.0630858600e-01 8.7000000000e-01 
2.0855920203e-08 1.1901911301e+04 1.8452919210e-01 8.7000000000e-01 
1.7863174241e-09 1.3220161158e+04 1.2009614097e+00 8.7000000000e-01 
7.4489777677e-11 1.2719509001e+04 1.0310327454e+00 8.7000000000e-01 
3.8144951946e-10 1.3755141914e+04 1.1002417959e+00 8.7000000000e-01 
2.9280120150e-09 2.0000000000e+04 4.2942057972e-01 8.7000000000e-01 
1.5534240886e-09 1.1849039487e+04 3.8835871233e-01 8.7000000000e-01 
1.4751497385e-08 1.4674985105e+04 3.1265595927e-01 8.7000000000e-01 
2.8672171575e-08 1.1997631162e+04 5.3545446880e-01 8.7000000000e-01 
6.6385599117e-09 1.2219351305e+04 9.4921352827e-01 8.7000000000e-01 
3.5780949886e-10 1.5434081966e+04 8.0737435562e-01 8.7000000000e-01 
1.3980209651e-06 1.1928951904e+04 1.3369278725e+00 8.7000000000e-01 
1.2199725234e-10 1.2256260006e+04 7.9829557233e-01 8.7000000000e-01 
6.9147573213e-09 1.6814281673e+04 1.0653198274e+00 8.7000000000e-01 
2.5988112570e-09 1.6157588931e+04 1.2728358795e+00 8.7000000000e-01 
5.4499454509e-09 1.1479017908e+04 5.4822603370e-01 8.7000000000e-01 
1.6913874721e-05 1.7293392581e+04 5.3741433987e-01 8.7000000000e-01 
9.3642897157e-09 1.4549513289e+04 1.2409232020e+00 8.7000000000e-01 
6.7971990962e-08 1.1490707246e+04 1.0164632710e+00 8.7000000000e-01 
1.0412618315e-05 1.9320280570e+04 3.9188630722e-01 8.7000000000e-01 
1.5641150802e-11 1.2597458858e+04 3.9086795308e-01 8.7000000000e-01 
1.6020426749e-07 1.6837800804e+04 5.2352363907e-01 8.7000000000e-01 
7.3830556201e-09 1.8404644986e+04 5.1995339101e-01 8.7000000000e-01 
4.6202605051e-07 1.7554671448e+04 1.2578182219e+00 8.7000000000e-01 
5.8339834710e-10 2.0000000000e+04 6.3366491095e-01 8.7000000000e-01 
3.6565426294e-08 1.8252702517e+04 6.7728581734e-01 8.7000000000e-01 
7.7619124838e-09 1.6658283014e+04 8.1622631289e-01 8.7000000000e-01 
1.5171671986e-11 1.2612473229e+04 2.3695965094e-01 8.7000000000e-01 
3.6094853882e-11 1.1216085736e+04 6.0151707642e-01 8.7000000000e-01 
4.4347624073e-11 1.3418786246e+04 9.3271953701e-01 8.7000000000e-01 
2.9173646680e-09 2.0000000000e+04 1.4188830911e+00 8.7000000000e-01 
1.5523927150e-09 2.0000000000e+04 6.6906627469e-01 8.7000000000e-01 
2.7582009186e-09 1.9954841871e+04 1.4062825481e+00 8.7000000000e-01 
5.9041174365e-11 1.5474015649e+04 9.4087264842e-01 8.7000000000e-01 
7.2225030596e-12 1.2319936608e+04 6.7239578090e-01 8.7000000000e-01 
7.4746457493e-07 1.4942408137e+04 7.8728080825e-01 8.7000000000e-01 
1.1309786043e-06 1.2654108337e+04 9.2172594136e-01 8.7000000000e-01 
2.3517248995e-10 1.6570596630e+04 1.3445561083e+00 8.7000000000e-01 
3.8745038959e-09 1.6422806405e+04 3.9954962773e-01 8.7000000000e-01 
1.0401544956e-10 1.5857866885e+04 6.7367552673e-01 8.7000000000e-01 
2.8536217576e-07 2.0000000000e+04 6.5286614163e-01 8.7000000000e-01 
1.6188421937e-07 1.4166134133e+04 5.1701330552e-01 8.7000000000e-01 
1.7668299073e-08 1.2318379328e+04 2.9748810696e-01 8.7000000000e-01 
2.7607495630e-08 1.3355357282e+04 6.5085365414e-01 8.7000000000e-01 
1.2006574401e-09 1.3861345159e+04 9.9840655744e-01 8.7000000000e-01 
3.4826476742e-10 1.8294483667e+04 2.3689380122e-01 8.7000000000e-01 
3.4534046419e-10 1.4543045933e+04 8.3932477594e-01 8.7000000000e-01 
1.6160899825e-05 1.4032147532e+04 8.0441340326e-01 8.7000000000e-01 
1.2406526940e-07 1.1676823454e+04 3.4541788432e-01 8.7000000000e-01 
1.6709797949e-08 1.3617433958e+04 8.6714970964e-01 8.7000000000e-01 
3.2454228125e-09 1.1810085591e+04 7.2187161315e-01 8.7000000000e-01 
6.1232036036e-08 1.3357241220e+04 1.4430103194e+00 8.7000000000e-01 
2.4991006419e-07 1.3927738603e+04 4.8936102793e-01 8.7000000000e-01 
1.1101277311e-09 1.6731128143e+04 4.2944049703e-01 8.7000000000e-01 
2.7813274688e-06 1.3258236034e+04 8.4679723157e-01 8.7000000000e-01 
5.2515722557e-07 1.1409236903e+04 1.3877696538e+00 8.7000000000e-01 
8.7986112693e-10 1.2246816623e+04 7.9041895914e-01 8.7000000000e-01 
1.3016150141e-08 1.7122626896e+04 4.1293618790e-01 8.7000000000e-01 
1.2790663826e-08 2.0000000000e+04 1.4032252043e+00 8.7000000000e-01 
5.7880064746e-09 2.0000000000e+04 5.2669793540e-01 8.7000000000e-01 
5.1837390674e-07 1.1918611529e+04 7.6769406460e-01 8.7000000000e-01 
4.3147609876e-09 1.6182846718e+04 8.8244084572e-01 8.7000000000e-01 
1.4933184919e-05 1.2047862071e+04 7.8974016969e-01 8.7000000000e-01 
1.0679534460e-08 1.4019307146e+04 7.5534992448e-01 8.7000000000e-01 
8.6584805125e-09 1.1265097561e+04 1.2418933890e+00 8.7000000000e-01 
4.2318028438e-13 1.4271971827e+04 3.3804390786e-01 8.7000000000e-01 
7.8172446595e-09 1.1206685415e+04 1.0091140103e+00 8.7000000000e-01 
8.3721709834e-08 1.5973820693e+04 2.6801561637e-01 8.7000000000e-01 
4.2628064963e-06 1.8640984800e+04 3.3644771698e-01 8.7000000000e-01 
2.1311843697e-09 1.1909111775e+04 7.8750933694e-01 8.7000000000e-01 
9.2989794142e-11 1.1240816759e+04 9.5501012831e-01 8.7000000000e-01 
3.3638342720e-08 1.3137822361e+04 1.1896177978e+00 8.7000000000e-01 
7.0365677524e-08 1.5495189996e+04 5.3045461890e-01 8.7000000000e-01 
2.3560552344e-06 1.2283586992e+04 4.1444462018e-01 8.7000000000e-01 
2.4761911519e-13 1.2221270231e+04 9.0660629884e-01 8.7000000000e-01 
6.7132620612e-09 1.1860439804e+04 8.7221870198e-01 8.7000000000e-01 
7.6425940400e-08 1.4246990032e+04 7.9178919364e-01 8.7000000000e-01 
5.8673199265e-07 1.3648086300e+04 1.0744462704e+00 8.7000000000e-01 
1.1696111307e-11 1.1507321047e+04 4.2508610301e-01 8.7000000000e-01 
8.1966930442e-10 1.1650028725e+04 6.8772514469e-01 8.7000000000e-01 
6.7719091177e-10 1.1727981766e+04 7.3826070402e-01 8.7000000000e-01 
1.6341763003e-07 2.0000000000e+04 7.8638308383e-01 8.7000000000e-01 
3.1867438787e-10 1.5814128729e+04 3.6665088491e-01 8.7000000000e-01 
4.3059921226e-11 1.3051536494e+04 6.9321696384e-01 8.7000000000e-01 
5.5008088729e-11 1.6826966978e+04 7.7100855303e-01 8.7000000000e-01 
1.7532308422e-11 1.8522301182e+04 3.9406341643e-01 8.7000000000e-01 
9.3654961513e-10 1.2542077210e+04 7.0453867921e-01 8.7000000000e-01 
1.9756348553e-07 1.5786743034e+04 1.0989064885e+00 8.7000000000e-01 
2.0958161095e-09 1.7342283084e+04 9.6654966055e-01 8.7000000000e-01 
8.9060783585e-09 1.3253247375e+04 5.6640386735e-01 8.7000000000e-01 
4.6668529516e-08 1.1933025351e+04 1.3689594103e+00 8.7000000000e-01 
1.9341568637e-09 1.7659553417e+04 7.4178241240e-01 8.7000000000e-01 
1.5128366272e-10 1.1903444659e+04 9.0418836715e-01 8.7000000000e-01 
6.4269604471e-09 1.2101974853e+04 8.9379650696e-01 8.7000000000e-01 
2.3333259789e-05 1.6820838814e+04 8.5752572781e-01 8.7000000000e-01 
1.1408652151e-08 1.1657781466e+04 7.4303234142e-01 8.7000000000e-01 
1.2587826134e-11 1.4008867412e+04 7.4396748072e-01 8.7000000000e-01 
9.0325024214e-10 1.2176674798e+04 7.5146746885e-01 8.7000000000e-01 
1.1378631860e-10 1.2025792202e+04 8.1283666328e-01 8.7000000000e-01 
1.1352013309e-09 1.5260245714e+04 9.8177034983e-01 8.7000000000e-01 
5.6448664464e-09 1.2842591178e+04 6.8630632109e-01 8.7000000000e-01 
2.8241051439e-12 1.3692653419e+04 4.4218098331e-01 8.7000000000e-01 
4.9310223244e-07 1.4516439292e+04 5.8048047110e-01 8.7000000000e-01 
8.3117156611e-09 1.6341989490e+04 7.7768029018e-01 8.7000000000e-01 
1.8089877700e-09 1.5527201291e+04 4.3891189283e-01 8.7000000000e-01 
4.1922664288e-08 1.7827532999e+04 4.1123999016e-01 8.7000000000e-01 
2.4416998591e-08 1.2742778430e+04 3.2886296012e-01 8.7000000000e-01 
1.3564922643e-09 1.6519172342e+04 5.0597614112e-01 8.7000000000e-01 
2.5679197238e-08 1.1481613167e+04 1.3229520989e+00 8.7000000000e-01 
1.7524680662e-07 1.4703118763e+04 4.9553264075e-01 8.7000000000e-01 
1.0850783480e-10 1.2066713046e+04 7.9466625171e-01 8.7000000000e-01 
4.9392889026e-11 1.3142307613e+04 9.2491784230e-01 8.7000000000e-01 
2.9974319037e-10 1.6647831406e+04 7.3085240177e-01 8.7000000000e-01 
6.0327826015e-10 1.6137650114e+04 1.0403902525e+00 8.7000000000e-01 
9.9948867545e-12 1.7297868071e+04 2.2090154017e-01 8.7000000000e-01 
2.8389201006e-09 1.1443128914e+04 4.0933919341e-01 8.7000000000e-01 
6.5524816641e-10 1.1683815821e+04 8.6749358733e-01 8.7000000000e-01 
6.0075036826e-10 2.0000000000e+04 4.7199957175e-01 8.7000000000e-01 
1.2193686899e-08 1.4196455598e+04 3.8222987765e-01 8.7000000000e-01 
7.5982873014e-08 1.2492633262e+04 4.1150187648e-01 8.7000000000e-01 
4.3686758937e-10 1.1446981641e+04 1.2369582728e+00 8.7000000000e-01 
3.2798667311e-07 1.1712396172e+04 5.1167413897e-01 8.7000000000e-01 
4.8440006554e-10 1.4771797809e+04 8.6171245735e-01 8.7000000000e-01 
4.0315141260e-10 1.1256914609e+04 3.5815039569e-01 8.7000000000e-01 
2.3319606530e-11 1.8478767361e+04 1.2110348344e+00 8.7000000000e-01 
3.1768711448e-09 1.2890741741e+04 3.3999531135e-01 8.7000000000e-01 
1.6777854668e-12 1.5887006953e+04 1.0940644356e+00 8.7000000000e-01 
1.5835340544e-08 1.5513761751e+04 1.2057594282e+00 8.7000000000e-01 
9.0950374719e-06 1.1305686165e+04 6.7369484373e-01 8.7000000000e-01 
2.5037070750e-09 1.3033091476e+04 5.6836373453e-01 8.7000000000e-01 
7.4974625228e-08 1.8912389621e+04 5.2453215450e-01 8.7000000000e-01 
1.0163172843e-06 1.3460939348e+04 7.4185071159e-01 8.7000000000e-01 
3.1122926438e-08 1.2002303539e+04 7.6968432644e-01 8.7000000000e-01 
5.7095540494e-08 1.3951176288e+04 8.3927189416e-01 8.7000000000e-01 
1.9678863565e-11 1.6847081575e+04 6.9456442523e-01 8.7000000000e-01 
1.0966905911e-08 1.1718249714e+04 8.6496389508e-01 8.7000000000e-01 
3.6164112966e-07 1.1381318882e+04 6.3056060469e-01 8.7000000000e-01 
5.8482894068e-07 1.5930291091e+04 1.0113210953e+00 8.7000000000e-01 
1.1673504406e-08 1.3016490880e+04 6.8704442873e-01 8.7000000000e-01 
5.9814460136e-11 1.1935723168e+04 3.3338758994e-01 8.7000000000e-01 
1.4144187896e-06 1.1263857619e+04 5.7000839418e-01 8.7000000000e-01 
8.7817955383e-10 2.0000000000e+04 7.9728407560e-01 8.7000000000e-01 
1.0420510709e-09 1.3172566910e+04 9.9123148061e-01 8.7000000000e-01 
5.2597779848e-09 1.1291491824e+04 8.4812278509e-01 8.7000000000e-01 
1.7434012406e-10 1.1546187404e+04 1.1373740335e+00 8.7000000000e-01 
8.3097247129e-09 1.6707449938e+04 4.2136388405e-01 8.7000000000e-01 
3.8704929731e-10 1.4141353050e+04 5.9461790788e-01 8.7000000000e-01 
5.7119903921e-09 1.5395282617e+04 1.2406105625e+00 8.7000000000e-01 
2.9395653049e-09 1.6544904650e+04 5.3793517063e-01 8.7000000000e-01 
4.5437858158e-11 1.6146765106e+04 9.6907863751e-01 8.7000000000e-01 
5.8055255804e-10 1.5178104379e+04 1.0733099882e+00 8.7000000000e-01 
5.9673816638e-10 1.1209724358e+04 1.0148376982e+00 8.7000000000e-01 
6.9739845186e-11 1.2899261693e+04 4.6387117923e-01 8.7000000000e-01 
9.9018553357e-10 1.9340563227e+04 3.4147416915e-01 8.7000000000e-01 
1.3071075895e-08 1.9136816050e+04 5.2901298607e-01 8.7000000000e-01 
4.9156084214e-10 1.9393284975e+04 3.1301092936e-01 8.7000000000e-01 
1.2186506909e-10 1.8764020616e+04 1.3522297454e+00 8.7000000000e-01 
6.2215997684e-09 2.0000000000e+04 1.1588114127e+00 8.7000000000e-01 
7.6906843480e-09 1.2247701206e+04 8.2377750598e-01 8.7000000000e-01 
4.2536714384e-08 1.5697982245e+04 6.1913197175e-01 8.7000000000e-01 
1.2757909388e-09 1.2579503424e+04 1.4315305312e+00 8.7000000000e-01 
1.7452211460e-07 1.1630235176e+04 5.6672763335e-01 8.7000000000e-01 
1.3219035200e-09 1.1224577985e+04 8.3750316175e-01 8.7000000000e-01 
9.6043537647e-11 1.2747196262e+04 1.0660095842e+00 8.7000000000e-01 
2.2787842329e-06 1.8293906654e+04 1.3689798484e+00 8.7000000000e-01 
9.1255530837e-09 1.1287613371e+04 1.0900727507e+00 8.7000000000e-01 
6.6357847447e-06 1.1490415703e+04 8.3028214183e-01 8.7000000000e-01 
9.5928172284e-08 1.1719601270e+04 1.4148287208e+00 8.7000000000e-01 
1.9802793498e-07 2.0000000000e+04 6.4454184911e-01 8.7000000000e-01 
2.8560654687e-07 1.4288729178e+04 2.8925046405e-01 8.7000000000e-01 
3.3837227106e-07 1.6097831416e+04 8.1723611162e-01 8.7000000000e-01 
7.6759620628e-10 1.1372691418e+04 5.3497375790e-01 8.7000000000e-01 
6.3536445627e-09 1.2508737589e+04 2.9173659358e-01 8.7000000000e-01 
7.2128946555e-08 1.2162844086e+04 6.7750169202e-01 8.7000000000e-01 
2.5084982431e-10 1.1621751506e+04 7.1581346738e-01 8.7000000000e-01 
8.0289504876e-09 1.3034114702e+04 1.3621114100e+00 8.7000000000e-01 
1.1322070248e-06 1.3433862525e+04 1.3270474084e+00 8.7000000000e-01 
8.2547783241e-12 1.4725848939e+04 1.3968170983e+00 8.7000000000e-01 
1.7131535187e-10 1.4952663255e+04 9.1544235357e-01 8.7000000000e-01 
2.0745787249e-08 1.2647172743e+04 9.5057509382e-01 8.7000000000e-01 
3.8779279529e-06 1.7647176276e+04 1.2503004848e+00 8.7000000000e-01 
5.3732381473e-07 1.1917177679e+04 1.0646329562e+00 8.7000000000e-01 
2.8417880490e-08 1.1622575046e+04 5.4337079789e-01 8.7000000000e-01 
5.0861210305e-10 1.3362323238e+04 1.5313284485e-01 8.7000000000e-01 
1.2710083510e-10 1.7724405505e+04 2.5804865107e-01 8.7000000000e-01 
7.9706172585e-08 1.8893698404e+04 4.8686900850e-01 8.7000000000e-01 
4.0587729318e-11 1.1459438914e+04 5.9362481472e-01 8.7000000000e-01 
1.5182577808e-05 1.3598432077e+04 9.6480805622e-01 8.7000000000e-01 
5.6189111422e-11 1.2402540802e+04 4.9321764595e-01 8.7000000000e-01 
9.0418854727e-09 1.2721211765e+04 9.1672114408e-01 8.7000000000e-01 
3.4456638369e-09 2.0000000000e+04 4.3391122705e-01 8.7000000000e-01 
3.8788910681e-10 1.1903673707e+04 5.6369089085e-01 8.7000000000e-01 
1.4160709310e-10 1.3790720578e+04 1.1572767737e+00 8.7000000000e-01 
1.9536722010e-08 1.1969130646e+04 1.0656639192e+00 8.7000000000e-01 
1.1633703006e-09 1.8335045614e+04 3.5986776587e-01 8.7000000000e-01 
1.6373446043e-08 1.1899194710e+04 1.2553767210e+00 8.7000000000e-01 
1.9065200163e-09 1.2874551945e+04 1.2237352880e+00 8.7000000000e-01 
9.9704566487e-10 1.1950277829e+04 6.3023762145e-01 8.7000000000e-01 
2.9621801480e-10 1.3391648863e+04 7.3915355399e-01 8.7000000000e-01 
4.4864697768e-08 1.6883441903e+04 9.3566918502e-01 8.7000000000e-01 
3.3430733341e-08 1.1371092083e+04 4.4560998680e-01 8.7000000000e-01 
3.4509280108e-07 1.1464302162e+04 1.1749594503e+00 8.7000000000e-01 
3.3920899831e-12 1.1252256715e+04 1.3118352164e+00 8.7000000000e-01 
4.8442944617e-12 1.9714145900e+04 9.5638917489e-01 8.7000000000e-01 
9.0000595987e-08 1.1353640565e+04 8.3937114456e-01 8.7000000000e-01 
4.9501452356e-09 1.1341334719e+04 4.8716981026e-01 8.7000000000e-01 
1.3656738316e-09 1.4557788911e+04 3.9708299746e-01 8.7000000000e-01 
5.5158016736e-10 1.7367320908e+04 7.2605476152e-01 8.7000000000e-01 
8.8675080487e-09 1.2454890060e+04 2.0206045605e-01 8.7000000000e-01 
4.1044019688e-06 2.0000000000e+04 1.7176145971e-01 8.7000000000e-01 
9.1881390024e-08 1.7084988008e+04 1.1771050621e-01 8.7000000000e-01 
6.3807444773e-07 1.4184196332e+04 6.5881057918e-01 8.7000000000e-01 
3.6541189676e-08 1.7065936466e+04 1.0471379559e+00 8.7000000000e-01 
7.8050582571e-08 1.1374936727e+04 1.1194958100e+00 8.7000000000e-01 
9.7482794806e-08 1.2662765384e+04 5.0068327694e-01 8.7000000000e-01 
1.1641506548e-09 1.3371272790e+04 6.8495114525e-01 8.7000000000e-01 
2.1646320882e-06 1.3418154949e+04 3.9833049367e-01 8.7000000000e-01 
8.3889301796e-10 1.3233344370e+04 1.9038672595e-01 8.7000000000e-01 
1.1848444696e-09 1.1441580307e+04 9.3646771805e-01 8.7000000000e-01 
2.9028870101e-09 1.5251178146e+04 1.1727658419e+00 8.7000000000e-01 
2.3262617883e-10 1.1641660154e+04 2.1696785654e-01 8.7000000000e-01 
2.8398857428e-08 1.7482472920e+04 8.2634692180e-01 8.7000000000e-01 
9.7067750255e-10 1.1378349008e+04 8.8065704795e-01 8.7000000000e-01 
2.5198180644e-09 1.1609283565e+04 8.2136858085e-01 8.7000000000e-01 
