# Supplementary material for: Atmospheric CO2 levels from 2.7 billion years ago inferred from micrometeorite oxidation
Source: Sci Adv. 2020 Jan 22;6(4):eaay4644. doi: 10.1126/sciadv.aay4644 (PMC6976288; doi:10.1126/sciadv.aay4644)
Supplement: Data file S1 [file aay4644_Data_file_S1.zip › co2_atmos/co2_87/clean_results.dat]

Radius [m]       Fe Area [frac]    Max Temp [k]    
2.4152803398e-05 2.7185404297e-01 2.5190603214e+03 
5.2947232677e-05 2.2531504675e-01 2.4986355951e+03 
9.3311442439e-06 1.0000000000e+00 1.7640812154e+03 
2.1950698098e-05 3.5051293640e-01 1.8847632448e+03 
3.3476116646e-05 1.6649954938e-01 2.0355263739e+03 
9.5936347999e-06 2.2318573551e-01 2.2963265599e+03 
8.3061822157e-05 0.0000000000e+00 2.3322516739e+03 
5.5911574057e-06 1.0000000000e+00 1.4398996512e+03 
9.2559652039e-05 1.8181869003e-01 2.0198662966e+03 
1.9475444087e-05 3.0023929041e-01 2.6364732746e+03 
1.1673005161e-04 2.1103005012e-01 2.5228791491e+03 
6.8984807322e-06 3.4811761770e-01 2.4469615291e+03 
6.1564356944e-05 1.0000000000e+00 1.6333880877e+03 
6.1901169748e-06 1.0000000000e+00 1.4449172940e+03 
8.4704955359e-05 0.0000000000e+00 2.2270807033e+03 
3.5989031123e-04 0.0000000000e+00 2.7928142800e+03 
2.8097817259e-05 3.0574451024e-01 1.9154846109e+03 
6.6472464041e-06 3.4553513840e-01 2.4846320878e+03 
9.4751723101e-06 1.0000000000e+00 1.5002243511e+03 
2.7550888168e-05 2.8202215200e-01 2.3579350271e+03 
9.0302774148e-06 6.4318540956e-02 2.1735271943e+03 
7.7760533613e-05 0.0000000000e+00 2.1693041570e+03 
3.8494165768e-04 2.7612781044e-02 2.6922174965e+03 
1.3218160444e-05 4.1046495935e-01 1.8503418331e+03 
2.3804752532e-05 2.9106475710e-01 1.9265102342e+03 
3.2299411250e-05 7.5386706053e-02 2.3561226615e+03 
8.2548926039e-06 1.2420223126e-01 2.2328702436e+03 
7.3557160267e-05 2.1886603882e-01 2.5709673495e+03 
1.9583055609e-05 2.4949611072e-01 1.9583722656e+03 
9.3760354037e-06 3.7870010072e-01 1.8664007166e+03 
1.4083933141e-04 1.4111824384e-01 2.5376250124e+03 
3.1798454631e-05 2.9671166260e-01 2.4982110937e+03 
6.5451392255e-05 0.0000000000e+00 2.4146695110e+03 
7.3978519544e-05 1.9337217515e-01 2.6381261557e+03 
7.6886751796e-05 1.6668687981e-01 2.6589042825e+03 
1.0153826817e-04 7.1612632325e-02 2.4655096885e+03 
7.9898453454e-05 1.6381573843e-01 2.7306672045e+03 
1.9763912988e-05 0.0000000000e+00 2.2298151357e+03 
4.0177734926e-05 0.0000000000e+00 2.2309637921e+03 
3.3995019411e-05 2.2140452415e-01 2.4397021893e+03 
4.5298792502e-05 7.7123773501e-02 2.4118294245e+03 
3.5908770335e-05 0.0000000000e+00 2.3303949179e+03 
3.3165440720e-05 1.0000000000e+00 1.7371276693e+03 
6.7374228758e-06 1.0000000000e+00 1.7099613260e+03 
1.5498302735e-05 1.0899275277e-01 2.3064904865e+03 
1.3904067596e-05 3.1389898955e-01 2.3607778426e+03 
1.2791594216e-04 0.0000000000e+00 2.1662522178e+03 
3.6989494712e-05 1.0000000000e+00 5.0069792346e+02 
1.6275126902e-05 2.5500219910e-01 2.8167690572e+03 
7.6688067208e-06 3.2182590625e-01 2.3499569249e+03 
2.5923746788e-04 0.0000000000e+00 2.7256796445e+03 
1.0471316224e-04 1.2410040716e-01 2.5274665193e+03 
1.2842027461e-05 2.8211013922e-01 2.3203885766e+03 
3.6404363046e-05 2.3872676358e-01 2.4452732378e+03 
1.8316999128e-04 1.1440463297e-01 2.5560991528e+03 
2.0825523030e-05 1.0000000000e+00 1.5163656745e+03 
3.8591719660e-05 3.0451234364e-01 1.9150841451e+03 
1.1023886527e-05 3.1914614182e-01 1.8984485686e+03 
1.3985948552e-05 1.0000000000e+00 1.4703048474e+03 
6.8340616095e-05 1.0000000000e+00 1.7658444602e+03 
1.9779016463e-05 3.0460803878e-01 2.5185018316e+03 
6.8822913176e-05 1.7597885226e-01 2.4978801652e+03 
3.3088085899e-04 6.6012489060e-02 2.6397357732e+03 
1.3518502819e-05 1.0000000000e+00 1.7875553648e+03 
1.9221355105e-05 2.7683786338e-01 2.4412476985e+03 
4.3291132405e-05 1.0777186805e-01 2.0873413692e+03 
8.1648190686e-06 3.3393802897e-01 2.4993418901e+03 
1.5769739380e-05 5.1001526388e-02 2.1409289239e+03 
6.9048127058e-06 1.0000000000e+00 1.6502430274e+03 
3.2367712672e-05 2.0216541950e-01 2.0025969581e+03 
7.7550656128e-06 3.2257190431e-01 2.6494199521e+03 
5.2973668030e-05 2.1886317030e-01 2.6814721336e+03 
4.6716002816e-05 0.0000000000e+00 2.3559391697e+03 
1.5181857075e-05 3.0534576879e-01 2.3543922616e+03 
3.9129770538e-06 1.0000000000e+00 1.2314337439e+03 
2.9254940702e-04 1.0282367230e-01 2.6298646591e+03 
6.2285242214e-05 2.1444523225e-01 2.5529518585e+03 
3.7038944298e-05 2.3135166234e-01 2.7151389706e+03 
4.5603574806e-05 2.1360885134e-01 2.4985230907e+03 
2.3811384621e-05 2.8783310617e-01 2.4333154456e+03 
1.5082002258e-05 3.3930676005e-01 2.3807378863e+03 
1.1800137218e-05 1.0000000000e+00 1.4512369696e+03 
1.9318156066e-05 2.9910855646e-01 2.3435756982e+03 
2.7785073996e-04 5.7306554615e-02 2.6623923476e+03 
2.4178540251e-04 0.0000000000e+00 2.3682083984e+03 
4.4278043434e-05 3.0595626012e-01 1.9129024943e+03 
8.8393410399e-06 3.4649306495e-01 2.4166497819e+03 
1.6216478929e-05 3.9335812373e-01 1.8582341404e+03 
4.1173042321e-05 6.7974655206e-02 2.1152091911e+03 
3.2058441625e-05 2.1454562651e-01 2.4338820391e+03 
2.0293910266e-05 3.1495204291e-01 1.9072761377e+03 
6.7306115706e-05 1.3249151830e-01 2.4808940061e+03 
2.4029110624e-05 1.2058601708e-01 2.0776378681e+03 
4.9251387732e-05 0.0000000000e+00 2.2741878441e+03 
4.4982779489e-04 8.8540505903e-02 2.5962759651e+03 
5.2790378072e-06 1.0000000000e+00 1.0986320620e+03 
2.1426682484e-05 3.2733067026e-01 2.3986989222e+03 
7.6777582079e-05 1.6827492406e-01 2.5206756510e+03 
2.4516763554e-05 1.8062156517e-01 2.0212791965e+03 
3.6429090131e-05 2.3619453990e-02 2.1420844041e+03 
9.8330897487e-06 1.0000000000e+00 1.3428611538e+03 
1.3675894002e-05 3.8200484810e-01 1.8646155801e+03 
4.6073360594e-05 0.0000000000e+00 2.3434542712e+03 
4.3300913169e-05 1.0000000000e+00 4.3040740481e+02 
9.8963769075e-06 3.2811126617e-01 2.3835463760e+03 
1.3969951616e-04 9.4065990335e-02 2.7348857944e+03 
3.8542248917e-05 2.2375746571e-01 1.9823811332e+03 
2.4513465395e-05 2.6120994663e-01 2.6112176828e+03 
1.0470677657e-04 1.1810698997e-01 2.7451363582e+03 
2.4691119376e-05 2.5576754519e-01 1.9546403307e+03 
5.8942598926e-05 0.0000000000e+00 2.3907538941e+03 
3.0742786606e-05 3.2035499365e-01 1.9038027859e+03 
3.0654165042e-05 2.5220689417e-01 1.9582780106e+03 
3.3026653169e-05 2.8190157188e-01 2.4659255293e+03 
8.0195490270e-05 2.2449226569e-01 2.7540312464e+03 
3.6541836069e-06 1.0000000000e+00 1.2640980060e+03 
5.3943073094e-05 0.0000000000e+00 2.2788944745e+03 
1.8357261258e-05 3.5333158179e-01 1.8823403059e+03 
1.9405280087e-05 1.0000000000e+00 1.5980538839e+03 
6.4792270827e-06 1.0000000000e+00 1.4460182050e+03 
9.0710081275e-06 1.0000000000e+00 1.6106821285e+03 
6.0408260648e-05 0.0000000000e+00 2.2407923466e+03 
2.8984339410e-05 2.6777851102e-01 2.5157214566e+03 
2.2248288530e-05 2.9240028207e-01 1.9250181986e+03 
1.0679301203e-04 1.8235547353e-01 2.5291278632e+03 
7.1162082450e-05 0.0000000000e+00 2.4328801245e+03 
6.2546554097e-05 1.7372645929e-01 2.7135270663e+03 
8.7447956338e-05 1.4273400579e-01 2.5218349647e+03 
5.6739996948e-06 1.0000000000e+00 1.4320640699e+03 
7.6967975933e-06 3.4690207576e-01 2.4157288646e+03 
7.0803666664e-05 2.0118630744e-01 2.5852214673e+03 
3.8761529609e-05 0.0000000000e+00 2.1923437428e+03 
9.9941807538e-05 1.6036629956e-01 2.5712802416e+03 
7.5281858845e-05 0.0000000000e+00 2.4059924032e+03 
2.8569510832e-04 0.0000000000e+00 2.7413898587e+03 
4.8307206209e-05 0.0000000000e+00 2.1704487763e+03 
3.1217176066e-05 3.2845764195e-01 1.8979870426e+03 
6.3947893652e-05 1.0000000000e+00 1.7054497044e+03 
2.9800495288e-05 2.7272215118e-01 2.6184495964e+03 
1.4380138870e-05 3.1426818541e-01 2.4622232044e+03 
1.0453408222e-05 8.6114980077e-02 2.1171699494e+03 
1.6572363473e-05 1.0000000000e+00 1.7535413755e+03 
3.3918708909e-05 2.3866393001e-01 1.9694522501e+03 
2.5816899272e-05 0.0000000000e+00 2.2106061427e+03 
1.9998675375e-05 3.0004987297e-01 2.3728014580e+03 
1.1237751884e-05 1.0000000000e+00 1.6560693984e+03 
6.5996619831e-05 0.0000000000e+00 2.3341174271e+03 
2.1138230940e-05 1.0000000000e+00 1.2286647083e+03 
2.9629452338e-04 0.0000000000e+00 2.7515782919e+03 
3.2160750365e-05 0.0000000000e+00 2.3381353841e+03 
2.6247345158e-05 2.3879170927e-01 2.7936835420e+03 
1.5920416246e-05 9.3473715145e-02 2.1030557412e+03 
8.1359699236e-06 3.6731616178e-01 1.8713365858e+03 
8.9244777617e-05 0.0000000000e+00 2.3419738862e+03 
1.1240422541e-04 1.0591997433e-01 2.0867474893e+03 
5.3230478515e-05 2.0492620665e-01 2.5191511183e+03 
2.4541327023e-05 3.2585428993e-01 1.9007419432e+03 
2.1289832272e-04 8.7875764458e-02 2.4932108551e+03 
1.1330015468e-04 1.7679881389e-01 2.6013435078e+03 
5.6556729693e-05 0.0000000000e+00 2.2284389965e+03 
1.2860909718e-05 1.0000000000e+00 1.3335495136e+03 
1.0218285098e-04 0.0000000000e+00 2.3364117994e+03 
1.1209640618e-05 7.7301822271e-02 2.1996578142e+03 
1.0568501631e-05 3.3820854415e-01 2.4062461592e+03 
1.1735867915e-04 1.2987728573e-01 2.5888531693e+03 
3.3616243946e-05 0.0000000000e+00 2.1695752643e+03 
1.0376042170e-04 1.7010266669e-01 2.5839541377e+03 
2.3833883456e-05 2.6984750175e-01 2.4516343971e+03 
4.4779235286e-05 2.2670674656e-01 2.5586983614e+03 
2.8877236577e-05 2.7046169511e-01 1.9426427839e+03 
1.7624664045e-05 3.1394968098e-01 2.4142274488e+03 
1.4543911315e-05 2.8351903208e-01 2.3895807044e+03 
2.7892317104e-05 2.6210679211e-01 2.5899527257e+03 
1.4919192314e-05 2.4131350278e-01 1.9636141415e+03 
1.2377687355e-04 1.1305766496e-01 2.6248074816e+03 
1.8831538234e-05 1.0000000000e+00 1.2275038131e+03 
3.5513665840e-05 1.8889952332e-01 2.3732110985e+03 
1.2128248830e-05 1.0000000000e+00 1.7699997154e+03 
5.4479481410e-05 4.5011790156e-02 2.3854511676e+03 
5.2178329092e-05 8.2346928815e-03 2.4201175626e+03 
9.2919643387e-05 1.6314736278e-01 2.4953151063e+03 
6.4699360195e-06 3.4566793210e-01 2.4747987120e+03 
4.9686216878e-05 0.0000000000e+00 2.3537291700e+03 
4.4498588639e-05 0.0000000000e+00 2.1809032331e+03 
2.0655817440e-04 5.0132979551e-02 2.6672947248e+03 
2.1324371655e-05 3.1302088123e-01 2.5922300440e+03 
6.0051784922e-06 1.0000000000e+00 1.5017876348e+03 
1.0348684195e-05 3.4591930757e-01 2.4749767949e+03 
1.1864830495e-04 1.2745060843e-01 2.5492147535e+03 
2.1394098356e-05 1.0000000000e+00 1.0933492265e+03 
2.0853736319e-05 2.5193916071e-01 2.4024254201e+03 
1.2049763228e-04 1.8548887566e-01 2.5248558889e+03 
2.0020011291e-04 1.1462532107e-01 2.6249502381e+03 
9.0048245717e-06 3.1415578161e-01 2.3694925259e+03 
7.6288054091e-06 1.0000000000e+00 1.5282735044e+03 
1.2835367414e-05 1.0000000000e+00 1.7424725152e+03 
1.0052159254e-05 3.0219933057e-01 2.3677949704e+03 
2.9801627389e-05 9.0136046182e-02 2.0995458037e+03 
2.0822222387e-04 5.3480247312e-02 2.6459572396e+03 
5.8890278487e-05 1.8600338075e-01 2.4857747367e+03 
4.5803799268e-05 2.0408493468e-01 2.4871624998e+03 
2.0204943614e-05 1.4853197310e-02 2.1613285870e+03 
1.3979702470e-04 0.0000000000e+00 2.3179951126e+03 
2.1189178572e-05 2.9905572981e-01 1.9194916698e+03 
4.3298470995e-05 1.2161403297e-01 2.3752829210e+03 
1.2874174426e-04 7.7299453442e-02 2.5005410112e+03 
6.9253720833e-05 1.9785968616e-02 2.4524733562e+03 
7.7553917744e-06 3.3073861776e-01 2.5728842401e+03 
6.3507042824e-05 0.0000000000e+00 2.2591306117e+03 
1.7700356649e-04 8.9392518712e-02 2.6053528146e+03 
5.3032737945e-05 1.0000000000e+00 1.4898307704e+03 
1.3099874161e-04 0.0000000000e+00 2.4558044226e+03 
1.5113113180e-04 9.8419560526e-02 2.6848785635e+03 
1.3951628148e-04 0.0000000000e+00 2.4451399437e+03 
9.2500636833e-06 3.2716126780e-01 2.4605359231e+03 
6.5836472901e-06 3.3771903352e-01 2.5791713420e+03 
1.1477991813e-04 1.3719689287e-01 2.0606455568e+03 
1.8720293694e-05 2.6784723107e-01 2.7767010632e+03 
1.8221582975e-05 4.8227663950e-03 2.1669628567e+03 
3.4692617308e-05 2.5481244756e-01 1.9558831840e+03 
2.5844091890e-05 1.0000000000e+00 1.6884747089e+03 
7.5541495632e-05 1.5903580865e-02 2.4525956729e+03 
1.6762505759e-04 8.0021884274e-02 2.6405198552e+03 
4.3600418992e-05 0.0000000000e+00 2.2366553220e+03 
1.0531147285e-04 1.6596134279e-01 2.4464576573e+03 
2.9220533992e-05 3.4128307083e-01 2.5475621522e+03 
1.0607867176e-04 0.0000000000e+00 2.3723603840e+03 
6.9632288395e-05 2.7653312202e-01 2.4536178013e+03 
8.6657496170e-06 1.0000000000e+00 1.2316644479e+03 
4.2994586563e-05 2.2105017552e-01 2.4549914995e+03 
2.4924172480e-05 2.4114747247e-01 2.7794961142e+03 
2.1478875298e-04 6.7554352290e-02 2.6465487835e+03 
8.8754421339e-05 3.5167332261e-02 2.3825951072e+03 
7.7090062627e-05 0.0000000000e+00 2.3419238776e+03 
1.1955962737e-04 1.0000000000e+00 1.7544696482e+03 
3.9721672818e-05 2.4184109892e-01 1.9671008998e+03 
1.6683077320e-04 9.9465171830e-02 2.6217886995e+03 
2.1642522794e-04 2.2210425734e-02 2.6920364284e+03 
7.7851676900e-06 1.0000000000e+00 1.6941821631e+03 
1.1619260590e-05 1.2872072503e-01 2.2546075510e+03 
1.9851976611e-04 0.0000000000e+00 2.3242625442e+03 
5.8468224209e-06 1.0000000000e+00 1.3980991074e+03 
1.8896229756e-05 2.9906730518e-01 1.9173303818e+03 
4.6285379364e-05 0.0000000000e+00 2.3513128975e+03 
1.4536766626e-05 3.3577001403e-01 1.8925895189e+03 
8.4538932037e-06 3.4229378535e-01 2.3925360226e+03 
3.0017540977e-04 1.4687432951e-01 2.5440888531e+03 
4.1140274309e-04 0.0000000000e+00 2.7930041394e+03 
1.7578519972e-05 1.9176154703e-01 2.2805221090e+03 
6.0705049648e-06 1.0000000000e+00 3.2912885341e+02 
2.2201980277e-04 1.1469465916e-01 2.5258979772e+03 
4.3768048066e-05 2.7017334714e-01 1.9428123974e+03 
5.9597469952e-05 2.3229380468e-01 2.5366882592e+03 
6.9454666456e-06 3.4541395276e-01 2.4782944140e+03 
1.9399593983e-05 2.8555508346e-01 2.4268025033e+03 
5.0857563598e-05 0.0000000000e+00 2.1573648194e+03 
2.3395344519e-05 1.0000000000e+00 1.5891838556e+03 
1.0869183590e-05 1.0000000000e+00 1.2428188479e+03 
6.3054359428e-05 0.0000000000e+00 2.1889355994e+03 
1.2517940076e-05 3.8370978464e-01 1.8634936411e+03 
3.4175948496e-05 1.0000000000e+00 9.6024771923e+02 
1.9052800739e-05 1.0000000000e+00 1.0535877770e+03 
3.0356980184e-05 0.0000000000e+00 2.2013051263e+03 
1.0246515574e-04 1.3619382154e-01 2.6717260931e+03 
1.8206488396e-05 1.0000000000e+00 1.6482056201e+03 
1.0055284615e-05 3.3945516292e-01 2.5236171894e+03 
5.2102979038e-05 0.0000000000e+00 2.3312343347e+03 
1.2566499655e-05 2.9784920212e-01 2.3524030962e+03 
1.6231155987e-04 9.6363863030e-02 2.6320266331e+03 
1.7169693346e-04 1.8293593334e-01 2.5924962029e+03 
8.8100110841e-05 1.0000000000e+00 1.7123329631e+03 
1.1471008804e-04 1.2669179608e-01 2.7881884832e+03 
6.2812757141e-05 1.1556350897e-01 2.1259560431e+03 
3.4801405123e-05 1.0000000000e+00 1.4494135921e+03 
2.9148292276e-04 0.0000000000e+00 2.7251969548e+03 
5.1888812991e-05 1.9204620505e-01 2.4747499708e+03 
2.4008041751e-05 2.3435001690e-01 2.4091673620e+03 
8.1817337282e-05 1.3814970325e-01 2.5141149803e+03 
4.7459096820e-05 2.1882022581e-01 1.9860976791e+03 
1.3594623324e-05 1.0000000000e+00 1.6557497244e+03 
2.7738975372e-05 2.9072423541e-01 1.9260951432e+03 
6.4718048710e-06 3.4732465292e-01 2.4558603889e+03 
4.5622036017e-05 0.0000000000e+00 2.2467161995e+03 
3.9045639217e-05 2.3059721701e-01 2.5067562385e+03 
9.0434221189e-05 1.4209412006e-01 2.5111032439e+03 
7.2714108650e-05 0.0000000000e+00 2.2871764766e+03 
2.6762575976e-05 0.0000000000e+00 2.2707077043e+03 
3.7231536812e-04 1.1790550721e-01 2.4841405570e+03 
1.5704957403e-05 1.0000000000e+00 1.8049285389e+03 
3.4574440718e-05 2.8307514282e-01 2.4163053184e+03 
5.3526111548e-05 1.2245053246e-02 2.1943859030e+03 
6.7206772141e-05 0.0000000000e+00 2.3315478029e+03 
4.9829770300e-05 1.7891612040e-01 2.8576626196e+03 
7.9322243358e-05 0.0000000000e+00 2.2896149664e+03 
1.4492798420e-04 0.0000000000e+00 2.4434528298e+03 
1.7863894750e-05 2.3134889386e-01 2.9001851078e+03 
8.0679413686e-06 1.0000000000e+00 1.6821244438e+03 
2.7371368152e-05 2.6093234150e-01 2.5870948951e+03 
1.2086015052e-05 3.1761955852e-01 2.4793933655e+03 
5.4118554860e-05 3.0061079750e-01 2.4984146319e+03 
7.7815256874e-06 3.4203610533e-01 2.3914102380e+03 
1.5268421278e-05 3.0942676840e-01 2.5238854212e+03 
2.6328013025e-05 2.8486086545e-01 2.4540287158e+03 
7.9747090005e-06 1.0000000000e+00 1.7005084382e+03 
1.0701539344e-05 1.0000000000e+00 1.6092475750e+03 
1.1376929442e-05 1.0000000000e+00 1.7129136377e+03 
4.6336341846e-05 1.0000000000e+00 1.3594573300e+03 
7.7121420220e-06 3.4708490918e-01 2.4191713545e+03 
4.3573177665e-05 1.0000000000e+00 1.7743292664e+03 
1.4919045491e-05 2.7960433064e-01 1.9315290068e+03 
6.2671391904e-06 1.0000000000e+00 1.4847449259e+03 
7.4167244698e-05 2.0382426582e-01 2.6187552471e+03 
1.7294765676e-04 1.3794251150e-01 2.6134522291e+03 
1.9851056371e-05 1.0000000000e+00 1.6781584167e+03 
2.1063495165e-05 2.7915292277e-01 2.4610867244e+03 
1.8396919010e-05 8.5364914719e-03 2.1873130238e+03 
8.8190002735e-06 3.1758113220e-01 2.7038603122e+03 
6.6488006031e-05 1.9683078659e-01 2.5819404546e+03 
7.3573282508e-05 1.5574145312e-01 2.5084205113e+03 
6.7897192790e-05 1.9261918062e-01 2.5087272464e+03 
4.2052256811e-05 0.0000000000e+00 2.1902634124e+03 
1.0727498917e-05 3.0976546855e-01 2.3930685711e+03 
2.7797968086e-05 0.0000000000e+00 2.1728995034e+03 
1.8372922021e-04 9.2429738490e-02 2.7514593256e+03 
1.2078638332e-04 1.1653561228e-01 2.5809280509e+03 
6.7689016088e-05 2.0425096721e-01 2.4707094074e+03 
5.8209869007e-05 0.0000000000e+00 2.2538834540e+03 
1.2781956947e-04 1.0000000000e+00 8.1684842482e+02 
7.5994323286e-05 1.8366577243e-01 2.6011928096e+03 
1.8241747856e-05 2.8184593584e-01 2.4216059361e+03 
1.6538902186e-04 1.3009843692e-01 2.6635708547e+03 
3.2360417798e-04 0.0000000000e+00 2.1860008363e+03 
3.8408102975e-05 9.5683439697e-02 2.0951891192e+03 
1.8456897151e-05 2.9055796108e-01 2.5021391524e+03 
9.0282054991e-05 1.8879453654e-01 2.0548277260e+03 
6.8150961624e-06 3.4613883615e-01 2.4746529186e+03 
1.6783173649e-04 1.1556809898e-01 2.6047094108e+03 
3.1234138084e-05 2.7114103417e-01 2.4285908447e+03 
3.3266731270e-04 0.0000000000e+00 2.7449873081e+03 
5.3694151373e-05 2.1720153149e-01 2.4695376274e+03 
7.9310112951e-05 2.6950354365e-01 1.9437081946e+03 
2.4346584592e-06 1.0000000000e+00 1.3456363413e+03 
8.0060493039e-05 0.0000000000e+00 2.1585698907e+03 
3.1854472622e-05 2.4659078036e-01 2.5724980209e+03 
2.0488615669e-05 2.3729560372e-01 2.8464464478e+03 
5.1547431351e-05 0.0000000000e+00 2.1838309853e+03 
1.4675586926e-05 1.0000000000e+00 1.5916549703e+03 
1.1571188423e-04 1.7990225054e-02 2.3877423679e+03 
3.9195687678e-05 2.4084941652e-01 2.5518784340e+03 
1.8807290453e-04 5.5274756084e-02 2.6981820028e+03 
2.0364128986e-06 1.0000000000e+00 9.9997741815e+02 
7.3125900798e-05 0.0000000000e+00 2.2899849406e+03 
6.6086118857e-05 2.1382793680e-01 2.5300852643e+03 
1.3317656169e-04 1.9004344768e-01 2.5579491012e+03 
7.3579395134e-06 1.0000000000e+00 1.5317969357e+03 
3.7329703752e-05 1.4089690981e-01 2.0570134493e+03 
3.4720762183e-05 1.8379857917e-01 2.0196463931e+03 
9.2624299622e-06 3.2881914108e-01 2.6605850397e+03 
2.1419931985e-05 2.4292601137e-01 2.4015217907e+03 
1.1134640578e-05 1.0000000000e+00 1.7832490572e+03 
1.4967437468e-05 7.0973106157e-02 2.1329599555e+03 
9.8013297307e-06 7.1544872403e-02 2.2080998018e+03 
3.9156221510e-05 0.0000000000e+00 2.1716878093e+03 
6.2957523651e-05 2.5747689345e-01 2.5161745217e+03 
2.4672248106e-05 2.8958760632e-01 2.3969093367e+03 
5.7473296577e-05 1.9085252317e-01 2.4779002293e+03 
1.4042718073e-04 2.3527236177e-01 1.9730014676e+03 
1.7275827124e-05 3.0180364821e-01 2.4188939669e+03 
1.7080636613e-05 1.0000000000e+00 1.7510635682e+03 
7.1612063675e-05 0.0000000000e+00 2.2990511791e+03 
7.2148940424e-05 1.8198253035e-01 2.7711406553e+03 
8.3367808811e-05 0.0000000000e+00 2.3817065889e+03 
7.4959077267e-06 1.0000000000e+00 1.6816483868e+03 
3.8804233205e-05 7.9550216337e-02 2.1077565302e+03 
1.5483896554e-05 1.0000000000e+00 1.7688825315e+03 
3.8003285480e-05 5.6615197054e-02 2.3167968885e+03 
6.1403829387e-05 8.9912257449e-02 2.4279956840e+03 
4.5807865379e-06 1.0000000000e+00 1.5365472866e+03 
7.2751422101e-05 1.9151981029e-01 2.6229346721e+03 
2.8107501683e-05 2.7750284605e-01 2.4598395189e+03 
2.6155372433e-05 2.5652045331e-01 2.4360591544e+03 
1.5869231883e-05 2.9586631167e-01 2.5463400890e+03 
7.0394931587e-05 1.7087821340e-01 2.5221740941e+03 
2.0209360550e-05 2.7819684196e-01 2.4237515853e+03 
1.1517293407e-04 2.3379233884e-01 1.9740279432e+03 
5.6589418057e-05 2.0942581734e-01 2.5873599521e+03 
1.5223717915e-05 1.0000000000e+00 1.7742210928e+03 
1.1804132288e-05 1.0000000000e+00 1.7067710663e+03 
2.1673509907e-05 2.3725469121e-01 2.3708129033e+03 
3.1728882760e-05 2.9148591348e-02 2.2627033382e+03 
8.4768140279e-06 1.4608634055e-01 2.0544332992e+03 
5.5399631051e-05 0.0000000000e+00 2.2752982331e+03 
3.3595030062e-05 2.6305704783e-01 1.9497598185e+03 
6.9030811346e-06 3.4516913245e-01 2.4020445194e+03 
4.4359698717e-05 2.1889222385e-01 2.4975134292e+03 
9.1534267168e-05 1.5491053107e-01 2.5604337965e+03 
2.4586083595e-05 1.0000000000e+00 1.5706635585e+03 
1.4891194464e-04 1.0458271862e-01 2.6101774292e+03 
3.0435376272e-05 0.0000000000e+00 2.2300302671e+03 
2.9008363300e-05 2.1360216809e-01 1.9928090306e+03 
9.0308137142e-06 1.0000000000e+00 1.7471329629e+03 
5.0037214326e-05 1.1305740015e-01 2.4357180124e+03 
3.8533802658e-06 1.0000000000e+00 1.3351006767e+03 
6.8318564009e-05 2.4884950284e-01 2.4229244865e+03 
3.5086500939e-04 0.0000000000e+00 2.7353448888e+03 
4.8936924236e-05 0.0000000000e+00 2.3844676066e+03 
1.1529980402e-05 3.1192434646e-01 2.5652293019e+03 
1.2230595108e-04 1.5271401090e-01 2.6351785814e+03 
1.0042199797e-04 1.4136195871e-01 2.5030133720e+03 
7.1301604681e-05 2.0911606756e-01 2.5145685816e+03 
1.0561040249e-05 1.9269917450e-01 2.0075020463e+03 
8.4306232297e-05 0.0000000000e+00 2.3376311037e+03 
1.7012639184e-04 9.3462626920e-02 2.6039202553e+03 
6.1116518637e-05 2.4490009479e-01 2.5743693572e+03 
6.6422806819e-05 1.8226595806e-01 2.4818327693e+03 
1.2406420158e-05 1.0000000000e+00 1.8028204832e+03 
2.2848745730e-04 3.2083940275e-02 2.6638712436e+03 
9.0558788045e-06 3.4154587067e-01 2.3901407835e+03 
4.0556420887e-05 8.4957794146e-02 2.1057790910e+03 
6.9506295403e-05 0.0000000000e+00 2.2062576346e+03 
1.8100961194e-05 1.0000000000e+00 1.5699652524e+03 
2.0495919761e-05 2.8408853787e-01 2.4857142339e+03 
2.8192948663e-05 0.0000000000e+00 2.2446938671e+03 
6.6197479437e-05 3.5711376629e-02 2.2954152381e+03 
2.1189786941e-05 2.8172828485e-01 2.4457464023e+03 
1.3641090734e-05 2.8267208884e-01 1.9289949279e+03 
3.3053634614e-05 4.4057506965e-02 2.1475709664e+03 
2.6836621588e-05 1.0000000000e+00 1.7915511363e+03 
1.5622524611e-05 3.1614655145e-01 1.9059385786e+03 
7.9121011723e-06 3.3553136474e-01 2.4227503507e+03 
9.5588979700e-06 3.2844610166e-01 2.5004512224e+03 
7.8225175778e-06 3.3331261301e-01 2.4012745691e+03 
1.5871902182e-05 1.0000000000e+00 1.6920727779e+03 
1.6685272809e-05 3.4294989609e-01 2.3933188023e+03 
7.3163899859e-05 0.0000000000e+00 2.3652650694e+03 
3.5939578926e-05 2.5171246189e-01 2.5279355817e+03 
3.5172042278e-05 1.0000000000e+00 1.1434314661e+03 
1.3673394880e-04 1.1477810717e-01 2.5809651753e+03 
4.3319788488e-05 1.9362494942e-01 2.0099549210e+03 
1.4787628695e-05 1.0000000000e+00 1.6658185871e+03 
8.8353582194e-05 3.1837179205e-01 2.4729291629e+03 
8.4292731834e-05 4.8948233806e-02 2.1265469188e+03 
3.2712486840e-04 0.0000000000e+00 2.7013859750e+03 
1.5975384711e-04 5.4069487361e-01 1.8149349321e+03 
8.5085648885e-06 3.2181303969e-01 2.6867741680e+03 
6.6575574094e-05 1.8726039355e-01 2.6175273116e+03 
4.5506560523e-05 2.4585617176e-01 2.5852040848e+03 
3.6580321327e-05 1.3488945420e-01 2.0626380480e+03 
5.9988411423e-05 1.6139412240e-01 2.4800705852e+03 
1.0693850355e-04 1.4790531442e-01 2.5378334293e+03 
2.3566479409e-05 3.6301218661e-01 1.8752004850e+03 
7.3424217845e-05 4.0901698565e-01 1.8511390473e+03 
2.5275010811e-04 1.9681266531e-01 2.4912235289e+03 
6.5539972552e-06 1.0000000000e+00 9.7515967078e+02 
2.2019235643e-05 1.3370220474e-01 2.0643333908e+03 
9.2209144433e-05 1.2770838331e-01 2.4539539507e+03 
6.2023074509e-05 2.8308276640e-01 2.5799221154e+03 
2.0409322942e-04 1.3405604945e-01 2.5572991860e+03 
9.8018022235e-05 1.2376065621e-01 2.5150554149e+03 
3.0590032173e-05 0.0000000000e+00 2.2822419826e+03 
1.2763152445e-05 2.8362738228e-01 2.3838375534e+03 
1.1489709697e-05 3.1100083880e-01 2.5700022708e+03 
1.1112725547e-05 1.0000000000e+00 1.6522982123e+03 
2.2451096307e-04 1.0338059800e-01 2.7180667802e+03 
1.3539935881e-05 5.0486049985e-01 1.8194565800e+03 
7.5380087282e-05 0.0000000000e+00 2.3872489316e+03 
6.4817141109e-06 3.4687223915e-01 2.4615400847e+03 
2.8828801319e-05 1.8366002542e-01 2.0188409210e+03 
1.6712137500e-05 1.0000000000e+00 1.7277486525e+03 
1.0278094586e-04 0.0000000000e+00 2.3209971804e+03 
1.1002069532e-05 3.1658077715e-01 2.4265638761e+03 
1.0173015306e-04 1.0725045180e-01 2.0860705379e+03 
4.7541216961e-05 2.8675907206e-01 1.9286281360e+03 
4.0231271684e-05 2.6227947203e-02 2.1412842400e+03 
2.6593349533e-05 1.1228311890e-01 2.0826681670e+03 
3.1207700167e-05 2.8654880822e-01 2.4970519272e+03 
1.0366641634e-04 1.1185815603e-01 2.5232289423e+03 
2.3432561954e-04 9.1650393106e-02 2.4999161007e+03 
4.8725941376e-06 1.0000000000e+00 9.1330858043e+02 
6.1398071699e-06 4.0641475229e-01 1.8496651825e+03 
1.4343310839e-04 1.1090203838e-01 2.5253241274e+03 
6.5601866335e-05 0.0000000000e+00 2.3183391269e+03 
3.2104332320e-05 2.2839593652e-01 2.4425147514e+03 
1.8223695255e-05 2.8648833735e-01 2.3910592667e+03 
6.3131395168e-05 1.6099837031e-01 2.4942524971e+03 
1.0687867600e-05 2.6003045247e-01 2.8737998078e+03 
2.1375039843e-05 2.6855415075e-01 2.5829000764e+03 
8.6939362481e-05 1.8151810371e-01 2.6260733372e+03 
3.3629401138e-05 2.9296701774e-01 2.4715063522e+03 
1.5889890726e-04 0.0000000000e+00 2.3826544809e+03 
9.3392443799e-05 1.5889800216e-01 2.5644540633e+03 
4.0107330257e-05 0.0000000000e+00 2.2927282764e+03 
1.3087518656e-04 1.1246651873e-01 2.6982148468e+03 
3.5250519550e-05 0.0000000000e+00 2.3301950641e+03 
4.1197843353e-05 2.4297306713e-01 1.9664330453e+03 
5.3567333450e-05 0.0000000000e+00 2.2808660023e+03 
2.4037999151e-05 2.2894227274e-01 1.9779741030e+03 
2.2133097092e-05 2.9857729483e-01 2.4972079549e+03 
3.8504464086e-05 2.4733870684e-01 1.9626566917e+03 
5.4822381869e-05 0.0000000000e+00 2.1570127424e+03 
