# Supplementary material for: Atmospheric CO2 levels from 2.7 billion years ago inferred from micrometeorite oxidation
Source: Sci Adv. 2020 Jan 22;6(4):eaay4644. doi: 10.1126/sciadv.aay4644 (PMC6976288; doi:10.1126/sciadv.aay4644)
Supplement: Data file S1 [file aay4644_Data_file_S1.zip › co2_atmos/co2_9/args_array.dat]

Mass [kg]        Velocity [m s-1]    Theta [rad]    CO2 [wt. frac]    
1.2636036601e-08 1.2814478357e+04 5.6149364043e-01 9.0000000000e-02 
2.7627147109e-11 1.2228804752e+04 2.8798384477e-01 9.0000000000e-02 
1.1015639677e-07 1.4531026137e+04 8.4485939956e-01 9.0000000000e-02 
5.7758304185e-09 1.2592253232e+04 8.6171524315e-01 9.0000000000e-02 
4.9903943969e-10 1.4986305717e+04 9.9798040587e-01 9.0000000000e-02 
3.6840221384e-08 1.1560091028e+04 1.2878527066e+00 9.0000000000e-02 
7.2275338656e-09 1.3940060319e+04 9.0362995949e-01 9.0000000000e-02 
2.2933272692e-09 1.3806978990e+04 7.7748804248e-01 9.0000000000e-02 
1.3176756584e-10 1.3287600449e+04 8.1001180354e-01 9.0000000000e-02 
4.0460693079e-08 1.2549192078e+04 9.0383918607e-01 9.0000000000e-02 
3.5697849923e-09 1.4179763676e+04 1.2680930009e+00 9.0000000000e-02 
5.8949757194e-09 1.8259964837e+04 8.0685629203e-01 9.0000000000e-02 
3.1354347063e-11 1.5155056061e+04 2.3100558950e-01 9.0000000000e-02 
6.1708301040e-12 1.8149469011e+04 7.8076276868e-01 9.0000000000e-02 
3.7653169552e-11 1.2464806561e+04 4.3296460970e-01 9.0000000000e-02 
1.1187403856e-07 1.3246071721e+04 1.0763137589e+00 9.0000000000e-02 
8.1398895954e-10 2.0000000000e+04 1.0070061239e+00 9.0000000000e-02 
4.8667670993e-08 1.7849221165e+04 9.7981243466e-01 9.0000000000e-02 
6.3607729912e-10 1.3672680614e+04 6.6594845409e-01 9.0000000000e-02 
2.1346051940e-10 1.4413877881e+04 4.1253692326e-01 9.0000000000e-02 
5.7413308799e-09 1.3997040806e+04 1.0786095008e+00 9.0000000000e-02 
1.0701695485e-10 1.4345452272e+04 1.1886537938e+00 9.0000000000e-02 
2.8039232526e-08 1.7890453428e+04 1.9215219558e-02 9.0000000000e-02 
1.2173219457e-08 1.4491342924e+04 9.5102000294e-01 9.0000000000e-02 
1.4419221247e-05 1.5947295772e+04 1.1341854654e+00 9.0000000000e-02 
4.3576318989e-08 1.1717500787e+04 6.9912495042e-01 9.0000000000e-02 
1.6911554319e-09 1.1605084248e+04 9.7206639868e-01 9.0000000000e-02 
7.4376308947e-09 1.6725864492e+04 3.6291283719e-01 9.0000000000e-02 
5.0543675120e-08 1.2988760017e+04 6.1735710374e-01 9.0000000000e-02 
5.8926466135e-10 1.4651558547e+04 8.7159710957e-01 9.0000000000e-02 
9.2956335850e-10 1.1572250506e+04 3.0894401636e-01 9.0000000000e-02 
4.6462902074e-08 1.7367434102e+04 1.5567549286e+00 9.0000000000e-02 
1.9950888286e-10 2.0000000000e+04 1.2226584086e+00 9.0000000000e-02 
1.7643292424e-09 2.0000000000e+04 7.6367014862e-01 9.0000000000e-02 
1.1810652635e-09 1.1569265631e+04 4.7625278005e-01 9.0000000000e-02 
4.0881114520e-08 1.1614172686e+04 4.9906943714e-01 9.0000000000e-02 
8.3360195253e-09 1.2001857411e+04 1.1008861614e+00 9.0000000000e-02 
1.3093689757e-06 1.2619668146e+04 2.5765711203e-01 9.0000000000e-02 
1.2665989577e-09 1.3945726598e+04 8.2117110830e-01 9.0000000000e-02 
3.3012711625e-08 1.6601615202e+04 2.2077667034e-01 9.0000000000e-02 
1.9237408683e-10 1.3240021773e+04 5.1062648805e-01 9.0000000000e-02 
3.6382739379e-10 1.3458289839e+04 1.3436643171e+00 9.0000000000e-02 
5.2121627544e-09 2.0000000000e+04 1.0226562051e+00 9.0000000000e-02 
6.0212210856e-08 2.0000000000e+04 2.6749204284e-01 9.0000000000e-02 
4.1879262313e-08 1.2150317614e+04 1.1468729399e+00 9.0000000000e-02 
2.3356487272e-10 1.1940192143e+04 8.1288152266e-01 9.0000000000e-02 
1.4741321966e-11 1.2083028669e+04 2.7315555063e-01 9.0000000000e-02 
2.2392032925e-10 1.2089542929e+04 8.2865807342e-01 9.0000000000e-02 
1.0170864261e-07 1.1859026047e+04 9.9255764121e-01 9.0000000000e-02 
2.7945049342e-11 1.1942684818e+04 5.5762595163e-01 9.0000000000e-02 
9.7291906566e-11 1.9148551129e+04 1.3717695773e+00 9.0000000000e-02 
4.2343831027e-08 1.7916951075e+04 3.5658607470e-01 9.0000000000e-02 
2.8210097093e-08 1.7671817452e+04 1.0727711616e+00 9.0000000000e-02 
5.1409342829e-08 1.2486511518e+04 7.7796943690e-01 9.0000000000e-02 
8.9324004527e-10 1.5164122647e+04 1.1090148820e+00 9.0000000000e-02 
1.5138682592e-07 1.5888504431e+04 2.3679942300e-01 9.0000000000e-02 
1.5682579929e-09 1.1716804565e+04 6.3461084676e-01 9.0000000000e-02 
3.0889679300e-09 2.0000000000e+04 6.3725749794e-01 9.0000000000e-02 
1.8782805544e-10 1.3730630923e+04 5.2272797596e-01 9.0000000000e-02 
9.8277925243e-09 1.9385623713e+04 3.5288266746e-01 9.0000000000e-02 
1.9292665788e-09 2.0000000000e+04 8.7713336843e-01 9.0000000000e-02 
4.3368350222e-11 1.4652921909e+04 6.0289958415e-01 9.0000000000e-02 
8.9452551880e-09 1.3874759507e+04 1.2957239539e-01 9.0000000000e-02 
1.3922275631e-10 1.1359408444e+04 6.6383303572e-01 9.0000000000e-02 
5.8079696836e-09 1.9814652466e+04 7.5296504759e-01 9.0000000000e-02 
1.8380358326e-10 1.4123693675e+04 6.0909283622e-01 9.0000000000e-02 
9.0653960165e-10 1.9088269650e+04 2.3146734941e-01 9.0000000000e-02 
8.7044780286e-08 1.2663956265e+04 1.0049807801e+00 9.0000000000e-02 
4.9149384391e-09 1.2874166646e+04 1.4938241159e-01 9.0000000000e-02 
1.3444089066e-09 1.2414875772e+04 3.0576427163e-01 9.0000000000e-02 
7.5948921493e-08 1.1635313885e+04 5.4708507941e-01 9.0000000000e-02 
5.3637865390e-11 1.4704955944e+04 5.1137725831e-01 9.0000000000e-02 
1.2797597765e-10 1.1920101225e+04 6.0004018697e-01 9.0000000000e-02 
4.5115922373e-09 1.2275353864e+04 6.0867235528e-01 9.0000000000e-02 
1.6212746790e-11 1.3103739733e+04 7.1264179244e-01 9.0000000000e-02 
2.3784397709e-07 1.3597278192e+04 2.1776586063e-01 9.0000000000e-02 
1.9774161115e-07 1.5754423100e+04 1.2349291988e+00 9.0000000000e-02 
9.2229391328e-09 1.4064037041e+04 6.6195678895e-01 9.0000000000e-02 
2.9206656188e-10 1.2005247163e+04 1.2774400221e+00 9.0000000000e-02 
3.5232220094e-09 2.0000000000e+04 9.1990376790e-01 9.0000000000e-02 
2.3302079660e-11 1.1207623527e+04 6.2486867476e-01 9.0000000000e-02 
9.7362069637e-10 1.5452005660e+04 4.1691407543e-01 9.0000000000e-02 
2.5460116127e-08 1.2571238263e+04 1.0993853347e+00 9.0000000000e-02 
1.5042475716e-08 1.3803049347e+04 6.7551532172e-01 9.0000000000e-02 
6.2056159294e-09 1.6051903810e+04 2.8594834922e-01 9.0000000000e-02 
6.3972759278e-09 1.6823347196e+04 7.4481893872e-01 9.0000000000e-02 
3.3916289934e-11 1.7854278643e+04 7.7234115292e-01 9.0000000000e-02 
3.8202562056e-08 1.6334354895e+04 1.0914357023e+00 9.0000000000e-02 
5.8305981657e-10 1.6468088565e+04 8.8436225882e-01 9.0000000000e-02 
1.6071554566e-05 1.2925513712e+04 1.1892124690e+00 9.0000000000e-02 
1.6178742423e-07 1.4859916331e+04 6.6020116088e-01 9.0000000000e-02 
2.9982164214e-11 1.2302771774e+04 3.9013895946e-01 9.0000000000e-02 
9.0724550743e-11 1.1981483456e+04 7.1055429905e-01 9.0000000000e-02 
3.5635403752e-07 1.3247935471e+04 2.3932192740e-01 9.0000000000e-02 
5.5667095097e-08 1.6982347720e+04 4.8363244438e-01 9.0000000000e-02 
2.3441350171e-09 1.7655563742e+04 8.2908366196e-01 9.0000000000e-02 
1.8817301759e-11 1.2440922513e+04 5.6256849270e-01 9.0000000000e-02 
1.3889182891e-10 1.2191079237e+04 9.4133957553e-01 9.0000000000e-02 
3.5464368588e-10 1.1488256829e+04 1.1400666176e+00 9.0000000000e-02 
6.5424292365e-07 1.2791477640e+04 1.3354903754e+00 9.0000000000e-02 
1.5520579378e-08 1.1737067593e+04 3.1328450277e-01 9.0000000000e-02 
5.1970396889e-07 1.7723560393e+04 1.2299473052e+00 9.0000000000e-02 
3.6700739633e-10 1.2973337274e+04 5.9403633581e-01 9.0000000000e-02 
2.3849388437e-09 1.3784718854e+04 7.5060299987e-01 9.0000000000e-02 
8.3390862875e-12 1.4113502298e+04 8.3442501733e-01 9.0000000000e-02 
2.2227794467e-05 1.6620310143e+04 5.0926750812e-01 9.0000000000e-02 
2.0310118284e-10 1.3010565921e+04 8.4401211515e-01 9.0000000000e-02 
9.9501681124e-09 1.4657059679e+04 9.8253801696e-01 9.0000000000e-02 
2.8741229181e-10 1.5990477330e+04 6.5642638107e-01 9.0000000000e-02 
1.0257014677e-07 1.3317603083e+04 8.4579630555e-01 9.0000000000e-02 
1.2447493348e-08 1.8781360256e+04 1.4233495837e+00 9.0000000000e-02 
1.7318493272e-09 1.1754147194e+04 1.5135685395e+00 9.0000000000e-02 
1.1534908151e-10 1.1392941977e+04 1.0813200318e+00 9.0000000000e-02 
2.1946843125e-08 1.1734861200e+04 1.0120440987e+00 9.0000000000e-02 
1.0255236861e-09 1.3516857548e+04 1.1409699749e+00 9.0000000000e-02 
6.7091993090e-11 1.5911137066e+04 1.4511496376e+00 9.0000000000e-02 
9.7663076681e-10 1.1856609440e+04 1.0642900564e+00 9.0000000000e-02 
1.7977848036e-09 1.5461226499e+04 4.3098614352e-01 9.0000000000e-02 
2.5244113399e-11 1.4229260664e+04 1.0716570840e+00 9.0000000000e-02 
3.1237063147e-08 1.7338794541e+04 1.1770440837e+00 9.0000000000e-02 
3.6469731523e-09 1.3661773282e+04 7.4998623420e-01 9.0000000000e-02 
5.3698228732e-11 1.2532533922e+04 1.1470404458e+00 9.0000000000e-02 
1.5571663106e-07 1.5077259192e+04 3.5218911788e-01 9.0000000000e-02 
7.9300371172e-10 1.2561620990e+04 5.8235879281e-01 9.0000000000e-02 
2.1269020701e-06 1.1959781807e+04 8.8533726872e-01 9.0000000000e-02 
4.0755967179e-10 1.6025286122e+04 1.6010846812e-01 9.0000000000e-02 
3.2930900574e-09 1.4419315311e+04 8.4444001489e-01 9.0000000000e-02 
6.3013870347e-07 1.1296287960e+04 4.8998625131e-01 9.0000000000e-02 
3.8909824931e-09 1.3396879397e+04 9.3686972762e-01 9.0000000000e-02 
2.0910680183e-05 1.2576336133e+04 1.1549651073e+00 9.0000000000e-02 
2.9325544110e-07 1.3782686898e+04 8.7513141665e-01 9.0000000000e-02 
1.7778347647e-08 1.1544347362e+04 8.8697931252e-01 9.0000000000e-02 
1.1666075794e-10 1.2102838533e+04 5.1014780260e-01 9.0000000000e-02 
2.4690455191e-11 1.2208336707e+04 6.6537925981e-01 9.0000000000e-02 
5.4979342829e-08 1.5446088832e+04 2.4978883735e-01 9.0000000000e-02 
1.6892874690e-06 1.1297840744e+04 9.8910557322e-01 9.0000000000e-02 
1.9535765408e-10 1.1997783583e+04 2.4240279647e-01 9.0000000000e-02 
2.5310223364e-10 1.1427143063e+04 2.8900100401e-01 9.0000000000e-02 
4.7883754621e-10 1.2437491012e+04 2.0848789657e-01 9.0000000000e-02 
9.2164467270e-07 1.1444731996e+04 6.2658671096e-01 9.0000000000e-02 
1.6797525598e-09 1.6917707039e+04 1.0780821370e+00 9.0000000000e-02 
4.8016262048e-10 1.5047348721e+04 1.0630187956e+00 9.0000000000e-02 
6.4658970588e-09 1.1287685149e+04 1.0562403462e+00 9.0000000000e-02 
2.2582171817e-09 1.1447264478e+04 1.3298541801e+00 9.0000000000e-02 
1.2254933757e-08 1.6775796730e+04 8.2864471023e-01 9.0000000000e-02 
4.7313867369e-10 1.7069993485e+04 1.0561733670e+00 9.0000000000e-02 
1.2863604748e-09 1.2156730282e+04 1.1827410678e+00 9.0000000000e-02 
1.2390936704e-07 1.4054144681e+04 8.0836154948e-01 9.0000000000e-02 
1.1867792856e-08 2.0000000000e+04 1.1279169943e+00 9.0000000000e-02 
1.7873774768e-05 1.2123833305e+04 6.3144534396e-01 9.0000000000e-02 
3.7764704360e-07 1.4662660906e+04 1.0765743308e+00 9.0000000000e-02 
8.1129233285e-08 1.5373629182e+04 1.1365004107e+00 9.0000000000e-02 
1.4552829326e-09 1.1285184290e+04 8.1985988103e-02 9.0000000000e-02 
5.8485244810e-07 1.1967153043e+04 1.3031643745e+00 9.0000000000e-02 
2.5277237568e-09 2.0000000000e+04 4.3220865303e-01 9.0000000000e-02 
4.7629341903e-06 1.1941563599e+04 1.1773407003e+00 9.0000000000e-02 
5.1777226516e-10 1.1503090997e+04 3.9580767876e-01 9.0000000000e-02 
5.4417273261e-10 1.3182165624e+04 6.4391706605e-01 9.0000000000e-02 
1.0497462099e-07 1.2008756027e+04 8.0265441277e-01 9.0000000000e-02 
3.8154263351e-10 1.1282963285e+04 8.7672838205e-01 9.0000000000e-02 
1.9993141493e-05 1.6853202067e+04 2.0200612950e-01 9.0000000000e-02 
6.0726913737e-10 1.2340066416e+04 4.6507608773e-01 9.0000000000e-02 
8.0079577451e-08 1.3544390479e+04 3.2910846509e-01 9.0000000000e-02 
1.5835951806e-10 1.1258003942e+04 8.5128739646e-01 9.0000000000e-02 
2.5223336421e-08 1.2219564653e+04 3.8937753164e-01 9.0000000000e-02 
5.6147985826e-08 1.8622363520e+04 9.2741732488e-01 9.0000000000e-02 
3.0645478656e-11 1.1622355782e+04 9.9016691864e-01 9.0000000000e-02 
4.6706975129e-08 2.0000000000e+04 2.4077017784e-01 9.0000000000e-02 
8.4867281193e-10 1.9650573056e+04 8.9064714693e-01 9.0000000000e-02 
1.4230397516e-08 1.2891037415e+04 1.0953586696e+00 9.0000000000e-02 
2.2424293160e-09 1.9019851601e+04 1.0186506320e-01 9.0000000000e-02 
4.9561630176e-09 1.1442263052e+04 2.4117405224e-01 9.0000000000e-02 
5.5794397518e-11 1.7830648133e+04 1.2584057242e+00 9.0000000000e-02 
2.3615022101e-10 2.0000000000e+04 1.3675224024e+00 9.0000000000e-02 
1.5688688267e-09 1.1620406519e+04 7.2325468438e-01 9.0000000000e-02 
6.7313225115e-09 1.3252986258e+04 9.4680186501e-01 9.0000000000e-02 
4.1797502222e-11 1.3103436751e+04 1.1734159199e+00 9.0000000000e-02 
8.9245897006e-10 1.9405550321e+04 5.4802369716e-01 9.0000000000e-02 
8.3180173770e-07 1.1542666744e+04 6.9742986345e-01 9.0000000000e-02 
2.0973888961e-10 1.1581072459e+04 4.5580324924e-01 9.0000000000e-02 
3.4839030355e-07 1.1586481375e+04 1.8380082639e-01 9.0000000000e-02 
7.4001013081e-10 1.1559489303e+04 4.5834842989e-01 9.0000000000e-02 
1.2208056202e-09 2.0000000000e+04 9.1288029740e-01 9.0000000000e-02 
8.7102006615e-09 1.5402034535e+04 1.1733520680e+00 9.0000000000e-02 
5.2757445339e-13 1.4017183295e+04 7.3015881632e-01 9.0000000000e-02 
1.3796175513e-10 1.5271521388e+04 5.7380767337e-01 9.0000000000e-02 
2.1691029157e-06 1.1214202812e+04 1.2641585976e+00 9.0000000000e-02 
1.3508839054e-08 1.2059282148e+04 5.1807477256e-01 9.0000000000e-02 
6.6759674463e-10 1.9551648766e+04 5.8665151395e-01 9.0000000000e-02 
1.1484451156e-07 1.1202774590e+04 1.2311508469e+00 9.0000000000e-02 
2.0460909409e-06 1.4671957684e+04 1.0897887988e+00 9.0000000000e-02 
1.1404433484e-09 1.5387531147e+04 8.7789717775e-01 9.0000000000e-02 
5.6505047053e-10 1.4513570629e+04 1.3751865030e+00 9.0000000000e-02 
1.5186289342e-06 1.3284461688e+04 1.0287920706e+00 9.0000000000e-02 
1.5027380086e-08 1.7393395163e+04 1.0220180760e+00 9.0000000000e-02 
8.2362458053e-09 1.6785928303e+04 1.0501546911e+00 9.0000000000e-02 
3.3596677800e-09 1.9130795663e+04 5.6404216302e-01 9.0000000000e-02 
3.7030315354e-07 1.2323357819e+04 1.0640966035e+00 9.0000000000e-02 
8.5344260124e-09 1.4745401307e+04 3.7223440971e-01 9.0000000000e-02 
2.3984133091e-05 1.1976263096e+04 6.8040635090e-01 9.0000000000e-02 
5.3211843671e-10 1.1835203979e+04 2.9798941483e-01 9.0000000000e-02 
5.7268650888e-08 1.3029359788e+04 6.0412323574e-01 9.0000000000e-02 
9.9350350109e-08 1.2731027843e+04 1.0887697332e+00 9.0000000000e-02 
1.3432971362e-08 1.3089497923e+04 8.1909438062e-01 9.0000000000e-02 
5.5782518236e-07 1.6123552732e+04 4.4935641434e-01 9.0000000000e-02 
2.7062394338e-08 1.1974790961e+04 8.0060668199e-01 9.0000000000e-02 
2.1000159580e-08 2.0000000000e+04 9.9139731177e-01 9.0000000000e-02 
9.6635935442e-07 1.5076302566e+04 7.6850095889e-01 9.0000000000e-02 
9.7054095788e-11 1.2099515154e+04 3.3195280157e-01 9.0000000000e-02 
1.3335930024e-09 1.5928952834e+04 4.2674155974e-01 9.0000000000e-02 
2.1736313360e-05 1.7819527507e+04 8.2230246710e-01 9.0000000000e-02 
9.5979990537e-08 1.5185643834e+04 1.3475051131e+00 9.0000000000e-02 
5.2479244401e-09 1.3347107129e+04 6.3340054377e-01 9.0000000000e-02 
2.9688268017e-11 1.1380576520e+04 5.6020152116e-01 9.0000000000e-02 
9.2183448018e-10 1.1720587275e+04 7.1905670251e-01 9.0000000000e-02 
2.5744711646e-06 1.2544628680e+04 7.9669998514e-01 9.0000000000e-02 
1.4222513528e-07 1.1879332834e+04 1.1306449118e+00 9.0000000000e-02 
4.1567316322e-10 2.0000000000e+04 9.5377285795e-01 9.0000000000e-02 
1.3605861608e-08 1.1762210433e+04 1.4528045228e+00 9.0000000000e-02 
4.1522002535e-10 1.2885582935e+04 7.0145111707e-01 9.0000000000e-02 
5.8629501560e-10 1.3066305289e+04 3.8791990170e-01 9.0000000000e-02 
1.5564478894e-09 1.3953619430e+04 7.7249358447e-01 9.0000000000e-02 
6.1616285580e-09 1.2096089127e+04 9.2447334683e-01 9.0000000000e-02 
2.8874941594e-08 1.4117432051e+04 4.5419011758e-01 9.0000000000e-02 
3.4002637055e-09 1.5757460458e+04 6.8941506496e-01 9.0000000000e-02 
6.2171851730e-08 1.8333874950e+04 1.0021516255e+00 9.0000000000e-02 
2.3894311953e-10 1.2355396176e+04 5.6021414650e-01 9.0000000000e-02 
1.4592958983e-08 1.1643115821e+04 1.3797250779e+00 9.0000000000e-02 
3.9261094240e-06 1.1559286139e+04 8.5519422045e-01 9.0000000000e-02 
7.2394348493e-08 1.5383003878e+04 3.9261872420e-01 9.0000000000e-02 
9.2047271224e-11 1.1351458034e+04 6.7833221977e-01 9.0000000000e-02 
2.7738342740e-10 1.1392581710e+04 3.8073842057e-01 9.0000000000e-02 
3.0350540174e-12 1.4212864065e+04 7.4225342354e-01 9.0000000000e-02 
4.7028907519e-11 1.2734006228e+04 6.7583249545e-01 9.0000000000e-02 
1.4487137444e-09 1.1722729160e+04 9.1226688346e-01 9.0000000000e-02 
6.1967870407e-10 1.1575101212e+04 4.5010464573e-01 9.0000000000e-02 
6.3282552746e-09 1.5188343228e+04 1.3082731644e+00 9.0000000000e-02 
1.1648834773e-06 1.3849415832e+04 3.5360278533e-01 9.0000000000e-02 
4.4815369141e-12 1.2070711707e+04 1.1029416339e+00 9.0000000000e-02 
3.5949799897e-12 1.2130871740e+04 9.9305468977e-01 9.0000000000e-02 
1.5341452158e-09 1.2613478227e+04 1.4209481125e+00 9.0000000000e-02 
6.1406448781e-07 1.7850016861e+04 5.0705095888e-01 9.0000000000e-02 
7.6348318162e-07 1.3723836388e+04 5.9591099681e-01 9.0000000000e-02 
1.1485313322e-08 1.4717602951e+04 4.2085445228e-01 9.0000000000e-02 
8.9872001043e-09 1.5182919565e+04 1.0815521419e+00 9.0000000000e-02 
2.3350336453e-09 1.3340582605e+04 9.7881048281e-01 9.0000000000e-02 
7.1217253838e-07 1.7378092311e+04 8.9621891606e-01 9.0000000000e-02 
1.5881770068e-09 1.3709315949e+04 7.8134871202e-01 9.0000000000e-02 
3.4431395510e-07 1.3808821258e+04 4.9863458573e-01 9.0000000000e-02 
1.6260007300e-06 1.1700999861e+04 1.0663493622e+00 9.0000000000e-02 
1.0076697085e-10 1.2817475836e+04 7.5015175943e-01 9.0000000000e-02 
2.1978576855e-07 1.1770126087e+04 3.5091560555e-01 9.0000000000e-02 
7.0719902778e-08 1.2055814369e+04 5.5926127519e-01 9.0000000000e-02 
2.9748517549e-06 2.0000000000e+04 3.3548467362e-01 9.0000000000e-02 
5.8721957040e-09 1.1402908860e+04 1.0595892002e+00 9.0000000000e-02 
2.2340805332e-07 1.3020874974e+04 1.0477758843e+00 9.0000000000e-02 
8.0500032233e-07 1.4453129197e+04 8.8586516046e-01 9.0000000000e-02 
5.0730839563e-10 1.7096466100e+04 7.7843400586e-01 9.0000000000e-02 
3.6723354795e-11 1.1602966416e+04 6.8980891009e-01 9.0000000000e-02 
3.4906381935e-10 1.1827066536e+04 8.4213791197e-01 9.0000000000e-02 
1.2800319412e-07 1.2320332357e+04 4.3699965920e-01 9.0000000000e-02 
7.5723579824e-07 1.3599013047e+04 1.2002447556e+00 9.0000000000e-02 
2.7191769610e-05 1.3342236219e+04 9.6438402361e-01 9.0000000000e-02 
7.1393739254e-09 1.5739289313e+04 3.0538525047e-01 9.0000000000e-02 
9.7800832481e-11 1.2532086982e+04 7.8997016248e-01 9.0000000000e-02 
9.2929611027e-13 1.3964831573e+04 1.0416927586e+00 9.0000000000e-02 
2.4251522955e-06 1.2961222754e+04 5.1294162762e-01 9.0000000000e-02 
5.8187327432e-10 1.1958070940e+04 8.6030931878e-01 9.0000000000e-02 
8.3485071156e-10 1.1639297859e+04 1.0487286622e+00 9.0000000000e-02 
4.1132494079e-09 1.1453050454e+04 1.1645250083e+00 9.0000000000e-02 
1.9862665687e-07 1.3540284056e+04 3.7879802545e-01 9.0000000000e-02 
1.4791090980e-10 1.2768501712e+04 1.0650933863e+00 9.0000000000e-02 
5.7304638479e-10 1.3322707159e+04 9.3974429318e-01 9.0000000000e-02 
1.0835492387e-09 1.3796323670e+04 9.0952696572e-01 9.0000000000e-02 
3.7231302258e-11 1.1413223590e+04 8.3421670011e-01 9.0000000000e-02 
4.8380164182e-10 1.2759461453e+04 8.4725030803e-01 9.0000000000e-02 
7.6933902158e-11 1.5391233546e+04 1.0065404465e+00 9.0000000000e-02 
3.3137378876e-07 1.3153602189e+04 3.7468784568e-01 9.0000000000e-02 
2.5413530002e-09 1.1438051462e+04 1.0612464617e+00 9.0000000000e-02 
1.4319312940e-07 1.3156925909e+04 7.9200503236e-01 9.0000000000e-02 
3.1229150574e-09 2.0000000000e+04 6.8887174895e-01 9.0000000000e-02 
7.4508727814e-09 1.2757102307e+04 8.1605590453e-01 9.0000000000e-02 
2.0870904834e-10 1.3752624892e+04 9.1085512694e-01 9.0000000000e-02 
2.2870083559e-06 1.4234859326e+04 1.1638364929e+00 9.0000000000e-02 
7.0432180191e-08 1.3549792859e+04 5.5693686172e-01 9.0000000000e-02 
1.6090002877e-08 1.1284495667e+04 9.2113068145e-01 9.0000000000e-02 
1.8059858082e-06 1.2825353500e+04 1.1198123715e+00 9.0000000000e-02 
2.3716121387e-09 1.1644391081e+04 1.2455161392e+00 9.0000000000e-02 
1.0224067376e-06 1.6207069072e+04 6.0924806629e-01 9.0000000000e-02 
4.0789364071e-10 1.1962463490e+04 7.6736860588e-01 9.0000000000e-02 
1.4058919184e-10 1.1336821714e+04 7.9637837942e-01 9.0000000000e-02 
7.4555892355e-10 1.5391873431e+04 7.8062490680e-01 9.0000000000e-02 
3.5120694685e-08 1.5303283936e+04 9.5282911160e-01 9.0000000000e-02 
9.3963892510e-10 1.1477508669e+04 4.5527932295e-01 9.0000000000e-02 
4.7985894077e-07 2.0000000000e+04 7.6609325077e-01 9.0000000000e-02 
4.1904452457e-09 1.2749029813e+04 5.4361700084e-01 9.0000000000e-02 
3.5017921052e-08 1.1849932938e+04 8.7963773982e-01 9.0000000000e-02 
3.7017982697e-08 1.1325033812e+04 1.3324120007e+00 9.0000000000e-02 
1.6097151610e-08 1.1460333157e+04 5.1639820297e-01 9.0000000000e-02 
1.3803221020e-09 1.1228602289e+04 4.2778830731e-01 9.0000000000e-02 
1.4171534286e-08 1.2022645110e+04 9.6850318242e-01 9.0000000000e-02 
2.0081626933e-08 1.3409627820e+04 6.7043033657e-01 9.0000000000e-02 
3.2009276295e-12 1.2267439265e+04 4.8043237075e-01 9.0000000000e-02 
3.7847029759e-10 1.2339622560e+04 6.9734948018e-01 9.0000000000e-02 
7.1044721701e-10 1.4626354250e+04 8.5023194823e-01 9.0000000000e-02 
8.2800316909e-08 1.5678304230e+04 8.8670658449e-01 9.0000000000e-02 
1.6191156020e-10 2.0000000000e+04 1.3837836672e+00 9.0000000000e-02 
1.5918991018e-12 1.5543907359e+04 1.1641357134e+00 9.0000000000e-02 
4.0704241570e-10 1.3468463411e+04 4.2963817894e-01 9.0000000000e-02 
2.1141733571e-08 1.1297012725e+04 7.1931067212e-01 9.0000000000e-02 
1.5595531441e-08 1.4157203008e+04 1.1238938546e+00 9.0000000000e-02 
2.0665595579e-08 1.1409544408e+04 8.8380382966e-01 9.0000000000e-02 
2.1452067414e-09 1.3022773967e+04 7.8124403975e-01 9.0000000000e-02 
1.7935534704e-08 1.6770423242e+04 4.0061086871e-01 9.0000000000e-02 
1.3755554440e-07 1.2711099876e+04 1.1650291882e+00 9.0000000000e-02 
8.2115181949e-09 1.7292363708e+04 9.1821537541e-01 9.0000000000e-02 
1.4804240209e-05 2.0000000000e+04 1.8533664271e-01 9.0000000000e-02 
1.6283439934e-11 1.3384845279e+04 1.2316447720e+00 9.0000000000e-02 
1.4824349706e-07 1.1911674909e+04 1.2662118819e+00 9.0000000000e-02 
7.9726663759e-06 1.1568027484e+04 8.6673549552e-01 9.0000000000e-02 
7.3037618386e-08 1.1396747474e+04 6.9717313965e-01 9.0000000000e-02 
1.5575507722e-09 1.4325567752e+04 1.4472914079e+00 9.0000000000e-02 
2.7631364843e-10 2.0000000000e+04 6.0492038583e-01 9.0000000000e-02 
3.7583614621e-12 1.2093175114e+04 6.7746816344e-01 9.0000000000e-02 
3.6568798654e-10 1.3170043358e+04 1.1383194965e+00 9.0000000000e-02 
5.8083535346e-09 1.1354043013e+04 1.4638412284e+00 9.0000000000e-02 
1.0944374018e-09 1.8331138782e+04 1.2551764080e+00 9.0000000000e-02 
1.7483871383e-08 1.6218227056e+04 1.1476058155e+00 9.0000000000e-02 
2.0463781451e-08 1.2911811681e+04 8.5451163907e-01 9.0000000000e-02 
1.7645602823e-10 1.1558982943e+04 2.6941863411e-01 9.0000000000e-02 
3.9791053576e-10 1.1770356486e+04 4.2868824601e-02 9.0000000000e-02 
2.2112495564e-06 1.1639041722e+04 1.1079730301e+00 9.0000000000e-02 
3.5138123830e-08 1.3706199051e+04 7.0515820017e-01 9.0000000000e-02 
1.5772279291e-08 1.1634194320e+04 6.4724726746e-01 9.0000000000e-02 
2.9727413552e-07 1.1711403011e+04 2.9552648056e-01 9.0000000000e-02 
2.8939599254e-08 1.1476013699e+04 1.2576840383e+00 9.0000000000e-02 
2.1890908721e-11 1.2143280996e+04 4.1473564718e-01 9.0000000000e-02 
4.8355045551e-09 2.0000000000e+04 3.6719451745e-01 9.0000000000e-02 
1.8212258498e-10 1.2595855245e+04 1.1684228000e+00 9.0000000000e-02 
4.8272387162e-06 1.4886907215e+04 1.2981873412e-01 9.0000000000e-02 
1.2421680130e-05 1.3347342575e+04 7.0283097097e-01 9.0000000000e-02 
5.7697537496e-11 1.2487227624e+04 7.3051042964e-01 9.0000000000e-02 
6.0123932692e-10 1.1817671085e+04 6.6063282246e-01 9.0000000000e-02 
3.1148802907e-07 1.1896715355e+04 4.8675840885e-01 9.0000000000e-02 
2.5479674649e-06 1.2616636696e+04 7.8107431499e-01 9.0000000000e-02 
8.6261373984e-10 1.1214042731e+04 7.3740200839e-01 9.0000000000e-02 
7.7088091363e-06 1.3276116524e+04 6.5802014341e-01 9.0000000000e-02 
6.0702591385e-06 1.2267627547e+04 5.9305122557e-01 9.0000000000e-02 
1.2832876161e-09 1.4128313227e+04 6.8372759973e-01 9.0000000000e-02 
2.9906656445e-06 1.1772217284e+04 1.0009092728e+00 9.0000000000e-02 
3.4197804126e-08 1.1694064903e+04 4.9147384243e-01 9.0000000000e-02 
9.9593484355e-09 1.9130088356e+04 5.2779626251e-01 9.0000000000e-02 
5.0338513003e-07 1.2589364736e+04 4.7070718789e-01 9.0000000000e-02 
3.1247049877e-07 1.8613826944e+04 1.2840316098e+00 9.0000000000e-02 
3.9493104687e-08 1.2098957627e+04 9.3619169166e-01 9.0000000000e-02 
7.9091783795e-07 1.3807261086e+04 4.6951362297e-01 9.0000000000e-02 
1.0289869355e-09 1.1424026724e+04 8.0460277668e-01 9.0000000000e-02 
1.1120067471e-06 2.0000000000e+04 3.9697266027e-01 9.0000000000e-02 
1.4387513209e-11 1.2088567377e+04 8.1279881858e-01 9.0000000000e-02 
3.3149612497e-09 1.2037460097e+04 7.5121083240e-01 9.0000000000e-02 
2.9517732086e-08 2.0000000000e+04 4.7702704645e-01 9.0000000000e-02 
2.3571536860e-11 1.2370543100e+04 1.3769526227e+00 9.0000000000e-02 
3.6320789302e-07 1.1299475060e+04 8.9497079608e-01 9.0000000000e-02 
2.2563740919e-06 1.3159588975e+04 8.3752614774e-01 9.0000000000e-02 
6.6911267126e-09 1.1257404199e+04 6.2757073949e-01 9.0000000000e-02 
6.9725239961e-09 2.0000000000e+04 9.6358744160e-01 9.0000000000e-02 
3.0162005080e-08 1.6447010738e+04 1.3064936855e+00 9.0000000000e-02 
1.9873354621e-06 1.3044165263e+04 1.1703744226e+00 9.0000000000e-02 
1.2968759541e-08 1.5783470021e+04 1.3682362359e+00 9.0000000000e-02 
1.2792021862e-08 1.1893020126e+04 1.0975830716e+00 9.0000000000e-02 
9.7712668155e-08 2.0000000000e+04 1.2127414964e+00 9.0000000000e-02 
1.2287365719e-09 1.1520258705e+04 9.6373778774e-01 9.0000000000e-02 
3.8697442008e-10 1.4116650509e+04 8.8337665184e-01 9.0000000000e-02 
1.2311466198e-08 1.2413079315e+04 1.2797229617e+00 9.0000000000e-02 
3.6526723241e-10 1.1866293239e+04 6.1315266568e-01 9.0000000000e-02 
3.5801338162e-08 1.3861630563e+04 5.8837422066e-01 9.0000000000e-02 
5.6285965830e-07 2.0000000000e+04 9.4872635881e-01 9.0000000000e-02 
7.2727172063e-08 1.2061237354e+04 2.7540577850e-01 9.0000000000e-02 
5.7424025496e-08 1.4016184383e+04 5.0570700658e-01 9.0000000000e-02 
8.5409184960e-10 1.1491245634e+04 5.9483805692e-01 9.0000000000e-02 
1.0172390452e-09 2.0000000000e+04 9.8042468756e-01 9.0000000000e-02 
1.2956277133e-09 1.2059486141e+04 9.7675199225e-01 9.0000000000e-02 
5.3747197062e-08 1.2854877962e+04 9.3204870706e-01 9.0000000000e-02 
2.6251319876e-11 1.4282193265e+04 7.6275293483e-01 9.0000000000e-02 
4.8323709186e-10 2.0000000000e+04 6.1084526864e-01 9.0000000000e-02 
3.4005704692e-07 1.2663650714e+04 6.2028061347e-01 9.0000000000e-02 
4.4958465746e-09 1.7707937986e+04 6.7317537367e-01 9.0000000000e-02 
6.6793567907e-09 1.4025913924e+04 1.0707813711e+00 9.0000000000e-02 
4.7410041504e-10 1.3128620068e+04 8.4438638947e-01 9.0000000000e-02 
2.3504702551e-06 1.1888467088e+04 1.0780892700e+00 9.0000000000e-02 
9.8832575997e-10 1.3475656592e+04 9.2648270086e-02 9.0000000000e-02 
3.2925463550e-11 1.3609893351e+04 8.7351350317e-01 9.0000000000e-02 
2.4735029907e-08 1.3254323208e+04 1.0008493240e+00 9.0000000000e-02 
5.8584846334e-06 2.0000000000e+04 1.1314567518e+00 9.0000000000e-02 
7.7182938693e-10 1.1483514605e+04 7.8383655368e-01 9.0000000000e-02 
5.1875799721e-11 1.3097280836e+04 2.5523760879e-01 9.0000000000e-02 
1.2260756529e-08 1.4301519139e+04 1.4084447842e+00 9.0000000000e-02 
5.4368130325e-12 2.0000000000e+04 1.7520108165e-01 9.0000000000e-02 
4.6840247680e-11 1.4613526017e+04 6.5895653976e-01 9.0000000000e-02 
7.2071906877e-10 2.0000000000e+04 1.2895386907e+00 9.0000000000e-02 
6.8712798533e-10 1.7059881974e+04 6.3273125113e-01 9.0000000000e-02 
4.6376924973e-10 1.1583228374e+04 4.9036588934e-01 9.0000000000e-02 
7.9179954137e-09 1.1540696034e+04 7.3014122063e-01 9.0000000000e-02 
1.6520810602e-08 1.1409448748e+04 1.1768248250e+00 9.0000000000e-02 
1.4020695242e-06 1.1817731779e+04 8.5684769316e-01 9.0000000000e-02 
3.9817070962e-10 1.5843310625e+04 9.7249778578e-01 9.0000000000e-02 
3.0458024994e-11 1.1883096579e+04 1.3527705951e+00 9.0000000000e-02 
5.1124611281e-07 1.2840732157e+04 1.4179332075e+00 9.0000000000e-02 
1.8342957838e-09 2.0000000000e+04 7.1719156903e-01 9.0000000000e-02 
4.8767256655e-08 1.5129706140e+04 7.7811767292e-01 9.0000000000e-02 
6.2552185307e-08 1.1438671020e+04 8.3573953703e-01 9.0000000000e-02 
5.1365307396e-10 1.1425647213e+04 1.4147650193e+00 9.0000000000e-02 
2.5699276895e-10 1.2256674123e+04 3.7098555608e-01 9.0000000000e-02 
3.7249871677e-09 1.3579133617e+04 5.4231474797e-01 9.0000000000e-02 
9.0230777548e-07 1.1647199012e+04 7.0969893331e-01 9.0000000000e-02 
1.3764390222e-08 1.3985109701e+04 1.0738935976e+00 9.0000000000e-02 
7.2470779131e-12 1.3917522153e+04 2.9501397725e-01 9.0000000000e-02 
5.4979869118e-10 2.0000000000e+04 3.2067032406e-01 9.0000000000e-02 
6.0781525885e-06 1.1248662632e+04 7.5088481579e-01 9.0000000000e-02 
2.2851215372e-07 1.1332913865e+04 6.3966391488e-01 9.0000000000e-02 
2.0551634238e-11 1.2835469555e+04 8.9627159943e-01 9.0000000000e-02 
4.3833260221e-09 1.1994508328e+04 5.7231348693e-01 9.0000000000e-02 
1.0963306202e-09 1.3770409291e+04 1.0790355076e+00 9.0000000000e-02 
1.2857941674e-05 1.3266921650e+04 7.9566835098e-01 9.0000000000e-02 
5.4383538915e-08 1.4257537826e+04 7.5397115136e-01 9.0000000000e-02 
2.9774047932e-10 1.6883987660e+04 1.8087846231e-01 9.0000000000e-02 
1.2649024139e-08 1.2054838487e+04 1.2237580090e+00 9.0000000000e-02 
1.9162822839e-08 1.1766164181e+04 6.4935835285e-01 9.0000000000e-02 
1.9100870645e-12 1.1827062261e+04 8.8479208277e-01 9.0000000000e-02 
4.1785978492e-08 1.4330087243e+04 8.7118673972e-01 9.0000000000e-02 
3.7469371028e-10 1.3711336235e+04 3.9939939025e-01 9.0000000000e-02 
5.4863907249e-08 1.5157737511e+04 2.9013668045e-01 9.0000000000e-02 
2.9397323085e-10 1.1841005443e+04 7.2233165474e-01 9.0000000000e-02 
2.9978762193e-07 1.2800118343e+04 6.6908520240e-01 9.0000000000e-02 
5.7034182477e-09 1.1904362817e+04 6.2025207669e-01 9.0000000000e-02 
3.4136873807e-07 1.1455900144e+04 1.0270735849e+00 9.0000000000e-02 
6.8688467446e-09 1.3724254323e+04 3.8301174033e-01 9.0000000000e-02 
3.9015384561e-09 1.2478208539e+04 6.3336159537e-01 9.0000000000e-02 
1.2511231567e-09 1.2025111250e+04 2.4217111470e-01 9.0000000000e-02 
1.2129728795e-09 1.1549816793e+04 1.0342473208e+00 9.0000000000e-02 
4.8421004120e-08 1.3696743861e+04 8.3680944888e-01 9.0000000000e-02 
3.2375356256e-11 1.1754478266e+04 4.1697524130e-01 9.0000000000e-02 
8.1041488094e-09 1.1407254549e+04 1.0057875810e+00 9.0000000000e-02 
4.1771668461e-10 1.5772083314e+04 1.3901839554e-01 9.0000000000e-02 
7.4989982617e-10 1.8100080419e+04 7.1077294768e-01 9.0000000000e-02 
9.3180223814e-09 2.0000000000e+04 5.0837465602e-01 9.0000000000e-02 
4.1245641580e-08 1.1846042351e+04 7.0165067572e-01 9.0000000000e-02 
3.6006073129e-09 1.4894274940e+04 4.9137474193e-01 9.0000000000e-02 
1.6420412384e-09 1.1312468534e+04 1.1764454948e+00 9.0000000000e-02 
7.5839049388e-10 1.3711193674e+04 6.1054047288e-01 9.0000000000e-02 
4.2727660168e-06 1.4881489607e+04 8.5912556429e-01 9.0000000000e-02 
1.1194279513e-09 1.5379699111e+04 4.3947447857e-01 9.0000000000e-02 
5.3092428597e-09 1.1755917698e+04 7.7528438679e-01 9.0000000000e-02 
1.8371959093e-10 1.9178922454e+04 4.3417486660e-01 9.0000000000e-02 
8.0273400018e-09 1.5572151550e+04 7.7824809454e-01 9.0000000000e-02 
3.7313758804e-09 1.1820060849e+04 1.1288686022e+00 9.0000000000e-02 
9.2503219328e-10 1.1488974761e+04 3.3805373706e-01 9.0000000000e-02 
1.0966433352e-11 1.4524823442e+04 6.0779771913e-01 9.0000000000e-02 
8.0549914565e-07 2.0000000000e+04 7.9237664975e-01 9.0000000000e-02 
1.2855907846e-10 1.6231578362e+04 6.8269060431e-02 9.0000000000e-02 
1.4926245887e-08 1.4836168910e+04 7.8750617483e-01 9.0000000000e-02 
2.6416445938e-08 1.2053989641e+04 5.7129879519e-01 9.0000000000e-02 
4.1581995199e-08 1.3227044002e+04 1.1383347865e+00 9.0000000000e-02 
1.1222525677e-06 1.9510170881e+04 1.0861742468e+00 9.0000000000e-02 
5.5844058286e-12 2.0000000000e+04 1.0191196261e+00 9.0000000000e-02 
1.1106745827e-10 1.1962550659e+04 1.3423872658e+00 9.0000000000e-02 
3.3855644610e-08 1.1256168188e+04 2.5261700538e-01 9.0000000000e-02 
1.1169084308e-07 1.1415421797e+04 2.3098234628e-01 9.0000000000e-02 
1.4775749978e-09 1.2501852693e+04 1.0936977740e+00 9.0000000000e-02 
2.8039268872e-07 1.7132904007e+04 8.5914218904e-01 9.0000000000e-02 
6.1882897605e-10 1.1414857871e+04 8.0529182903e-01 9.0000000000e-02 
6.2126468629e-11 1.8383815829e+04 4.3632243321e-01 9.0000000000e-02 
1.2949667280e-10 1.3871286052e+04 1.3429668761e+00 9.0000000000e-02 
4.4815231550e-12 1.1941023138e+04 5.0517924174e-01 9.0000000000e-02 
1.0915340675e-05 1.3466393296e+04 1.0122647387e+00 9.0000000000e-02 
1.0909469936e-10 1.7014647460e+04 8.6665524789e-01 9.0000000000e-02 
6.9125814523e-11 1.8016885399e+04 5.1271617090e-01 9.0000000000e-02 
7.7396361039e-07 1.1766739872e+04 4.9550243978e-01 9.0000000000e-02 
2.9657017211e-08 1.3066322143e+04 3.6494734154e-01 9.0000000000e-02 
2.0113139216e-08 1.7134038116e+04 9.5641988805e-01 9.0000000000e-02 
1.4173475650e-08 1.2708743627e+04 7.4137214102e-01 9.0000000000e-02 
1.1725299968e-10 1.4355729431e+04 1.0987552345e+00 9.0000000000e-02 
3.1216799707e-07 2.0000000000e+04 1.2026015152e+00 9.0000000000e-02 
3.5805830940e-08 1.1347536701e+04 5.2664222948e-01 9.0000000000e-02 
8.1933223123e-11 1.2152430547e+04 1.1829257543e+00 9.0000000000e-02 
2.9357192283e-07 1.2725174032e+04 1.1131299873e+00 9.0000000000e-02 
1.5252263009e-07 1.1926941579e+04 4.0397903843e-01 9.0000000000e-02 
3.3455258689e-09 1.2179997053e+04 7.8972791999e-01 9.0000000000e-02 
1.1232340705e-06 2.0000000000e+04 5.6647625382e-01 9.0000000000e-02 
3.5607962724e-08 1.4753620451e+04 1.2179827268e+00 9.0000000000e-02 
9.3050580880e-08 1.3865332441e+04 4.6516135032e-01 9.0000000000e-02 
1.1888384969e-10 1.1381451999e+04 1.8508536629e-01 9.0000000000e-02 
1.3445001792e-10 2.0000000000e+04 7.9749997523e-01 9.0000000000e-02 
1.6168629720e-09 1.3363553854e+04 1.1007151495e+00 9.0000000000e-02 
1.5237819120e-10 1.3872059755e+04 4.9386120506e-01 9.0000000000e-02 
2.1982067451e-06 1.1521300803e+04 6.8362156564e-01 9.0000000000e-02 
6.5151560124e-10 1.3627045150e+04 8.2040231360e-01 9.0000000000e-02 
1.1472533777e-08 1.2829003223e+04 7.3771095323e-01 9.0000000000e-02 
1.1037009341e-10 1.1896922497e+04 9.8075726873e-01 9.0000000000e-02 
2.9815762653e-09 1.2644899255e+04 1.2424256687e+00 9.0000000000e-02 
