# Supplementary material for: Atmospheric CO2 levels from 2.7 billion years ago inferred from micrometeorite oxidation
Source: Sci Adv. 2020 Jan 22;6(4):eaay4644. doi: 10.1126/sciadv.aay4644 (PMC6976288; doi:10.1126/sciadv.aay4644)
Supplement: Data file S1 [file aay4644_Data_file_S1.zip › co2_atmos/co2_9/clean_results.dat]

Radius [m]       Fe Area [frac]    Max Temp [k]    
3.9524284645e-05 8.3124489296e-01 2.2664231392e+03 
9.7028741582e-06 1.0000000000e+00 1.7379003277e+03 
3.8826137849e-05 8.3757504017e-01 2.3855175620e+03 
4.2889806229e-05 8.3204539222e-01 2.1961613617e+03 
2.2338058881e-05 8.4044290451e-01 2.1098165819e+03 
1.0794685137e-04 8.1211249632e-01 2.1283024773e+03 
3.3810595742e-05 8.4003065540e-01 2.2276350935e+03 
2.7658334522e-05 8.3906748838e-01 2.1959568190e+03 
1.6701484424e-05 7.9876065360e-01 1.9333704348e+03 
6.0116348356e-05 8.2930220724e-01 2.2680172263e+03 
4.9230097691e-05 8.3132033179e-01 2.0947071925e+03 
8.6929478856e-06 8.6046364863e-01 2.3445851691e+03 
1.0196733382e-05 8.2447915105e-01 2.0634603633e+03 
5.9582608173e-06 8.1686864156e-01 1.8952230498e+03 
1.0677017736e-05 1.0000000000e+00 1.7790475159e+03 
6.8818776163e-05 8.3320624237e-01 2.2885326509e+03 
6.7900322075e-06 8.6802893068e-01 2.2171783258e+03 
1.3593770913e-05 8.5658425249e-01 2.3948581640e+03 
2.2703510468e-05 8.3642909433e-01 2.1493119431e+03 
1.5649203484e-05 8.3976404040e-01 2.1366021383e+03 
3.9274055670e-05 8.3954813883e-01 2.1827950878e+03 
1.5267133261e-05 1.0000000000e+00 1.6994201840e+03 
8.0558453589e-06 8.5407769939e-01 2.4464053682e+03 
3.2646273490e-05 8.4261382521e-01 2.2510142448e+03 
6.7998700375e-05 8.3371132453e-01 2.5684110382e+03 
6.6269099359e-05 8.2365854140e-01 2.2794072663e+03 
3.9134226301e-05 7.8673512778e-01 2.0318750520e+03 
1.1295335214e-05 8.5225569735e-01 2.3737074791e+03 
4.7797725631e-05 8.3009278253e-01 2.3193327713e+03 
2.1391159193e-05 8.4122035648e-01 2.1376131637e+03 
3.0663019193e-05 8.2231396538e-01 2.1602481229e+03 
1.1658425300e-04 1.0000000000e+00 3.0000000000e+02 
1.3381478732e-05 8.5916176742e-01 2.0806351710e+03 
4.6112532797e-06 8.6888939558e-01 2.3238690655e+03 
3.3113453980e-05 8.2253461560e-01 2.1608471146e+03 
6.2822253130e-05 8.2240654959e-01 2.2911328634e+03 
6.1273950593e-05 8.2612082521e-01 2.1540860049e+03 
8.9717804738e-05 8.1511922215e-01 2.4653958158e+03 
2.5779426293e-05 8.3864455640e-01 2.1667807995e+03 
1.3261439867e-05 8.4832739034e-01 2.4331583742e+03 
1.8687352046e-05 8.2063106066e-01 2.0975792453e+03 
2.3139351510e-05 1.0000000000e+00 1.5209886764e+03 
6.5374739011e-06 8.6882153970e-01 2.3119864369e+03 
3.7910581860e-06 8.5999129110e-01 2.5342537737e+03 
8.3162145292e-05 8.2883249880e-01 2.2069910392e+03 
2.0174292755e-05 8.1678740493e-01 1.8713866921e+03 
7.9299746351e-06 1.0000000000e+00 1.6415834221e+03 
1.9897892654e-05 8.1543128053e-01 1.8745795128e+03 
8.7953029153e-05 8.2527144050e-01 2.2742271557e+03 
9.8063876081e-06 1.0000000000e+00 1.6615181768e+03 
1.4866739603e-05 1.0000000000e+00 1.5924292930e+03 
8.7059908547e-06 8.5370789665e-01 2.4562651967e+03 
1.6034448522e-05 8.5746266592e-01 2.3557453528e+03 
5.8713125924e-05 8.2822978627e-01 2.2935715443e+03 
2.6701797492e-05 8.4122257702e-01 2.1104589201e+03 
2.0866604741e-05 8.4037362863e-01 2.4790863631e+03 
3.5790131610e-05 8.2383108965e-01 2.1605810615e+03 
4.0589000327e-06 8.6819666648e-01 2.3546979957e+03 
1.7741992534e-05 8.3289139331e-01 2.1177656814e+03 
4.4686188696e-06 8.6234171706e-01 2.3760796811e+03 
5.2891528876e-06 8.6854738922e-01 2.3119132191e+03 
1.1492083534e-05 7.9899027872e-01 1.9850802108e+03 
2.6052996825e-05 8.3729990508e-01 2.2926668181e+03 
1.6548010632e-05 1.0000000000e+00 1.7819851918e+03 
4.7923491143e-06 8.6651992857e-01 2.3354812725e+03 
1.7233343986e-05 8.3520259042e-01 2.1137379331e+03 
4.5661383604e-06 8.6518745280e-01 2.3237994722e+03 
7.1442308360e-05 8.2957212725e-01 2.2827017203e+03 
3.0977517532e-05 8.3286078449e-01 2.2489535944e+03 
2.8671566548e-05 8.3091902491e-01 2.1800717927e+03 
7.0831397745e-05 8.2181260759e-01 2.3125472226e+03 
1.2246271748e-05 8.1359912942e-01 2.0514020437e+03 
1.6495975029e-05 8.2057334192e-01 1.8640165274e+03 
3.8744685980e-05 8.2995486853e-01 2.2089412220e+03 
8.1785482000e-06 1.0000000000e+00 1.6498733569e+03 
4.7519384586e-05 8.2785111088e-01 2.4727249491e+03 
4.7736895274e-05 8.4787819912e-01 2.3049105960e+03 
2.8700260865e-05 8.3959572200e-01 2.2699038163e+03 
2.1508834653e-05 1.0000000000e+00 1.5101529932e+03 
5.5384590786e-06 8.6882276175e-01 2.3303865770e+03 
9.2577182156e-06 1.0000000000e+00 1.5452317082e+03 
1.4245889713e-05 8.4757354395e-01 2.2242327471e+03 
6.6588738220e-05 8.3192351406e-01 2.2092327511e+03 
3.3005720890e-05 8.3720420670e-01 2.2829084863e+03 
1.3492838145e-05 8.4958505212e-01 2.3501404728e+03 
1.3090458650e-05 8.5327031154e-01 2.2949740586e+03 
8.7372360464e-06 8.5021417014e-01 2.0780718381e+03 
2.5767380901e-05 8.5126688796e-01 2.3276653445e+03 
1.4622170657e-05 8.5156909154e-01 2.1723622770e+03 
2.0306385381e-04 8.1928206970e-01 2.4470749866e+03 
3.3497863736e-05 8.3711307801e-01 2.4490104852e+03 
9.9653361481e-06 1.0000000000e+00 1.7411453404e+03 
1.4344580025e-05 1.0000000000e+00 1.7740992779e+03 
5.7038031196e-05 8.2479497368e-01 2.4778381683e+03 
1.3159913053e-05 8.4948125107e-01 2.4333287174e+03 
1.0437275690e-05 8.5855157139e-01 2.2645854909e+03 
8.5954772357e-06 1.0000000000e+00 1.6549100787e+03 
1.6600358904e-05 1.0000000000e+00 1.7478408045e+03 
2.2885289249e-05 1.0000000000e+00 1.6553263270e+03 
1.6423302685e-04 8.3253109823e-01 2.2429008568e+03 
4.9540355665e-05 8.2449060749e-01 2.2654681399e+03 
2.7011999136e-05 8.5515639482e-01 2.4115426137e+03 
2.2561654133e-05 8.2845669083e-01 2.1304542848e+03 
2.7450818874e-05 8.3913290266e-01 2.2006175363e+03 
6.5645734612e-06 1.0000000000e+00 1.5929918829e+03 
4.1960410188e-05 8.2328772284e-01 2.7035693712e+03 
1.9305669236e-05 7.9475400346e-01 1.9531353976e+03 
3.1650677344e-05 8.4398325710e-01 2.2405079420e+03 
1.2928927666e-05 8.4893269721e-01 2.1631171612e+03 
5.4751354772e-05 8.3175877431e-01 2.3281291299e+03 
7.5156218364e-05 1.0000000000e+00 1.2233496483e+03 
3.8944053392e-05 1.0000000000e+00 3.0000000000e+02 
1.5776806609e-05 1.0000000000e+00 1.5488842988e+03 
7.0514503018e-05 8.2624384259e-01 2.2051794546e+03 
3.2984603893e-05 7.9702321440e-01 2.0228242539e+03 
1.3177347982e-05 1.0000000000e+00 5.0567284060e+02 
3.2597118793e-05 8.0237174210e-01 1.9094737414e+03 
1.5002107203e-05 8.4753290630e-01 2.2488097216e+03 
9.4923749101e-06 1.0000000000e+00 1.6055163069e+03 
2.2187783889e-05 8.5683221621e-01 2.3045898220e+03 
2.9714938569e-05 8.3852189514e-01 2.2155944510e+03 
1.2231056192e-05 1.0000000000e+00 1.4975909578e+03 
2.8175203338e-05 8.3682531353e-01 2.4696973585e+03 
2.7406795465e-05 8.2937375812e-01 2.1444318609e+03 
1.4149850680e-04 8.1565302286e-01 2.4171252222e+03 
1.0858356924e-05 8.5045912286e-01 2.2079628884e+03 
2.6252203998e-05 8.4234235975e-01 2.2143083547e+03 
1.1535948863e-04 8.1319763821e-01 2.3958644526e+03 
3.6424630609e-05 8.3686368674e-01 2.1847129452e+03 
2.2980685158e-04 8.1513738300e-01 2.4634589304e+03 
5.7520791779e-05 8.3123365717e-01 2.3732051671e+03 
6.4592202002e-05 8.2439582695e-01 2.2152985161e+03 
1.6034412619e-05 8.0729734231e-01 1.8961044410e+03 
9.4177136669e-06 1.0000000000e+00 1.6393038307e+03 
2.1027254427e-05 8.4087404003e-01 2.4372101180e+03 
1.7023321430e-04 8.1470532629e-01 2.3757662104e+03 
1.9064983031e-05 7.8823386651e-01 2.0085259995e+03 
2.0824233672e-05 7.8825737017e-01 1.9731737771e+03 
2.3661905582e-05 8.2803723421e-01 2.1455217234e+03 
1.2403223017e-04 8.1332646057e-01 2.4039532966e+03 
1.8069016007e-05 8.5415054078e-01 2.1849933696e+03 
2.3684782226e-05 8.3818687836e-01 2.0978496377e+03 
6.0546217567e-05 8.0671746606e-01 2.1269406798e+03 
4.2459076483e-05 1.0000000000e+00 1.6287700428e+03 
1.4920909182e-05 8.5266907095e-01 2.3088362882e+03 
1.6094572442e-05 8.5157896636e-01 2.1365775049e+03 
3.5589852497e-05 8.2124235508e-01 1.8628204187e+03 
4.4452564001e-05 8.3444656426e-01 2.3544091112e+03 
8.1280875709e-06 8.6848155714e-01 2.3284439192e+03 
2.0192832088e-04 8.0144658218e-01 2.5452957261e+03 
5.4719287220e-05 8.3774431115e-01 2.3614863861e+03 
3.9732862979e-05 8.4611901365e-01 2.2988337110e+03 
3.4379787072e-05 8.2185363746e-01 2.1713540416e+03 
1.7505043821e-04 8.2635518576e-01 2.2447947774e+03 
3.5656092606e-06 8.6780790440e-01 2.3270240333e+03 
2.0735048472e-04 8.1841789216e-01 2.3821770316e+03 
2.6294884637e-05 7.9082453859e-01 2.0720965008e+03 
2.3890567591e-05 8.3192413086e-01 2.1321637078e+03 
7.5564895939e-05 8.2418389167e-01 2.3081711994e+03 
2.3644150179e-05 8.4204714060e-01 1.8337200593e+03 
3.5749582660e-05 8.2319317324e-01 2.7223015475e+03 
2.6111835091e-05 8.2697118147e-01 2.1469520908e+03 
4.0670544955e-05 8.3037444623e-01 2.3654711649e+03 
1.7426952302e-05 1.0000000000e+00 1.7166501142e+03 
4.8695380861e-05 8.2689968388e-01 2.2917138018e+03 
9.7223161957e-06 8.5879033822e-01 2.4120595831e+03 
1.0146875508e-05 1.0000000000e+00 1.4642316593e+03 
3.7006837459e-06 8.6072562317e-01 2.5261035059e+03 
6.1763008896e-06 8.6712242112e-01 2.2756381672e+03 
5.6906566472e-05 8.3416637704e-01 2.1929187762e+03 
4.6212043024e-06 8.6366653478e-01 2.3541841247e+03 
4.2705587628e-05 8.2367212837e-01 2.2149115036e+03 
1.2059098738e-05 1.0000000000e+00 1.7580200185e+03 
1.9050286683e-05 1.0000000000e+00 1.7897945312e+03 
3.7204852808e-05 8.2154080298e-01 2.1530666661e+03 
4.0747567122e-05 8.3594489687e-01 2.2026301931e+03 
1.1251468671e-05 1.0000000000e+00 1.4858990207e+03 
4.7276941426e-06 8.6629896994e-01 2.3102288391e+03 
1.2083754285e-04 8.1469645169e-01 2.3946982240e+03 
1.9545843079e-05 7.9560413738e-01 1.9339440619e+03 
9.0640166919e-05 8.1539669533e-01 2.3912541708e+03 
2.9405415776e-05 8.0667384665e-01 2.1184173734e+03 
5.6572000902e-06 8.6867484098e-01 2.2905100262e+03 
3.4857070237e-05 8.4693910344e-01 2.1986028946e+03 
2.6203815323e-06 1.0000000000e+00 1.2646221603e+03 
1.3543620661e-05 8.4320169295e-01 2.1215964630e+03 
2.4067171331e-04 8.1913504557e-01 2.3018130713e+03 
4.7075776447e-05 8.2684439406e-01 2.2561728349e+03 
4.6416765946e-06 8.6686834229e-01 2.2598881493e+03 
1.3260284291e-04 8.2196732465e-01 2.1971101228e+03 
7.1912150036e-05 8.3340445904e-01 2.4797804408e+03 
1.9530720445e-05 8.4658489449e-01 2.1823085140e+03 
2.6786225902e-05 1.0000000000e+00 1.5458728405e+03 
9.9164503081e-05 8.2667806720e-01 2.4605866878e+03 
1.5621891777e-05 8.5647265135e-01 2.3392880991e+03 
1.9013458357e-05 8.5399876037e-01 2.2546825660e+03 
5.2560594501e-06 8.6435709252e-01 2.3556366038e+03 
1.0425920515e-04 8.2557976608e-01 2.3191706207e+03 
2.1107995697e-05 8.4232801234e-01 2.2994036148e+03 
2.2934117303e-04 7.9958406442e-01 2.5501373634e+03 
2.6225929328e-05 8.1889335499e-01 2.1322367919e+03 
4.7989076840e-05 8.3018247818e-01 2.3261389238e+03 
7.8043801859e-05 8.3038485135e-01 2.2705792567e+03 
4.2255054903e-05 8.3423099635e-01 2.2479246910e+03 
2.4517372545e-05 8.3764371326e-01 2.5268135977e+03 
6.0399674485e-05 8.2607869219e-01 2.2547116811e+03 
6.1280793135e-06 8.6695533193e-01 2.3685625447e+03 
4.3744454332e-05 8.3318576648e-01 2.5122645629e+03 
1.5087477300e-05 8.0434853542e-01 1.9044839028e+03 
1.2866151757e-05 8.4965815850e-01 2.2448013360e+03 
2.7647645031e-05 8.3300430191e-01 2.6797939876e+03 
8.0744322421e-05 8.4610981263e-01 2.1959748503e+03 
3.1534546446e-05 8.3619913799e-01 2.2361457921e+03 
1.0025797635e-05 1.0000000000e+00 1.6119402897e+03 
3.1762664621e-05 7.9815289096e-01 2.0908887754e+03 
1.1980819252e-04 8.1687352762e-01 2.4500150970e+03 
1.0578536068e-04 8.2569786922e-01 2.2559533124e+03 
6.3607584064e-06 8.6755534612e-01 2.2005870207e+03 
7.7418805564e-05 1.0000000000e+00 7.4084221028e+02 
2.4108222707e-05 8.2473570357e-01 2.1121434059e+03 
2.2746116445e-05 8.3341882157e-01 2.1544186531e+03 
2.5501316320e-05 8.3940761871e-01 2.1831403631e+03 
4.9665752610e-05 8.2873165644e-01 2.1763069087e+03 
3.0315015067e-05 8.3602550497e-01 2.3309076419e+03 
1.6544114949e-05 8.4887309873e-01 2.2590297206e+03 
1.1984005227e-05 8.5831481738e-01 2.4032728155e+03 
2.0362157210e-05 7.9021046519e-01 2.0178918028e+03 
7.8391919471e-05 1.0000000000e+00 1.7482430984e+03 
1.7784269145e-04 8.1020870237e-01 2.4395998697e+03 
2.2956639192e-05 8.4038250156e-01 2.4404027317e+03 
1.4533545420e-05 1.0000000000e+00 1.7228959326e+03 
2.1472645744e-05 7.8885367633e-01 1.9680252508e+03 
4.6933849916e-06 1.0000000000e+00 1.5016868646e+03 
1.1506896178e-05 1.0000000000e+00 1.7714711097e+03 
3.7063325041e-05 7.9088679691e-01 2.0616766677e+03 
2.7819328910e-05 7.9814627442e-01 2.0964278648e+03 
5.1971203847e-05 8.4134724472e-01 2.1066059148e+03 
6.0518746558e-05 8.2274500170e-01 2.5407609401e+03 
5.3466280879e-06 1.0000000000e+00 1.1939367929e+03 
4.9678607999e-06 1.0000000000e+00 1.2440638532e+03 
3.7401712025e-05 1.0000000000e+00 1.2888569025e+03 
1.2972182474e-05 8.4513137533e-01 2.5554395257e+03 
6.1096750529e-05 8.2607724619e-01 2.4911979471e+03 
2.2305217508e-05 8.4143344690e-01 2.3082717300e+03 
3.1205567710e-05 8.4624605042e-01 2.2238985728e+03 
3.5635459262e-05 8.3486861104e-01 2.1518044461e+03 
1.9635465222e-05 8.4630682946e-01 2.5079860860e+03 
2.7070384562e-05 8.3791554348e-01 2.1774360448e+03 
5.0012785972e-05 8.2854387273e-01 2.4758858954e+03 
1.6094229044e-04 8.1854989400e-01 2.3650045373e+03 
1.5229279780e-05 8.1744676326e-01 1.8717429509e+03 
8.0193177627e-05 8.1848877276e-01 2.3699668161e+03 
6.3206285125e-05 8.2402628615e-01 2.3179183946e+03 
6.0361771528e-06 8.4540592345e-01 2.7925700882e+03 
5.8626825752e-05 8.0738044139e-01 2.1241382489e+03 
7.8658844131e-05 8.3015342847e-01 2.3173588918e+03 
5.5759950253e-05 8.3197328834e-01 2.4718353784e+03 
1.1145292373e-05 8.5474106559e-01 2.1934434294e+03 
1.0758015332e-05 1.0000000000e+00 1.6248298949e+03 
2.3125035014e-05 8.0464105602e-01 1.9025636767e+03 
6.3557900142e-05 8.2351071381e-01 2.3547947803e+03 
9.8769048355e-05 8.3300005982e-01 2.3331242672e+03 
1.6937062544e-04 8.1274570271e-01 2.6035969284e+03 
1.5117936746e-05 8.4757784939e-01 2.3233590011e+03 
1.4570628086e-05 1.0000000000e+00 1.8064286661e+03 
3.1646258111e-06 1.0000000000e+00 1.1808483546e+03 
9.5910197324e-05 8.1553260255e-01 2.4850063489e+03 
2.7459699010e-05 7.8857099684e-01 1.9831620755e+03 
3.0868583551e-05 8.1499186201e-01 1.8743465062e+03 
5.2746064655e-05 7.8815181294e-01 1.9746358682e+03 
4.7925479156e-05 8.2838683564e-01 2.4549100929e+03 
1.6983058341e-05 1.0000000000e+00 1.7277761853e+03 
2.6941447091e-05 8.1530976335e-01 2.0867818451e+03 
2.7822276420e-05 8.3668994758e-01 2.1401803000e+03 
1.0822050571e-05 1.0000000000e+00 1.5505106231e+03 
2.5646272969e-05 7.9801689085e-01 2.0547010725e+03 
1.3909560472e-05 8.0451474313e-01 1.9277578432e+03 
5.8974453973e-05 8.2501820027e-01 2.4553164369e+03 
4.4904837072e-05 7.8538404533e-01 2.0036891347e+03 
5.8509609481e-05 8.2951242537e-01 2.3447207341e+03 
4.2376544052e-06 8.6816500301e-01 2.3516619514e+03 
4.1793268355e-05 8.3302611311e-01 2.2171152491e+03 
1.9431784343e-05 7.9526226145e-01 1.9954740157e+03 
9.2041399549e-05 8.3264099195e-01 2.4461767383e+03 
4.2167530204e-05 8.3207036781e-01 2.3479153399e+03 
6.7952876002e-05 8.2259862668e-01 2.1990336433e+03 
1.2736221860e-04 8.2519095397e-01 2.3772107063e+03 
4.2395234030e-05 1.0000000000e+00 1.7983481138e+03 
2.7607316228e-05 8.3666251746e-01 2.5448055693e+03 
2.4395898679e-05 7.8911140019e-01 1.9767863876e+03 
1.6719695547e-05 1.0000000000e+00 1.7337006651e+03 
1.7323681608e-05 8.4666388082e-01 2.1783724491e+03 
2.9190006756e-05 8.4524218663e-01 2.3063742700e+03 
3.1682158028e-05 8.1965082981e-01 2.1432415960e+03 
5.6756750406e-06 8.5615778758e-01 2.5691901704e+03 
3.3830625380e-05 8.3271593866e-01 2.2218268501e+03 
6.7878574244e-05 8.2542258616e-01 2.2512237762e+03 
1.0968620926e-04 7.8513351278e-01 2.0034455371e+03 
5.5334744542e-05 8.2290669682e-01 2.2497202857e+03 
3.5402152367e-05 8.2013381457e-01 2.1655900270e+03 
5.9811237282e-05 8.2826086845e-01 2.2024378185e+03 
3.8040431287e-05 8.3429957586e-01 2.2871220350e+03 
4.7789372392e-06 1.0000000000e+00 1.4249838789e+03 
2.3699628934e-05 7.9226502569e-01 2.0380464815e+03 
2.1541728167e-05 8.4156567972e-01 2.1500930538e+03 
2.6982362308e-05 8.4489636520e-01 2.4078430033e+03 
1.7547941280e-05 1.0000000000e+00 1.6398830213e+03 
3.7865361071e-06 1.0000000000e+00 1.2437991522e+03 
2.0288449715e-05 8.3490098101e-01 2.1445498606e+03 
6.4399645737e-05 8.2192963428e-01 2.2389855555e+03 
4.5313644233e-05 8.4124528063e-01 2.2155746492e+03 
6.7992796289e-05 8.2306357401e-01 2.2188048878e+03 
3.2340847507e-05 8.3448599001e-01 2.1750693121e+03 
1.2199206848e-05 8.5071550276e-01 2.4045810558e+03 
9.0871664005e-05 8.3079080073e-01 2.2616405914e+03 
1.3559987622e-05 8.5596147613e-01 2.2874719469e+03 
7.9074117203e-06 8.3722806968e-01 2.7565111878e+03 
8.2195728458e-06 1.0000000000e+00 1.3185326772e+03 
1.2953577389e-04 8.2749881062e-01 2.2075007052e+03 
2.0917924271e-04 8.0707241999e-01 2.4680883005e+03 
7.8232050083e-05 8.2116930616e-01 2.2928146866e+03 
3.7591113276e-05 1.0000000000e+00 6.0516776487e+02 
4.2225897440e-06 8.6836295181e-01 2.2291131852e+03 
5.0418675897e-06 1.0000000000e+00 1.3807237716e+03 
2.3234949102e-05 8.4487785469e-01 1.8332227144e+03 
5.8293768384e-05 1.0000000000e+00 5.0887544932e+02 
2.0924908004e-05 8.5638936824e-01 2.1201300287e+03 
2.7975460071e-05 8.5139171708e-01 2.2493480140e+03 
4.7983593237e-05 8.3245835961e-01 2.2558573156e+03 
1.8456313544e-05 7.9431585296e-01 1.9375592704e+03 
2.3959064661e-05 8.0257591425e-01 2.1016133001e+03 
1.8003939395e-04 8.1793764995e-01 2.3657788548e+03 
3.8662547483e-05 8.3461254634e-01 2.3111058364e+03 
5.5397059220e-05 8.2423608456e-01 2.2423896376e+03 
8.5831778084e-05 8.1672477792e-01 2.3835683505e+03 
9.9466971154e-05 8.1549942280e-01 2.1364243951e+03 
9.0293575164e-06 1.0000000000e+00 1.6797520783e+03 
3.4792311230e-06 8.6653944684e-01 2.3576900616e+03 
1.8325775079e-05 1.0000000000e+00 1.6439738204e+03 
5.5975371475e-05 8.2078699277e-01 2.6283989390e+03 
1.2845675969e-04 8.1203423236e-01 2.6127764138e+03 
1.2360546392e-05 1.0000000000e+00 1.7569122981e+03 
2.7641113228e-05 7.9143907692e-01 2.0602851759e+03 
8.5201291766e-05 8.1850495649e-01 2.3792785502e+03 
1.1630730483e-04 8.1707670166e-01 2.4530874141e+03 
3.1330949868e-05 7.8455169111e-01 2.0106829092e+03 
1.1648627047e-04 8.1370769420e-01 2.5907307782e+03 
1.4816439746e-04 8.0814815597e-01 2.5043983097e+03 
2.2746927908e-05 8.4064323566e-01 2.1892137157e+03 
1.7046819560e-04 8.1525923226e-01 2.4064537499e+03 
5.9611681979e-05 8.2346296456e-01 2.2863047379e+03 
5.3103444230e-06 8.6228925283e-01 2.3829775319e+03 
7.6796217592e-05 8.1996051539e-01 2.4140753421e+03 
2.2959888393e-05 8.6130145470e-01 2.3788437250e+03 
6.8055952095e-05 8.2698046993e-01 2.2521520789e+03 
5.8018567932e-05 8.2511146334e-01 2.5124443548e+03 
3.3178233264e-05 7.8547291907e-01 2.0327858599e+03 
5.3371696396e-06 8.4978502895e-01 2.6608722088e+03 
7.8850864448e-06 1.0000000000e+00 1.5010269327e+03 
4.0902651694e-05 8.2819037091e-01 2.1742039305e+03 
3.8619925335e-06 8.6248704424e-01 2.4550003543e+03 
9.2982328077e-06 1.0000000000e+00 1.0399954630e+03 
1.1863657248e-04 8.1874913050e-01 2.3294014038e+03 
9.8785839324e-05 8.2086009326e-01 2.5141746131e+03 
5.0765916327e-05 8.2225343057e-01 2.1995354559e+03 
5.8524420308e-06 8.6828044026e-01 2.3253377435e+03 
4.4230172712e-05 8.5247327479e-01 2.2035294184e+03 
1.2901337683e-04 8.2690071626e-01 2.3699998624e+03 
6.9293173952e-05 8.4176549750e-01 2.0840017212e+03 
6.7276392925e-05 8.2693509596e-01 2.1637110554e+03 
1.0296174370e-05 8.6695527059e-01 2.3819918405e+03 
3.5251973175e-05 7.8766769077e-01 1.9801979028e+03 
2.2333841785e-05 8.3428244368e-01 2.1138324792e+03 
7.5297774420e-05 8.0120916881e-01 2.0771805910e+03 
2.3496460901e-05 7.8758258939e-01 2.0082102458e+03 
3.5225238470e-05 8.3486320805e-01 2.3253134262e+03 
6.7886737583e-06 8.5797478473e-01 2.5572608276e+03 
5.9710152959e-05 8.2306204908e-01 2.3344263754e+03 
3.5071386669e-05 8.3454920601e-01 2.3523723559e+03 
3.0975587613e-05 7.9676295199e-01 2.0955278621e+03 
6.3855051533e-06 8.6875923374e-01 2.2672456971e+03 
3.5733825108e-05 7.9068809815e-01 2.0432570994e+03 
5.9484437898e-05 8.3062632026e-01 2.2808968831e+03 
9.3634143273e-06 1.0000000000e+00 1.7968365049e+03 
4.1510402277e-06 8.6891767156e-01 2.2594925932e+03 
7.2576817115e-05 8.2319840262e-01 2.3875663630e+03 
9.2101840680e-06 8.5782311556e-01 2.3450887924e+03 
3.9301521827e-05 8.3991249795e-01 2.1919556741e+03 
2.5274964800e-05 8.1687329189e-01 2.0935744074e+03 
1.6637006306e-04 8.1834704969e-01 2.3810860184e+03 
2.1575702493e-05 8.3720172961e-01 2.1970636174e+03 
1.0288053649e-05 1.0000000000e+00 1.7216676293e+03 
5.1129223842e-05 8.3533354187e-01 2.2456520514e+03 
1.1149212094e-05 8.5351761362e-01 2.5606840561e+03 
3.0177002726e-05 7.8569201367e-01 2.0071206543e+03 
1.2242850780e-05 7.9864858986e-01 1.9312630776e+03 
7.3893986560e-05 1.0000000000e+00 1.7243725602e+03 
4.1891189940e-06 8.5842791873e-01 2.0747004411e+03 
1.1797058890e-05 7.9851307973e-01 1.9729584969e+03 
1.7395611926e-05 8.6224438765e-01 2.1040047833e+03 
1.0091564711e-05 8.5533248318e-01 2.2215362860e+03 
2.5404609443e-05 7.8759918408e-01 2.0440892745e+03 
5.1667745071e-05 8.2470599897e-01 2.2027899067e+03 
8.1571192821e-05 8.2027197374e-01 2.1569687955e+03 
1.3313310257e-04 8.1605544711e-01 2.4015963631e+03 
1.8170177285e-05 8.4564693943e-01 2.1247220699e+03 
1.0127564629e-05 1.0000000000e+00 1.0970385785e+03 
2.6086001995e-04 8.0373380260e-01 2.0581505754e+03 
4.3883041180e-06 8.6861890112e-01 2.3283674405e+03 
2.7751063470e-05 8.4268165136e-01 2.3950251698e+03 
8.0252441983e-05 8.2219709877e-01 2.2712030208e+03 
2.5971338875e-05 1.0000000000e+00 1.1773454367e+03 
2.0787900039e-05 7.9532945349e-01 2.0617355511e+03 
2.7451614215e-05 8.3751675891e-01 2.2347866731e+03 
1.2001523113e-04 8.1516467761e-01 2.3988739769e+03 
4.3296721255e-05 8.4023230698e-01 2.2205312159e+03 
6.2182170449e-06 1.0000000000e+00 1.7105306315e+03 
3.5023175275e-06 8.6872941607e-01 2.3031161415e+03 
2.0626467370e-04 8.0456685612e-01 2.4660344667e+03 
9.6551866015e-05 8.1798036950e-01 2.3424752876e+03 
8.8728045915e-06 1.0000000000e+00 1.5757455380e+03 
4.0280492636e-05 8.2801675556e-01 2.2042598026e+03 
3.2581593700e-05 8.3165779929e-01 2.1149782891e+03 
1.3663895222e-04 8.1257009500e-01 2.6025730250e+03 
3.6079524343e-05 8.3691451844e-01 2.3328520707e+03 
8.5633137311e-06 8.5464647867e-01 2.2095150170e+03 
7.5134631150e-05 8.2273225668e-01 2.1348761664e+03 
5.5726226596e-05 8.2513577412e-01 2.2529951588e+03 
4.0236668072e-06 1.0000000000e+00 1.2024116786e+03 
3.6845260203e-05 8.3928680965e-01 2.3088017171e+03 
1.9049963781e-05 8.3641801474e-01 2.1482775246e+03 
2.3252172258e-05 8.3965844024e-01 2.4299298301e+03 
2.1862368132e-05 7.9627827683e-01 1.9336329468e+03 
6.9390140212e-05 8.2475784567e-01 2.3803988896e+03 
4.3576608557e-05 8.2746235421e-01 2.2088768757e+03 
1.2324026867e-04 8.2088819860e-01 2.3060877445e+03 
2.7272317281e-05 8.3704964158e-01 2.2717197933e+03 
3.6675806495e-05 8.3144596613e-01 2.2050012187e+03 
3.0097116091e-05 8.2796207062e-01 2.1694849381e+03 
3.5085097337e-05 7.9612087776e-01 1.9297224860e+03 
4.3818929088e-05 8.3499016634e-01 2.3078053371e+03 
1.0281462938e-05 1.0000000000e+00 1.6926715037e+03 
6.1546319984e-05 8.2266175750e-01 2.1683745023e+03 
1.1571055576e-05 8.4869016558e-01 2.2051282704e+03 
7.9977758128e-06 8.6033300468e-01 2.2331460178e+03 
3.7586785354e-06 8.6538967437e-01 2.3892275124e+03 
6.3772104080e-05 8.2458591522e-01 2.2798323425e+03 
1.9110921572e-05 8.4447601883e-01 2.2622864673e+03 
3.7533094829e-05 1.0000000000e+00 1.7991769771e+03 
2.2476509274e-05 8.3737594133e-01 2.1644277243e+03 
6.4357790577e-05 8.2752984786e-01 2.5519999563e+03 
1.4787714912e-05 8.4706988483e-01 2.2276191335e+03 
4.7211726180e-05 8.2622941685e-01 2.1850639664e+03 
4.8882757291e-06 8.6415514585e-01 2.2144096522e+03 
1.9949107598e-05 8.4765828938e-01 2.2796542272e+03 
5.0878738605e-05 7.8889536617e-01 2.0427828390e+03 
3.1045345661e-05 8.2106542511e-01 2.1594698591e+03 
7.0811625685e-06 1.0000000000e+00 1.7526179142e+03 
6.1132133011e-06 8.5460669947e-01 2.5806144289e+03 
9.5950142394e-06 8.5019443084e-01 2.1636438024e+03 
2.6446967680e-05 8.4306346051e-01 2.2895267661e+03 
5.3609160276e-05 8.2626456439e-01 2.2784269451e+03 
6.5064546897e-05 8.3545442227e-01 2.2323127755e+03 
1.0736478242e-05 8.5654178236e-01 2.5099657825e+03 
5.7096966866e-06 8.3719987160e-01 1.8462944079e+03 
1.5588312690e-05 1.0000000000e+00 1.2681704535e+03 
6.3002274963e-05 8.2031851732e-01 2.2876667346e+03 
7.5777838082e-05 8.1882218592e-01 2.3394655270e+03 
3.7364988360e-05 7.9069071165e-01 2.0176921437e+03 
1.8535422744e-05 8.4804804347e-01 2.4738451256e+03 
2.8052887530e-05 7.9075410468e-01 1.9559457215e+03 
6.1995970741e-06 8.5827980164e-01 2.1556573674e+03 
1.6405507412e-05 1.0000000000e+00 1.4163568192e+03 
5.3461817849e-06 1.0000000000e+00 1.4338027412e+03 
1.3658779100e-04 8.1930329974e-01 2.5545402847e+03 
1.1820083112e-05 8.4897011612e-01 2.1065373491e+03 
7.0537379994e-06 8.5624498611e-01 2.1488065607e+03 
1.0624488305e-04 8.1466893901e-01 2.4138833728e+03 
3.9969331051e-05 8.3047624929e-01 2.3165722270e+03 
1.5804856668e-05 8.5477029771e-01 2.3581332937e+03 
4.4586130542e-05 8.3125723833e-01 2.2516593304e+03 
1.5377774966e-05 1.0000000000e+00 1.8036693002e+03 
1.0265131029e-05 8.6477704328e-01 2.4334870958e+03 
6.5679984321e-05 8.2157303036e-01 2.2781143823e+03 
1.4082037818e-05 1.0000000000e+00 1.4829722489e+03 
9.5295759308e-05 8.2896788924e-01 2.3063434876e+03 
7.2384363742e-05 8.2108146193e-01 2.3555950521e+03 
4.0717336731e-05 8.2896853168e-01 2.1731182181e+03 
5.6513359827e-06 8.5118977815e-01 2.6219528021e+03 
5.1169529868e-05 8.4407143925e-01 2.2282908150e+03 
3.9063484302e-05 8.3246727086e-01 2.4272266031e+03 
1.6114710101e-05 8.1813849783e-01 1.8683669264e+03 
5.3639738966e-06 8.6732222310e-01 2.1779119259e+03 
3.7522872751e-05 8.2957427080e-01 2.1168824220e+03 
1.6664119349e-05 8.3266359533e-01 2.1144383959e+03 
1.4903387009e-04 8.1010954147e-01 2.4363356640e+03 
2.5002047274e-05 8.3452731085e-01 2.1270674191e+03 
4.1906082421e-05 8.3252988984e-01 2.2461160616e+03 
1.5498739964e-05 1.0000000000e+00 1.6646593774e+03 
4.7288429862e-05 7.9405074133e-01 1.9560224366e+03 
