# Supplementary material for: Atmospheric CO2 levels from 2.7 billion years ago inferred from micrometeorite oxidation
Source: Sci Adv. 2020 Jan 22;6(4):eaay4644. doi: 10.1126/sciadv.aay4644 (PMC6976288; doi:10.1126/sciadv.aay4644)
Supplement: Data file S1 [file aay4644_Data_file_S1.zip › co2_atmos/co2_90/args_array.dat]

Mass [kg]        Velocity [m s-1]    Theta [rad]    CO2 [wt. frac]    
2.3067368983e-10 1.3599364412e+04 1.1537216765e+00 9.0000000000e-01 
2.4748459347e-07 1.8980781468e+04 1.2300232669e+00 9.0000000000e-01 
1.9879863005e-06 1.1998752259e+04 9.6081081550e-01 9.0000000000e-01 
3.0616098677e-10 2.0000000000e+04 4.1260570144e-01 9.0000000000e-01 
1.7383127118e-08 1.6817834641e+04 1.1742765209e+00 9.0000000000e-01 
1.3532417712e-09 1.3431672353e+04 7.3521087183e-01 9.0000000000e-01 
2.4926032168e-09 2.0000000000e+04 5.7381821481e-01 9.0000000000e-01 
2.0859548579e-08 1.2209165273e+04 8.1396831122e-01 9.0000000000e-01 
1.1734369995e-07 1.4118555917e+04 9.5606510119e-01 9.0000000000e-01 
1.0295893978e-09 1.4592426347e+04 1.4344633623e+00 9.0000000000e-01 
5.0804873836e-09 1.2197396797e+04 1.7556575987e-01 9.0000000000e-01 
3.8586145986e-08 1.2336346475e+04 6.8637781878e-01 9.0000000000e-01 
4.9761597207e-08 1.8082303727e+04 5.5942287853e-01 9.0000000000e-01 
9.4815649873e-11 1.2082270144e+04 1.1627025121e+00 9.0000000000e-01 
1.5986797542e-10 1.1419428702e+04 7.6989714080e-01 9.0000000000e-01 
9.1950001020e-08 1.2443237628e+04 1.2544585383e+00 9.0000000000e-01 
1.9916293493e-06 2.0000000000e+04 7.5239832260e-02 9.0000000000e-01 
1.0914908121e-06 1.5261386403e+04 5.0822379052e-01 9.0000000000e-01 
3.8937802749e-10 2.0000000000e+04 5.8909429353e-01 9.0000000000e-01 
4.8063430182e-10 1.2659232928e+04 4.4980219317e-01 9.0000000000e-01 
2.1960337393e-11 1.2667341258e+04 6.3023730782e-01 9.0000000000e-01 
2.1065865191e-09 1.3721601532e+04 1.2151220425e+00 9.0000000000e-01 
1.2773740788e-08 1.2955284822e+04 1.1077119941e+00 9.0000000000e-01 
2.4955723652e-07 1.2361089993e+04 1.2771572776e+00 9.0000000000e-01 
9.9265261258e-12 1.4778980360e+04 1.4056479709e+00 9.0000000000e-01 
2.2589715659e-06 1.2796676683e+04 7.3066835458e-01 9.0000000000e-01 
5.4434586733e-09 1.2478878060e+04 9.9006581174e-01 9.0000000000e-01 
5.7689898414e-09 1.2917374685e+04 1.0404465309e+00 9.0000000000e-01 
1.0698199809e-09 1.2747163394e+04 1.1282853768e+00 9.0000000000e-01 
1.1643744586e-10 1.6076036770e+04 5.5751210500e-01 9.0000000000e-01 
8.7165303829e-08 1.3237466277e+04 1.0363235650e+00 9.0000000000e-01 
2.8876320352e-08 1.2534960114e+04 8.9285457963e-01 9.0000000000e-01 
1.5686277136e-08 1.7478275255e+04 7.8332987042e-01 9.0000000000e-01 
8.3802172450e-10 1.3804180283e+04 1.9866608662e-01 9.0000000000e-01 
2.6180957308e-09 1.1813617638e+04 6.0455963165e-01 9.0000000000e-01 
9.5928795003e-10 2.0000000000e+04 2.8300074856e-01 9.0000000000e-01 
8.9870849688e-07 2.0000000000e+04 9.1453164578e-01 9.0000000000e-01 
1.0139091067e-07 1.1519603152e+04 4.3343235396e-01 9.0000000000e-01 
2.9795917068e-09 1.5885555629e+04 1.0467552498e+00 9.0000000000e-01 
6.5114562169e-08 1.2715378337e+04 8.0288795298e-02 9.0000000000e-01 
4.9577570205e-12 1.2148745560e+04 1.0276210424e+00 9.0000000000e-01 
1.9090331019e-05 1.4517707885e+04 4.4615663739e-01 9.0000000000e-01 
2.6197598178e-06 1.2606788536e+04 1.1969597946e+00 9.0000000000e-01 
3.8255271020e-11 1.1486510691e+04 8.4367085966e-01 9.0000000000e-01 
1.2558329429e-07 2.0000000000e+04 8.3145008724e-01 9.0000000000e-01 
1.2872268309e-10 1.2680691690e+04 7.4973922219e-01 9.0000000000e-01 
3.7111958524e-06 1.1712845796e+04 6.4649972571e-01 9.0000000000e-01 
2.7786945466e-06 1.2078044908e+04 1.4453299700e+00 9.0000000000e-01 
4.1917411179e-07 1.2311238207e+04 5.7420913949e-01 9.0000000000e-01 
2.2120416852e-10 1.5779967960e+04 1.2352940209e+00 9.0000000000e-01 
9.8519469190e-10 1.2410208288e+04 9.7215384744e-01 9.0000000000e-01 
8.8014981871e-08 1.6369045079e+04 1.0879769058e+00 9.0000000000e-01 
3.3374054024e-06 1.4663650782e+04 8.2024824048e-02 9.0000000000e-01 
7.4306255025e-10 1.3035176516e+04 5.7250420347e-01 9.0000000000e-01 
3.0868608572e-08 1.2335669940e+04 1.0599213804e+00 9.0000000000e-01 
1.7947721734e-09 1.5057572009e+04 2.8663001101e-01 9.0000000000e-01 
6.6785276585e-08 1.5032392743e+04 1.3981290412e+00 9.0000000000e-01 
8.9200595188e-08 1.2588077716e+04 9.7226718433e-01 9.0000000000e-01 
1.0326901176e-09 1.1712042327e+04 3.9150233661e-01 9.0000000000e-01 
1.1426944805e-07 1.1277774255e+04 2.4353825092e-01 9.0000000000e-01 
1.2356509397e-07 1.3501355161e+04 7.9668523368e-01 9.0000000000e-01 
3.3955871661e-09 1.4741649291e+04 8.2077305788e-01 9.0000000000e-01 
8.3173092593e-11 1.1738643853e+04 4.1790072176e-01 9.0000000000e-01 
8.7189274970e-12 1.2295248548e+04 7.8954552577e-01 9.0000000000e-01 
1.8347237273e-07 1.4130849979e+04 1.0933428397e+00 9.0000000000e-01 
4.3936673582e-07 1.2189678800e+04 9.7813946983e-01 9.0000000000e-01 
7.1283085385e-12 1.4070650010e+04 1.0384255327e+00 9.0000000000e-01 
1.4167859505e-10 1.2481885702e+04 7.5092548301e-01 9.0000000000e-01 
1.3005446757e-10 1.3707991798e+04 8.5000495417e-01 9.0000000000e-01 
2.7751835887e-06 1.3753328213e+04 1.1377737814e+00 9.0000000000e-01 
2.0791553385e-07 1.2823086893e+04 6.8823712723e-01 9.0000000000e-01 
1.5152699556e-07 1.2228611971e+04 4.0331274388e-01 9.0000000000e-01 
1.4954729147e-09 1.4984924487e+04 1.1783130076e+00 9.0000000000e-01 
1.0423254747e-09 1.1537152062e+04 4.0302278916e-01 9.0000000000e-01 
7.0916467518e-11 1.6293133797e+04 9.6414350545e-01 9.0000000000e-01 
2.8604192149e-10 1.1538094749e+04 8.9438260927e-01 9.0000000000e-01 
5.6751258695e-07 1.3033577209e+04 1.0707824895e+00 9.0000000000e-01 
5.8820387592e-11 1.5855721322e+04 4.1851663461e-01 9.0000000000e-01 
1.5201945575e-10 1.9136298280e+04 7.5024588100e-01 9.0000000000e-01 
2.1420944271e-08 1.1316998430e+04 1.0927009715e+00 9.0000000000e-01 
5.8517686647e-08 1.1507851200e+04 3.7511511156e-01 9.0000000000e-01 
2.2903504873e-06 1.2793211145e+04 1.0218445450e+00 9.0000000000e-01 
5.9786182423e-10 1.1979236227e+04 1.1284378028e+00 9.0000000000e-01 
2.9286053402e-10 2.0000000000e+04 1.1051100600e+00 9.0000000000e-01 
3.7751762371e-12 1.2356658801e+04 7.4657390806e-01 9.0000000000e-01 
3.0363683033e-07 1.2249099468e+04 9.0733327406e-01 9.0000000000e-01 
6.8483745442e-08 1.2090833105e+04 7.7333574697e-01 9.0000000000e-01 
2.1079295260e-09 1.2198061519e+04 3.3127780248e-01 9.0000000000e-01 
3.5684003908e-08 1.7402797476e+04 1.3648121240e+00 9.0000000000e-01 
3.0746551542e-11 1.3281631278e+04 4.4258807879e-01 9.0000000000e-01 
6.2274906212e-09 1.2750850722e+04 9.0435678571e-01 9.0000000000e-01 
3.9716344775e-06 1.2124724433e+04 8.9276817864e-01 9.0000000000e-01 
6.7574586964e-08 1.2440185065e+04 1.2366090677e+00 9.0000000000e-01 
1.0956070724e-06 1.1282058083e+04 5.3890324486e-01 9.0000000000e-01 
1.1854398711e-08 1.3724600569e+04 1.0800749094e+00 9.0000000000e-01 
9.3409821532e-09 1.2089708470e+04 8.7363307568e-01 9.0000000000e-01 
1.0343020227e-10 1.7945814613e+04 5.1360774439e-01 9.0000000000e-01 
3.1899924332e-10 1.6978139336e+04 1.5117498060e+00 9.0000000000e-01 
7.0932640095e-10 1.1666186381e+04 5.3118498583e-01 9.0000000000e-01 
8.9517816602e-12 1.1253599343e+04 7.0537118072e-01 9.0000000000e-01 
1.4032472489e-10 1.1244294435e+04 2.0395695314e-01 9.0000000000e-01 
1.1467738046e-08 1.1575970688e+04 4.7312782551e-01 9.0000000000e-01 
1.6781473005e-08 1.1869517522e+04 9.5402626516e-01 9.0000000000e-01 
1.9165695822e-07 1.3327060332e+04 5.1707129111e-01 9.0000000000e-01 
1.8883131587e-08 1.2276782758e+04 5.7271688511e-01 9.0000000000e-01 
3.4237314444e-10 1.2837835810e+04 5.7724606909e-01 9.0000000000e-01 
1.9413776241e-07 1.3159840173e+04 3.0858289178e-01 9.0000000000e-01 
3.2520863486e-10 1.5889011960e+04 1.1873959528e+00 9.0000000000e-01 
8.3202525378e-08 1.1263705956e+04 2.4983649284e-01 9.0000000000e-01 
1.5856835905e-10 1.2410542892e+04 2.1151719545e-01 9.0000000000e-01 
2.3208845397e-07 1.4027841840e+04 7.9961554797e-01 9.0000000000e-01 
5.1548131242e-11 1.1457240251e+04 1.0623226407e+00 9.0000000000e-01 
1.2832501899e-08 1.5730668222e+04 1.1544742870e+00 9.0000000000e-01 
4.0423381627e-10 1.3114658538e+04 1.4226776434e+00 9.0000000000e-01 
1.1525720257e-07 1.4944546652e+04 6.8744262976e-01 9.0000000000e-01 
4.8112456435e-10 1.1419413762e+04 1.4502307686e+00 9.0000000000e-01 
1.7377569166e-09 1.4080475809e+04 6.0722978785e-01 9.0000000000e-01 
1.5608602623e-10 1.2687527418e+04 5.2756148267e-01 9.0000000000e-01 
4.7313568439e-11 1.7412565086e+04 1.1644026879e+00 9.0000000000e-01 
6.9032655898e-11 1.3054442950e+04 6.0472708129e-01 9.0000000000e-01 
1.7377632787e-07 1.4694190394e+04 1.1941824393e+00 9.0000000000e-01 
2.0319926811e-07 1.2015014277e+04 8.7519900408e-01 9.0000000000e-01 
8.9834855803e-11 1.2215848586e+04 1.0817527381e+00 9.0000000000e-01 
5.7712677713e-12 1.1592672836e+04 1.0807534802e+00 9.0000000000e-01 
1.7339171250e-09 1.2388555957e+04 1.1970490308e+00 9.0000000000e-01 
6.8635646734e-10 1.3284395743e+04 5.4448436313e-01 9.0000000000e-01 
1.1238347825e-10 1.7266516692e+04 6.3913313740e-01 9.0000000000e-01 
2.8669762087e-10 1.2134666653e+04 1.2727717209e+00 9.0000000000e-01 
1.5192732185e-10 1.4038168892e+04 1.1494360183e+00 9.0000000000e-01 
2.6264658292e-13 1.2739715745e+04 5.3847723142e-01 9.0000000000e-01 
4.4229145423e-10 1.9277774160e+04 3.0559119593e-01 9.0000000000e-01 
1.8751650392e-10 1.6058132540e+04 8.5361887064e-01 9.0000000000e-01 
5.7571694127e-10 1.1714977929e+04 1.3551675226e+00 9.0000000000e-01 
1.1825089552e-09 1.2798146933e+04 8.0278909866e-01 9.0000000000e-01 
8.6588278569e-10 1.7538917068e+04 1.0639468281e+00 9.0000000000e-01 
1.3219828012e-09 1.7341306593e+04 1.1654120275e+00 9.0000000000e-01 
2.7217072295e-10 1.5171592825e+04 1.2279783424e+00 9.0000000000e-01 
3.8232908912e-11 1.5026133513e+04 4.8603624256e-01 9.0000000000e-01 
2.2157672875e-10 1.3486956381e+04 3.2926585231e-01 9.0000000000e-01 
1.3092720316e-06 1.2888570370e+04 1.0366090446e+00 9.0000000000e-01 
9.9809146942e-07 1.8428214609e+04 2.1517402166e-01 9.0000000000e-01 
3.5365479628e-09 1.8375946797e+04 3.4378009970e-01 9.0000000000e-01 
1.2636377272e-11 1.1310776966e+04 9.1652323023e-01 9.0000000000e-01 
2.4679490427e-09 1.4418361678e+04 9.8971893250e-01 9.0000000000e-01 
5.8727140727e-09 1.4123902892e+04 6.4910587783e-01 9.0000000000e-01 
3.0544158175e-10 2.0000000000e+04 1.0226361171e+00 9.0000000000e-01 
7.3403663842e-12 1.5508915977e+04 7.7395320147e-01 9.0000000000e-01 
6.8301486693e-07 1.2901785212e+04 2.6829149771e-01 9.0000000000e-01 
8.1617622419e-09 1.3878597063e+04 1.0598962993e+00 9.0000000000e-01 
6.6354093683e-09 1.4264505400e+04 3.7547558960e-01 9.0000000000e-01 
1.2654143617e-08 1.2226680896e+04 3.3069188966e-01 9.0000000000e-01 
1.2327067881e-10 1.2358767690e+04 1.0122392798e+00 9.0000000000e-01 
1.2389784573e-07 1.4491712763e+04 1.4265412537e+00 9.0000000000e-01 
3.4678591083e-12 1.1602253235e+04 5.1767833239e-01 9.0000000000e-01 
1.7161351878e-07 1.1305422968e+04 1.3192062554e+00 9.0000000000e-01 
5.0212222266e-09 1.5522116037e+04 3.5617067682e-01 9.0000000000e-01 
4.0739940784e-11 1.1415940704e+04 5.8661883298e-01 9.0000000000e-01 
2.6984167967e-09 1.5022594167e+04 6.4202950006e-01 9.0000000000e-01 
6.2286570819e-10 1.2747489235e+04 5.8666854924e-01 9.0000000000e-01 
1.8794116455e-08 1.2090009449e+04 1.3720907352e+00 9.0000000000e-01 
2.7543164255e-08 1.2503131033e+04 7.5838261335e-01 9.0000000000e-01 
8.3223242998e-11 1.1280682162e+04 1.3056542227e+00 9.0000000000e-01 
1.2023885618e-08 1.3727773649e+04 9.8566665432e-01 9.0000000000e-01 
3.0975824087e-08 1.4067312938e+04 7.6133417344e-01 9.0000000000e-01 
9.0475509362e-11 1.1787393528e+04 3.1872252150e-01 9.0000000000e-01 
7.6575659890e-08 1.4083734775e+04 7.9371450742e-01 9.0000000000e-01 
1.6296005792e-09 1.1275472204e+04 8.0414732299e-01 9.0000000000e-01 
1.6776595788e-08 1.3368985700e+04 5.2301079323e-01 9.0000000000e-01 
2.2642871555e-09 1.5059583658e+04 7.0407642546e-01 9.0000000000e-01 
1.2863380191e-09 1.2919820341e+04 3.4749470613e-01 9.0000000000e-01 
5.2817357751e-08 1.1930365749e+04 8.8627224750e-01 9.0000000000e-01 
9.7172972915e-11 1.5501237683e+04 6.5855535607e-01 9.0000000000e-01 
2.4127714917e-09 1.2776934244e+04 6.2710664598e-01 9.0000000000e-01 
5.6536662936e-11 1.1680908965e+04 1.1650716531e+00 9.0000000000e-01 
1.0269664303e-07 2.0000000000e+04 7.3144033220e-01 9.0000000000e-01 
4.2931208818e-10 1.4328912452e+04 5.8873503836e-01 9.0000000000e-01 
7.6145953438e-08 1.4643351299e+04 1.3015562101e+00 9.0000000000e-01 
1.7829935194e-10 1.5136409805e+04 1.0285893643e+00 9.0000000000e-01 
6.3492690863e-11 1.8619166644e+04 1.0340684575e+00 9.0000000000e-01 
1.1498772711e-09 2.0000000000e+04 5.7701759946e-01 9.0000000000e-01 
3.3164370878e-06 1.3468056612e+04 3.6232779235e-01 9.0000000000e-01 
2.0496623150e-09 1.1555049847e+04 5.4064191715e-01 9.0000000000e-01 
3.2038462992e-10 1.3307526940e+04 7.3606894680e-01 9.0000000000e-01 
3.7782439056e-08 1.8922706825e+04 1.5057986410e+00 9.0000000000e-01 
2.9416707630e-08 1.6156426638e+04 5.5354834924e-01 9.0000000000e-01 
2.6007211015e-11 1.8184942758e+04 1.2281185532e+00 9.0000000000e-01 
9.4422029312e-09 2.0000000000e+04 7.9633609258e-01 9.0000000000e-01 
1.4192675232e-05 1.2831915173e+04 2.1729485992e-01 9.0000000000e-01 
2.9450240489e-10 1.6383991205e+04 1.5543964654e-01 9.0000000000e-01 
2.5611608029e-08 1.2363565037e+04 1.0063187211e-01 9.0000000000e-01 
1.5265948573e-11 1.3041878583e+04 4.8385342908e-01 9.0000000000e-01 
1.0921908690e-09 1.1357589063e+04 1.2116657157e+00 9.0000000000e-01 
4.7929529031e-07 1.1429455297e+04 2.3833542099e-01 9.0000000000e-01 
1.2736564345e-08 1.2035699138e+04 5.3127296086e-01 9.0000000000e-01 
1.0550173277e-09 1.4768648326e+04 5.9232091620e-01 9.0000000000e-01 
5.4855240262e-11 1.3601299031e+04 1.2472526957e+00 9.0000000000e-01 
1.5687476930e-07 1.2231362291e+04 1.3725661946e-01 9.0000000000e-01 
3.2031651434e-10 2.0000000000e+04 7.1575352964e-01 9.0000000000e-01 
5.1274118411e-06 2.0000000000e+04 5.8054181927e-01 9.0000000000e-01 
6.4104674597e-12 2.0000000000e+04 4.6930693991e-01 9.0000000000e-01 
4.3136033328e-09 1.2712418963e+04 2.1812682720e-01 9.0000000000e-01 
1.3524816641e-08 1.1292784625e+04 4.3170496382e-01 9.0000000000e-01 
5.7258337469e-10 1.2589397805e+04 1.0544692305e+00 9.0000000000e-01 
3.3227933709e-10 1.3891273206e+04 1.0798096624e+00 9.0000000000e-01 
6.7460377195e-10 1.7334225521e+04 1.2400207537e+00 9.0000000000e-01 
2.5421487338e-09 1.4994100349e+04 4.9668225141e-01 9.0000000000e-01 
3.1714568604e-07 1.1248686909e+04 7.7735734441e-01 9.0000000000e-01 
7.1644838772e-10 1.3312486275e+04 5.1503045024e-01 9.0000000000e-01 
1.3549945366e-08 1.2219561657e+04 6.0154352570e-01 9.0000000000e-01 
7.1466630754e-11 1.5823482074e+04 4.6530663941e-01 9.0000000000e-01 
7.7740409302e-08 2.0000000000e+04 1.4215903848e+00 9.0000000000e-01 
4.0328735859e-11 1.2184125419e+04 5.0672216776e-01 9.0000000000e-01 
1.0803658839e-07 1.2364080265e+04 1.2393786003e+00 9.0000000000e-01 
3.6617782698e-10 1.1742374015e+04 6.5532272560e-01 9.0000000000e-01 
7.5561279514e-09 1.1416333145e+04 7.4631091730e-01 9.0000000000e-01 
1.4547065643e-11 1.4646871718e+04 1.0653218512e+00 9.0000000000e-01 
7.4439994476e-08 2.0000000000e+04 3.9010164637e-01 9.0000000000e-01 
1.5246725817e-08 1.2238585745e+04 1.1277516429e+00 9.0000000000e-01 
2.0088952749e-12 1.1806000446e+04 6.2335973314e-01 9.0000000000e-01 
9.7229520390e-10 1.2402356310e+04 2.3688668482e-01 9.0000000000e-01 
4.9403916912e-11 1.3512168401e+04 1.0677345353e+00 9.0000000000e-01 
1.1380301663e-06 1.1589115347e+04 5.3975860181e-01 9.0000000000e-01 
3.6729441816e-10 1.1751201152e+04 2.3844267056e-01 9.0000000000e-01 
1.6449744134e-10 2.0000000000e+04 1.1867871882e+00 9.0000000000e-01 
1.2102136340e-09 1.2857309670e+04 8.5894249930e-01 9.0000000000e-01 
5.4568586530e-10 2.0000000000e+04 8.0803953027e-01 9.0000000000e-01 
4.3463399550e-08 1.2120355336e+04 9.4596197540e-01 9.0000000000e-01 
1.8265499804e-10 1.2894988995e+04 3.3187106019e-01 9.0000000000e-01 
5.1634099961e-09 1.2884241033e+04 1.2355563335e+00 9.0000000000e-01 
6.4425697698e-10 1.1593858275e+04 8.2243370394e-01 9.0000000000e-01 
5.4292767658e-09 1.2584696112e+04 5.1777368394e-01 9.0000000000e-01 
1.5492410672e-10 1.9644666636e+04 5.1060567495e-01 9.0000000000e-01 
2.7346232693e-10 1.1802095861e+04 6.1237008502e-01 9.0000000000e-01 
9.1621525267e-07 1.3165647279e+04 9.0024475502e-01 9.0000000000e-01 
3.1694950294e-10 1.1514919674e+04 6.0513883527e-01 9.0000000000e-01 
5.8421105962e-11 1.1496732328e+04 4.7989811100e-01 9.0000000000e-01 
8.6951832147e-09 2.0000000000e+04 7.9177125232e-01 9.0000000000e-01 
2.8068767411e-09 2.0000000000e+04 7.5926471472e-01 9.0000000000e-01 
2.1970870821e-09 1.3269028008e+04 9.4675762007e-01 9.0000000000e-01 
1.3004900901e-08 2.0000000000e+04 1.1791941036e+00 9.0000000000e-01 
2.6816923766e-08 1.9664078067e+04 6.4334196296e-01 9.0000000000e-01 
7.9407491865e-10 1.3653366837e+04 1.1829260245e+00 9.0000000000e-01 
1.6768503556e-10 1.6551357987e+04 1.2896618564e+00 9.0000000000e-01 
7.0309948766e-10 2.0000000000e+04 7.4187190791e-01 9.0000000000e-01 
1.1641309882e-08 1.1583699007e+04 1.8329341808e-01 9.0000000000e-01 
6.1410832273e-11 1.1449196618e+04 6.6941873210e-01 9.0000000000e-01 
1.5155514420e-08 1.2067794996e+04 3.6268004051e-01 9.0000000000e-01 
6.2334573382e-08 1.1945339442e+04 1.2885325995e+00 9.0000000000e-01 
1.1101038652e-07 1.3739805069e+04 6.0830932568e-01 9.0000000000e-01 
3.8898196768e-11 1.2024642599e+04 3.2740352772e-01 9.0000000000e-01 
2.1740063333e-10 1.1868598605e+04 5.0170363943e-01 9.0000000000e-01 
7.8954548337e-06 2.0000000000e+04 9.1755203071e-01 9.0000000000e-01 
4.2068381089e-09 1.3031431703e+04 7.8780208558e-01 9.0000000000e-01 
1.9801605039e-10 1.3958324638e+04 1.2416016805e+00 9.0000000000e-01 
1.2134036450e-08 2.0000000000e+04 8.1603940258e-01 9.0000000000e-01 
2.7969640678e-10 1.2974229422e+04 6.5616322552e-01 9.0000000000e-01 
5.9646497753e-09 1.2688106751e+04 1.6335135272e-01 9.0000000000e-01 
2.2603624451e-06 1.2169216794e+04 4.3028268856e-01 9.0000000000e-01 
1.1987098242e-08 1.5524880349e+04 2.9173704258e-01 9.0000000000e-01 
5.3473398101e-09 1.2821778528e+04 1.3590190325e+00 9.0000000000e-01 
4.2099068688e-11 1.7469176243e+04 4.7509186393e-01 9.0000000000e-01 
1.7408557515e-09 1.3032223240e+04 7.0717492282e-02 9.0000000000e-01 
6.3722080934e-09 1.1433648676e+04 9.2082504444e-02 9.0000000000e-01 
6.9976548124e-06 1.2772868067e+04 1.3945668663e+00 9.0000000000e-01 
1.8649356706e-08 1.3328035247e+04 7.2029412925e-01 9.0000000000e-01 
8.6131017180e-07 1.1624277035e+04 8.5890886838e-01 9.0000000000e-01 
1.7043781493e-09 1.3413084375e+04 7.9797270299e-01 9.0000000000e-01 
1.8719027995e-09 1.4870793860e+04 5.1235179597e-01 9.0000000000e-01 
3.1029415653e-08 1.1562700884e+04 8.0534678853e-01 9.0000000000e-01 
8.5829515053e-09 1.1718058277e+04 9.2031029377e-01 9.0000000000e-01 
6.8097869779e-08 1.2817273140e+04 5.8239690813e-01 9.0000000000e-01 
8.1582317110e-09 2.0000000000e+04 1.4048434349e+00 9.0000000000e-01 
3.7410692233e-11 1.4791116799e+04 1.0524710243e+00 9.0000000000e-01 
4.0177304522e-08 1.4259798283e+04 4.3919585607e-01 9.0000000000e-01 
2.2065473444e-06 2.0000000000e+04 5.2540248965e-01 9.0000000000e-01 
9.3198246572e-07 1.7087301906e+04 1.0306753687e+00 9.0000000000e-01 
4.9378845713e-08 1.5993121097e+04 3.1025364566e-01 9.0000000000e-01 
1.7410028924e-09 1.8839903112e+04 8.2547155147e-01 9.0000000000e-01 
5.3132420491e-08 1.3254238992e+04 1.5488989830e+00 9.0000000000e-01 
8.0626016313e-10 1.1455156748e+04 3.8177907490e-01 9.0000000000e-01 
1.7109543227e-09 1.1930936633e+04 4.9525171608e-01 9.0000000000e-01 
1.3495228372e-08 1.5661522580e+04 1.1361342232e+00 9.0000000000e-01 
8.4148797459e-07 1.6130331996e+04 1.3453978928e+00 9.0000000000e-01 
3.6765405172e-08 2.0000000000e+04 9.7586023654e-01 9.0000000000e-01 
2.5706969271e-08 1.9857462141e+04 2.0935849377e-01 9.0000000000e-01 
6.8332192940e-06 1.1300665681e+04 9.1282985719e-01 9.0000000000e-01 
6.8247416479e-08 1.4271049923e+04 1.0338168695e+00 9.0000000000e-01 
7.7529565940e-10 1.1303045436e+04 9.6300551531e-01 9.0000000000e-01 
8.7821365042e-11 1.1618097726e+04 6.1966271641e-01 9.0000000000e-01 
2.3355647672e-06 1.1800736183e+04 2.5390227978e-01 9.0000000000e-01 
2.2004591116e-07 1.1651917585e+04 7.2170833115e-01 9.0000000000e-01 
3.2403048605e-08 1.1596055151e+04 5.8382376737e-01 9.0000000000e-01 
9.3747985678e-09 1.6943619820e+04 7.3074856377e-01 9.0000000000e-01 
6.1596308158e-11 1.5510491935e+04 9.3005764285e-01 9.0000000000e-01 
1.2043501239e-08 1.3304028356e+04 1.0644770289e+00 9.0000000000e-01 
9.3678866144e-08 1.6433687732e+04 3.8376738445e-01 9.0000000000e-01 
1.3495755353e-10 1.3334058263e+04 5.9395481158e-01 9.0000000000e-01 
6.3202496466e-11 2.0000000000e+04 8.5487078296e-01 9.0000000000e-01 
8.7516335760e-08 1.2082466695e+04 2.4221179949e-01 9.0000000000e-01 
1.0817400554e-09 1.8561657798e+04 9.2320034083e-01 9.0000000000e-01 
2.3667109717e-10 1.2446040521e+04 7.3584266805e-01 9.0000000000e-01 
1.5903448089e-10 2.0000000000e+04 4.9058529444e-01 9.0000000000e-01 
7.9845920682e-10 1.8758682252e+04 7.4449323522e-01 9.0000000000e-01 
8.6656168274e-07 1.2547772245e+04 8.7006126958e-01 9.0000000000e-01 
1.6433556560e-09 2.0000000000e+04 1.0696356601e+00 9.0000000000e-01 
1.7624675941e-10 1.2869722545e+04 1.3503290635e+00 9.0000000000e-01 
7.6208401970e-10 1.6760372673e+04 5.9673616270e-01 9.0000000000e-01 
2.4980796872e-09 1.1836448407e+04 4.1781847342e-01 9.0000000000e-01 
5.1960785721e-09 1.4469200359e+04 6.9348934397e-01 9.0000000000e-01 
4.8596962426e-11 2.0000000000e+04 7.6071065465e-01 9.0000000000e-01 
2.0769686433e-08 1.3449878779e+04 5.2181140372e-01 9.0000000000e-01 
3.1590917787e-10 1.2127724665e+04 7.4304823722e-01 9.0000000000e-01 
4.5001426923e-11 1.1842831021e+04 1.1898774139e+00 9.0000000000e-01 
1.5917511528e-08 1.7602941514e+04 8.8162518890e-01 9.0000000000e-01 
3.5329697991e-11 1.4886708791e+04 9.8913666135e-01 9.0000000000e-01 
2.9427723753e-07 2.0000000000e+04 4.4452661825e-01 9.0000000000e-01 
9.1047913141e-10 2.0000000000e+04 4.2949979481e-01 9.0000000000e-01 
1.3626045338e-11 1.1405833398e+04 1.1479181821e+00 9.0000000000e-01 
8.7213814783e-09 1.3153889441e+04 3.8209601574e-01 9.0000000000e-01 
6.2545965438e-07 1.3044431345e+04 8.6721531011e-01 9.0000000000e-01 
1.3455469759e-09 1.3151956806e+04 6.8619901945e-01 9.0000000000e-01 
1.1711165579e-07 1.3829549834e+04 7.9666879455e-01 9.0000000000e-01 
5.4983612807e-09 1.8067687418e+04 3.9879247950e-01 9.0000000000e-01 
1.7332221417e-08 1.6847637439e+04 7.8303961670e-01 9.0000000000e-01 
1.6932570955e-11 1.1331758957e+04 9.5939860947e-01 9.0000000000e-01 
2.0404771213e-08 1.2321073929e+04 1.4314161468e+00 9.0000000000e-01 
2.0764209895e-06 1.3513271425e+04 4.2015452169e-01 9.0000000000e-01 
2.6091746164e-09 1.8907043975e+04 1.2592924985e+00 9.0000000000e-01 
2.1811399612e-08 1.3113107809e+04 3.1376523352e-01 9.0000000000e-01 
5.4899645505e-09 1.1230519738e+04 8.1913182278e-01 9.0000000000e-01 
3.6165987392e-11 1.7658514106e+04 9.7050896427e-01 9.0000000000e-01 
1.6789774380e-06 1.1540077281e+04 1.2756450899e+00 9.0000000000e-01 
3.0167263889e-11 1.3962343527e+04 7.4114671220e-01 9.0000000000e-01 
5.3388063955e-09 1.2696981868e+04 3.2840927597e-01 9.0000000000e-01 
9.1304156495e-11 1.4069760434e+04 5.2392929531e-01 9.0000000000e-01 
1.0775121651e-08 1.4257288084e+04 1.0966273741e+00 9.0000000000e-01 
1.7209391696e-08 1.4093399121e+04 2.3550411582e-01 9.0000000000e-01 
4.3170898056e-10 1.5506702201e+04 5.3378698123e-01 9.0000000000e-01 
6.1823787124e-12 1.1452040546e+04 9.7730950786e-01 9.0000000000e-01 
8.2616128221e-10 1.2028417835e+04 1.0866066412e+00 9.0000000000e-01 
6.4985428785e-11 1.1859011869e+04 1.0066450044e+00 9.0000000000e-01 
1.2681375384e-11 1.3781968508e+04 8.9711528623e-01 9.0000000000e-01 
4.2921674295e-08 1.1372485372e+04 7.4778289098e-01 9.0000000000e-01 
5.7412960152e-10 1.7825261285e+04 8.3333844718e-01 9.0000000000e-01 
1.5849781506e-10 1.2164778664e+04 7.3736505587e-01 9.0000000000e-01 
5.8095875461e-09 1.3048794909e+04 9.7582977600e-01 9.0000000000e-01 
2.2432813666e-08 1.1358170008e+04 1.2581525043e+00 9.0000000000e-01 
3.7040282767e-10 1.1373764385e+04 3.2131483302e-01 9.0000000000e-01 
2.0206828982e-09 1.1602964396e+04 7.6267173582e-01 9.0000000000e-01 
2.2031929486e-10 2.0000000000e+04 7.3176704723e-01 9.0000000000e-01 
8.2742811352e-11 1.5655173641e+04 1.4925270127e+00 9.0000000000e-01 
2.1583022489e-09 1.1874135486e+04 6.2520876071e-01 9.0000000000e-01 
1.5268568289e-10 1.1313746587e+04 1.3582726086e+00 9.0000000000e-01 
5.6642456215e-09 1.5363238642e+04 5.5257970470e-01 9.0000000000e-01 
4.0147345597e-08 1.2198246543e+04 7.8919720735e-01 9.0000000000e-01 
5.9124871685e-08 1.3020921037e+04 7.7707915336e-01 9.0000000000e-01 
6.2313575352e-09 1.9615890290e+04 1.1495135773e+00 9.0000000000e-01 
1.3923412456e-10 1.3936873667e+04 1.1425648202e+00 9.0000000000e-01 
6.7511099779e-06 1.1235317447e+04 4.7833441991e-01 9.0000000000e-01 
1.8510218615e-09 1.4580264249e+04 1.0074499530e+00 9.0000000000e-01 
8.3579618937e-13 1.2661584083e+04 8.9678424877e-01 9.0000000000e-01 
2.8056791442e-09 1.8467941099e+04 7.7597219744e-01 9.0000000000e-01 
6.1636169766e-10 1.4610721197e+04 2.8591615107e-01 9.0000000000e-01 
1.9175993911e-07 1.7953183600e+04 8.9437383790e-01 9.0000000000e-01 
6.7516074638e-09 1.5298670791e+04 8.6860564268e-01 9.0000000000e-01 
1.0706752416e-07 1.2990236126e+04 8.9461339620e-01 9.0000000000e-01 
1.6883333927e-08 1.1805991959e+04 1.3985292534e+00 9.0000000000e-01 
3.7090530647e-10 1.5061773133e+04 9.7188986619e-01 9.0000000000e-01 
3.3997613068e-11 1.5633077756e+04 1.2302913048e+00 9.0000000000e-01 
5.4052328538e-07 1.1888898519e+04 8.9702191135e-02 9.0000000000e-01 
2.3611228767e-09 1.1746570726e+04 8.8594069284e-01 9.0000000000e-01 
6.9019442724e-08 2.0000000000e+04 1.2444718192e+00 9.0000000000e-01 
5.1120797557e-06 1.6859369611e+04 1.3734697767e+00 9.0000000000e-01 
9.7823157584e-09 1.5852579486e+04 8.5949041882e-01 9.0000000000e-01 
7.4021780485e-09 1.1491924387e+04 3.5809907214e-01 9.0000000000e-01 
1.8660214106e-06 1.2145627580e+04 1.0549827833e+00 9.0000000000e-01 
4.7078020018e-08 1.1801962352e+04 1.2859048978e+00 9.0000000000e-01 
7.5073163663e-10 1.1728309405e+04 3.2563799982e-01 9.0000000000e-01 
6.6405832114e-06 1.1659044013e+04 3.5991936424e-01 9.0000000000e-01 
3.8621157235e-08 2.0000000000e+04 6.4562182861e-01 9.0000000000e-01 
1.1422475667e-08 1.1443877317e+04 8.1065418923e-01 9.0000000000e-01 
6.3352913515e-09 1.2950211237e+04 4.3507212569e-01 9.0000000000e-01 
1.6707423865e-09 1.4988365551e+04 1.3846051359e+00 9.0000000000e-01 
1.9972053607e-09 1.1886083753e+04 8.4224495787e-01 9.0000000000e-01 
1.4773533218e-09 1.1820079006e+04 1.0408546998e+00 9.0000000000e-01 
6.2035749387e-09 1.3017103415e+04 9.8280661402e-01 9.0000000000e-01 
1.4504399123e-10 1.2126996371e+04 1.3132189677e+00 9.0000000000e-01 
1.4594694957e-07 1.7663233031e+04 3.6624430501e-01 9.0000000000e-01 
3.3302547887e-07 1.2384660150e+04 7.7398506493e-01 9.0000000000e-01 
6.3745018257e-10 1.9700299478e+04 5.3890429929e-01 9.0000000000e-01 
5.8572730313e-08 1.5728196425e+04 7.4062138105e-01 9.0000000000e-01 
2.7515510127e-11 1.3921504600e+04 1.2982403454e+00 9.0000000000e-01 
1.1986037930e-08 1.3299235039e+04 1.2184273246e+00 9.0000000000e-01 
1.4080086297e-09 1.4390956176e+04 1.4916254107e+00 9.0000000000e-01 
2.6984699703e-09 1.3292546751e+04 5.4340273557e-01 9.0000000000e-01 
9.8220150701e-08 1.6021521375e+04 1.2131994546e+00 9.0000000000e-01 
1.8411826851e-10 1.1520493447e+04 1.1596101346e+00 9.0000000000e-01 
1.1050202759e-08 1.2403558686e+04 9.7933420852e-01 9.0000000000e-01 
5.3615719681e-07 1.1587748192e+04 6.8995311085e-01 9.0000000000e-01 
6.4107822313e-09 1.2715729488e+04 1.1042352755e+00 9.0000000000e-01 
8.1144319612e-11 1.1583403697e+04 1.4966492229e+00 9.0000000000e-01 
4.8395119950e-08 1.3116278658e+04 4.2747071232e-01 9.0000000000e-01 
4.5784130943e-10 1.1575658430e+04 4.6855244753e-01 9.0000000000e-01 
1.0325268726e-08 1.6319550668e+04 1.1181051330e+00 9.0000000000e-01 
5.0332112945e-08 1.1448492507e+04 9.5977613837e-01 9.0000000000e-01 
1.0108416532e-08 1.4550463709e+04 2.2682072220e-01 9.0000000000e-01 
1.3604477104e-11 1.1531251109e+04 1.1007820312e+00 9.0000000000e-01 
9.8957415162e-07 1.5243021259e+04 7.0790876653e-01 9.0000000000e-01 
4.3205722704e-10 1.4315865369e+04 1.2270081015e+00 9.0000000000e-01 
4.5078897483e-07 1.8130224133e+04 1.1194019022e+00 9.0000000000e-01 
5.1502905005e-11 1.2820606534e+04 1.3324463711e+00 9.0000000000e-01 
4.6258909622e-08 1.3646353889e+04 4.4607454899e-01 9.0000000000e-01 
2.3151030599e-10 1.1205451249e+04 1.1296577500e+00 9.0000000000e-01 
2.7529839282e-09 1.4835913264e+04 1.0475755726e+00 9.0000000000e-01 
3.0533286769e-08 1.7869861142e+04 2.6556178877e-01 9.0000000000e-01 
2.0401409107e-08 1.2673960770e+04 9.0778674950e-01 9.0000000000e-01 
4.2290285071e-08 1.2606652498e+04 8.1143779844e-01 9.0000000000e-01 
1.2884716716e-08 1.1430562763e+04 1.1351750558e+00 9.0000000000e-01 
5.3598270755e-11 1.3202795083e+04 8.0841919101e-01 9.0000000000e-01 
2.6544283411e-09 1.8531142625e+04 4.9656849084e-01 9.0000000000e-01 
7.2810740568e-10 1.5959281331e+04 8.2878018353e-01 9.0000000000e-01 
6.0461821067e-10 1.7928156223e+04 7.8063963312e-01 9.0000000000e-01 
3.4688090145e-09 1.4845258822e+04 6.6444338598e-01 9.0000000000e-01 
5.0642080059e-09 1.2250009913e+04 8.4859034721e-01 9.0000000000e-01 
1.6465965745e-09 1.8135634106e+04 6.4405031092e-01 9.0000000000e-01 
1.2298076766e-09 1.5679020856e+04 9.0314077883e-01 9.0000000000e-01 
3.3645701148e-10 1.1223705155e+04 1.1879640439e+00 9.0000000000e-01 
2.1978994957e-09 1.2994958443e+04 8.6835196625e-01 9.0000000000e-01 
1.4941514240e-10 1.1638470195e+04 1.3022382255e+00 9.0000000000e-01 
8.2083162619e-09 1.1261464895e+04 7.1833101449e-01 9.0000000000e-01 
1.4784598473e-11 2.0000000000e+04 1.0833244725e+00 9.0000000000e-01 
3.1491411776e-06 1.4423257360e+04 2.5861943860e-01 9.0000000000e-01 
1.0856259686e-11 1.4362680782e+04 1.3242889300e+00 9.0000000000e-01 
5.6197660632e-08 1.1535259573e+04 6.4390921834e-01 9.0000000000e-01 
3.2451526406e-06 1.1889371292e+04 6.6422340803e-01 9.0000000000e-01 
1.5854780688e-07 1.2716854526e+04 1.2363708418e+00 9.0000000000e-01 
9.9640083924e-11 1.2126512763e+04 5.7495877456e-01 9.0000000000e-01 
9.1782083945e-11 1.4038070107e+04 8.0008299029e-01 9.0000000000e-01 
2.3487741674e-09 2.0000000000e+04 6.9509892405e-01 9.0000000000e-01 
6.1233152933e-08 1.1878090885e+04 1.0179507319e+00 9.0000000000e-01 
7.0450136620e-09 2.0000000000e+04 1.2475141691e-01 9.0000000000e-01 
2.2101415470e-10 1.1233510079e+04 8.7725795572e-01 9.0000000000e-01 
1.6627664769e-09 2.0000000000e+04 1.2067757220e+00 9.0000000000e-01 
2.2445010290e-09 1.1595322770e+04 1.2898201415e+00 9.0000000000e-01 
1.7456421972e-11 1.4585084216e+04 3.0575339714e-01 9.0000000000e-01 
1.4311016052e-09 1.3563467047e+04 9.8078519309e-01 9.0000000000e-01 
9.4343676490e-09 1.3324814315e+04 1.2286649326e+00 9.0000000000e-01 
4.1650083672e-09 1.3815993657e+04 1.1889866519e+00 9.0000000000e-01 
1.4308211432e-06 1.1462587523e+04 1.3408396879e-01 9.0000000000e-01 
1.4658795576e-09 2.0000000000e+04 9.1350343968e-01 9.0000000000e-01 
1.6606729179e-10 1.2717253465e+04 1.0753748278e+00 9.0000000000e-01 
1.0571777907e-09 2.0000000000e+04 1.4025177984e+00 9.0000000000e-01 
2.0130679027e-12 1.2551418848e+04 3.6257286644e-01 9.0000000000e-01 
7.1790689520e-06 1.2008609078e+04 7.5783717762e-01 9.0000000000e-01 
6.5973207750e-08 1.2423082455e+04 9.9502134598e-01 9.0000000000e-01 
4.4681865036e-07 1.2202764717e+04 9.6248720118e-01 9.0000000000e-01 
9.3828872511e-08 1.1450891854e+04 1.4338820917e+00 9.0000000000e-01 
2.3560917115e-08 1.1751194394e+04 1.0447162848e+00 9.0000000000e-01 
2.7150025517e-07 1.4478223869e+04 4.3072715969e-01 9.0000000000e-01 
1.2951052687e-09 1.1696101598e+04 8.9438523775e-01 9.0000000000e-01 
9.3935720851e-09 1.1979143115e+04 6.1535241986e-01 9.0000000000e-01 
2.0065344610e-09 1.6144216636e+04 4.8668265565e-01 9.0000000000e-01 
4.0062992654e-11 1.1824948928e+04 6.4584719763e-01 9.0000000000e-01 
2.5039826301e-09 1.2317188783e+04 1.2942690697e+00 9.0000000000e-01 
3.0404608358e-07 1.2732602327e+04 5.2186355629e-01 9.0000000000e-01 
8.2612855366e-11 1.4304021655e+04 5.1854510653e-01 9.0000000000e-01 
5.3580187613e-11 1.3507946499e+04 4.1865673796e-01 9.0000000000e-01 
1.4004143461e-10 1.4928262995e+04 4.0351784554e-01 9.0000000000e-01 
2.3991136480e-05 1.1921447538e+04 5.9125693983e-01 9.0000000000e-01 
2.5743956890e-09 1.2862643613e+04 1.3544040348e+00 9.0000000000e-01 
1.1249049253e-11 1.2402153077e+04 4.6249565834e-01 9.0000000000e-01 
7.0519455741e-10 1.4010145018e+04 8.1147887120e-01 9.0000000000e-01 
3.2962537824e-09 1.1924213746e+04 1.1630476042e+00 9.0000000000e-01 
1.1035737731e-06 1.3264692877e+04 8.4095232337e-01 9.0000000000e-01 
3.2866803204e-07 1.1316340580e+04 2.7549802799e-01 9.0000000000e-01 
1.3969885787e-10 1.3992139978e+04 1.3789721195e+00 9.0000000000e-01 
1.1298937937e-08 1.1618838818e+04 5.5110979259e-01 9.0000000000e-01 
4.8949648117e-09 1.2558273751e+04 1.2948243234e+00 9.0000000000e-01 
2.2917623951e-09 1.2023660078e+04 1.0507649624e+00 9.0000000000e-01 
5.4763729646e-11 1.4780413290e+04 1.3926240185e+00 9.0000000000e-01 
6.1201994621e-12 1.7697259789e+04 5.2334932861e-01 9.0000000000e-01 
3.7406849077e-08 1.1353143210e+04 8.3671230884e-01 9.0000000000e-01 
1.5563768376e-08 1.5257787107e+04 8.9941049172e-01 9.0000000000e-01 
7.8050316396e-07 2.0000000000e+04 3.3039903933e-01 9.0000000000e-01 
1.3605276607e-06 1.3471464221e+04 1.3328674761e+00 9.0000000000e-01 
1.7243142765e-06 1.4527177203e+04 6.3275754341e-01 9.0000000000e-01 
7.6565600632e-07 1.2207919589e+04 2.8792512780e-01 9.0000000000e-01 
9.8551788736e-09 1.1324609152e+04 6.2619631730e-01 9.0000000000e-01 
4.1467281758e-09 1.2830554601e+04 1.1702442426e+00 9.0000000000e-01 
5.6124758265e-08 1.1219114426e+04 1.3983548670e+00 9.0000000000e-01 
7.1480662064e-10 1.2486032877e+04 9.5887581219e-01 9.0000000000e-01 
1.5929099390e-06 1.1483078085e+04 9.0499814758e-01 9.0000000000e-01 
3.2422419067e-09 1.8292747728e+04 1.0698273613e+00 9.0000000000e-01 
6.1614358690e-11 1.2480813818e+04 7.7933971857e-01 9.0000000000e-01 
3.5815439634e-10 1.3168248407e+04 7.8431176815e-01 9.0000000000e-01 
2.1419259522e-09 1.1262231607e+04 5.8943314435e-01 9.0000000000e-01 
1.3573099901e-06 1.1956421018e+04 1.2141674637e+00 9.0000000000e-01 
8.6155655104e-10 1.4148722456e+04 7.9003938272e-01 9.0000000000e-01 
5.8990480324e-08 1.6413618472e+04 9.1672838655e-01 9.0000000000e-01 
2.0865219321e-07 1.4163111022e+04 1.2908680959e+00 9.0000000000e-01 
