# Supplementary material for: Atmospheric CO2 levels from 2.7 billion years ago inferred from micrometeorite oxidation
Source: Sci Adv. 2020 Jan 22;6(4):eaay4644. doi: 10.1126/sciadv.aay4644 (PMC6976288; doi:10.1126/sciadv.aay4644)
Supplement: Data file S1 [file aay4644_Data_file_S1.zip › co2_atmos/co2_90/clean_results.dat]

Radius [m]       Fe Area [frac]    Max Temp [k]    
1.9465282428e-05 1.0000000000e+00 1.7803743470e+03 
2.9508084935e-05 3.0953358836e-01 2.4946339419e+03 
2.3905781450e-04 5.7446090603e-02 2.6346655010e+03 
7.0156881308e-06 3.2298358626e-01 2.3874620099e+03 
4.5722746517e-05 2.6473556115e-01 2.4244884046e+03 
4.1968314712e-05 0.0000000000e+00 2.2996377650e+03 
7.1730661875e-06 3.3154173472e-01 2.4457334224e+03 
9.3175430404e-05 5.1761910061e-02 2.4708656953e+03 
8.3477458375e-05 1.8676686467e-01 2.5277369434e+03 
3.2746066352e-05 1.0000000000e+00 9.3552574348e+02 
6.0195150523e-05 0.0000000000e+00 2.4392463982e+03 
9.4259124006e-05 1.2419655666e-01 2.5181366400e+03 
1.5811949430e-05 2.8253469292e-01 2.5481429816e+03 
1.4781983302e-05 1.0000000000e+00 1.5158217929e+03 
1.7364652496e-05 1.0000000000e+00 1.7696006524e+03 
1.6640968725e-04 0.0000000000e+00 2.3676065758e+03 
9.6574880909e-06 2.5410251537e-01 2.8365298051e+03 
6.4509664544e-05 1.6769150275e-01 2.6687256917e+03 
7.7805650388e-06 3.2232928550e-01 2.3855920833e+03 
3.1392286172e-05 0.0000000000e+00 2.1628408971e+03 
9.0359539593e-06 1.0000000000e+00 1.6781509682e+03 
5.1078445763e-05 1.3468473840e-01 2.0403211084e+03 
8.7576458908e-05 0.0000000000e+00 2.3321848933e+03 
2.1983784634e-04 0.0000000000e+00 2.4386473730e+03 
6.9695308827e-06 1.0000000000e+00 9.5500792813e+02 
1.7598964277e-04 6.1106703585e-02 2.6747573319e+03 
6.8547776509e-05 0.0000000000e+00 2.2633588393e+03 
6.9087340058e-05 0.0000000000e+00 2.2810238611e+03 
3.9716036110e-05 2.4801936377e-01 1.9469852054e+03 
1.8448554797e-05 0.0000000000e+00 2.2577605324e+03 
1.0948256851e-04 1.6219891702e-01 2.5042689785e+03 
9.6656808971e-05 1.3223553196e-01 2.4947214678e+03 
2.0861967002e-05 2.8218510335e-01 2.4855297793e+03 
3.3669260598e-05 0.0000000000e+00 2.3781933915e+03 
5.4030527759e-05 0.0000000000e+00 2.2621120563e+03 
6.3280248693e-06 3.3041318596e-01 2.4275825142e+03 
1.2200802487e-05 2.9566565075e-01 2.7076542812e+03 
1.2439049592e-04 7.2107664570e-02 2.5718497672e+03 
4.1807260165e-05 2.2976263614e-01 2.4177399730e+03 
8.1820393119e-05 1.2887136901e-01 2.5690297002e+03 
5.5296632537e-06 1.0000000000e+00 1.2620066460e+03 
1.5012705768e-04 0.0000000000e+00 2.8072952387e+03 
2.6736620099e-04 1.1887431127e-01 2.5858646703e+03 
1.0919534609e-05 1.0000000000e+00 1.5569990763e+03 
9.6426817273e-06 3.1507501627e-01 2.5772644421e+03 
1.9008432368e-05 3.3936308482e-01 1.8820648387e+03 
2.5740963817e-04 0.0000000000e+00 2.7044361465e+03 
4.5591588045e-04 1.0000000000e+00 1.0009326938e+03 
1.3767745458e-04 8.4673590449e-02 2.6202505582e+03 
2.2295918260e-05 3.8359712364e-01 1.8571304543e+03 
3.9623369894e-05 1.5081657994e-01 2.0278434887e+03 
4.8413793050e-05 2.5551889736e-01 2.4956954389e+03 
9.3476203775e-05 9.7808043636e-02 2.7373053494e+03 
3.5537199431e-05 0.0000000000e+00 2.2329433032e+03 
1.1231658263e-04 0.0000000000e+00 2.4100600628e+03 
2.8650964367e-05 2.2375967800e-01 2.4457077051e+03 
1.6186560505e-04 6.6642944418e-02 2.1056969059e+03 
1.2087024357e-04 1.3561631733e-01 2.5138652856e+03 
4.0563390537e-05 0.0000000000e+00 2.1752283438e+03 
1.3061384455e-04 4.8738715255e-02 2.5834610266e+03 
8.8819744860e-05 1.6158945330e-01 2.5511765700e+03 
4.2574209427e-05 2.1011657903e-01 2.4442762744e+03 
1.5436735992e-05 5.0511596175e-01 1.8189964191e+03 
6.6735646109e-06 1.0000000000e+00 1.4643276851e+03 
1.0252724883e-04 1.9014628505e-01 2.5176049565e+03 
1.7391780889e-04 1.0676485243e-01 2.5729146932e+03 
6.2402818590e-06 1.0000000000e+00 1.4467662522e+03 
1.9540121026e-05 3.5177399253e-01 1.8746423893e+03 
1.9593913444e-05 2.5669546199e-01 1.9411265240e+03 
1.8092119462e-04 1.4904459787e-01 2.6063690961e+03 
1.1002592005e-04 1.2752469814e-01 2.5828811612e+03 
1.1183302939e-04 9.9239398406e-02 2.5915883672e+03 
4.5402678541e-05 0.0000000000e+00 2.1583105886e+03 
4.0884797081e-05 0.0000000000e+00 2.1538777353e+03 
1.6320356930e-05 1.6651431076e-01 2.0129629099e+03 
2.0942243819e-05 1.0000000000e+00 1.8006562302e+03 
1.5852919058e-04 1.4231698388e-01 2.5631463648e+03 
1.5294445490e-05 0.0000000000e+00 2.1746448606e+03 
1.2297954064e-05 2.8583841402e-01 2.3659891695e+03 
1.0994331708e-04 0.0000000000e+00 2.2418063326e+03 
1.1144038473e-04 7.7013127595e-02 2.5507369941e+03 
2.0632257893e-04 1.0071728239e-01 2.6279384077e+03 
2.6847728027e-05 1.0000000000e+00 1.7822119289e+03 
1.7965901201e-05 2.8391591413e-01 2.3498291872e+03 
5.0493708707e-06 1.0000000000e+00 1.3798345114e+03 
1.5292943807e-04 1.1018605524e-01 2.5708355447e+03 
1.1417568708e-04 1.1142865274e-01 2.5290663808e+03 
4.8611715143e-05 0.0000000000e+00 2.3280862991e+03 
1.0051692257e-04 2.5018886147e-01 2.3785156813e+03 
1.1322853214e-05 4.4406156720e-01 1.8324127949e+03 
6.8203722240e-05 0.0000000000e+00 2.3524680424e+03 
2.5651750962e-04 0.0000000000e+00 2.6749632701e+03 
1.5150637663e-04 0.0000000000e+00 2.3543237829e+03 
2.1573361223e-04 0.0000000000e+00 2.6612183522e+03 
7.8703056014e-05 7.3222725659e-02 2.4091966424e+03 
7.8913405326e-05 0.0000000000e+00 2.3514877081e+03 
1.3815179781e-05 2.5695243842e-01 2.3783037446e+03 
2.2158192680e-05 1.0000000000e+00 3.0000000000e+02 
3.5976296445e-05 7.1789114350e-02 2.0867527689e+03 
6.7332209065e-06 1.0000000000e+00 1.4049759291e+03 
1.9336144823e-05 3.7498340843e-01 1.8625727568e+03 
8.0318095113e-05 0.0000000000e+00 2.4366629665e+03 
9.5791684551e-05 0.0000000000e+00 2.3594224867e+03 
8.8793017820e-05 1.4071294723e-01 2.5936236543e+03 
8.1435125126e-05 1.2151876659e-01 2.5067823077e+03 
2.8180113643e-05 4.8816723057e-02 2.1009861824e+03 
8.9123656442e-05 1.3067158062e-01 2.6050373481e+03 
2.7013354115e-05 1.8856958805e-01 1.9940337578e+03 
1.2337742472e-04 5.5217467251e-02 2.5692000405e+03 
2.1456691589e-05 1.7177564282e-01 2.0118388993e+03 
8.4161383693e-05 1.6985412867e-01 2.5740400057e+03 
1.2067392176e-05 1.0000000000e+00 1.4663633302e+03 
5.7496460258e-05 2.3610885202e-01 2.4268269882e+03 
2.3978129239e-05 1.0000000000e+00 1.1404433842e+03 
5.4141400656e-05 2.0273000919e-01 2.5606751998e+03 
2.5411109474e-05 1.0000000000e+00 8.2249567778e+02 
4.0141536898e-05 1.3918316803e-01 2.4210088744e+03 
2.1173698461e-05 2.0363841299e-01 1.9844911115e+03 
1.3216242744e-05 3.9855899576e-01 1.8503500203e+03 
1.5436980137e-05 3.3941042358e-01 1.8840765212e+03 
1.0278914517e-04 2.1198329574e-01 2.4905519509e+03 
1.4804460336e-04 1.0271136372e-01 2.5591382652e+03 
1.4503817624e-05 1.0000000000e+00 1.5951504178e+03 
5.8169415252e-06 1.0000000000e+00 1.2034220879e+03 
4.5712186428e-05 3.1088927401e-01 1.9010958295e+03 
3.4252074939e-05 0.0000000000e+00 2.2539810094e+03 
1.6865963695e-05 1.1288511095e-01 2.3185523443e+03 
2.1373683644e-05 1.0000000000e+00 1.5263223299e+03 
1.6976840442e-05 1.0000000000e+00 1.7657672405e+03 
2.0768015374e-06 1.0000000000e+00 1.1482840498e+03 
8.2436813781e-06 3.1348315878e-01 2.4018474941e+03 
2.2168697380e-05 0.0000000000e+00 2.2098885902e+03 
2.6976302985e-05 1.0000000000e+00 1.4167601731e+03 
4.2086855029e-05 0.0000000000e+00 2.1907550822e+03 
2.8295868902e-05 2.5165757631e-01 2.3840499265e+03 
3.6919471126e-05 1.6949213771e-01 2.3411974446e+03 
2.3789977913e-05 3.9770112855e-01 1.8501120970e+03 
1.3332944668e-05 1.5969095539e-01 2.0186721159e+03 
2.4172526656e-05 0.0000000000e+00 2.1607554905e+03 
1.8363481000e-04 1.2154259708e-01 2.6024507908e+03 
1.7724329520e-05 2.3986903357e-01 2.7823562489e+03 
1.1208340026e-05 3.0019633030e-01 2.4670668073e+03 
7.5533033945e-06 1.0000000000e+00 1.3667385731e+03 
4.9231573670e-05 0.0000000000e+00 2.3402327015e+03 
4.6606556621e-05 1.9648081824e-01 2.4638807045e+03 
1.4457542193e-05 2.9777674329e-01 2.3542406278e+03 
6.2274019850e-06 1.0000000000e+00 1.7141250401e+03 
1.2067618105e-04 8.4143243867e-02 2.6580956237e+03 
7.0594130949e-05 4.3197215072e-02 2.3932279315e+03 
4.1032141243e-05 1.9961977578e-01 2.4831649389e+03 
7.2507123485e-05 1.1790944475e-01 2.5064240140e+03 
1.6031457978e-05 1.0000000000e+00 1.7037381123e+03 
1.6162547280e-04 1.0000000000e+00 1.4984412824e+03 
4.9085024466e-06 1.0000000000e+00 1.3696237285e+03 
2.2099712475e-04 0.0000000000e+00 2.2263353517e+03 
2.8049524269e-05 2.3717456752e-01 2.4750689651e+03 
1.1127765756e-05 1.0000000000e+00 1.6502835855e+03 
3.4379174033e-05 2.2191424793e-01 2.4412370158e+03 
3.4112955881e-05 0.0000000000e+00 2.1748096261e+03 
9.8002684914e-05 3.9792096597e-01 1.8498707951e+03 
8.9032319902e-05 1.3263940160e-01 2.5023650524e+03 
1.4158548597e-05 1.0000000000e+00 1.2543924066e+03 
7.1492211748e-05 1.7857070101e-01 2.4616339156e+03 
6.1496590339e-05 1.8938651904e-01 2.5072777565e+03 
1.6553879164e-05 3.9747611007e-01 1.8510730794e+03 
7.0355144743e-05 1.8428386985e-01 2.5344187242e+03 
4.7309261301e-05 1.0678263755e-01 2.0629320588e+03 
6.0832048760e-05 1.6665783282e-01 2.5056141859e+03 
3.4918011690e-05 2.1972946156e-01 2.4400161024e+03 
4.0656003724e-05 0.0000000000e+00 2.3365542822e+03 
1.2062373141e-04 1.0164103746e-01 2.5099835408e+03 
1.8245175324e-05 0.0000000000e+00 2.1513031250e+03 
5.0020148953e-05 0.0000000000e+00 2.3430333442e+03 
1.2445862882e-05 1.0000000000e+00 1.4127214400e+03 
8.7382212392e-06 3.1448889097e-01 2.6024518763e+03 
2.8675658488e-05 0.0000000000e+00 2.2770339386e+03 
1.2912832084e-04 2.0410591058e-01 2.4399366856e+03 
2.2199317991e-05 1.7625429659e-01 2.0047415151e+03 
1.5666213672e-05 4.3339106193e-02 2.1234527727e+03 
7.3385395546e-06 3.3001963364e-01 2.4197679928e+03 
1.4246662804e-04 4.4624933912e-02 2.7243962857e+03 
5.0527931959e-05 0.0000000000e+00 2.2184598078e+03 
2.7485218439e-05 7.3700056695e-02 2.0864200496e+03 
1.0881809374e-04 1.0000000000e+00 3.1820917029e+02 
2.9330882581e-05 2.4518428072e-01 2.5250021735e+03 
9.4430987529e-06 1.0000000000e+00 1.7188095871e+03 
8.6422634174e-06 3.2998780035e-01 2.4718019319e+03 
2.3735553044e-04 0.0000000000e+00 2.7987019876e+03 
1.7953226733e-05 2.4261316457e-01 2.4111567666e+03 
7.6765694549e-05 1.2314879212e-01 2.5328742908e+03 
7.9862650865e-06 1.0000000000e+00 1.7011979728e+03 
3.3177642871e-05 1.0000000000e+00 1.7135636094e+03 
1.6729048257e-04 0.0000000000e+00 2.6434489280e+03 
7.9006262546e-05 4.2136621950e-02 2.4773598667e+03 
3.2885183248e-05 1.9865260999e-01 2.4218110671e+03 
1.2319355971e-05 1.0000000000e+00 1.4684203929e+03 
1.0865907004e-04 9.3558660346e-02 2.6015805101e+03 
8.8682557592e-06 3.1706203829e-01 2.3712542954e+03 
1.2310936149e-05 2.4500053668e-01 2.8527657406e+03 
7.2063685283e-06 4.4484930118e-02 2.1397759339e+03 
5.4239801094e-05 1.0582716589e-01 2.4633282385e+03 
8.5586438061e-05 0.0000000000e+00 2.4340011495e+03 
3.1698669322e-05 3.0086158050e-01 1.9079236552e+03 
2.6751591524e-05 2.6071652298e-01 1.9373757245e+03 
3.4548289882e-05 0.0000000000e+00 2.1448463283e+03 
3.2070822631e-05 2.2205964576e-01 2.4482961472e+03 
1.8294972546e-04 4.5208747550e-02 2.5861947810e+03 
3.4506460366e-05 0.0000000000e+00 2.2700129929e+03 
7.8864180978e-05 1.0108933158e-01 2.4852279682e+03 
1.6233674355e-05 0.0000000000e+00 2.1901117517e+03 
1.3840526903e-04 1.0000000000e+00 1.3094136872e+03 
1.0995115281e-05 1.0000000000e+00 1.7463357119e+03 
1.7223026609e-04 0.0000000000e+00 2.3965420097e+03 
2.7963257539e-05 2.3002847307e-01 1.9629103101e+03 
7.5821161267e-05 0.0000000000e+00 2.3072556300e+03 
7.9064094528e-06 1.0000000000e+00 1.5674043150e+03 
7.1320774779e-06 3.1109279401e-01 2.6415880471e+03 
9.6689502063e-05 0.0000000000e+00 2.2679630922e+03 
4.0918691613e-06 1.0000000000e+00 1.2961422790e+03 
3.8625797503e-05 0.0000000000e+00 2.2638058497e+03 
1.1859044624e-05 1.0000000000e+00 1.6418045554e+03 
2.0149344092e-04 0.0000000000e+00 2.6630414752e+03 
2.8719092358e-05 1.1705040739e-01 2.0546328848e+03 
2.0569765957e-05 4.7437227722e-02 2.2013296632e+03 
4.2577736308e-05 0.0000000000e+00 2.1736381952e+03 
9.5768037835e-06 3.2040569325e-01 2.3784731220e+03 
1.1683508820e-04 8.9035367735e-02 2.4858241659e+03 
2.2765591936e-05 9.5820136221e-02 2.0707084599e+03 
6.9170043580e-05 1.1573870137e-01 2.0565750437e+03 
3.3697049402e-05 2.3604790322e-01 1.9581130967e+03 
6.0960607982e-05 0.0000000000e+00 2.4396711697e+03 
8.6030150443e-06 3.0662040999e-01 2.3635776766e+03 
2.5172529178e-05 2.5547463509e-01 1.9426895800e+03 
1.4419820457e-04 1.2525361354e-01 2.6137259375e+03 
2.6339742457e-05 2.6867977093e-01 1.9321001439e+03 
1.2477162959e-05 1.0000000000e+00 1.7310335867e+03 
8.5983092594e-06 3.3066967237e-01 2.4694011214e+03 
8.4210806478e-06 3.3117991741e-01 2.4343071542e+03 
5.0618423375e-05 0.0000000000e+00 2.2481329774e+03 
1.7538717742e-05 3.3015567245e-01 2.4143355171e+03 
8.7635950201e-06 3.1809085352e-01 2.5304710129e+03 
3.5703841844e-05 2.6729026310e-01 1.9330943267e+03 
1.7399949198e-05 1.0000000000e+00 1.7698222878e+03 
8.7187471782e-06 3.2487420336e-01 2.3921774348e+03 
7.8485754498e-05 0.0000000000e+00 2.4698259711e+03 
1.2737773942e-05 1.0000000000e+00 1.6839293260e+03 
7.7751106263e-05 1.0932532691e-01 2.5102627403e+03 
1.5730995421e-04 0.0000000000e+00 2.2204030470e+03 
7.4598657000e-05 1.6422270031e-01 2.5654588930e+03 
1.0847567699e-05 1.0000000000e+00 1.7579133699e+03 
2.3370874160e-05 2.4837662933e-01 1.9478785747e+03 
1.5829867861e-05 2.5727856011e-01 2.8320557541e+03 
5.8411295932e-05 0.0000000000e+00 2.3799742337e+03 
1.8783224988e-05 1.0000000000e+00 1.6811874124e+03 
8.8344184956e-06 3.3016696387e-01 2.4783282685e+03 
2.6192803335e-05 1.0854782365e-01 2.0618706350e+03 
5.7024184346e-05 1.3895772674e-01 2.4900532018e+03 
1.9512663068e-04 0.0000000000e+00 2.7003723720e+03 
2.9972380156e-05 2.3326033860e-01 2.5058204723e+03 
5.5586937394e-05 1.0000000000e+00 1.7825198130e+03 
1.3079085939e-05 0.0000000000e+00 2.2418513192e+03 
4.2746909909e-05 0.0000000000e+00 2.4011059233e+03 
6.8186918068e-05 0.0000000000e+00 2.3976468845e+03 
5.5602914967e-04 1.4480671192e-01 2.4910406565e+03 
6.7952521740e-05 1.6689290970e-01 2.4936922629e+03 
2.1094776669e-04 4.9230911242e-02 2.6180782395e+03 
4.5266339883e-05 0.0000000000e+00 2.3032655785e+03 
3.2431843103e-05 2.1647845121e-01 2.4444663429e+03 
1.1000461471e-04 0.0000000000e+00 2.4578639705e+03 
7.9751489475e-05 0.0000000000e+00 2.2813899399e+03 
8.8077782717e-05 1.3837779220e-01 2.5505555176e+03 
7.7021777927e-05 2.5993407866e-01 1.9569631645e+03 
1.0714812328e-05 1.0000000000e+00 1.7229759796e+03 
5.2371758175e-05 1.8873089393e-01 2.5397323456e+03 
1.0651890889e-05 2.6087672811e-01 2.8193351125e+03 
4.4723641769e-05 2.4506280954e-01 2.5954464767e+03 
3.0353282337e-05 2.3046970989e-01 2.5556013731e+03 
1.3375514264e-05 3.0636444979e-01 2.4115049768e+03 
1.2191514248e-04 1.0000000000e+00 3.0000000000e+02 
3.7703502392e-05 1.9964405817e-02 2.1124129160e+03 
4.7083388988e-05 0.0000000000e+00 2.2474225418e+03 
5.6487098372e-05 2.3669098033e-01 2.4283726536e+03 
1.3348941790e-04 2.5490659074e-01 2.4698218881e+03 
1.1009369457e-05 3.2812351540e-01 2.4944518339e+03 
6.7689823394e-06 3.1737677624e-01 2.6051189129e+03 
3.5998282801e-04 0.0000000000e+00 2.6942982935e+03 
8.0967737924e-05 1.9836972609e-01 2.4970024603e+03 
3.4442616242e-05 3.5436712323e-01 1.8748034552e+03 
1.4231333897e-05 1.0000000000e+00 1.7622844010e+03 
2.1224592468e-04 0.0000000000e+00 2.7103437523e+03 
1.5181330075e-04 7.6364767421e-02 2.5805525156e+03 
1.0349036214e-04 8.1710375461e-02 2.5189827182e+03 
2.3032013413e-05 2.7157344924e-01 2.4728331721e+03 
1.5300184185e-05 2.4433417314e-01 1.9474561015e+03 
8.2048340803e-05 0.0000000000e+00 2.3871507050e+03 
2.8711005884e-05 2.3479364283e-01 2.5772908834e+03 
2.0323130664e-05 1.6820296619e-01 2.0134988182e+03 
1.2263191612e-05 2.7194609889e-01 2.3354694124e+03 
1.0250665088e-04 1.0159916191e-01 2.5768113005e+03 
1.6722478934e-05 2.9494103785e-01 2.3863010240e+03 
2.4045885858e-05 2.4557894192e-01 1.9501817531e+03 
7.6448417232e-06 3.1475239786e-01 2.3652582554e+03 
1.2702697212e-05 3.0223396755e-01 2.3956718895e+03 
1.6683602813e-04 9.7900270810e-02 2.6161695420e+03 
1.4276616375e-05 3.1925149121e-01 2.3760850990e+03 
1.8181680615e-05 1.0000000000e+00 1.3677276789e+03 
1.9802371384e-05 2.5833231586e-01 2.4077426152e+03 
5.2383331738e-05 0.0000000000e+00 2.2994934687e+03 
4.3285299484e-05 2.0731713512e-01 2.4572183424e+03 
1.0978484247e-05 2.7425329198e-01 2.3399095236e+03 
6.1360761246e-05 1.6853587068e-01 2.5128358218e+03 
2.6517257289e-05 2.4152517423e-01 1.9534592007e+03 
1.1534605193e-05 1.0000000000e+00 1.3739513485e+03 
2.2067892179e-05 2.8477734392e-01 2.4747359592e+03 
1.0408470394e-05 1.0000000000e+00 1.7677916983e+03 
8.1716456512e-06 2.9442125803e-01 2.7276848356e+03 
6.7403318163e-06 3.3035280881e-01 2.4203695121e+03 
7.7457001859e-06 1.0000000000e+00 1.2363340111e+03 
5.6179652488e-05 1.5964326164e-01 2.4891798351e+03 
1.3675919077e-04 1.2714829698e-01 2.6035629622e+03 
4.2246779298e-05 0.0000000000e+00 2.2896359313e+03 
8.0398448488e-05 1.7274465944e-01 2.5490283817e+03 
1.2884347662e-05 2.9422983564e-01 2.4787242218e+03 
2.5780203678e-05 2.6810592675e-01 2.4881256622e+03 
8.3272290294e-06 1.0000000000e+00 1.3823072079e+03 
8.8609527097e-05 1.0000000000e+00 1.4261180837e+03 
1.2825154046e-04 7.6084519344e-02 2.7000740028e+03 
3.5720682186e-05 2.7694860498e-01 2.3685317769e+03 
6.3805092749e-05 1.5428186550e-01 2.5241076137e+03 
7.0308965149e-05 0.0000000000e+00 2.2174171490e+03 
1.3011367687e-05 1.6392919097e-01 2.0130628963e+03 
3.6308726152e-04 7.8403583569e-02 2.5307257257e+03 
9.8178488721e-06 1.0000000000e+00 1.7973541430e+03 
5.7300830113e-05 1.3289500378e-01 2.4737368790e+03 
1.7961766067e-05 1.2252912074e-01 2.0491922627e+03 
7.2193143489e-05 1.7472824472e-01 2.4281321889e+03 
4.6934602533e-05 1.8881814374e-01 2.5182671247e+03 
2.5163967850e-05 1.6393449876e-01 2.3865586001e+03 
5.9518990109e-06 1.0000000000e+00 1.2634619225e+03 
3.5153094288e-05 3.5478523797e-01 1.8736995292e+03 
1.3025727955e-05 1.0000000000e+00 1.5732474116e+03 
7.5499014832e-06 1.0000000000e+00 1.5915245143e+03 
1.1968605295e-04 0.0000000000e+00 2.4898571269e+03 
1.8351148791e-05 2.7357039959e-01 2.3876360762e+03 
2.0127602498e-05 3.7352066785e-01 1.8631343673e+03 
6.7129549297e-05 0.0000000000e+00 2.3350696673e+03 
1.1344441774e-04 1.0236719923e-01 2.0652914956e+03 
2.8416358000e-05 1.8591176937e-01 2.0001116030e+03 
5.0985777046e-05 0.0000000000e+00 2.1507362937e+03 
9.2574750664e-06 3.1185105653e-01 2.3595357009e+03 
1.4131270439e-05 1.0000000000e+00 3.1152967360e+02 
5.1016392511e-05 0.0000000000e+00 2.2387376517e+03 
1.7332861947e-05 1.0000000000e+00 1.2250313192e+03 
3.1907998804e-05 2.3299115403e-01 2.4694615971e+03 
1.0285312564e-04 1.1696416266e-01 2.5103655747e+03 
8.9321595007e-05 1.5042915657e-01 2.5276153050e+03 
1.8590526300e-05 3.2014569671e-01 2.3991201480e+03 
1.6541604922e-05 1.0000000000e+00 1.7527294256e+03 
3.2207827121e-04 0.0000000000e+00 2.7452186507e+03 
4.5705874442e-05 0.0000000000e+00 2.3063443334e+03 
3.0547184484e-06 1.0000000000e+00 1.1622546234e+03 
1.4208231014e-05 3.0181405838e-01 2.4315211805e+03 
2.8752198684e-05 1.3011128577e-01 2.3998418661e+03 
2.3648061096e-05 2.7703773123e-01 2.5622520765e+03 
4.0886080744e-05 2.3149243904e-01 2.4481990298e+03 
1.0608743312e-04 1.4919675919e-01 2.5342403819e+03 
8.2708225601e-05 1.0000000000e+00 1.6988312685e+03 
2.8573766248e-05 0.0000000000e+00 2.1512505234e+03 
1.0487158637e-05 1.0000000000e+00 1.5804332027e+03 
1.5091760424e-04 2.6731771231e-02 2.6516957818e+03 
5.3824627610e-05 0.0000000000e+00 2.1313894829e+03 
2.1339416357e-05 3.3173254795e-01 2.4470171789e+03 
1.5671219900e-04 2.7039535582e-01 2.4972832269e+03 
3.5807159987e-05 2.4626432030e-01 2.4604318081e+03 
7.1514298365e-05 0.0000000000e+00 2.3990952457e+03 
2.4317061827e-04 8.1373245167e-02 2.6128167394e+03 
1.4493639301e-04 0.0000000000e+00 2.1721020862e+03 
3.6676592138e-05 0.0000000000e+00 2.1439256237e+03 
2.8219574525e-04 0.0000000000e+00 2.7526957498e+03 
7.8076198368e-06 3.2039980204e-01 2.5727649869e+03 
8.5856787153e-05 0.0000000000e+00 2.3364213477e+03 
5.7028679248e-05 1.4997760848e-01 2.4854286997e+03 
3.8212167090e-05 1.0000000000e+00 1.6785446439e+03 
5.0789298463e-05 0.0000000000e+00 2.1465645072e+03 
4.4613162554e-05 2.2197299533e-01 1.9692314078e+03 
6.8605547183e-05 0.0000000000e+00 2.3360870240e+03 
1.7038341978e-05 1.0000000000e+00 1.3710380655e+03 
1.9251531771e-05 2.5715084325e-01 2.5993415277e+03 
1.3941324812e-04 1.0649023548e-01 2.5918381110e+03 
8.0401491096e-06 3.2238696734e-01 2.4035857895e+03 
4.0087639621e-05 2.3092541285e-01 2.5326439476e+03 
9.7902214140e-06 1.0000000000e+00 1.3197548394e+03 
8.9306297341e-05 0.0000000000e+00 2.2416659282e+03 
3.6347361394e-05 1.0000000000e+00 3.0000000000e+02 
4.8175509342e-05 5.2269688582e-02 2.4190843013e+03 
6.9885815942e-05 2.5100474382e-01 2.4663482097e+03 
1.8436968147e-05 1.0000000000e+00 1.5528083824e+03 
8.3199952476e-05 0.0000000000e+00 2.3487534112e+03 
1.8069768183e-04 4.4669922168e-02 2.6198105693e+03 
7.3272071114e-05 0.0000000000e+00 2.2238546482e+03 
1.4039678341e-05 1.0000000000e+00 3.0000000000e+02 
7.3696292734e-05 1.4927849150e-01 2.5471129588e+03 
3.0724527371e-05 1.5164310555e-01 2.0277977819e+03 
4.5175250352e-05 2.5232829058e-01 2.4223258473e+03 
1.3190662002e-04 0.0000000000e+00 2.4361634825e+03 
3.8644151406e-05 2.0589342090e-01 2.5011283155e+03 
7.7415952924e-06 1.0000000000e+00 1.2831013447e+03 
6.8483656349e-05 1.7806721508e-01 2.6453956357e+03 
2.7674454586e-05 4.0818873517e-01 1.8448777003e+03 
3.2017147244e-05 2.8364046282e-01 2.5498429182e+03 
1.2065561408e-05 1.0000000000e+00 1.2570784664e+03 
6.3704814417e-05 1.6797753260e-01 2.5442445879e+03 
1.9893801459e-05 1.0000000000e+00 1.5809873531e+03 
5.0268286829e-05 1.2241008156e-02 2.3497980375e+03 
1.4854839286e-05 2.7898939198e-01 2.5442984173e+03 
8.9957747460e-05 1.2558106858e-01 2.4718532557e+03 
9.5736021549e-05 1.3690098700e-01 2.5093570489e+03 
9.4664103336e-05 0.0000000000e+00 2.1491772270e+03 
1.1977472624e-05 1.0000000000e+00 1.7818032952e+03 
1.1286784989e-05 3.0317460127e-01 2.4507729370e+03 
2.9124908641e-05 2.0856069871e-01 2.3908727259e+03 
1.6804769693e-05 2.7903982400e-01 2.3874683138e+03 
3.7238429959e-05 2.1741089642e-01 2.4471526354e+03 
6.5858497841e-05 0.0000000000e+00 2.3051601904e+03 
1.3975971302e-05 2.9374948266e-01 2.4259306911e+03 
3.4528743252e-05 2.1165510817e-01 2.3999797407e+03 
2.2536170821e-05 1.0000000000e+00 1.5738388080e+03 
5.0418872685e-05 0.0000000000e+00 2.2650376672e+03 
1.7207946342e-05 1.0000000000e+00 1.3562193221e+03 
7.8005460860e-05 0.0000000000e+00 2.3104847121e+03 
9.4116908996e-06 2.5259971322e-01 1.9391275840e+03 
1.0150768339e-04 9.2901758735e-02 2.7294583720e+03 
7.1806601862e-06 1.0000000000e+00 1.1852036395e+03 
1.1802514392e-04 7.9517248276e-02 2.5308676857e+03 
2.3978529602e-04 0.0000000000e+00 2.6966851731e+03 
1.7864766593e-04 1.2284617425e-01 2.4690156892e+03 
1.7055930648e-05 4.0263635545e-01 1.8483939357e+03 
1.7488703461e-05 2.4853545676e-01 1.9462244301e+03 
7.9302712689e-06 3.3127979658e-01 2.4343764105e+03 
1.3594567995e-04 0.0000000000e+00 2.4654085217e+03 
6.0493138532e-06 3.2710996127e-01 2.5000447425e+03 
1.9417883879e-05 1.0000000000e+00 1.7456796593e+03 
2.1831605977e-05 3.0542172367e-01 2.3548884937e+03 
4.2146116209e-05 1.0000000000e+00 1.7201271954e+03 
9.8237314557e-06 3.1678696516e-01 1.8956456735e+03 
4.4557337767e-05 0.0000000000e+00 2.1965437923e+03 
8.3657193414e-05 0.0000000000e+00 2.1975973180e+03 
6.3795916766e-05 0.0000000000e+00 2.1834846564e+03 
2.0680569558e-04 0.0000000000e+00 2.6915764872e+03 
1.0567935030e-05 3.2632676981e-01 2.3963817900e+03 
1.7646822490e-05 1.0000000000e+00 1.7303202803e+03 
3.2340601946e-05 1.0000000000e+00 1.7184894130e+03 
4.0944819304e-06 1.0000000000e+00 1.4109219119e+03 
2.8397608741e-04 0.0000000000e+00 2.7212506413e+03 
1.2199344689e-04 1.2893708484e-01 2.5024829844e+03 
1.7186579071e-04 1.0610837293e-01 2.5761489224e+03 
1.4717676584e-04 1.0000000000e+00 1.5935364214e+03 
1.0891922045e-04 0.0000000000e+00 2.3344989589e+03 
6.4867450642e-05 1.6892784481e-01 2.6134520838e+03 
4.3514522110e-05 1.4359776064e-01 2.0338502681e+03 
7.5220844481e-05 0.0000000000e+00 2.4239910969e+03 
2.3035256647e-05 2.5198116479e-01 2.4409430319e+03 
1.1051526843e-05 1.0000000000e+00 1.6723386435e+03 
4.3138035964e-05 1.0000000000e+00 1.7924247632e+03 
1.1394473154e-04 1.0905357707e-01 2.6112411248e+03 
1.7393900359e-05 1.0978461099e-01 2.0583984456e+03 
1.4580764336e-05 2.5802173766e-01 1.9394769165e+03 
2.0185007777e-05 0.0000000000e+00 2.2206160491e+03 
3.6872235892e-04 0.0000000000e+00 2.7977367388e+03 
4.4115544178e-05 1.0000000000e+00 1.7049105024e+03 
7.2540773518e-06 1.0000000000e+00 1.6056567201e+03 
3.4607276139e-05 0.0000000000e+00 2.2347360184e+03 
5.8530593186e-05 2.0692905549e-01 1.9816261903e+03 
1.4001211043e-04 1.1914162804e-01 2.6302654100e+03 
1.6000493873e-04 7.8416288994e-03 2.6268197829e+03 
1.6826652403e-05 1.0000000000e+00 1.3183862576e+03 
8.0605057005e-05 0.0000000000e+00 2.4251833189e+03 
6.4939825240e-05 2.9547820498e-01 1.9120871732e+03 
5.2763364167e-05 1.2615940055e-01 2.0479490953e+03 
1.2315024324e-05 1.0000000000e+00 1.1899300624e+03 
7.0674767744e-06 2.4119680992e-01 1.9488529092e+03 
1.1877904531e-04 0.0000000000e+00 2.4474534749e+03 
4.5738447432e-05 2.3032873754e-01 2.4702393966e+03 
8.8175738846e-06 2.7488749248e-01 2.7781813806e+03 
2.6638976620e-04 1.7191759553e-01 2.4981658063e+03 
9.3626748009e-05 1.3686798544e-01 2.6762374806e+03 
1.5088202199e-04 3.7868153810e-02 2.6615212882e+03 
8.0618869071e-05 0.0000000000e+00 2.3644908119e+03 
6.4750813404e-05 3.9332592020e-02 2.1051838626e+03 
1.2156141870e-04 1.0000000000e+00 1.8080782537e+03 
3.5321220931e-05 1.8624278459e-01 1.9985477649e+03 
2.5301951093e-04 1.3292247142e-02 2.6353944129e+03 
2.3056711257e-05 2.9130808586e-01 2.3964868497e+03 
1.2656178397e-05 1.0000000000e+00 1.7458271021e+03 
2.8455987193e-05 1.0148473198e-01 2.0670588028e+03 
5.1838117293e-05 0.0000000000e+00 2.1772334659e+03 
2.8743529675e-04 1.0142271531e-01 2.5544128436e+03 
3.6102855034e-05 0.0000000000e+00 2.2844720187e+03 
3.7052579059e-05 2.5391338129e-01 2.5127096613e+03 
1.5381080600e-04 1.9793823633e-01 2.4609827000e+03 
