# Supplementary material for: Atmospheric CO2 levels from 2.7 billion years ago inferred from micrometeorite oxidation
Source: Sci Adv. 2020 Jan 22;6(4):eaay4644. doi: 10.1126/sciadv.aay4644 (PMC6976288; doi:10.1126/sciadv.aay4644)
Supplement: Data file S1 [file aay4644_Data_file_S1.zip › co2_atmos_with_o2/co2_12/clean_results.dat]

Radius [m]       Fe Area [frac]    Max Temp [k]    
3.3389234844e-05 7.5946348770e-01 2.3955477314e+03 
4.5223257494e-05 7.5221745131e-01 2.3983569764e+03 
6.7040976664e-05 7.5157607757e-01 2.3482947687e+03 
5.3832481853e-05 7.5108022263e-01 2.2231410891e+03 
6.2526103708e-05 7.4480415968e-01 2.3370081788e+03 
5.6298556202e-05 7.4453471547e-01 2.2642160845e+03 
1.1062580825e-04 7.3697215535e-01 2.3643188581e+03 
1.0855780915e-05 7.8322031107e-01 2.1499733869e+03 
3.9157011000e-05 7.6110257356e-01 2.2222652540e+03 
1.0133678362e-04 7.3110045225e-01 2.5378103621e+03 
8.6988630453e-06 7.9537304094e-01 2.2102765168e+03 
3.8398142806e-05 7.5996177894e-01 2.2673525180e+03 
3.5813232042e-05 7.4799493546e-01 2.2265344851e+03 
5.5814481512e-06 7.9490150035e-01 2.1468394110e+03 
5.1802096091e-05 7.4400429718e-01 2.2725751029e+03 
1.6079774971e-05 7.6677175370e-01 2.1751106598e+03 
3.3454902913e-05 7.6222660689e-01 2.3020831126e+03 
8.9496494856e-06 1.0000000000e+00 1.4536074521e+03 
4.5754895645e-05 7.1735426124e-01 2.1630642308e+03 
4.9808993525e-05 7.4177255082e-01 2.2440127383e+03 
1.0565265089e-05 7.8100015751e-01 2.5092248253e+03 
2.2918340737e-05 1.0000000000e+00 1.3952286378e+03 
8.9160712678e-06 1.0000000000e+00 1.4952564592e+03 
7.2216917460e-06 1.0000000000e+00 1.6017694603e+03 
1.7015119022e-05 7.8365342763e-01 2.4158384935e+03 
1.0962650383e-05 7.9255381200e-01 2.4269079194e+03 
4.6641181684e-05 7.4814326567e-01 2.6270444745e+03 
3.5482153544e-06 8.0484841885e-01 2.3737701900e+03 
2.0421514728e-05 7.7599677517e-01 2.1573636371e+03 
1.2206451893e-05 1.0000000000e+00 1.6180077054e+03 
1.1506658219e-04 7.4149420294e-01 2.2370703066e+03 
1.7004226168e-05 7.7823166282e-01 2.1668616815e+03 
9.1924071150e-06 8.0368452291e-01 2.2371614603e+03 
2.7391438961e-05 7.6653541414e-01 2.5798184789e+03 
2.4747054561e-05 7.6737673653e-01 2.3254084418e+03 
2.0792920724e-05 7.7349960428e-01 2.2427655954e+03 
5.7740066063e-05 7.5043461298e-01 2.2103396476e+03 
3.9200412512e-05 6.9719303004e-01 2.1205773487e+03 
2.1276866597e-05 1.0000000000e+00 3.8496238012e+02 
3.1841892963e-05 7.5998936907e-01 2.2016453971e+03 
2.1031701865e-05 7.6150780389e-01 2.1640277620e+03 
3.2157932978e-05 7.6881038581e-01 2.2778405136e+03 
1.9346011892e-04 7.4898727028e-01 2.3258565977e+03 
1.5458633239e-04 7.4612826981e-01 2.3620449442e+03 
2.2129122807e-05 7.0261997363e-01 1.9973318357e+03 
1.5664128814e-04 7.5256067010e-01 2.3842006035e+03 
5.3997453844e-05 7.4054615809e-01 2.2465920726e+03 
1.0182234719e-04 7.2992884343e-01 2.4729632453e+03 
5.7327096132e-05 7.4525859480e-01 2.3026173493e+03 
1.1403332885e-04 7.3178170803e-01 2.4742831063e+03 
1.0827246816e-05 1.0000000000e+00 1.8037596321e+03 
4.1798945440e-05 7.5272219270e-01 2.4347559713e+03 
3.1839641130e-05 7.5845772991e-01 2.2173161238e+03 
8.1308431172e-06 7.9969341071e-01 2.1774622549e+03 
3.9243308714e-06 8.0461559370e-01 2.3690246994e+03 
7.0311331533e-06 8.0432956511e-01 2.2806710520e+03 
5.2561530536e-05 7.0379211482e-01 2.1250645886e+03 
4.0076043602e-05 7.5253820251e-01 2.2746951020e+03 
4.4735804162e-05 7.4399248432e-01 2.2655746083e+03 
1.0719616461e-05 7.5736033511e-01 2.1324698545e+03 
1.2548070379e-05 7.8979103506e-01 2.2806386381e+03 
2.1674538653e-05 6.9793046735e-01 2.0343688976e+03 
3.9837894692e-05 7.6015405567e-01 2.3752504140e+03 
1.7326565489e-05 7.8530110134e-01 2.5059255208e+03 
3.9491388041e-05 7.3252566559e-01 1.9064842683e+03 
3.8313857717e-05 7.5972931478e-01 2.3024731078e+03 
1.0076130474e-04 7.3023716176e-01 2.4812809223e+03 
1.8608525811e-05 7.7095309750e-01 2.5424753807e+03 
6.1291176223e-05 7.3665712854e-01 2.7184624582e+03 
3.6475173181e-06 8.0365378292e-01 2.4008163408e+03 
4.3720781810e-05 6.9480316511e-01 2.0879958739e+03 
2.0068239179e-05 7.5265340805e-01 2.1820276375e+03 
1.1016218066e-04 7.4229136870e-01 2.2434560061e+03 
4.3978383131e-05 7.4510044687e-01 2.2559546553e+03 
4.1006949256e-06 8.0198059659e-01 2.4229708941e+03 
4.7652520828e-05 7.4249712325e-01 2.2505122594e+03 
6.2438075581e-05 7.4403545452e-01 2.4122522790e+03 
1.1737819670e-05 8.0382177433e-01 2.4036951620e+03 
2.8463690737e-05 7.1070511866e-01 1.9631724204e+03 
3.0162044621e-04 7.3825385535e-01 2.4359418865e+03 
6.6157539707e-05 7.5576173421e-01 2.2495969027e+03 
5.1699545092e-05 7.2395923250e-01 1.9328855077e+03 
2.8623469762e-05 7.6329234707e-01 2.2655236758e+03 
6.1543154524e-05 7.5210030536e-01 2.2410844277e+03 
3.8947081853e-05 7.5138700895e-01 2.2862281441e+03 
5.8593677517e-05 7.4124549017e-01 2.3078068196e+03 
5.6283827667e-05 7.0706589639e-01 2.1300640428e+03 
6.9667888376e-05 7.4225279972e-01 2.4294639606e+03 
1.3538184545e-05 7.5586175398e-01 1.8664930722e+03 
6.0198648690e-05 7.4166139410e-01 2.2573451836e+03 
4.1032263101e-05 7.5231065093e-01 2.5717894886e+03 
1.1659613496e-05 1.0000000000e+00 1.6224994409e+03 
9.4966029914e-05 7.3416125993e-01 2.5461297922e+03 
3.8474885588e-05 7.3812940091e-01 2.2190140954e+03 
2.0763992095e-04 7.2430638714e-01 2.5195697743e+03 
1.0939101276e-04 7.1136034707e-01 2.1578234104e+03 
3.6761409512e-05 7.1785287844e-01 1.9672419014e+03 
9.6321936712e-06 1.0000000000e+00 1.6612547096e+03 
2.1633254874e-05 7.6888807450e-01 2.2943748256e+03 
3.6781888818e-05 7.5680328609e-01 2.2867139847e+03 
2.4675098479e-05 7.5860675503e-01 2.1955344033e+03 
1.5638722580e-04 7.4896043190e-01 2.2649997313e+03 
7.1508938961e-06 1.0000000000e+00 1.5982578969e+03 
2.3233614764e-05 7.3522740002e-01 2.0797137021e+03 
2.0846732415e-05 7.6588492237e-01 2.2266987321e+03 
4.3523150015e-06 8.0086985988e-01 2.4477523513e+03 
3.3923649319e-05 7.6662577963e-01 2.3673128182e+03 
1.0980805610e-05 7.8538097823e-01 2.1932472479e+03 
1.5969120075e-05 1.0000000000e+00 1.4870340105e+03 
2.5332682549e-05 7.6228905106e-01 2.5798819615e+03 
4.7545397317e-05 7.4135116275e-01 2.2575304105e+03 
1.5694073617e-05 7.7708710232e-01 2.3217278983e+03 
4.0660648723e-06 1.0000000000e+00 1.2253471064e+03 
1.0051722457e-05 1.0000000000e+00 1.4687871275e+03 
4.0192211543e-06 1.0000000000e+00 1.4117274609e+03 
2.6254207928e-05 7.6415111511e-01 2.1945362232e+03 
6.9762428384e-05 7.5571656955e-01 2.2066124079e+03 
2.5599316846e-05 7.6652460312e-01 2.1877623825e+03 
1.1876225277e-05 1.0000000000e+00 1.7323969587e+03 
6.8400057697e-06 1.0000000000e+00 1.7570007206e+03 
8.4368042995e-05 7.6106631183e-01 2.1891164374e+03 
1.8619045404e-05 7.0178946484e-01 2.0420016065e+03 
4.2103708092e-05 7.5702982701e-01 2.2316650083e+03 
2.9729836998e-05 7.4366589337e-01 2.2031490966e+03 
4.9788189121e-05 7.5238554321e-01 2.3023656565e+03 
8.7849447140e-06 7.8648652505e-01 2.2407874154e+03 
8.3245660806e-06 1.0000000000e+00 1.6770321162e+03 
4.1739985946e-05 7.6244584748e-01 2.2196961117e+03 
4.7435371822e-05 7.4807371447e-01 2.3264113847e+03 
4.4127837047e-05 7.5623210967e-01 2.2626144815e+03 
2.6957262260e-05 7.2483839510e-01 1.9268399298e+03 
8.6114440582e-05 7.4702984404e-01 2.2128356536e+03 
8.2532863979e-05 7.4085488450e-01 2.2375250418e+03 
4.9630537800e-05 7.5382763461e-01 2.4027284128e+03 
1.6285356849e-04 7.3517817385e-01 2.4244578412e+03 
8.4351385139e-05 7.4311693423e-01 2.3960193977e+03 
1.1282113280e-04 7.3385865643e-01 2.4052008561e+03 
1.3001301168e-04 7.1802826169e-01 2.6363675709e+03 
1.2465063480e-05 7.9721973250e-01 2.4607722250e+03 
5.9513768551e-05 7.5772706174e-01 2.3542883823e+03 
3.0771075654e-05 7.1680720827e-01 2.0638177795e+03 
2.5170849152e-05 7.7072224026e-01 2.3856945456e+03 
9.1024688550e-06 7.7210329280e-01 2.6819180864e+03 
6.2727751666e-06 1.0000000000e+00 9.1507966343e+02 
9.8772802664e-06 1.0000000000e+00 1.6411987909e+03 
2.1237207311e-05 7.7688004806e-01 2.2752991283e+03 
4.7328339892e-06 8.0003409264e-01 2.4523387991e+03 
2.9100974256e-05 7.5940288339e-01 2.2317661883e+03 
5.6104238427e-05 7.4069678339e-01 2.2476169505e+03 
1.7079715538e-05 7.3831881579e-01 2.1462662593e+03 
1.1323796117e-05 7.7846214863e-01 2.5493002694e+03 
4.8289879759e-05 7.4708061919e-01 2.2013981033e+03 
6.9988226929e-06 7.8976751250e-01 2.4682742474e+03 
7.3091173714e-05 7.3594986358e-01 2.2155981007e+03 
3.8832585390e-05 7.8364309939e-01 2.3024650573e+03 
8.7735925142e-06 7.3095526002e-01 1.9186488214e+03 
2.3491236446e-05 7.0292073140e-01 1.9996636458e+03 
4.5619193942e-05 7.4487465749e-01 2.2717068160e+03 
1.0016892879e-04 7.3523915803e-01 2.4483058874e+03 
4.1497547644e-05 7.0762285911e-01 2.1170829631e+03 
5.5394992707e-05 7.4749634107e-01 2.2292953442e+03 
4.3208328570e-05 7.3024697556e-01 2.1946468192e+03 
3.7681473424e-05 7.5212014943e-01 2.2224577996e+03 
7.0848263184e-05 7.5208650468e-01 2.2982032178e+03 
2.4498871534e-05 7.1319797908e-01 1.9572392380e+03 
2.4845744123e-05 7.0515429995e-01 2.0340735217e+03 
1.0555968026e-05 7.9321126579e-01 2.2533359519e+03 
2.4217703234e-05 7.7719792512e-01 2.3789989299e+03 
8.2266205658e-05 7.4681820520e-01 2.3172889179e+03 
5.0398363407e-06 8.0369812475e-01 2.3924925704e+03 
1.3751992272e-05 7.9939594558e-01 2.1727904729e+03 
7.0388990289e-05 7.5838274927e-01 2.3394287145e+03 
5.9014411054e-05 7.4605732408e-01 2.4021036566e+03 
6.2477615069e-05 7.4448153146e-01 2.2801617256e+03 
4.3196856293e-06 8.0472741526e-01 2.3629197461e+03 
2.1023032285e-05 8.0152454674e-01 2.4465347140e+03 
2.3768635159e-05 7.5870145075e-01 1.8623265169e+03 
2.9122462788e-05 7.6650307223e-01 2.2114374523e+03 
1.7592266009e-05 7.1617444684e-01 1.9511694221e+03 
1.0242545733e-05 7.9077846667e-01 2.2148081459e+03 
5.4597390911e-06 8.0503704997e-01 2.3806068105e+03 
1.5408092481e-04 7.3668537724e-01 2.3511007519e+03 
8.6835380561e-06 7.9190637477e-01 2.5419963884e+03 
7.9631228423e-05 7.5129812719e-01 2.2950879522e+03 
6.5988002036e-05 7.4257275937e-01 2.3497983889e+03 
1.1086621516e-05 7.9806533675e-01 2.1664260672e+03 
4.3992943879e-05 7.5157647505e-01 2.2947662405e+03 
3.5554732625e-05 1.0000000000e+00 1.8047604867e+03 
1.4128082424e-05 1.0000000000e+00 1.7554375875e+03 
2.4951353480e-05 7.5951084040e-01 2.6130023822e+03 
2.8277343427e-05 7.3696285671e-01 2.1609143836e+03 
4.1950074090e-06 1.0000000000e+00 1.2947491184e+03 
4.9535771128e-05 7.6256297064e-01 2.4293468707e+03 
1.3183422225e-05 7.9260997257e-01 2.3701121393e+03 
1.0773648837e-05 1.0000000000e+00 1.4261862963e+03 
1.1358880193e-05 1.0000000000e+00 1.7102595761e+03 
5.2760884119e-05 7.4671793818e-01 2.3097075144e+03 
3.0691808150e-05 7.6213016373e-01 2.3342118242e+03 
5.0922308200e-05 7.4866702685e-01 2.2371412279e+03 
7.0326502091e-05 7.4801591192e-01 2.3744504772e+03 
2.7090036011e-05 7.4579474582e-01 2.1739974973e+03 
1.5213265373e-05 7.8332506312e-01 2.2306629551e+03 
2.1339167178e-05 7.5856949854e-01 2.6650622006e+03 
1.3116800824e-05 7.7723118299e-01 2.5222789712e+03 
1.9718971505e-04 7.3414948862e-01 2.3820415783e+03 
5.7263260905e-05 7.3457413303e-01 1.9022635305e+03 
1.1645836377e-05 7.8407499715e-01 2.4799935254e+03 
2.9796759701e-05 7.6304271951e-01 2.3671494836e+03 
1.3057570306e-05 7.8150238274e-01 2.2138866357e+03 
1.3694197063e-05 7.8902258472e-01 2.2304342836e+03 
3.3241465786e-04 7.4954223224e-01 2.2987186771e+03 
1.7501278118e-05 7.7068856261e-01 2.1495554334e+03 
2.0597127079e-05 7.3818737652e-01 1.8952777328e+03 
3.2655307998e-05 6.9486248160e-01 2.0745791250e+03 
3.8775314433e-05 1.0000000000e+00 8.8911659237e+02 
8.1614105409e-05 7.4915492266e-01 2.2248236934e+03 
1.0151201530e-05 7.7874884148e-01 2.1688412577e+03 
8.5168767499e-05 7.4021758676e-01 2.3577122140e+03 
8.0461185532e-05 7.4197954148e-01 2.3171053639e+03 
7.0814153485e-06 1.0000000000e+00 1.6161334437e+03 
1.8028103600e-05 7.6859174653e-01 2.1459697086e+03 
5.9764285098e-06 8.0106153473e-01 2.4042537165e+03 
6.1693011446e-05 7.5342736333e-01 2.3475213677e+03 
1.8505635278e-05 1.0000000000e+00 1.7534150716e+03 
1.6725926858e-05 1.0000000000e+00 1.5140749808e+03 
9.3265379245e-06 7.8117829868e-01 2.1720223237e+03 
1.4707750062e-05 7.8140267378e-01 2.3151677183e+03 
2.7243113953e-05 7.0162460938e-01 2.0214788898e+03 
4.3660805384e-05 7.6307114391e-01 2.3066278236e+03 
4.8229064295e-06 8.0249938453e-01 2.3438387080e+03 
9.4390609044e-05 7.4238535505e-01 2.2413912939e+03 
7.3711876797e-06 7.9209433608e-01 2.3541224644e+03 
7.6865625089e-05 7.4170039576e-01 2.3462049669e+03 
3.9211355070e-05 7.5501331887e-01 2.2851096463e+03 
2.3694612374e-05 7.7848820207e-01 2.2089049002e+03 
1.8183561897e-05 1.0000000000e+00 1.8006154826e+03 
3.0507507135e-06 1.0000000000e+00 1.1057295092e+03 
1.8537314313e-05 7.8572113900e-01 2.2470305576e+03 
4.5940888974e-06 7.9874446475e-01 2.4286710673e+03 
1.5728459938e-05 7.7781768879e-01 2.3009946788e+03 
3.3065793034e-05 7.5973924051e-01 2.6293617023e+03 
2.4520828159e-05 7.4193340022e-01 2.1756595311e+03 
1.6692071154e-05 7.7808887956e-01 2.3554489721e+03 
5.1912780194e-06 1.0000000000e+00 1.7067023604e+03 
1.5125348878e-05 7.7583023350e-01 2.2367458488e+03 
1.5015550644e-04 7.4445613248e-01 2.3526682891e+03 
4.2983615257e-05 1.0000000000e+00 3.0809401522e+02 
4.6035475545e-05 7.4748874405e-01 2.2695616689e+03 
1.1121585338e-04 7.3170601301e-01 2.4021727309e+03 
7.7999781861e-05 7.5690789278e-01 2.3734524955e+03 
4.4309707198e-06 7.9548673226e-01 2.5110438569e+03 
5.6363067386e-05 7.6132313199e-01 2.3141517014e+03 
6.1978943148e-05 7.4414070904e-01 2.3106513371e+03 
1.4764952946e-05 7.2200886196e-01 1.9404935148e+03 
4.5990964475e-06 1.0000000000e+00 1.2711105071e+03 
1.1237785450e-04 7.3111477432e-01 2.4361507506e+03 
1.9813627049e-04 7.1717743770e-01 2.4963875932e+03 
3.0584898320e-05 7.7043965168e-01 2.1719162104e+03 
2.3475556788e-05 1.0000000000e+00 1.5169834220e+03 
5.2330782855e-06 8.0460530806e-01 2.2930550107e+03 
7.2937399872e-05 7.1031072661e-01 1.9865541373e+03 
2.6540084293e-05 7.6534691562e-01 2.3307659621e+03 
5.0522587167e-06 7.8758818570e-01 2.5626891815e+03 
2.6307605082e-04 7.1331406438e-01 2.5390561315e+03 
9.0928654913e-06 7.8930167439e-01 2.2517874918e+03 
3.8908595517e-06 8.0386324930e-01 2.2461300346e+03 
7.0500443332e-05 7.5777906380e-01 2.3060819612e+03 
7.2779526734e-05 7.3889680917e-01 2.3425528788e+03 
5.7190900657e-05 7.4658515274e-01 2.4289607229e+03 
7.1083331935e-05 7.4320429304e-01 2.3644229817e+03 
4.8789229830e-05 7.4655827120e-01 2.2142296867e+03 
9.6058703828e-05 7.3403192425e-01 2.4149782689e+03 
1.2832499172e-05 1.0000000000e+00 1.7427736727e+03 
3.5573668906e-05 1.0000000000e+00 1.7440269056e+03 
7.3264250032e-06 1.0000000000e+00 1.7324423412e+03 
2.0659531257e-05 7.4070376032e-01 1.8929675549e+03 
1.4577596978e-05 7.2709298652e-01 2.0965821957e+03 
7.7676502074e-05 7.4559598311e-01 2.3136327240e+03 
3.4739049901e-05 7.5064272615e-01 2.2447329858e+03 
8.4459563704e-05 7.4010898335e-01 2.3188366045e+03 
6.6691257788e-06 8.0414909443e-01 2.2796896217e+03 
7.7809908210e-06 8.0358865483e-01 2.2403098038e+03 
5.3516816383e-06 7.9486762502e-01 2.4615660118e+03 
1.6936344874e-04 7.3213170665e-01 2.3965451385e+03 
5.5273451517e-05 7.6148532042e-01 2.3456287433e+03 
5.8670071344e-05 7.3994976770e-01 1.8952035512e+03 
1.8377609057e-05 7.0733155341e-01 1.9895091109e+03 
6.8816628864e-05 7.4331498299e-01 2.2465856879e+03 
8.3651802510e-05 7.5778261429e-01 2.2011297956e+03 
2.1914082423e-05 7.6481358412e-01 2.1713226833e+03 
9.4553656493e-06 1.0000000000e+00 1.7592614204e+03 
3.8181791301e-06 8.0322707678e-01 2.3996614159e+03 
4.4950759094e-06 7.8995860259e-01 2.1194580350e+03 
1.5841059513e-05 7.7829197614e-01 2.2733052538e+03 
5.6280678781e-05 7.5994407693e-01 2.2456352977e+03 
4.8468109057e-05 7.6916165407e-01 2.2984951654e+03 
1.5138862430e-04 7.3578707823e-01 2.4745844391e+03 
7.9349205047e-06 1.0000000000e+00 1.1415561880e+03 
3.3489695743e-05 7.6662858104e-01 2.2566352188e+03 
5.5261833557e-06 8.0412178993e-01 2.2711020565e+03 
1.9718473202e-05 7.8931744082e-01 2.2818307247e+03 
6.2045877384e-06 8.0129534949e-01 2.2088416650e+03 
5.7490160185e-05 7.2917091392e-01 2.1898463108e+03 
1.4165474394e-05 7.8437042243e-01 2.3477479263e+03 
4.8925546871e-05 7.5065542451e-01 2.3569637021e+03 
1.8636301667e-04 7.3890880456e-01 2.3595733913e+03 
2.4622734325e-05 7.0744466982e-01 1.9886598689e+03 
7.2658772011e-06 8.0516329722e-01 2.3829324888e+03 
7.3640180288e-05 7.4465541552e-01 2.3007758247e+03 
4.8065029841e-06 1.0000000000e+00 1.3480005874e+03 
4.2289666434e-05 7.5272430800e-01 2.3771582390e+03 
5.7105897665e-05 7.4720555459e-01 2.2340719525e+03 
1.0871235929e-04 7.3831492339e-01 2.3584282405e+03 
3.2313423484e-05 7.7380829837e-01 2.3696992409e+03 
2.4413092414e-05 7.7220248580e-01 2.1973217095e+03 
9.7212355853e-05 7.3901753360e-01 2.3248123237e+03 
1.8453686109e-05 7.8263363199e-01 2.0956058638e+03 
2.0644671881e-05 7.5083058996e-01 2.1246150210e+03 
1.0528582061e-04 7.4085986225e-01 2.3654483058e+03 
1.4589811461e-04 7.3288679583e-01 2.4002266749e+03 
2.6253272559e-05 7.4229220859e-01 2.1746790383e+03 
6.3285679194e-05 7.4580449594e-01 2.2823478552e+03 
7.6316465509e-06 1.0000000000e+00 1.4030442918e+03 
3.4484912814e-05 7.6164268665e-01 2.2523796380e+03 
2.3222624999e-04 7.3934664952e-01 2.3676201395e+03 
1.5881924377e-05 1.0000000000e+00 3.0000000000e+02 
3.4651743304e-05 7.5370654168e-01 2.2771030671e+03 
1.8097171215e-05 7.7826685700e-01 2.4540956513e+03 
4.1781424555e-05 7.5727803720e-01 2.2109744966e+03 
1.5816147699e-05 7.8299107935e-01 2.2726512189e+03 
4.4946308139e-05 7.4068269898e-01 2.2440358431e+03 
2.9817613953e-05 7.7581239144e-01 2.3152301594e+03 
4.5233022777e-05 7.6966713297e-01 2.2115606587e+03 
1.0154099398e-04 7.5699877337e-01 2.1929695078e+03 
3.0332172719e-05 7.7367965529e-01 2.2406315632e+03 
3.9260886488e-06 1.0000000000e+00 1.4005924922e+03 
1.6599838832e-05 7.7147358741e-01 2.5727011237e+03 
1.1388007462e-05 7.8011380793e-01 2.2291611582e+03 
7.1516298695e-05 7.6319207628e-01 2.2331145934e+03 
7.1706277743e-05 7.4042241622e-01 2.3548937960e+03 
6.1789445690e-06 7.9788019532e-01 2.2023470208e+03 
4.4890367082e-05 7.5021275029e-01 2.2576304641e+03 
3.2005940438e-05 7.1453862479e-01 2.1683108740e+03 
1.1676785898e-05 7.8797291466e-01 2.1902626523e+03 
3.7695463905e-05 7.4562952837e-01 2.2254862771e+03 
9.6219100367e-06 7.8641112424e-01 2.2527819136e+03 
2.4200140428e-05 7.0000030163e-01 2.0104185636e+03 
2.1290156260e-05 7.5628567532e-01 2.1959469754e+03 
2.3222548316e-05 7.1528685161e-01 2.1193201642e+03 
7.9458172723e-05 7.5094731011e-01 2.4026620329e+03 
3.8156621464e-05 7.0139220750e-01 2.0052758055e+03 
7.9265746879e-05 7.4058174732e-01 2.3258955831e+03 
7.8023628693e-05 7.4941934377e-01 2.2605413536e+03 
2.3821236452e-05 7.5818140536e-01 2.1903300387e+03 
6.7559897519e-05 7.4745070827e-01 2.3296485289e+03 
4.5575645856e-05 7.4979287061e-01 2.3321632082e+03 
9.8230760623e-05 7.1663170360e-01 2.1760120175e+03 
3.7388420492e-05 7.5570957214e-01 2.2523349812e+03 
2.2038138744e-05 1.0000000000e+00 3.5261980997e+02 
2.5120216995e-05 7.6702728298e-01 2.2221236143e+03 
4.3507874333e-06 7.9615113721e-01 2.5028987774e+03 
3.6362657127e-06 8.0464597546e-01 2.3763891173e+03 
4.8948008649e-06 8.0227740711e-01 2.2179700526e+03 
8.3354871068e-06 1.0000000000e+00 1.3923406700e+03 
4.5438992045e-06 1.0000000000e+00 1.5227563539e+03 
7.1661789104e-05 7.4438646244e-01 2.2382930866e+03 
1.3430014758e-04 7.4219352767e-01 2.3989624970e+03 
7.0428960143e-05 1.0000000000e+00 3.7979875015e+02 
2.5665006818e-05 7.0122446266e-01 2.0787113079e+03 
1.8212282480e-05 7.2585689534e-01 1.9222854076e+03 
2.9808585972e-05 7.1354896094e-01 2.1325375973e+03 
1.7721006421e-05 7.3831569276e-01 2.1174921274e+03 
3.8866335638e-06 8.0329060822e-01 2.2684153446e+03 
1.8068122753e-05 7.0141021352e-01 2.0342516666e+03 
4.5250461039e-05 7.4063756503e-01 2.2444547323e+03 
2.2823425154e-05 7.2140302793e-01 1.9361166309e+03 
7.0534962004e-05 7.4155057066e-01 2.4664802126e+03 
2.4495358867e-05 7.0614546351e-01 1.9836782780e+03 
1.8948595018e-05 7.7143607690e-01 2.3976323473e+03 
1.4035539699e-05 8.1570512168e-01 1.8238013607e+03 
3.5419231292e-05 6.9493885128e-01 2.0574097346e+03 
1.5499996542e-05 7.1500741952e-01 2.0877757138e+03 
2.3311434039e-05 7.7028754494e-01 2.2312984230e+03 
6.2196653823e-05 7.5558342580e-01 2.2151257109e+03 
1.3921966321e-05 7.8271441222e-01 2.2744292195e+03 
2.4800428215e-06 1.0000000000e+00 1.1860926584e+03 
4.8500843096e-05 7.5085001516e-01 2.3153845150e+03 
3.8794256980e-05 7.3385380435e-01 2.2074547115e+03 
2.0316125314e-05 7.7469286639e-01 2.2844317449e+03 
1.6562826001e-05 1.0000000000e+00 1.5772600355e+03 
8.3622501707e-05 7.3831035555e-01 2.3960616867e+03 
6.9923742497e-05 7.4553910226e-01 2.2363868270e+03 
1.6516584049e-05 7.7980770585e-01 2.1671336665e+03 
1.9989630094e-05 7.0122870217e-01 2.0351469591e+03 
3.9818970334e-05 7.5378590509e-01 2.2563347318e+03 
5.8875862341e-05 1.0000000000e+00 1.2267599012e+03 
5.1232375222e-06 7.9524213094e-01 2.1491240738e+03 
5.4207715301e-06 7.9740278297e-01 2.3888416552e+03 
6.5188092674e-05 7.5411224353e-01 2.3735366391e+03 
1.7043277197e-05 7.6410885001e-01 2.1683004670e+03 
1.0634672150e-05 1.0000000000e+00 1.5627387827e+03 
6.8902010512e-06 7.9665926831e-01 2.3064208988e+03 
7.5954660846e-06 8.0499306537e-01 2.2969259753e+03 
1.9338950186e-05 7.0203313367e-01 2.0136374065e+03 
5.9102453253e-05 7.6975742423e-01 2.1390650851e+03 
3.7865154326e-06 1.0000000000e+00 1.4543004230e+03 
2.0614066073e-05 7.0252628855e-01 2.0106955868e+03 
2.4110709075e-05 7.7632647754e-01 1.8424521542e+03 
3.6853668495e-05 7.4355293673e-01 2.2177689754e+03 
3.5973250075e-05 1.0000000000e+00 1.7623377479e+03 
1.7983832807e-05 7.3668133036e-01 1.8987070101e+03 
1.2468393401e-05 1.0000000000e+00 1.7218334525e+03 
7.1437930459e-05 7.3789740798e-01 2.3362393740e+03 
1.6312247260e-04 7.2457116500e-01 2.4585939345e+03 
5.9813397748e-06 7.8808934513e-01 2.5524478777e+03 
1.5272572963e-05 7.6340352357e-01 2.1755455950e+03 
5.8785204679e-05 7.1469434530e-01 1.9712948816e+03 
1.5217662977e-05 1.0000000000e+00 1.8073248917e+03 
7.9669255620e-05 7.4230917210e-01 2.2743348987e+03 
3.0812761718e-05 7.6073296021e-01 2.2439743331e+03 
1.1326360191e-05 1.0000000000e+00 1.7123045682e+03 
3.3822890689e-05 7.5889579444e-01 2.3059711197e+03 
3.1371260752e-05 1.0000000000e+00 1.5454229243e+03 
3.4176197453e-05 7.5231509515e-01 2.2500684209e+03 
1.1151989818e-04 7.5059478916e-01 2.3768103255e+03 
2.8684019712e-05 7.7218709530e-01 2.3688355017e+03 
8.0878909922e-05 1.0000000000e+00 1.7355585211e+03 
1.2337603409e-05 7.2604068930e-01 1.9239024994e+03 
6.6204997453e-06 7.9178100597e-01 2.4638530734e+03 
3.4143515082e-05 6.9553545550e-01 2.0426547956e+03 
2.7822486907e-05 6.9909163621e-01 2.0629546692e+03 
6.3331512352e-05 7.5746395680e-01 2.5375606175e+03 
2.3315367675e-05 7.1228917001e-01 2.0005364200e+03 
7.3200729871e-05 7.3964796403e-01 2.2226305084e+03 
3.9747209794e-06 8.0117914131e-01 2.4365902858e+03 
2.6207127263e-05 7.6490092639e-01 2.3381471375e+03 
7.4798908872e-05 7.4117188845e-01 2.2531455427e+03 
6.2568750549e-06 8.0043669179e-01 2.4373439635e+03 
1.1771249143e-04 7.3481710402e-01 2.6443288762e+03 
4.7253075823e-05 7.4963918776e-01 2.2724334327e+03 
5.2990966758e-05 7.5377496760e-01 2.2577469024e+03 
6.7085320458e-06 1.0000000000e+00 1.7003783440e+03 
2.6404365047e-05 7.9063780074e-01 1.8325224458e+03 
6.6990313854e-05 7.3939207075e-01 2.3419865664e+03 
1.7488398469e-04 7.4697398929e-01 2.2648823603e+03 
8.0354984505e-05 7.4350183341e-01 2.6280620492e+03 
3.1261862175e-05 7.8438695253e-01 2.1121047558e+03 
1.9944529919e-05 7.3931918047e-01 2.1612599441e+03 
1.5508889609e-05 1.0000000000e+00 1.6296697316e+03 
1.7025806543e-05 7.2637187769e-01 1.9227312270e+03 
7.8048058785e-06 8.0416666695e-01 2.2614708787e+03 
2.2901847008e-05 7.4477143166e-01 2.1527971878e+03 
5.3760259394e-06 8.0321527087e-01 2.4053788462e+03 
3.8800058370e-05 7.2845394133e-01 1.9182707719e+03 
4.3592143648e-05 7.6900151635e-01 2.2812731986e+03 
1.0419429565e-05 7.8831689726e-01 2.1119478531e+03 
1.2951654349e-05 7.6648058222e-01 2.6582373014e+03 
5.1279444912e-05 7.5111226925e-01 2.1738391573e+03 
1.7355179288e-05 1.0000000000e+00 1.2426248588e+03 
2.4072586814e-05 7.7469603374e-01 2.2802302053e+03 
5.2675456071e-05 7.5187210715e-01 2.2343460336e+03 
1.4585499657e-04 7.1935686527e-01 2.5414739436e+03 
1.6440163928e-05 7.8541313279e-01 2.2389481538e+03 
1.3102593770e-05 8.0380527245e-01 2.2375458684e+03 
1.0096017050e-04 7.5838025885e-01 2.5415678370e+03 
1.1522782230e-04 7.4151897538e-01 2.3585482888e+03 
2.6659838690e-05 7.7530881009e-01 2.1095264765e+03 
2.4662720076e-05 7.1314562351e-01 2.0875347148e+03 
2.7771703424e-05 6.9671223409e-01 2.0635943943e+03 
1.9448224564e-05 7.7448954507e-01 2.1673770330e+03 
3.9592621304e-05 7.7069831612e-01 2.2545422363e+03 
4.0305552653e-05 7.1300893083e-01 2.1563080998e+03 
2.1916050872e-05 7.0257169373e-01 2.0633933223e+03 
1.0870457541e-05 1.0000000000e+00 1.7887224914e+03 
2.6387395526e-05 7.3173409877e-01 1.9535419715e+03 
1.1822931680e-05 1.0000000000e+00 1.3935618841e+03 
1.6594537284e-05 7.8226676818e-01 1.8379527438e+03 
2.1353817699e-04 7.1002104752e-01 1.9714977773e+03 
5.4911266926e-05 7.4350500437e-01 2.2646634940e+03 
1.1108931707e-04 7.3003369548e-01 2.4513579357e+03 
1.9701521420e-05 7.7039258627e-01 2.2608871093e+03 
3.8469004289e-06 8.0279171639e-01 2.4091358511e+03 
5.9095758356e-06 1.0000000000e+00 1.4132846556e+03 
1.1606878793e-05 7.7929754317e-01 2.5115881709e+03 
2.0994306007e-05 7.6440448549e-01 2.2289989251e+03 
2.8965572915e-05 1.0000000000e+00 4.6065720860e+02 
3.2381747632e-05 7.3898603630e-01 2.1912137771e+03 
1.1329982178e-05 7.7043524708e-01 2.7158229965e+03 
3.6846178009e-05 1.0000000000e+00 3.0000000000e+02 
1.0191141587e-04 7.5606235383e-01 2.4558938418e+03 
3.2301114965e-05 7.1650533449e-01 2.1610689592e+03 
5.4858491478e-06 7.9971252647e-01 2.2636979259e+03 
6.2017747054e-05 7.4388489606e-01 2.3468418163e+03 
1.7297414023e-04 7.3402115424e-01 2.4049015550e+03 
1.4901311973e-05 1.0000000000e+00 1.6191532612e+03 
2.7138926219e-05 7.5851317516e-01 2.2291051543e+03 
5.8806970364e-06 7.9673026601e-01 2.3808468396e+03 
2.8757968163e-05 7.2616065609e-01 1.9231170220e+03 
1.5255550229e-04 7.2095486414e-01 2.5192628240e+03 
4.5137033655e-05 7.4705027061e-01 2.6244960951e+03 
