# Supplementary material for: Atmospheric CO2 levels from 2.7 billion years ago inferred from micrometeorite oxidation
Source: Sci Adv. 2020 Jan 22;6(4):eaay4644. doi: 10.1126/sciadv.aay4644 (PMC6976288; doi:10.1126/sciadv.aay4644)
Supplement: Data file S1 [file aay4644_Data_file_S1.zip › co2_atmos_with_o2/co2_15/clean_results.dat]

Radius [m]       Fe Area [frac]    Max Temp [k]    
7.5199082422e-05 7.1363594118e-01 2.2743774883e+03 
7.3515027319e-06 7.0416851898e-01 1.9236382700e+03 
2.2709980145e-05 6.8755440758e-01 1.9401489330e+03 
4.8712967967e-05 7.1710186110e-01 2.3989835153e+03 
1.2871484748e-05 7.4811980848e-01 2.2372956754e+03 
1.1770301906e-04 6.9633437530e-01 2.4679421825e+03 
2.1933113363e-04 1.0000000000e+00 4.0850655568e+02 
1.3077457034e-04 1.0000000000e+00 3.0000000000e+02 
6.2660771954e-05 7.1299145561e-01 2.3668163098e+03 
1.1131532483e-04 6.9922160685e-01 2.4252180240e+03 
7.0323392558e-05 7.1001015438e-01 2.4283638884e+03 
5.4332213021e-05 7.1563817423e-01 2.4894077466e+03 
5.6952800357e-05 7.0504393262e-01 2.2486919684e+03 
1.1915669911e-04 7.1774404231e-01 2.2479880694e+03 
1.4707980342e-05 1.0000000000e+00 1.6161237830e+03 
4.0817023959e-05 7.2048280477e-01 2.2457575922e+03 
3.4502003845e-05 6.6750636144e-01 2.1316441539e+03 
3.4540566728e-05 6.6418953436e-01 2.1030752894e+03 
5.3512485111e-05 7.3201057883e-01 2.1986835010e+03 
5.7110378733e-05 7.0967253827e-01 2.3360343751e+03 
3.5128179231e-05 1.0000000000e+00 1.7337986271e+03 
4.0687507283e-05 7.3318560183e-01 2.2571425295e+03 
1.4005608181e-05 7.3174702278e-01 2.1860707941e+03 
3.4659449229e-05 7.3255054031e-01 2.3758273926e+03 
4.5116646643e-05 7.3141878880e-01 2.2949665826e+03 
2.5929244794e-05 7.3752700094e-01 2.3444712396e+03 
3.3222531378e-05 1.0000000000e+00 1.6378328289e+03 
1.1802135851e-05 7.5926270645e-01 2.2583983627e+03 
2.3483231524e-05 6.6403288318e-01 2.0242361599e+03 
3.3222973135e-05 7.2934016611e-01 2.2864447145e+03 
1.1533381263e-04 6.9655213252e-01 2.4277136748e+03 
1.1310792925e-05 6.9716497101e-01 2.1099200454e+03 
4.6188768502e-05 6.6722517141e-01 2.0281676750e+03 
6.2569771149e-05 7.1897162286e-01 2.2656354411e+03 
1.1504988232e-05 7.3511669970e-01 2.0905490442e+03 
1.4562238533e-05 1.0000000000e+00 1.7719712887e+03 
2.8640755122e-05 6.5947918281e-01 2.0960675522e+03 
9.0223490178e-06 7.3472800286e-01 2.7384783033e+03 
4.9843511257e-05 7.3901468348e-01 2.5021793657e+03 
9.9774842551e-05 7.3122472700e-01 2.4232995554e+03 
7.7180884640e-05 7.0827063055e-01 2.3009204764e+03 
1.4153140256e-05 7.7231613653e-01 2.2083365482e+03 
1.1314173283e-04 6.9987258822e-01 2.4174778160e+03 
5.0894994545e-05 7.3321391755e-01 2.2335626973e+03 
3.8871182806e-05 7.6375187456e-01 1.8337989396e+03 
2.0929632680e-05 7.3660049655e-01 2.2731930044e+03 
4.9366974138e-05 7.3499456046e-01 2.2712671470e+03 
4.3157951167e-06 7.7370294577e-01 2.4403456192e+03 
1.0522090521e-05 7.4389443697e-01 2.1658365339e+03 
4.9180019242e-05 7.1804647630e-01 2.3575736065e+03 
1.1613389712e-05 1.0000000000e+00 1.4143027544e+03 
5.8353804872e-06 7.7595675354e-01 2.2746957927e+03 
5.3087380166e-05 7.0891043780e-01 2.2667393564e+03 
1.4270345261e-05 1.0000000000e+00 1.6234957710e+03 
1.0625400673e-04 6.9991380370e-01 2.4163547380e+03 
1.0458903758e-04 7.1500730217e-01 2.2724341566e+03 
8.5310024123e-06 7.5830578494e-01 2.2559565269e+03 
4.7568279721e-05 7.2199606871e-01 2.3422372033e+03 
3.1759737794e-06 1.0000000000e+00 1.4099808333e+03 
7.9677230812e-06 7.6550648727e-01 2.5321373913e+03 
2.1050051432e-05 7.3927219526e-01 2.1806238268e+03 
3.8119712199e-05 7.4046269620e-01 2.5815779871e+03 
9.4388478999e-05 7.1937339201e-01 2.5568842723e+03 
1.8550066176e-04 6.7289828219e-01 2.6274391538e+03 
2.4775339363e-05 7.3462870886e-01 2.2551911622e+03 
2.0409507755e-05 7.5742799763e-01 2.3222471302e+03 
7.4810699218e-05 7.0970228567e-01 2.3958900476e+03 
6.4679549267e-05 7.2445026152e-01 2.3489368109e+03 
2.6859479654e-04 1.0000000000e+00 1.6462769589e+03 
4.2121936223e-06 1.0000000000e+00 1.1909255772e+03 
3.2900380959e-05 6.8064986988e-01 1.9739128020e+03 
2.1886929123e-05 7.4064438465e-01 2.2859496245e+03 
6.9887993383e-05 1.0000000000e+00 1.0651689967e+03 
1.1201496391e-05 7.7069226188e-01 2.1927364304e+03 
1.0577505363e-05 1.0000000000e+00 1.5811303000e+03 
1.0541963501e-05 1.0000000000e+00 1.6114726629e+03 
4.2702397538e-05 7.3674817506e-01 2.4263178505e+03 
1.3379761842e-05 6.8203110380e-01 1.9643265755e+03 
5.4511413364e-05 7.1980729081e-01 2.3381292464e+03 
5.3234624487e-05 7.1525128882e-01 2.3269912932e+03 
2.4388700493e-05 7.4083876133e-01 2.3109560578e+03 
7.7231528617e-05 7.0874609986e-01 2.4972266178e+03 
1.0952317897e-05 1.0000000000e+00 1.2534111934e+03 
5.8651923124e-06 7.7741461560e-01 2.3488217766e+03 
2.3073710525e-05 6.7527027488e-01 1.9935674674e+03 
2.8945596679e-04 6.6922709994e-01 2.0906736952e+03 
1.9675415536e-05 7.3280460431e-01 2.2109555920e+03 
9.1934332034e-05 7.0342146858e-01 2.4175597858e+03 
3.6239219753e-05 7.2577361036e-01 2.3360247426e+03 
3.8389053760e-05 7.1475729617e-01 2.2335176858e+03 
2.1578848188e-05 7.4313536972e-01 2.2832198279e+03 
2.6625786792e-05 7.3357481255e-01 2.2596799000e+03 
4.6259075029e-06 6.9142973528e-01 1.9894022120e+03 
1.4004927210e-05 7.4968425542e-01 2.5249437968e+03 
5.7967133226e-05 7.2924997094e-01 2.3059228188e+03 
1.5273660032e-05 1.0000000000e+00 1.7892318243e+03 
5.0022608678e-05 7.1108907012e-01 2.2790810158e+03 
1.8537789345e-05 1.0000000000e+00 1.7976142575e+03 
1.5678474019e-05 7.5694436257e-01 2.3017193405e+03 
1.1458405979e-05 7.6345034101e-01 2.3368847422e+03 
6.9704057020e-06 1.0000000000e+00 1.6532890132e+03 
1.5628808593e-04 7.0412930985e-01 2.3446635174e+03 
2.3672762402e-05 1.0000000000e+00 1.6516401135e+03 
6.4340607939e-05 7.1562518103e-01 2.4746660472e+03 
1.7139290625e-05 6.7091130798e-01 2.0049133885e+03 
3.3578210619e-05 6.8676163513e-01 2.1613453928e+03 
7.1107175591e-06 1.0000000000e+00 1.6803180859e+03 
8.9179172841e-06 7.3414597144e-01 2.7480469140e+03 
4.5811545539e-05 7.1191065958e-01 2.2543368474e+03 
3.7491583211e-06 7.7553607524e-01 2.4185726857e+03 
2.7548105958e-05 6.6563717961e-01 2.0122501296e+03 
4.1926130123e-05 7.0824810719e-01 2.2661934091e+03 
7.7841625926e-06 7.4054707209e-01 2.6952766163e+03 
6.1601534773e-06 7.7657645569e-01 2.2876336732e+03 
4.3153280580e-05 6.6583847120e-01 2.0708409317e+03 
6.7419163478e-05 7.1077624907e-01 2.5420737917e+03 
1.4931558707e-04 6.9882418579e-01 2.4138383542e+03 
3.6163599791e-05 7.2812258270e-01 2.2361437739e+03 
1.6067377782e-05 7.4320061773e-01 2.2535943350e+03 
1.0804838611e-04 6.9591048214e-01 2.4646995854e+03 
1.3977951483e-05 1.0000000000e+00 1.7701688009e+03 
5.2006086746e-06 7.7409140341e-01 2.4401859806e+03 
2.5053166002e-05 7.3100408644e-01 2.2599047641e+03 
3.1465742983e-05 6.8591167545e-01 1.9446940335e+03 
1.1233314163e-04 6.9540356547e-01 2.4287301710e+03 
5.1874719443e-05 7.1234285956e-01 2.2485169788e+03 
4.8885020237e-05 6.7153970660e-01 2.1437879822e+03 
1.6022036406e-05 6.9156968233e-01 1.9408993655e+03 
4.2925812500e-05 7.2154551437e-01 2.5869958063e+03 
1.3130157619e-05 6.8124614630e-01 2.0237814388e+03 
5.4028510020e-05 6.8809240154e-01 1.9384550727e+03 
1.9516130068e-05 7.3625977223e-01 2.2315001307e+03 
1.8858653519e-05 7.5021947795e-01 2.3281976230e+03 
8.8710802710e-05 7.0573703189e-01 2.4674039578e+03 
5.5402097934e-05 6.7458931597e-01 1.9894089379e+03 
9.1219723681e-06 1.0000000000e+00 1.6791556939e+03 
1.5442641898e-05 6.7227035787e-01 2.0583095704e+03 
1.8814031049e-05 7.5095505997e-01 2.2879231715e+03 
5.2642954582e-05 6.9591476636e-01 2.1884175869e+03 
2.3493679245e-05 7.4042553756e-01 2.2599425371e+03 
1.0365780808e-04 6.9938264089e-01 2.5007552948e+03 
2.5762248565e-05 7.4154543040e-01 2.1468652513e+03 
1.0591952604e-04 7.1210247594e-01 2.4370229418e+03 
1.8110531091e-05 7.5004024159e-01 2.3565654817e+03 
1.2640966319e-05 7.2714643759e-01 1.8696524892e+03 
5.0561493739e-06 1.0000000000e+00 1.3102396645e+03 
2.5113306276e-05 7.4388428340e-01 2.1672869103e+03 
6.4485430994e-05 7.0893375387e-01 2.2587848437e+03 
8.2610459596e-05 7.1180461711e-01 2.4104298419e+03 
3.4217508595e-05 7.1043822901e-01 2.1928317732e+03 
7.4307175926e-05 7.1016598419e-01 2.4091833762e+03 
1.9556720104e-05 6.7267229785e-01 2.0116774611e+03 
2.3197717969e-05 7.2268525697e-01 2.2154229971e+03 
1.1313831480e-05 7.7001244452e-01 2.1863743033e+03 
9.6259580839e-05 7.0847053535e-01 2.5085242212e+03 
6.8096972861e-05 7.1031948995e-01 2.2603099183e+03 
3.7948761334e-05 7.2179987645e-01 2.2389804669e+03 
2.7544429118e-05 7.3703226342e-01 2.3154862982e+03 
2.8922633398e-05 7.3573144838e-01 2.2511275794e+03 
1.1057992380e-05 7.4977577226e-01 2.6576761961e+03 
8.9363315594e-05 7.0597021936e-01 2.4461720680e+03 
2.8004828050e-04 6.6165436503e-01 2.6024895783e+03 
1.1300574518e-05 7.5514755290e-01 2.2783822808e+03 
1.6755629828e-04 7.0407259104e-01 2.3771474782e+03 
9.9396470130e-05 6.9919044923e-01 2.4027858477e+03 
2.9989929630e-05 7.6002222091e-01 2.3566732618e+03 
8.8499510758e-06 7.6400811724e-01 2.5025891932e+03 
6.0408788678e-05 7.0864752031e-01 2.3425256025e+03 
2.1478360740e-05 1.0000000000e+00 1.5481789781e+03 
1.7838047525e-05 1.0000000000e+00 1.3668449369e+03 
9.9397454417e-05 7.1755003897e-01 2.2869316769e+03 
8.1165433069e-05 7.0230211751e-01 2.4055511829e+03 
8.4494609669e-05 7.0559066651e-01 2.4946270255e+03 
3.8096657432e-05 7.2703813029e-01 2.2862578829e+03 
1.9853452080e-05 6.6323556737e-01 2.0778457465e+03 
2.6006496295e-05 7.3438518855e-01 2.2535003263e+03 
3.6814749847e-05 7.1625573350e-01 2.2521248009e+03 
7.4564503216e-05 7.2483537000e-01 2.2775947202e+03 
3.7276216002e-05 7.2843710921e-01 2.3387773412e+03 
8.6631716838e-06 7.6769481819e-01 2.2111721544e+03 
1.4518612077e-04 7.1075093988e-01 2.4455470424e+03 
6.9193096692e-05 7.2861013926e-01 2.4030844764e+03 
2.2838540820e-05 7.3671307553e-01 2.2356333723e+03 
5.5755279152e-05 7.0839567583e-01 2.2870211694e+03 
2.0578350561e-05 7.0717039320e-01 1.9004480558e+03 
5.2174287999e-06 7.6034548256e-01 2.5412998561e+03 
1.0409412883e-05 7.6915066200e-01 2.1783247459e+03 
8.2652744151e-05 7.1406534670e-01 2.2670343250e+03 
3.6109033890e-06 7.7554531928e-01 2.4238054116e+03 
2.3067457193e-05 7.3216772706e-01 2.6328442319e+03 
4.4651691299e-06 7.7579075353e-01 2.2635819276e+03 
8.0718757624e-05 7.0355329527e-01 2.3759466517e+03 
1.2411411108e-05 1.0000000000e+00 1.5846137017e+03 
3.8107861325e-06 7.7376822762e-01 2.4550417112e+03 
5.7162238534e-06 7.5591549364e-01 2.1199571265e+03 
2.0705093066e-05 7.1705987439e-01 2.1871958963e+03 
1.3751710406e-05 7.6153572408e-01 2.2307005167e+03 
1.1613626172e-05 7.6310966003e-01 2.2793183052e+03 
1.0780228427e-04 6.9483239380e-01 2.4572897287e+03 
5.3248404046e-06 7.7589322768e-01 2.2663767351e+03 
6.1143189037e-05 6.7988247633e-01 1.9653389497e+03 
4.3604287811e-05 6.9046343195e-01 1.9321933127e+03 
5.1652619391e-05 7.0940978004e-01 2.2636911862e+03 
3.0975502114e-05 7.2792763828e-01 2.2753548135e+03 
2.1565753594e-05 7.5426564509e-01 2.4947873161e+03 
7.6520616971e-05 7.1338527571e-01 2.3084625304e+03 
6.8667355750e-05 6.6591937004e-01 2.1130964262e+03 
1.1330660612e-05 1.0000000000e+00 1.7773357820e+03 
2.6844950413e-05 7.2891646801e-01 2.2763244336e+03 
3.6762166375e-05 7.2896576113e-01 2.2335548512e+03 
3.0613772598e-04 6.7310194512e-01 2.5495127196e+03 
5.6159246337e-05 7.1204515264e-01 2.2547782309e+03 
7.7361636686e-06 7.6078987060e-01 2.2551030219e+03 
1.6945272340e-05 7.3251795987e-01 2.2035012667e+03 
1.9777834409e-05 7.4211542986e-01 2.2830217656e+03 
8.1219864976e-06 7.6061801792e-01 2.2819584849e+03 
1.3704950238e-05 1.0000000000e+00 1.6867545890e+03 
4.1859280407e-06 7.6828090783e-01 2.5054670694e+03 
1.9221199066e-05 7.4187635958e-01 2.2484281229e+03 
4.6444253696e-05 7.4621898085e-01 2.2083631574e+03 
2.2435986838e-05 1.0000000000e+00 1.7629572665e+03 
1.3216413424e-04 6.8862584048e-01 2.5137174398e+03 
4.5940868201e-06 7.6177321535e-01 2.5704304855e+03 
8.4836529644e-05 7.0567938295e-01 2.2639815296e+03 
6.9806766836e-05 7.1519872437e-01 2.2507662319e+03 
1.2474091655e-05 1.0000000000e+00 1.5261458102e+03 
5.3143507297e-05 7.1457977927e-01 2.3338573729e+03 
7.1468147984e-05 7.2281442332e-01 2.3056446572e+03 
8.6722079341e-05 7.0129440154e-01 2.4398945593e+03 
3.8531814586e-06 7.7589014149e-01 2.4125247057e+03 
5.7183585084e-06 1.0000000000e+00 1.2055595901e+03 
1.6507191556e-05 6.8564389656e-01 1.9498698108e+03 
5.2566690271e-05 7.2790338805e-01 2.2673388787e+03 
5.4499005610e-05 6.6140244050e-01 2.0777760808e+03 
2.5057789398e-05 7.3473513609e-01 2.5493118685e+03 
5.7665899025e-05 7.1869722317e-01 2.2456941074e+03 
1.6490551924e-05 7.5277531110e-01 2.4638319416e+03 
1.7754668457e-05 7.5452697476e-01 2.3540316880e+03 
1.6827842546e-04 6.8793494372e-01 2.5358930843e+03 
1.1285330699e-04 6.9735069488e-01 2.4269587027e+03 
1.2997791899e-05 1.0000000000e+00 1.4258980809e+03 
6.5127548299e-06 1.0000000000e+00 1.3922732021e+03 
3.7767877047e-05 6.8641668195e-01 2.1364563683e+03 
3.7002656441e-05 7.3555779917e-01 2.2296074794e+03 
8.1986766829e-05 7.1705115653e-01 2.2911527712e+03 
1.0184590042e-04 7.2484840261e-01 2.3351046212e+03 
3.2677427504e-05 6.5665281424e-01 2.1165289234e+03 
1.2428311753e-05 7.5442151195e-01 2.1503995792e+03 
1.1291211547e-05 7.4979378149e-01 2.1854865708e+03 
7.8648821140e-06 7.5314296228e-01 2.1687854122e+03 
2.7037413046e-05 1.0000000000e+00 1.6054547989e+03 
7.7121714374e-05 1.0000000000e+00 1.7561304381e+03 
2.5532932616e-05 6.9646019718e-01 1.9225539841e+03 
7.1035723821e-06 6.9569441158e-01 1.9786484419e+03 
1.0855989231e-05 1.0000000000e+00 1.6066643509e+03 
6.2576885397e-05 7.2004764791e-01 2.2988377990e+03 
4.9068274418e-05 7.2854626340e-01 2.3629736692e+03 
1.0603072689e-04 6.9906876695e-01 2.4702436193e+03 
1.4741486340e-05 1.0000000000e+00 1.5409184517e+03 
1.1308101088e-05 1.0000000000e+00 1.6844346513e+03 
3.3174857899e-05 6.6809895000e-01 2.0196129531e+03 
6.3005007269e-05 6.5874411300e-01 2.0619480627e+03 
3.2644283374e-05 7.3042834644e-01 2.2750519872e+03 
9.1286869859e-05 7.0346547810e-01 2.4397012391e+03 
1.5519720678e-05 7.5319795856e-01 2.5042622473e+03 
7.9717189052e-05 7.1467768593e-01 2.3767994344e+03 
8.9511494328e-05 7.0551088165e-01 2.3590160885e+03 
1.0036501981e-04 7.0769806922e-01 2.2707123883e+03 
4.5898681177e-06 7.6928473689e-01 2.5011775467e+03 
1.8413816619e-05 7.4716498651e-01 2.4953376060e+03 
1.2941205285e-05 7.5497615992e-01 2.2810843703e+03 
2.2257135889e-05 6.6356974487e-01 2.0599422671e+03 
4.3057205572e-06 1.0000000000e+00 1.1751872432e+03 
1.8244407537e-05 7.4055867460e-01 2.4419148622e+03 
8.2998163861e-05 7.0598802518e-01 2.5273505237e+03 
3.4167942888e-05 6.6045659922e-01 2.0415967146e+03 
1.9996469999e-05 7.4952548719e-01 2.3336954858e+03 
5.3413791183e-05 7.0333331660e-01 2.2242984685e+03 
2.6724639539e-06 1.0000000000e+00 1.2503042526e+03 
1.1271504099e-04 7.1190502973e-01 2.4844649465e+03 
9.5837020962e-06 7.5342032477e-01 2.1932403956e+03 
1.3121427606e-04 1.0000000000e+00 1.7827371821e+03 
1.1057411851e-04 7.0697780434e-01 2.3529269977e+03 
2.5680376430e-05 7.6371674960e-01 2.2235989646e+03 
2.3030300016e-05 7.3966755962e-01 2.3231687434e+03 
2.3056030865e-05 7.3919566096e-01 2.2818880767e+03 
1.5133771555e-05 7.1730831987e-01 1.8884924266e+03 
3.2729295152e-05 1.0000000000e+00 1.7465997530e+03 
2.4236714313e-05 7.4749394435e-01 2.3496644360e+03 
8.8120169712e-06 7.5995381504e-01 2.2483328815e+03 
2.9380573824e-05 7.2942695407e-01 2.2434057143e+03 
2.3937315501e-05 6.7237093085e-01 2.1405914200e+03 
4.3645657999e-05 7.2086907998e-01 2.3008313280e+03 
1.1601291881e-05 7.5186147402e-01 2.1327276375e+03 
4.0252500303e-06 7.7561702948e-01 2.4320059023e+03 
4.8656947401e-05 7.1432633989e-01 2.3198793233e+03 
6.5568767642e-05 7.1347645884e-01 2.4737387271e+03 
1.6293642991e-04 6.9115535690e-01 2.5787363050e+03 
4.6959048530e-05 7.0559605764e-01 2.2694411202e+03 
1.8442527667e-05 7.3238614100e-01 2.2024453000e+03 
5.1762950411e-05 7.1851705014e-01 2.3423398951e+03 
3.3362867126e-05 7.0158880075e-01 1.9108348315e+03 
2.4819970087e-05 7.5543925423e-01 1.8395592477e+03 
1.6178257649e-04 7.0309647144e-01 2.3928920192e+03 
7.9246325679e-06 1.0000000000e+00 1.4299863010e+03 
5.0614195521e-05 7.2187939457e-01 2.3643984151e+03 
3.2686909693e-05 1.0000000000e+00 1.0564566576e+03 
1.8022936541e-05 6.9725123955e-01 1.9200428842e+03 
4.5255806917e-05 7.3440659761e-01 2.5767108688e+03 
7.9531271485e-06 1.0000000000e+00 1.0792059969e+03 
5.3177656654e-06 7.7344019023e-01 2.2222204392e+03 
2.9432282458e-05 1.0000000000e+00 1.2606017327e+03 
3.7842912571e-06 7.7675369114e-01 2.3126173372e+03 
7.5058677708e-05 1.0000000000e+00 1.6055703685e+03 
3.7029809165e-05 7.2757923292e-01 2.2863288949e+03 
1.6541641886e-05 6.9310475654e-01 1.9298747507e+03 
3.5346790171e-05 7.3405062676e-01 1.8636417623e+03 
2.5799390261e-05 6.8247605025e-01 2.0213228587e+03 
4.2102351010e-05 7.2076265669e-01 2.4158021592e+03 
5.2260333076e-05 7.1815493733e-01 2.3077956353e+03 
2.0573581527e-05 7.0655345929e-01 1.9015088943e+03 
4.8176989377e-05 7.2167732225e-01 2.2918989668e+03 
3.8656619558e-05 6.6655515702e-01 2.0214430302e+03 
9.8932847393e-06 1.0000000000e+00 1.7560121562e+03 
2.8703301641e-05 6.7155456989e-01 2.0383426910e+03 
5.0459029939e-05 7.2858828096e-01 2.2967862997e+03 
1.1444255706e-05 7.5609014665e-01 2.4100579287e+03 
2.1839400385e-05 7.3269607574e-01 2.2201555515e+03 
7.6554516397e-05 7.2757105128e-01 2.3754553916e+03 
1.7078168430e-05 7.3144871124e-01 2.2003538433e+03 
8.3842193789e-06 1.0000000000e+00 1.6303236756e+03 
2.3076744923e-05 7.4448315584e-01 2.3732524520e+03 
5.6468821972e-05 7.2532944885e-01 2.4512081842e+03 
6.2040089137e-05 1.0000000000e+00 1.6689114888e+03 
1.1998670123e-04 6.9477023922e-01 2.4316546594e+03 
3.3570539671e-05 7.2357412885e-01 2.2298040116e+03 
2.6888904851e-06 1.0000000000e+00 1.1878247062e+03 
4.8953047132e-05 7.2478328650e-01 2.4025089622e+03 
5.0032652749e-05 7.1254335521e-01 2.3142981023e+03 
4.8565011430e-05 7.1867027699e-01 2.3384556235e+03 
1.2291453017e-05 7.5023904923e-01 2.1589568468e+03 
4.1859782966e-05 7.3219438429e-01 2.3280408948e+03 
3.4767431659e-05 7.0564890124e-01 2.2143112535e+03 
4.2565050447e-05 7.2287863938e-01 2.4488263258e+03 
5.0533620164e-06 1.0000000000e+00 1.3510016053e+03 
8.2683000341e-06 7.3582313801e-01 2.7378792481e+03 
3.2793434181e-05 7.3024085063e-01 2.2252048780e+03 
5.2706209034e-05 7.3235147952e-01 2.2728984354e+03 
1.6105001712e-04 7.0120033887e-01 2.4477348960e+03 
2.0709323107e-05 7.5145384355e-01 2.4643650067e+03 
2.7813883901e-05 7.3886364304e-01 2.3681941006e+03 
1.4569807548e-04 6.9319303551e-01 2.5152674998e+03 
1.8376659984e-05 6.8867299354e-01 1.9409875041e+03 
5.2902589699e-05 7.0903912881e-01 2.3065224360e+03 
9.4494762228e-06 1.0000000000e+00 1.3454861308e+03 
1.6099817606e-05 7.5014657903e-01 2.2984779558e+03 
1.4135061725e-05 6.9556619056e-01 1.9257550239e+03 
8.3448147516e-06 7.7576860237e-01 2.2628949331e+03 
2.5570424100e-04 6.7358930443e-01 2.5887106151e+03 
8.6636205721e-06 7.7385225391e-01 2.2554474441e+03 
1.1975916197e-04 7.0697811856e-01 2.4134058232e+03 
1.8289714826e-05 7.5730054010e-01 2.1616237338e+03 
2.3896065156e-05 6.8660507018e-01 1.9438694738e+03 
5.1329205418e-05 7.1378880688e-01 2.2538503170e+03 
7.2407805617e-05 7.2342878893e-01 2.3984969488e+03 
9.8890397555e-05 7.1378774397e-01 2.2722909796e+03 
1.5431721405e-05 7.7357994663e-01 1.8287952778e+03 
1.3465140487e-04 7.1379067269e-01 2.2968368883e+03 
3.7001967648e-05 6.9000882342e-01 2.2165142445e+03 
1.0625725268e-05 7.6139896282e-01 2.1401448863e+03 
3.7051199287e-05 7.1979123720e-01 2.2398610662e+03 
5.2417377600e-05 7.2694526680e-01 2.2465611563e+03 
7.8597138780e-05 7.0380714728e-01 2.4012562264e+03 
7.7601196149e-05 7.2007005988e-01 2.3041687394e+03 
3.5942218071e-05 7.1975939598e-01 2.2645378221e+03 
8.9528499652e-05 7.4076711191e-01 2.2897144970e+03 
1.6209981195e-04 7.2539371413e-01 2.2533202450e+03 
6.6826949926e-05 6.5795663204e-01 2.1033322300e+03 
7.6730758577e-06 7.6884168560e-01 2.1843365987e+03 
5.5133266798e-05 7.2482815115e-01 2.4234587451e+03 
1.8923715084e-05 7.4080650830e-01 2.2485950732e+03 
8.5478117888e-05 7.0974333938e-01 2.2817267880e+03 
1.2536891516e-05 7.5227735460e-01 2.3195705376e+03 
6.0891246897e-06 7.7717304777e-01 2.3738030583e+03 
1.6288273054e-05 7.4524802242e-01 2.3855907671e+03 
4.0465074746e-05 7.1599000783e-01 2.2806033969e+03 
6.2474882837e-05 7.5612024403e-01 2.1097025464e+03 
3.3963677018e-05 7.2092140288e-01 2.2382730148e+03 
4.5178236747e-06 7.7608290775e-01 2.2814857866e+03 
5.9647899449e-05 7.2702757327e-01 2.3918590203e+03 
8.1455906688e-05 1.0000000000e+00 1.7320985273e+03 
1.0364230279e-04 6.9947160946e-01 2.4440935952e+03 
5.0155708506e-05 7.4042367793e-01 2.3102117451e+03 
8.9911998471e-05 7.0641325930e-01 2.4369720808e+03 
3.8242590245e-05 7.1901872837e-01 2.2759393407e+03 
1.7513668204e-05 6.8505214698e-01 2.0489320383e+03 
3.1324147992e-05 7.3076918523e-01 2.2591727587e+03 
3.3633657441e-05 6.7716595241e-01 2.1821575963e+03 
2.7386200540e-05 7.3784590180e-01 2.3503554124e+03 
6.2324993763e-06 7.4267313261e-01 1.8537931595e+03 
9.5410761109e-06 7.7698687952e-01 2.2990506355e+03 
6.4593232447e-05 1.0000000000e+00 3.0000000000e+02 
5.8165223088e-05 7.1384643294e-01 2.2627091999e+03 
1.8070527238e-05 6.6934707518e-01 2.0932380050e+03 
7.6500025261e-05 7.0527889353e-01 2.4477410542e+03 
1.4594959641e-04 6.8681649863e-01 2.5191823887e+03 
5.4834851724e-05 7.2634611532e-01 2.2660521409e+03 
4.1763087209e-05 7.1697884627e-01 2.2872271237e+03 
3.6216006376e-05 7.3723564411e-01 2.2984385303e+03 
1.5562813380e-05 6.7292541919e-01 2.0484289502e+03 
3.8690934505e-05 7.1715845631e-01 1.8839394257e+03 
3.6765943536e-05 7.3358139547e-01 2.3404354609e+03 
1.0942588817e-05 1.0000000000e+00 1.5187965138e+03 
1.2360864801e-04 7.0643010464e-01 2.3056283316e+03 
7.1544855271e-05 7.1293888212e-01 1.8940163821e+03 
4.3789875341e-05 7.1878374646e-01 2.2374139809e+03 
3.5023710157e-05 7.2630409421e-01 2.5671261220e+03 
2.2577134070e-05 7.6176244809e-01 2.1736981373e+03 
2.2137693525e-05 7.4310215754e-01 2.3243012840e+03 
4.6926621296e-05 7.2551161781e-01 2.2089577817e+03 
3.7437356047e-06 7.7356308110e-01 2.4525167964e+03 
1.5800099806e-05 7.6852161496e-01 1.8321061547e+03 
4.2222381246e-05 6.8247330179e-01 1.9589240438e+03 
7.1031904239e-05 7.1292390397e-01 2.2536350477e+03 
1.7544664566e-05 7.6609643658e-01 2.1618743310e+03 
3.2149339065e-05 7.1337847826e-01 2.2453748235e+03 
2.1153052221e-05 6.6529886924e-01 2.0354857253e+03 
5.4058604185e-05 7.0720376790e-01 2.2804554866e+03 
2.4405208639e-05 6.6362922822e-01 2.0443982261e+03 
1.4938991932e-05 1.0000000000e+00 1.7327277033e+03 
3.8634582225e-05 7.1937696745e-01 2.2629394392e+03 
1.7294069713e-05 1.0000000000e+00 3.0000000000e+02 
5.0945097670e-06 7.7564834926e-01 2.4105318754e+03 
4.5864101050e-06 7.7232628573e-01 2.2113507835e+03 
6.5523625074e-05 7.0988811147e-01 2.2647325746e+03 
1.5798212442e-05 1.0000000000e+00 1.5923348617e+03 
7.3728695105e-05 7.1832185777e-01 2.2982964638e+03 
7.7352753841e-05 7.2062414983e-01 2.3706566027e+03 
9.5062749635e-06 7.6174846183e-01 2.3165087902e+03 
3.4410574547e-05 7.2426567533e-01 2.3288690970e+03 
2.5319095217e-05 7.4774163973e-01 1.8463001936e+03 
5.2791254273e-05 7.1474727876e-01 2.4865130503e+03 
4.9814641032e-05 6.8800251831e-01 1.9420922025e+03 
6.4041346946e-05 7.2761461808e-01 2.3195066176e+03 
3.4126153435e-05 6.7929579078e-01 2.1601486731e+03 
1.3223248171e-05 1.0000000000e+00 1.7928690458e+03 
6.6684280598e-05 7.0432132199e-01 2.3397955106e+03 
1.0129754749e-04 7.0893772920e-01 2.4223805948e+03 
3.9550828171e-05 6.7842032433e-01 2.0395535348e+03 
3.5084313738e-05 7.0435633942e-01 2.1761129043e+03 
3.1665158407e-05 6.7878507761e-01 1.9659284369e+03 
7.5077315511e-05 7.0501327356e-01 2.2534912090e+03 
3.5597114195e-04 7.0170256283e-01 2.3921100001e+03 
9.1881957424e-06 7.6557628727e-01 2.2481213118e+03 
5.1087140005e-06 1.0000000000e+00 1.7895624456e+03 
4.8960732229e-06 7.7443748990e-01 2.4325101138e+03 
3.5980837122e-05 7.2063352321e-01 2.2221578820e+03 
2.8812982460e-05 7.6141714199e-01 2.3426467717e+03 
4.6659678122e-06 7.7653361411e-01 2.2854048591e+03 
2.4420293233e-05 7.3326062273e-01 2.2352896994e+03 
1.0228791218e-05 6.9984558788e-01 1.9213431622e+03 
4.4985507159e-05 7.3269342049e-01 2.2451916121e+03 
2.9344964599e-05 7.2619717041e-01 2.6622260551e+03 
3.0351668288e-05 7.4526564270e-01 2.4365062772e+03 
3.3258471728e-05 7.2931769682e-01 2.4437219465e+03 
3.8511148739e-05 6.6616860176e-01 2.1104576135e+03 
2.0649768489e-05 1.0000000000e+00 1.4292983331e+03 
1.1202648157e-04 7.0885973750e-01 2.3564515469e+03 
7.6722182691e-06 1.0000000000e+00 1.5385094942e+03 
9.9744735099e-06 1.0000000000e+00 1.6480928140e+03 
7.5312060057e-05 7.0583890042e-01 2.3198812042e+03 
7.0567176007e-05 7.0937564711e-01 2.4590329496e+03 
4.5094382822e-06 7.7697845995e-01 2.3161884327e+03 
1.9274407845e-05 7.8629157913e-01 1.8249098804e+03 
1.4421851575e-05 7.0850179468e-01 2.1376424347e+03 
9.3630361673e-05 7.0185722122e-01 2.4000784464e+03 
9.7968626013e-06 7.7528147145e-01 2.2504310281e+03 
8.3987302393e-06 7.0660756144e-01 1.9063734376e+03 
1.0726931978e-04 7.0979789552e-01 2.2701204351e+03 
7.3952440363e-05 7.0869618679e-01 2.4240289639e+03 
3.9906500521e-05 6.5929958232e-01 2.0475174177e+03 
2.2722107797e-05 6.7440392945e-01 1.9906885464e+03 
2.1596425904e-05 7.3798172495e-01 2.2844695371e+03 
8.9915536929e-05 7.0992248304e-01 2.3867638259e+03 
2.4446669251e-05 6.6151309926e-01 2.0360977937e+03 
3.1962999249e-05 7.3035175653e-01 2.5548172871e+03 
6.3764845738e-06 7.6813941650e-01 2.1718342243e+03 
2.1739355273e-05 6.9396311633e-01 1.9333572000e+03 
2.4353361934e-05 7.4614434227e-01 2.2633456370e+03 
3.4277118999e-05 7.3455259808e-01 2.3003390601e+03 
6.5142766365e-05 7.1782559555e-01 2.4843749465e+03 
7.2968853304e-05 7.1107132912e-01 2.5137769619e+03 
2.2055925242e-05 7.3539431878e-01 2.2456680883e+03 
1.8596961696e-05 6.7417720482e-01 2.0725264644e+03 
2.5831408673e-05 7.3994808438e-01 1.8530334967e+03 
7.7765664883e-06 1.0000000000e+00 1.5107104369e+03 
2.0066018757e-05 7.3659082902e-01 2.2374874267e+03 
2.5462752984e-05 7.4222922210e-01 2.3306400114e+03 
1.3026234297e-05 7.5034139623e-01 2.3869628987e+03 
8.7852760267e-05 7.0733515837e-01 2.3473777641e+03 
