# Supplementary material for: Atmospheric CO2 levels from 2.7 billion years ago inferred from micrometeorite oxidation
Source: Sci Adv. 2020 Jan 22;6(4):eaay4644. doi: 10.1126/sciadv.aay4644 (PMC6976288; doi:10.1126/sciadv.aay4644)
Supplement: Data file S1 [file aay4644_Data_file_S1.zip › co2_atmos_with_o2/co2_18/clean_results.dat]

Radius [m]       Fe Area [frac]    Max Temp [k]    
8.8857978507e-05 6.7329984803e-01 2.3727459621e+03 
2.0161037572e-05 6.9864674687e-01 2.2342418857e+03 
5.3007643048e-05 6.8141752260e-01 2.2940056645e+03 
1.0574840499e-04 6.7292687675e-01 2.4399580279e+03 
6.6004728953e-05 6.8608891757e-01 2.2911009021e+03 
2.9337091395e-05 7.3851151163e-01 1.8366477425e+03 
1.1373246570e-04 6.8004780207e-01 2.3404561389e+03 
7.1909001339e-05 6.8988390565e-01 2.3054183343e+03 
3.9337680892e-06 7.4993445359e-01 2.4420281220e+03 
1.1574262737e-05 1.0000000000e+00 1.7369510956e+03 
2.5249586511e-05 6.3400869927e-01 2.0170230441e+03 
2.9116388937e-05 1.0000000000e+00 1.6372092323e+03 
6.0021978441e-06 7.4689509642e-01 2.2309881472e+03 
6.4107050932e-05 6.7260260340e-01 2.2950118902e+03 
2.6676394192e-05 7.0767059444e-01 2.6396452022e+03 
4.1709490865e-05 6.8509277103e-01 2.3100683530e+03 
1.0008345590e-05 1.0000000000e+00 1.4070537764e+03 
8.6523512646e-05 6.8221931747e-01 2.5380917319e+03 
6.5900072866e-05 6.5939211942e-01 2.2392794658e+03 
1.0205746887e-04 6.6731207306e-01 2.4404729699e+03 
1.2639984600e-05 7.2605627005e-01 2.5815130701e+03 
2.5397884556e-05 7.1490183725e-01 2.3207321164e+03 
1.4658073389e-05 7.2272529741e-01 2.3487658922e+03 
1.7693574774e-05 7.2125991148e-01 2.1813861577e+03 
1.2779612100e-05 7.2149112720e-01 2.5389709445e+03 
1.0453367259e-05 1.0000000000e+00 1.6672788141e+03 
5.8968444895e-06 7.5106432450e-01 2.3145971295e+03 
1.2858942517e-04 7.0290707988e-01 2.2791841279e+03 
3.7899584163e-06 1.0000000000e+00 1.4300231402e+03 
2.5439665197e-05 7.0133740541e-01 2.2748444054e+03 
1.4804785194e-04 6.6464421709e-01 2.4454121816e+03 
7.8686482720e-05 6.8523181036e-01 2.4619594516e+03 
6.8172065664e-06 1.0000000000e+00 1.7957324024e+03 
6.4676010557e-06 7.4462598446e-01 2.4258187967e+03 
1.1786181004e-04 6.8487955372e-01 2.3909982197e+03 
5.4187039559e-06 1.0000000000e+00 1.4167272740e+03 
1.4172076422e-04 6.7249093484e-01 2.5146748045e+03 
1.0472583126e-04 6.7611741282e-01 2.3802385255e+03 
2.0288423583e-04 6.4060353475e-01 2.5894965394e+03 
2.2235937362e-05 1.0000000000e+00 1.7284676591e+03 
8.0983372679e-06 7.3744875812e-01 2.2507391590e+03 
6.3955453309e-06 1.0000000000e+00 1.4712210679e+03 
9.6980189183e-06 7.5001670106e-01 2.2760740869e+03 
3.9088127368e-06 7.5015677189e-01 2.2849493755e+03 
4.5592378359e-05 1.0000000000e+00 1.3598826510e+03 
4.2948273739e-05 7.1215321732e-01 2.3229304197e+03 
6.0746811310e-05 6.7444285215e-01 2.3103067660e+03 
9.0253135043e-06 1.0000000000e+00 1.2005760984e+03 
5.0004471784e-06 7.4556154391e-01 2.2217707118e+03 
2.7131047431e-05 7.0854407857e-01 2.3620204801e+03 
1.0511749662e-04 6.6465114820e-01 2.5078732407e+03 
1.0595132192e-05 7.1726682621e-01 2.6971733994e+03 
8.0690988273e-06 1.0000000000e+00 1.5603611827e+03 
3.7865606209e-05 7.0334157292e-01 2.2752599525e+03 
1.1251549425e-04 6.5801527980e-01 2.6442063703e+03 
1.8252185503e-05 6.3849276095e-01 2.1236887424e+03 
2.5083274931e-05 6.9589789296e-01 2.2320737182e+03 
8.2307387040e-05 6.7628121055e-01 2.3118775961e+03 
5.5249158376e-05 6.8420877984e-01 2.3805580416e+03 
8.0607791259e-05 6.7227420388e-01 2.3608029632e+03 
6.2502013980e-06 1.0000000000e+00 1.4856181261e+03 
2.4967486235e-05 7.0869937752e-01 2.3141957683e+03 
1.1383086992e-04 6.7061576948e-01 2.4119224959e+03 
2.0272562622e-05 7.1721167848e-01 2.2955531391e+03 
2.8836484048e-05 6.3275990789e-01 2.0817500035e+03 
9.0474136152e-06 7.5109562438e-01 2.3338626540e+03 
7.3729245754e-06 7.3390957625e-01 2.5331221585e+03 
1.4436563702e-05 6.5398844298e-01 1.9612416511e+03 
4.7230335355e-06 7.4763166386e-01 2.4705163230e+03 
2.4212295881e-05 7.1077665510e-01 2.3523364414e+03 
7.6969156077e-06 1.0000000000e+00 1.5988283738e+03 
4.4726493809e-06 7.4919942485e-01 2.2668196270e+03 
7.3768547020e-05 6.7729358249e-01 2.5595493832e+03 
1.3674575558e-05 6.9929087823e-01 1.8732584482e+03 
2.4956102406e-05 7.0560130669e-01 2.2712932308e+03 
6.2191888624e-05 6.8256252780e-01 2.4886656546e+03 
3.4445865402e-05 7.1086858715e-01 2.2432757713e+03 
3.0814370965e-05 6.8464779554e-01 2.2639164747e+03 
1.2113926791e-04 6.6008790352e-01 2.4841629324e+03 
1.4134998097e-05 7.0110558931e-01 2.2048579221e+03 
1.4915522412e-05 7.1355511719e-01 2.1874373932e+03 
4.5861084022e-06 7.4228553362e-01 2.5129536246e+03 
7.7726408923e-05 6.8309413527e-01 2.4129776659e+03 
3.2765349621e-05 6.9943645341e-01 2.2900850852e+03 
1.1440402415e-04 6.7260034691e-01 2.4178586586e+03 
1.2611716845e-05 1.0000000000e+00 1.8010310151e+03 
1.1428732258e-05 6.5249256901e-01 1.9696086098e+03 
1.1249956661e-04 6.6749944970e-01 2.4707262364e+03 
3.3936473165e-05 6.7507981884e-01 2.2366268434e+03 
8.2201889019e-05 6.7355770198e-01 2.2967354528e+03 
5.1212921504e-05 6.2790958330e-01 2.0668139318e+03 
5.2229633718e-05 6.2268393283e-01 2.0907229140e+03 
7.9657946529e-05 6.7276116595e-01 2.5191309576e+03 
3.0869824362e-05 6.9173476677e-01 1.8823901070e+03 
1.2231521473e-05 7.2655348897e-01 2.2293860806e+03 
2.8865129462e-05 6.9806445875e-01 2.2932696343e+03 
5.3987893826e-05 6.9394027571e-01 2.2394781770e+03 
4.6341504171e-05 6.9583335205e-01 2.3109558538e+03 
8.2913254563e-05 6.7149334674e-01 2.4450276146e+03 
4.6092566918e-05 6.8702540781e-01 2.3262876009e+03 
1.0812681013e-05 1.0000000000e+00 1.7256893273e+03 
4.8372303302e-05 7.1065240012e-01 2.3450138895e+03 
3.3991597815e-05 1.0000000000e+00 1.5328549599e+03 
4.6795899316e-05 6.7790843614e-01 2.2845265207e+03 
1.8130937696e-05 6.4552884174e-01 1.9925795430e+03 
1.2320146671e-04 6.7999466964e-01 2.3687397139e+03 
7.2475919957e-05 6.9965363799e-01 2.3384051516e+03 
1.5045297057e-05 1.0000000000e+00 1.7073305730e+03 
1.2641291092e-04 6.6304731110e-01 2.5757121132e+03 
4.8242644055e-05 6.8901425951e-01 2.4676821720e+03 
4.4160860064e-05 6.9032886812e-01 2.3874363830e+03 
7.5983816675e-05 6.7882302836e-01 2.3694206406e+03 
1.2308334508e-05 7.2778723150e-01 2.2960936138e+03 
2.0690280633e-05 1.0000000000e+00 1.5878910809e+03 
2.3962849593e-06 1.0000000000e+00 1.2218009951e+03 
1.7992716757e-04 6.7376195914e-01 2.4686860401e+03 
4.8304663295e-05 7.0624056773e-01 2.2043613833e+03 
1.0486835453e-05 6.7550533419e-01 1.9122322602e+03 
1.1772318755e-04 6.9382222391e-01 2.3691355626e+03 
3.9870805521e-05 6.3563157395e-01 2.0118662153e+03 
1.3688903490e-05 7.2637526833e-01 2.2540473034e+03 
1.2335438626e-05 7.1044111196e-01 1.8611699074e+03 
2.4840260914e-05 6.6256098462e-01 1.9373657251e+03 
9.6142510144e-06 1.0000000000e+00 1.7370811239e+03 
3.5093381598e-05 6.9908617934e-01 2.3160532030e+03 
2.7856262513e-05 6.3123191505e-01 2.0358915809e+03 
1.7825382017e-05 7.4900482220e-01 1.8317749930e+03 
3.3948148809e-05 7.0677783083e-01 2.3158625173e+03 
9.9462496618e-05 6.7186254864e-01 2.3804335474e+03 
4.7040194763e-05 6.7292362253e-01 2.2791893350e+03 
2.6365870384e-05 6.3723069454e-01 2.0134040727e+03 
4.1993397828e-06 7.4961351551e-01 2.4430191749e+03 
4.1031522655e-06 7.4891544636e-01 2.3402525108e+03 
6.8342253961e-05 6.3892506588e-01 2.2012251400e+03 
6.6962191561e-05 6.7907205497e-01 2.3338414963e+03 
1.2123025349e-05 1.0000000000e+00 1.1168436066e+03 
3.1040575724e-05 6.6094254181e-01 2.1663213061e+03 
2.9450701435e-05 7.0547585991e-01 2.2614136930e+03 
1.7901522525e-05 1.0000000000e+00 1.6611381339e+03 
3.9155817640e-05 6.9298290170e-01 2.2512385721e+03 
3.9185767168e-05 6.2243685745e-01 2.1117371626e+03 
1.3163101537e-05 7.2494059789e-01 2.2610423237e+03 
1.4663711447e-05 7.0708088359e-01 2.2101707326e+03 
1.5146505317e-05 7.1317873808e-01 2.2209254335e+03 
2.0435643421e-05 7.1052655799e-01 2.4221847742e+03 
1.4715060724e-05 7.1616128895e-01 2.1810432133e+03 
9.5863263727e-05 6.7392904385e-01 2.3703818138e+03 
2.9119359913e-06 1.0000000000e+00 7.8786497626e+02 
3.9674756888e-05 6.4407216011e-01 1.9808733852e+03 
9.1684632554e-06 7.3507357888e-01 2.2974761444e+03 
2.1043501709e-05 6.2954399652e-01 2.1054972934e+03 
1.4173077150e-05 6.4330016101e-01 2.0002707830e+03 
3.6759287476e-05 6.9456029095e-01 2.6756578969e+03 
4.3191681148e-06 7.4933696880e-01 2.4414462173e+03 
4.5086663045e-05 6.9008408722e-01 2.4673907674e+03 
2.9957120063e-05 7.1183035162e-01 2.3464778800e+03 
2.4036408204e-05 6.9545518466e-01 2.7377393112e+03 
1.1049472885e-04 6.2214353563e-01 2.1160565077e+03 
4.3274406289e-05 6.8343750167e-01 2.2893920428e+03 
6.3162409483e-06 7.4146183432e-01 2.4366479951e+03 
2.0899175307e-04 6.7349361174e-01 2.3268428038e+03 
4.2243259405e-05 6.2940016560e-01 2.0868418100e+03 
2.0291501056e-04 6.5233079706e-01 2.5101423560e+03 
3.9411820276e-06 7.5000835360e-01 2.4385897863e+03 
1.4853778498e-05 6.7697225868e-01 2.1747364531e+03 
3.3432041778e-05 6.9832193383e-01 2.3062434363e+03 
1.9522893624e-05 7.2231729622e-01 2.3649782612e+03 
2.3292230957e-05 6.7154520613e-01 2.2071105460e+03 
1.1234032148e-04 6.6404889191e-01 2.4413682691e+03 
2.7559971549e-05 6.3565582407e-01 2.1670284146e+03 
1.1695245778e-05 1.0000000000e+00 1.6006767307e+03 
3.7517368283e-05 7.1133128581e-01 1.8590228228e+03 
6.2838719660e-05 6.9083276571e-01 2.2667204098e+03 
1.5962072445e-05 6.7668789541e-01 1.9137612488e+03 
7.8608168620e-05 6.4228768685e-01 2.1734528677e+03 
1.1968747615e-04 6.6593747286e-01 2.5365304621e+03 
1.2464778370e-04 6.6860918602e-01 2.4287577067e+03 
1.6707301296e-05 1.0000000000e+00 1.5295454071e+03 
2.8524024395e-06 1.0000000000e+00 1.0700555098e+03 
1.5816184561e-05 6.9138128963e-01 1.8851285620e+03 
5.8324206586e-05 6.8831362491e-01 2.3322081899e+03 
3.5704019643e-05 6.9553137907e-01 2.3425139004e+03 
2.1331914016e-05 6.7760092156e-01 1.9094205091e+03 
7.4455423660e-05 6.7424843485e-01 2.3569451798e+03 
7.9390708222e-05 6.7681155284e-01 2.2919637995e+03 
8.0737774391e-06 7.4268944585e-01 2.5037438491e+03 
9.3671907709e-06 1.0000000000e+00 1.6707304215e+03 
1.9155177863e-05 6.5795234565e-01 1.9488263636e+03 
5.6885126489e-05 6.7730571841e-01 2.3289877839e+03 
5.5479344278e-06 1.0000000000e+00 1.3151350775e+03 
4.0807931578e-05 6.9201088385e-01 2.3999239638e+03 
1.3571777982e-05 6.6385565643e-01 2.1494022049e+03 
6.4654136977e-05 6.8225728673e-01 2.2847442540e+03 
2.4736685536e-05 7.1008374841e-01 2.3094561726e+03 
5.6977309875e-05 6.7412810129e-01 2.3127747659e+03 
1.6741083860e-05 7.2391880487e-01 2.3402021682e+03 
2.9388378979e-05 6.3901024746e-01 1.9991757893e+03 
1.0272722468e-04 6.7074871734e-01 2.4547237900e+03 
6.8354490241e-05 6.8011620467e-01 2.2955616174e+03 
7.5199376139e-06 7.2104737318e-01 2.6503008637e+03 
7.1406901025e-05 6.7299702009e-01 2.3479437748e+03 
3.3239822873e-05 6.7776257007e-01 1.9050316845e+03 
2.1220813457e-05 6.4015009844e-01 2.0186410927e+03 
6.5515215409e-05 6.8602399664e-01 2.4330116111e+03 
6.1621739234e-05 6.8379512856e-01 2.3026974572e+03 
2.3124452191e-05 7.1906768716e-01 2.3898697735e+03 
2.4176369393e-05 7.0772860376e-01 2.2390704278e+03 
2.5830732332e-05 6.9582559377e-01 1.8770893758e+03 
4.5087751784e-05 6.2986834303e-01 2.1387550366e+03 
1.7319336192e-05 7.1739099751e-01 2.5466163222e+03 
3.0222529572e-06 1.0000000000e+00 1.0201289722e+03 
2.1225745395e-04 1.0000000000e+00 3.7136108458e+02 
2.2793787488e-05 6.3329409639e-01 2.0632100413e+03 
2.5271908791e-05 7.0030019016e-01 2.2311042205e+03 
5.1319282431e-06 6.7379153851e-01 2.0635622017e+03 
1.2637983930e-04 1.0000000000e+00 3.0000000000e+02 
1.7244611399e-05 7.0112476042e-01 1.8720635749e+03 
4.1123606563e-06 7.5071970722e-01 2.3218886797e+03 
7.3165331828e-05 7.0053419509e-01 2.3139370729e+03 
7.8554656364e-05 6.7934344484e-01 2.4400479653e+03 
2.2338724635e-04 6.4380873849e-01 2.5414500378e+03 
6.1741160694e-05 6.8361480941e-01 2.5808415866e+03 
7.7680219066e-05 6.9291408716e-01 2.3386189292e+03 
6.9889188276e-06 7.4300079624e-01 2.4679173975e+03 
1.2901061224e-05 1.0000000000e+00 1.7856313516e+03 
2.1812513659e-05 6.9202173948e-01 2.2087680973e+03 
7.3882934356e-05 6.4693471586e-01 2.2271474740e+03 
4.4695291639e-05 6.8203906920e-01 2.2957454151e+03 
9.9125401194e-05 6.7680891904e-01 2.2840525501e+03 
1.1363032279e-05 7.2813575513e-01 2.2752967886e+03 
2.8876555690e-05 7.0238712223e-01 2.3285789797e+03 
4.0946385051e-06 7.4746519487e-01 2.4753921444e+03 
5.0916075094e-05 6.9102262554e-01 2.4303137287e+03 
4.1589587183e-05 6.2911567410e-01 2.0477498559e+03 
2.5099275886e-05 7.3037143559e-01 2.3245755163e+03 
8.6068376031e-06 7.3543893502e-01 2.3147982397e+03 
8.6467834727e-06 1.0000000000e+00 1.4974533269e+03 
3.1112490150e-06 1.0000000000e+00 1.4356195573e+03 
4.0717906253e-06 7.5054917550e-01 2.3480572874e+03 
1.9522720115e-04 6.8537732348e-01 2.3450188765e+03 
2.2860694491e-05 6.7589199666e-01 1.9090334776e+03 
9.2200969257e-06 1.0000000000e+00 1.5255204495e+03 
4.6075669170e-06 1.0000000000e+00 1.4950184384e+03 
6.3977301153e-06 7.4291064377e-01 2.5204529865e+03 
2.4195052228e-05 7.1584560525e-01 2.2530333066e+03 
5.9537486602e-05 6.9802343772e-01 2.2392763365e+03 
2.2038581135e-05 6.3670443809e-01 2.0106287898e+03 
6.5914559605e-05 6.8695854854e-01 2.2518502584e+03 
1.4259491227e-05 7.2006432795e-01 2.2587876181e+03 
1.0894086344e-04 7.0871303396e-01 2.2716150770e+03 
3.7654061474e-05 7.0570751767e-01 2.2886571750e+03 
1.4260369701e-05 6.9304359163e-01 1.8811494830e+03 
3.1132001196e-05 7.0180477582e-01 2.4215447280e+03 
5.7146282941e-06 7.5068584006e-01 2.2978446190e+03 
7.2572353112e-05 6.7365798442e-01 2.3769976056e+03 
6.1024398012e-06 1.0000000000e+00 1.6888941981e+03 
1.0255285636e-04 6.8360636752e-01 2.4490390209e+03 
1.0162540278e-04 6.7386899953e-01 2.3743855699e+03 
1.0868522585e-05 7.4055696593e-01 2.3180385351e+03 
1.6429096802e-05 7.1693306749e-01 2.4131222473e+03 
3.1676464610e-05 7.0409760643e-01 2.2080152708e+03 
4.1955885643e-05 6.9269872534e-01 2.6512434445e+03 
6.2798107021e-05 6.8724405320e-01 2.3721903154e+03 
4.9619510584e-06 1.0000000000e+00 1.3482462054e+03 
2.7943665538e-05 6.6618443655e-01 2.2222629717e+03 
1.7111581970e-05 1.0000000000e+00 1.7984379957e+03 
6.3822706382e-06 7.4635108472e-01 2.3135195686e+03 
6.5659362254e-05 6.7434421237e-01 2.3408894889e+03 
1.6233521769e-05 1.0000000000e+00 1.8024427819e+03 
9.9275396239e-05 6.7787790277e-01 2.4133174744e+03 
8.9431984374e-05 6.7491508865e-01 2.4371833909e+03 
1.6986234584e-04 6.2844443078e-01 2.1596611775e+03 
1.0122340585e-04 6.6867956585e-01 2.4140281485e+03 
5.5962723588e-05 7.0098902084e-01 2.2486051667e+03 
1.2940049651e-04 6.5654303248e-01 2.5998639367e+03 
3.8550470261e-04 1.0000000000e+00 3.0000000000e+02 
1.4051916984e-05 1.0000000000e+00 1.8026084278e+03 
3.3563391576e-05 7.0649038226e-01 2.2532466141e+03 
8.6443298854e-06 7.4641549599e-01 2.4805960854e+03 
5.2998722712e-05 6.8821008058e-01 2.3280011068e+03 
4.4071461537e-05 6.2537836230e-01 2.1532623467e+03 
3.8589372238e-06 7.4492905539e-01 2.4958072826e+03 
8.4677262367e-06 1.0000000000e+00 1.5742083756e+03 
1.1399376969e-05 7.2646904059e-01 2.4476608805e+03 
4.7110576619e-05 1.0000000000e+00 3.0803877707e+02 
3.9673200368e-06 1.0000000000e+00 1.5125202306e+03 
7.3179945173e-05 6.7390199563e-01 2.2946614796e+03 
7.4385279712e-06 7.5051632397e-01 2.2975004567e+03 
6.3071280096e-05 6.8326835047e-01 2.2767742684e+03 
5.3575947400e-05 6.9093813315e-01 2.3850817504e+03 
2.9790229115e-06 1.0000000000e+00 6.1825387658e+02 
1.0785078746e-05 7.3032977556e-01 1.8428984458e+03 
2.1998481129e-05 6.6890385678e-01 1.9237343228e+03 
3.4122727432e-05 6.2900947966e-01 2.1762132897e+03 
5.2103512028e-06 7.4615875057e-01 2.3249723986e+03 
9.6504205973e-05 6.7277445229e-01 2.5768588931e+03 
3.6202808203e-05 6.9489221154e-01 2.6481293375e+03 
4.2743915857e-05 6.7957914677e-01 2.2834376893e+03 
1.5426723703e-04 6.8274561747e-01 2.4214490035e+03 
1.3824475480e-05 1.0000000000e+00 1.7550106773e+03 
1.5601710216e-04 6.5809739255e-01 2.4871246143e+03 
1.3003447673e-05 1.0000000000e+00 1.3709332544e+03 
2.5711703464e-05 7.1449369500e-01 2.1834184164e+03 
3.8838948754e-05 6.8045982753e-01 1.9010772942e+03 
1.8503485007e-05 7.1775912971e-01 2.6102184404e+03 
3.1535653249e-05 6.2926431646e-01 2.0375574085e+03 
1.0114527925e-05 1.0000000000e+00 1.6530165837e+03 
9.8845114285e-06 7.4801907512e-01 2.2401864529e+03 
6.0655162456e-05 6.9520508807e-01 2.2635806553e+03 
2.1571410877e-05 6.3375442205e-01 2.0261423182e+03 
1.3638469181e-05 6.4843566698e-01 1.9851625387e+03 
3.1457704814e-05 6.3431448241e-01 2.0347234197e+03 
6.4253007886e-05 6.7561186434e-01 2.2772120863e+03 
6.8608981764e-06 1.0000000000e+00 1.6093248719e+03 
1.7620132633e-04 6.7913479325e-01 2.4520022007e+03 
9.6460868398e-06 7.4277079056e-01 2.5096538929e+03 
4.2703784768e-06 6.6579519557e-01 1.9593691926e+03 
6.7317548367e-05 6.7682421069e-01 2.3366547242e+03 
6.4619163236e-06 7.4840028988e-01 2.2482412658e+03 
1.0054766989e-05 6.6207882002e-01 1.9437985414e+03 
5.9223671832e-06 7.4172943018e-01 2.2698015372e+03 
7.2007375475e-05 6.8022116800e-01 2.4227275460e+03 
4.1410120728e-05 6.9743896677e-01 2.3143715892e+03 
2.5782695206e-05 6.4529968033e-01 1.9913753237e+03 
1.0457006882e-05 7.2533685852e-01 2.2032401800e+03 
2.7355357138e-05 1.0000000000e+00 1.5478301701e+03 
1.7448256522e-05 7.0002655354e-01 1.8731345856e+03 
1.2271153813e-04 6.7910721789e-01 2.3169070440e+03 
1.0367063683e-04 6.6349634734e-01 2.4444146322e+03 
1.0359526054e-04 6.7558162441e-01 2.3460148959e+03 
5.2389052597e-05 6.7452050522e-01 2.2772158931e+03 
2.0764181369e-05 1.0000000000e+00 1.6301950586e+03 
2.5490793828e-05 6.2724376708e-01 2.0496596693e+03 
9.7878529756e-06 6.6690650454e-01 1.9530523198e+03 
4.7622614787e-05 6.3565925939e-01 2.1606081999e+03 
1.0374354631e-05 7.2683969357e-01 2.2653691661e+03 
5.4964099875e-05 6.9611596646e-01 2.2876518718e+03 
2.8870470897e-05 7.0992829654e-01 2.3906567855e+03 
5.0366597430e-05 7.1436199693e-01 2.5029360427e+03 
3.9905738631e-05 7.0091421441e-01 2.3755122269e+03 
5.0538092272e-06 7.5181080359e-01 2.3981488016e+03 
1.7094336255e-05 6.9441367862e-01 2.1679392708e+03 
7.2437917544e-05 1.0000000000e+00 1.7882978806e+03 
6.5559220269e-05 6.9376164277e-01 2.2523494461e+03 
8.1678974337e-06 1.0000000000e+00 1.7054173394e+03 
1.9407661134e-05 6.7240418372e-01 1.9350785308e+03 
2.1755038978e-05 7.1715961715e-01 2.3060459888e+03 
3.2674543557e-05 6.2392798089e-01 2.0717191979e+03 
8.2881855987e-05 1.0000000000e+00 3.6183292227e+02 
1.9739026645e-05 6.5799175154e-01 1.9567528942e+03 
5.3518180408e-05 7.1085273874e-01 2.4201979500e+03 
3.2856856717e-05 7.0399869077e-01 2.4662335640e+03 
2.5336534934e-05 6.9849600566e-01 2.2423785701e+03 
4.0315855458e-05 6.8210497190e-01 2.2646829924e+03 
1.7802282255e-05 7.2770194210e-01 1.8446512465e+03 
4.7204085974e-05 6.8331157749e-01 2.2771703238e+03 
4.1101964717e-05 6.9266528213e-01 2.3988265510e+03 
2.5776640198e-05 7.1551084231e-01 2.1979084392e+03 
4.4131199684e-05 6.7775295223e-01 2.2818714765e+03 
4.7141069407e-05 6.9556925742e-01 2.2430717548e+03 
1.1519581143e-04 7.1679995323e-01 2.1599213389e+03 
2.9134783188e-05 7.0008835004e-01 2.2715363755e+03 
5.6472973769e-05 6.8770741663e-01 2.3878707941e+03 
4.3640911260e-05 7.0562013627e-01 2.1971358330e+03 
2.3565554798e-05 6.5123762966e-01 1.9912969637e+03 
8.1920816202e-05 6.9743117275e-01 2.3366319278e+03 
5.5107940334e-05 6.9644992070e-01 2.4410716434e+03 
6.2771921893e-05 6.8626525394e-01 2.4470375634e+03 
1.3686186360e-04 6.5601783694e-01 2.4903032742e+03 
2.2191493710e-05 7.0852428018e-01 2.2762040196e+03 
2.1971390469e-05 7.1347614283e-01 2.2256534130e+03 
2.8107103057e-05 6.9916178485e-01 2.2417608339e+03 
3.7760905989e-05 6.9678590416e-01 2.3200695511e+03 
5.0196726094e-05 6.9724532228e-01 2.4853606045e+03 
4.2180874027e-05 6.6104719359e-01 2.2357582321e+03 
2.3151755282e-05 7.1006670953e-01 2.3608798799e+03 
4.4491143179e-05 6.6495925003e-01 2.2232810554e+03 
3.5233957067e-05 6.2694397672e-01 2.0520250732e+03 
2.6489836373e-05 1.0000000000e+00 1.7993148756e+03 
1.8001877841e-04 6.4427202672e-01 2.5588596731e+03 
1.0267015482e-04 6.8198341807e-01 2.4306159274e+03 
6.7956786764e-05 6.9670395488e-01 2.4079767378e+03 
5.6516086661e-05 6.9352620736e-01 2.2845448338e+03 
7.8557725176e-06 7.4988487878e-01 2.2810272939e+03 
3.5427787342e-05 1.0000000000e+00 1.1156212455e+03 
1.5225740751e-04 6.6971901266e-01 2.4684302595e+03 
1.0285583391e-05 7.1363159303e-01 2.1819509038e+03 
1.4558446947e-04 6.6748495222e-01 2.4815609786e+03 
1.0687362073e-05 7.1738152968e-01 2.1897451528e+03 
4.5094896662e-06 7.4759701737e-01 2.2367621214e+03 
2.0843298004e-05 7.1037757005e-01 2.2540376553e+03 
1.9986228987e-04 6.4042774176e-01 2.5991288912e+03 
2.0856102129e-05 1.0000000000e+00 1.5646153651e+03 
1.9563035714e-05 7.3972779270e-01 1.8362830274e+03 
1.4267147207e-05 7.2053313713e-01 2.2241109057e+03 
8.8073490222e-06 7.3362103607e-01 2.2291583909e+03 
1.5773177707e-05 6.9891591929e-01 2.2175609045e+03 
2.5985737761e-04 6.7299861132e-01 2.2970109507e+03 
1.7118582122e-04 6.5789630784e-01 2.4824124734e+03 
7.1283345660e-05 6.8984388457e-01 2.4846507163e+03 
5.7841035484e-05 6.4794783192e-01 2.2265176186e+03 
6.2851540565e-06 7.3361583142e-01 2.5609657753e+03 
2.7091733981e-05 6.6402103513e-01 2.1754355459e+03 
2.6511223602e-05 1.0000000000e+00 1.7822588605e+03 
3.5042535746e-05 7.2003395133e-01 2.2301739041e+03 
3.7404884337e-05 6.9776341301e-01 2.4082928240e+03 
4.0015724171e-05 6.2551755106e-01 2.0595288103e+03 
7.0001307400e-05 6.3797221685e-01 2.0112722137e+03 
3.0032891631e-05 7.0546248120e-01 2.3851540529e+03 
1.1776464389e-05 7.2243427511e-01 2.1833402111e+03 
5.0514599741e-05 6.7970393334e-01 2.2824269648e+03 
3.8081535370e-05 6.8975556428e-01 2.2887279574e+03 
4.6080146694e-05 7.3836145360e-01 2.2487123791e+03 
5.4186884358e-05 6.8511429890e-01 2.2700670193e+03 
4.9157278994e-05 6.8878371853e-01 2.3500847423e+03 
3.5435654424e-05 7.5213987947e-01 1.8298691213e+03 
3.4300806802e-05 6.5527646497e-01 2.2239570830e+03 
1.8801973900e-05 6.8565243238e-01 1.8964277102e+03 
2.9793406327e-05 7.0630046581e-01 2.3071909943e+03 
5.9828332906e-05 6.3775650028e-01 2.0949522598e+03 
1.5571581662e-04 6.6260394194e-01 2.4937284729e+03 
4.1582860735e-05 7.0074930076e-01 2.3621948926e+03 
2.8948019226e-05 7.1222631811e-01 2.4870102854e+03 
3.8470931344e-05 6.3055123929e-01 2.0335477674e+03 
7.4330878948e-05 6.9825375622e-01 2.3761211260e+03 
2.9480019198e-05 1.0000000000e+00 1.8052277612e+03 
2.7314161151e-05 7.0867306273e-01 2.2598485350e+03 
1.2882332208e-05 1.0000000000e+00 1.5202127551e+03 
1.5789963104e-05 1.0000000000e+00 1.4998818460e+03 
1.0325821610e-04 6.7395917075e-01 2.5745350508e+03 
4.8967707333e-05 6.2386028082e-01 2.0955174524e+03 
5.7030311203e-05 6.2638439794e-01 2.0936890246e+03 
1.0709353334e-05 7.3593202735e-01 2.5053528674e+03 
1.0175480944e-04 6.8765983052e-01 2.3488181105e+03 
5.4504612865e-05 6.8763973189e-01 2.3194577930e+03 
5.0887676698e-05 6.8388049133e-01 2.6255077009e+03 
5.4835482634e-05 6.9777777432e-01 2.4123135150e+03 
2.5701094252e-05 6.8859177035e-01 2.2347637551e+03 
6.9435962061e-05 6.7964785964e-01 2.3583935381e+03 
1.3123787410e-05 1.0000000000e+00 1.7792535405e+03 
2.3470769878e-04 6.7240672782e-01 2.3818175223e+03 
2.0068502309e-06 1.0000000000e+00 6.6421702600e+02 
1.4363997494e-05 7.2132990405e-01 2.4242033192e+03 
2.7577252536e-04 6.8130946918e-01 2.3910663947e+03 
5.5077209654e-05 6.7935952937e-01 2.3046810602e+03 
1.7267105782e-04 6.4556147245e-01 2.5581636688e+03 
8.1838151472e-06 7.4088852702e-01 2.2591462734e+03 
4.5138807155e-06 7.4158514007e-01 2.1890530691e+03 
7.3961963804e-05 6.7776478872e-01 2.3153615575e+03 
5.9460037729e-06 1.0000000000e+00 1.5332670424e+03 
1.3719594805e-04 6.7366772921e-01 2.4058413331e+03 
6.7352349105e-05 6.9477250525e-01 2.3158638558e+03 
3.4167383018e-05 6.9216822694e-01 2.3023707498e+03 
5.0204825544e-05 6.8662804953e-01 2.2665990982e+03 
2.2643490880e-05 7.0034023579e-01 2.2361507010e+03 
1.7291622687e-04 6.5727693031e-01 2.5118360800e+03 
1.2695210060e-04 6.6912565230e-01 2.4374883990e+03 
4.3558389487e-06 7.4877184808e-01 2.2563837749e+03 
1.3417715683e-05 7.2138848715e-01 2.5503303337e+03 
2.9188152071e-05 7.2223978666e-01 2.2787144726e+03 
1.0651118616e-04 6.7780280464e-01 2.4327211177e+03 
4.4484260697e-05 6.9003049412e-01 2.2846297887e+03 
1.4345506275e-05 6.3942014018e-01 2.0416733972e+03 
3.5984165640e-06 1.0000000000e+00 8.0044542671e+02 
4.0523771640e-05 6.9293509557e-01 2.3009420120e+03 
3.7999933729e-05 6.9454404612e-01 2.3506842183e+03 
2.0901311045e-05 6.5519463502e-01 1.9526787635e+03 
7.9087820336e-06 7.4115534922e-01 2.3002986970e+03 
8.5043474609e-05 6.7602971356e-01 2.3751739922e+03 
5.2404147154e-05 6.9503395149e-01 2.2651317713e+03 
1.0845997749e-04 6.7439674511e-01 2.3911899129e+03 
4.5892039044e-05 7.0820768134e-01 2.4484018166e+03 
1.7204533215e-05 1.0000000000e+00 1.6148839533e+03 
5.1881193631e-05 6.4013068096e-01 2.1808744500e+03 
1.3255995001e-04 6.7485696924e-01 2.4013472232e+03 
9.7936199700e-06 7.1647129968e-01 2.1885533546e+03 
1.4030969625e-05 1.0000000000e+00 1.4448458315e+03 
3.3380886814e-05 7.0437543731e-01 2.5272209787e+03 
1.6176201783e-05 6.9783274733e-01 2.7628926872e+03 
6.4103913827e-05 6.7955741997e-01 2.4374929858e+03 
1.0759257141e-05 7.3848288372e-01 2.3774532229e+03 
1.4905652889e-04 6.7535074735e-01 2.3038560650e+03 
3.7848806256e-05 6.7950287740e-01 2.2772069415e+03 
9.4634118774e-05 6.7411279398e-01 2.3828247779e+03 
2.1108556340e-05 1.0000000000e+00 1.7743178958e+03 
4.6587486093e-05 6.3103244878e-01 2.1821005533e+03 
1.9077947190e-05 6.6110550502e-01 1.9400952668e+03 
5.3332445644e-05 6.9918918818e-01 2.4485625018e+03 
4.1022632221e-05 6.7042925656e-01 2.2416192762e+03 
1.0130241096e-05 7.2235925751e-01 1.8498094261e+03 
2.0520171444e-05 1.0000000000e+00 1.2688743899e+03 
1.6888994363e-04 6.7649589705e-01 2.3283810748e+03 
1.6094235098e-05 1.0000000000e+00 1.5744278048e+03 
1.0265250025e-05 7.2181663735e-01 2.1734866055e+03 
3.8594629030e-05 6.7416131646e-01 1.9116153041e+03 
3.7944229132e-05 6.8155235043e-01 2.2745108224e+03 
5.4118417882e-06 1.0000000000e+00 1.1367351941e+03 
7.6238856124e-05 6.8217027927e-01 2.3247988693e+03 
1.4408879080e-05 7.3415263809e-01 2.2985816693e+03 
3.2740095152e-05 1.0000000000e+00 1.7672866267e+03 
