# Supplementary material for: Atmospheric CO2 levels from 2.7 billion years ago inferred from micrometeorite oxidation
Source: Sci Adv. 2020 Jan 22;6(4):eaay4644. doi: 10.1126/sciadv.aay4644 (PMC6976288; doi:10.1126/sciadv.aay4644)
Supplement: Data file S1 [file aay4644_Data_file_S1.zip › co2_atmos_with_o2/co2_21/clean_results.dat]

Radius [m]       Fe Area [frac]    Max Temp [k]    
7.0019955334e-05 6.5342351811e-01 2.3743011094e+03 
5.4553744583e-05 1.0000000000e+00 1.7501828928e+03 
2.7282956483e-05 6.8430316990e-01 2.3284792895e+03 
6.9851500866e-06 7.1819058796e-01 2.2140206532e+03 
9.7998362118e-06 7.0922723904e-01 2.4726520603e+03 
1.4675898119e-05 1.0000000000e+00 3.0000000000e+02 
1.1999412690e-05 6.7990750166e-01 1.8692079353e+03 
1.1730059220e-05 6.2765494607e-01 1.9662903727e+03 
7.4351512831e-06 1.0000000000e+00 1.6260449747e+03 
1.6216347837e-05 1.0000000000e+00 1.7928124782e+03 
1.3080120925e-05 1.0000000000e+00 1.3854184296e+03 
5.2956640077e-06 7.1329228262e-01 2.1881944125e+03 
3.0042727487e-05 1.0000000000e+00 1.7171897937e+03 
1.2663401458e-05 6.3098088247e-01 2.0223913986e+03 
1.6704840722e-05 1.0000000000e+00 1.6407107120e+03 
1.0710480754e-04 6.3456070970e-01 2.4946725634e+03 
1.8466709774e-05 7.1358525778e-01 2.2748655203e+03 
3.9328089422e-05 6.5638984698e-01 2.2704395942e+03 
2.4575655477e-05 6.7643079299e-01 2.2344517861e+03 
1.0555839625e-05 1.0000000000e+00 1.5752353909e+03 
2.1583642557e-04 6.2648698473e-01 2.5325910900e+03 
2.8987582716e-05 6.6815355285e-01 2.2652238208e+03 
2.6567902208e-05 6.0784220572e-01 2.1278666814e+03 
6.4701967733e-05 6.6367487681e-01 2.3946135396e+03 
1.9729419214e-05 6.9707410331e-01 2.3754253818e+03 
2.0350425094e-04 6.4108015681e-01 2.4170276659e+03 
1.8706098472e-05 6.5386039610e-01 1.9082421773e+03 
4.5968167565e-05 6.5128473460e-01 2.3025164223e+03 
1.9044999478e-05 1.0000000000e+00 1.7770481002e+03 
4.3443287091e-06 1.0000000000e+00 1.2592141672e+03 
3.2578409727e-05 6.6212495053e-01 2.2714207412e+03 
1.2441130008e-05 7.1496455310e-01 2.1931229368e+03 
7.0923015583e-05 6.5481845601e-01 2.4021474763e+03 
7.1340807550e-05 6.4717514661e-01 2.3930720656e+03 
7.4544607939e-05 5.8994417588e-01 2.1014005906e+03 
6.6676291736e-05 1.0000000000e+00 3.0000000000e+02 
5.2601907733e-06 7.1268019090e-01 2.5671097101e+03 
3.8936330100e-05 5.9236867883e-01 2.1001690693e+03 
3.9336476190e-05 5.9316741250e-01 2.1756085186e+03 
3.2707797375e-05 6.9901999166e-01 2.4390827578e+03 
2.3407025389e-04 6.0953355510e-01 2.5826718157e+03 
1.5183637991e-04 6.4140934131e-01 2.3041565212e+03 
3.3988089620e-06 1.0000000000e+00 1.2799242554e+03 
8.2549071788e-05 6.4333475981e-01 2.3006335359e+03 
7.2197073881e-05 6.6839064246e-01 2.3631493982e+03 
3.8919588046e-05 6.2276923408e-01 2.2432671465e+03 
1.2666641475e-04 6.4004318331e-01 2.4092065084e+03 
3.4818018861e-05 6.6932686048e-01 2.3207191940e+03 
6.3703061672e-05 6.3751812207e-01 1.9345274029e+03 
1.0365922973e-04 6.4739989879e-01 2.4074946220e+03 
3.2166894779e-05 6.8712290271e-01 2.2183044681e+03 
3.2564038228e-04 6.4355960306e-01 2.4582152708e+03 
2.4289976770e-05 1.0000000000e+00 1.7948178041e+03 
2.2577221357e-05 1.0000000000e+00 1.1679836666e+03 
2.0866574557e-05 1.0000000000e+00 1.7520709171e+03 
2.0132895495e-05 6.8274717304e-01 1.8668363949e+03 
3.9229304113e-05 7.1495933769e-01 1.8380748964e+03 
6.3159771094e-05 6.5388527037e-01 2.4022090670e+03 
4.6601305177e-05 6.2105455018e-01 1.9723376638e+03 
2.9884653671e-05 6.5941032558e-01 2.2344598839e+03 
3.4858177410e-05 6.7525219548e-01 2.2639940439e+03 
1.3353212574e-05 7.2685523048e-01 2.3327749991e+03 
1.9435477948e-05 6.7709195291e-01 2.2417185768e+03 
1.8033967051e-05 6.2989361564e-01 2.1353915585e+03 
1.3407413789e-04 6.2187518580e-01 2.6456849091e+03 
2.2150703424e-04 6.2491461358e-01 2.5319534205e+03 
7.3618781859e-06 7.2523479371e-01 2.2922621909e+03 
3.3985032211e-05 6.2438440053e-01 2.2182451637e+03 
9.5126660649e-06 7.1291670234e-01 2.2535729514e+03 
3.9312514724e-05 6.1677597973e-01 2.2104558783e+03 
4.8586068646e-05 6.2921571942e-01 2.2316068314e+03 
2.8041667461e-05 7.0012356776e-01 2.3305965283e+03 
8.3435446470e-06 1.0000000000e+00 1.4110797493e+03 
5.7575896975e-05 6.7318457150e-01 2.3161435546e+03 
1.9864917219e-05 1.0000000000e+00 1.7716042090e+03 
6.1430760763e-05 6.4872560248e-01 2.2500233902e+03 
1.2364000864e-04 6.4893281745e-01 2.3731187579e+03 
3.7561637627e-05 6.6879881221e-01 2.2507905457e+03 
3.1608064255e-05 6.1274803684e-01 1.9965616315e+03 
3.5076992216e-05 6.8947518043e-01 2.2988137281e+03 
1.4627105311e-04 6.6568975418e-01 2.4263511370e+03 
1.8107160318e-05 7.3508470996e-01 1.8273303643e+03 
3.1147397496e-05 7.0355691642e-01 2.2699032923e+03 
2.0781218972e-06 1.0000000000e+00 1.3152063279e+03 
1.2756764290e-05 7.2428645388e-01 2.4506330132e+03 
2.9908343289e-05 6.3922103955e-01 2.2001328801e+03 
4.5911268102e-06 7.1569352314e-01 2.5385277606e+03 
1.2038716473e-05 7.0692853365e-01 2.3797983332e+03 
1.5258015669e-05 7.3177929335e-01 1.8291950582e+03 
1.2705373742e-05 6.1624131391e-01 2.0143166137e+03 
1.8410952280e-05 6.0742565021e-01 2.1035129147e+03 
1.2653636456e-04 6.3010936214e-01 2.5178696069e+03 
1.9504577636e-05 1.0000000000e+00 4.9140227772e+02 
3.3823784860e-04 1.0000000000e+00 3.8645955051e+02 
1.8928800636e-05 6.9990862944e-01 2.5722796710e+03 
6.0706356107e-06 7.0370952748e-01 2.6336292893e+03 
3.5751345086e-05 6.3103884846e-01 1.9504694878e+03 
2.8207217669e-05 6.2382761569e-01 1.9651940306e+03 
6.3438363381e-06 7.1681153550e-01 2.3793583672e+03 
2.4543767934e-05 6.7584485976e-01 2.2850438560e+03 
4.1254742018e-05 6.5986312861e-01 2.3381407926e+03 
2.2603392195e-05 6.6157424326e-01 2.2545743695e+03 
4.5686808460e-05 7.1810612090e-01 1.8372410059e+03 
3.1001607498e-05 6.9954748257e-01 1.8509411198e+03 
9.7939253919e-05 6.4006624987e-01 2.4556360437e+03 
1.4559168831e-05 6.5981978254e-01 1.8956418293e+03 
4.8739856147e-05 6.5609757114e-01 2.3110561123e+03 
8.5825745333e-05 6.7272782927e-01 2.3660992890e+03 
1.4147703304e-05 6.8368715577e-01 2.6800104535e+03 
3.7571846840e-05 1.0000000000e+00 1.5863583287e+03 
1.5378016612e-05 7.1095511921e-01 2.1738946713e+03 
3.5449013910e-05 6.1856349108e-01 2.1629463424e+03 
7.0716181412e-06 7.1425129568e-01 2.1910024776e+03 
5.8795512652e-05 6.5358695216e-01 2.3476612286e+03 
1.3281552329e-04 6.4428691181e-01 2.4079107235e+03 
4.8091016696e-05 6.4483720135e-01 2.3018195402e+03 
5.0991570606e-06 7.2623189905e-01 2.3530507997e+03 
2.3201394381e-05 6.1791125084e-01 1.9820711808e+03 
2.7872135820e-05 6.8205405046e-01 2.3140608820e+03 
1.6670451598e-05 6.1298689551e-01 2.0993611005e+03 
7.2388684542e-06 1.0000000000e+00 8.8618769918e+02 
1.3839269665e-04 6.4369462459e-01 2.4241251486e+03 
3.0963760657e-05 6.7636509772e-01 1.8761216370e+03 
8.1527506252e-05 5.9354156358e-01 2.0766208819e+03 
3.9402233819e-05 5.9279304312e-01 2.1743787552e+03 
2.8220816391e-05 6.6758154090e-01 2.2686143615e+03 
2.8794270328e-05 5.9694333229e-01 2.0860621397e+03 
3.4164755059e-05 6.7123558155e-01 2.4059149072e+03 
1.7030009008e-05 6.2635313962e-01 1.9713201823e+03 
1.6669894609e-05 1.0000000000e+00 1.6251460612e+03 
9.5161123555e-05 6.4429364230e-01 2.3437922324e+03 
1.3135284177e-04 6.4405913519e-01 2.3455504207e+03 
8.7153757711e-05 6.4646225331e-01 2.3763311580e+03 
6.8706885415e-05 6.4578925656e-01 2.3644004348e+03 
9.2395138568e-06 7.1062447323e-01 2.5808701774e+03 
1.2388065700e-04 6.4359735426e-01 2.3755623181e+03 
2.8074363627e-05 6.7554161719e-01 2.2561005498e+03 
4.9964994013e-05 6.4264927990e-01 2.2956241373e+03 
2.9999421877e-05 6.6953970249e-01 2.3128348486e+03 
6.0126706179e-06 1.0000000000e+00 1.3894436915e+03 
6.8350193799e-06 1.0000000000e+00 1.5307364534e+03 
1.1041696293e-05 1.0000000000e+00 1.6101223262e+03 
1.0194000682e-04 6.6695923940e-01 2.2637400173e+03 
5.8643902192e-06 1.0000000000e+00 1.2466407076e+03 
7.6899920693e-05 6.4305500140e-01 2.3366502203e+03 
6.7464178416e-05 6.5168496844e-01 2.3482228707e+03 
4.4348150458e-05 6.6367417127e-01 2.4553252825e+03 
9.1911643920e-06 7.0551005923e-01 2.2556339939e+03 
6.4134934321e-06 1.0000000000e+00 1.4928115897e+03 
1.3976722769e-04 5.9278254349e-01 2.0944285217e+03 
2.4290246123e-04 5.9966071661e-01 2.6184376015e+03 
1.7694225600e-05 1.0000000000e+00 1.5647088453e+03 
6.2679030195e-05 6.5938240773e-01 2.7212356975e+03 
9.0095238564e-05 6.3965589113e-01 2.5101129351e+03 
2.5648167532e-05 6.8551403272e-01 2.2590942606e+03 
1.7601841321e-05 7.0539792890e-01 2.3749045987e+03 
3.0291554961e-05 6.8843864451e-01 2.2519591987e+03 
2.0011467291e-05 6.9237745897e-01 2.4040738678e+03 
1.4132692372e-05 6.5474751890e-01 1.9057979747e+03 
2.9282065886e-05 5.8975973902e-01 2.1083413749e+03 
1.6124619523e-05 6.9270511369e-01 2.3795434242e+03 
2.9082495884e-05 6.7783408184e-01 2.6851585143e+03 
3.1232182913e-05 6.0097235417e-01 2.0865448713e+03 
9.9820554901e-06 1.0000000000e+00 1.4999141197e+03 
7.2661006245e-06 7.0596007431e-01 2.2229177339e+03 
3.0403198596e-05 6.1091485654e-01 2.1398106239e+03 
4.8980676012e-05 6.2677530616e-01 2.2638543092e+03 
2.5700275919e-05 6.8770094923e-01 2.2781241992e+03 
2.1083191176e-05 6.3358214006e-01 1.9428269358e+03 
1.1572021000e-04 6.4710551269e-01 2.3177392733e+03 
7.0664957926e-06 1.0000000000e+00 1.3334227194e+03 
1.0929552257e-05 7.0579345670e-01 2.2481200135e+03 
7.3564638705e-05 7.0280531161e-01 2.3480498581e+03 
7.6400115300e-05 6.4757125708e-01 2.3249498189e+03 
2.1923005373e-05 7.0771994808e-01 2.4762323823e+03 
9.4115276616e-06 1.0000000000e+00 1.1370783247e+03 
2.6237748964e-05 6.7888230048e-01 2.3120334619e+03 
7.6804213798e-05 6.4309093566e-01 2.3752954054e+03 
1.2768556920e-05 1.0000000000e+00 1.6061600861e+03 
2.6038154698e-05 6.7384589743e-01 2.3018559991e+03 
9.8780086526e-05 6.3927218775e-01 2.4283081351e+03 
2.1522328136e-05 6.8035772779e-01 2.2354469027e+03 
8.4138252201e-05 1.0000000000e+00 4.7860097683e+02 
1.9769152045e-05 6.8818541668e-01 2.4161215221e+03 
8.3193915972e-05 6.4303069884e-01 2.3891286925e+03 
2.3700230932e-05 5.9689225993e-01 2.0637475755e+03 
3.3479035787e-05 6.1111562409e-01 2.0012761896e+03 
2.5258220572e-05 6.9302225978e-01 2.3783524822e+03 
7.6208761350e-06 1.0000000000e+00 1.7425776260e+03 
2.3401249496e-05 6.4494070517e-01 1.9220648087e+03 
3.5823579516e-05 1.0000000000e+00 3.0000000000e+02 
5.7008324767e-05 6.7055147554e-01 2.4645627652e+03 
1.9641986226e-05 1.0000000000e+00 1.6634550954e+03 
9.2257009548e-05 6.5361454466e-01 2.3403122808e+03 
2.0346542194e-05 6.7191400202e-01 1.8802209521e+03 
5.2806134528e-06 7.2312149618e-01 2.2583149220e+03 
8.1473548588e-05 6.4552890041e-01 2.4044792490e+03 
4.8277179099e-06 1.0000000000e+00 9.2501316782e+02 
3.6874622167e-05 6.9920615726e-01 2.3704577277e+03 
1.5252864368e-04 6.2032468364e-01 2.5690172489e+03 
8.1229240330e-05 6.5269980371e-01 2.4701832630e+03 
3.6454448441e-05 5.9835497062e-01 2.1790141993e+03 
5.6606803532e-06 7.2164955668e-01 2.3563625525e+03 
7.0908426435e-06 1.0000000000e+00 1.5154785224e+03 
1.5155461918e-05 1.0000000000e+00 1.1294790072e+03 
4.1135280860e-05 5.8873178310e-01 2.1297652425e+03 
5.7573543641e-05 6.4964630390e-01 2.3375632157e+03 
1.3987673271e-05 7.0160785246e-01 2.3835480597e+03 
7.6774821627e-05 1.0000000000e+00 8.9922669523e+02 
9.8269287163e-06 1.0000000000e+00 1.7819803607e+03 
7.7090244477e-05 6.4530177535e-01 2.3911235911e+03 
2.4077148196e-05 6.9991754622e-01 2.3852927447e+03 
8.8922927936e-05 6.5802227616e-01 2.4525049916e+03 
2.1047255043e-05 6.9975930885e-01 2.5040311298e+03 
5.1680568446e-06 1.0000000000e+00 1.1616598224e+03 
2.0173535538e-05 6.4988783445e-01 1.9164818589e+03 
8.7075246871e-06 1.0000000000e+00 1.5255033063e+03 
4.6003332604e-05 5.9121947785e-01 2.1196248417e+03 
1.3596770474e-05 6.2480122599e-01 1.9710426845e+03 
1.0417100818e-04 6.4658391706e-01 2.4201709343e+03 
6.0430285097e-06 1.0000000000e+00 1.6697376820e+03 
1.5468112804e-05 6.1551966834e-01 2.0593630159e+03 
7.4587222277e-06 7.1756340760e-01 2.5360964083e+03 
9.5408498519e-06 1.0000000000e+00 1.4012693217e+03 
1.4081579911e-04 1.0000000000e+00 5.3590331982e+02 
2.3448120087e-05 6.8416943165e-01 2.2678894828e+03 
2.4120755120e-05 6.5928098921e-01 2.2425962185e+03 
1.8327027913e-05 6.2618218921e-01 2.1423297083e+03 
4.3855749114e-06 7.2065425175e-01 2.5013554536e+03 
9.0577106237e-06 1.0000000000e+00 1.5328949450e+03 
4.6658131518e-05 6.7239369681e-01 2.2489715017e+03 
1.2313297755e-04 6.4813971545e-01 2.3866560274e+03 
2.6797519063e-05 5.9586287506e-01 2.0571872813e+03 
1.1444084065e-05 7.0303016556e-01 2.3888681638e+03 
5.7992924566e-05 6.6365095522e-01 2.2761357202e+03 
7.3938324423e-05 6.4450205017e-01 2.3004371177e+03 
4.6465945147e-05 6.6745967227e-01 2.2557026687e+03 
8.2340163670e-05 6.6800989354e-01 2.4709745617e+03 
4.0349180521e-05 6.7517421127e-01 2.2876507252e+03 
2.4698949386e-05 1.0000000000e+00 1.6309030160e+03 
7.5794876576e-05 6.4922386633e-01 2.4534096830e+03 
1.5825231693e-05 6.8295609102e-01 2.6615311555e+03 
1.3723463156e-04 6.2743531438e-01 2.5964293606e+03 
8.2840710723e-05 6.4987889149e-01 2.3613701801e+03 
2.1034717754e-05 6.0826854772e-01 2.0269611760e+03 
5.9574992812e-05 6.5348323705e-01 2.4458835917e+03 
3.1800770699e-04 6.0224152323e-01 2.6012440515e+03 
1.0863083366e-05 1.0000000000e+00 1.6931229949e+03 
2.9237570159e-05 6.6600307117e-01 2.2586886112e+03 
8.2638663896e-05 6.5526347392e-01 2.2856628458e+03 
6.6756256604e-05 6.5978115074e-01 2.4441851401e+03 
4.7887099745e-05 6.6282041635e-01 2.3224816715e+03 
1.1519878508e-05 1.0000000000e+00 1.6166339754e+03 
9.3977628621e-05 6.5097137439e-01 2.4267141625e+03 
2.0167896140e-04 6.0742555766e-01 2.2279953374e+03 
1.0552975827e-05 7.0007859313e-01 2.5829843362e+03 
2.0035650860e-05 1.0000000000e+00 1.5665135895e+03 
1.2010660086e-05 1.0000000000e+00 1.8081890059e+03 
2.0794425760e-05 7.0307534766e-01 2.2379201878e+03 
3.9434106277e-05 5.9101812871e-01 2.1003293741e+03 
4.7268622766e-05 6.4765605159e-01 2.3065048085e+03 
1.9307308015e-04 6.1235593997e-01 2.5633854498e+03 
1.3250676951e-05 1.0000000000e+00 1.5772710756e+03 
6.1517045023e-06 1.0000000000e+00 1.4585262435e+03 
1.3233433321e-04 6.4443249198e-01 2.3129991573e+03 
1.0477072334e-05 1.0000000000e+00 1.7206821546e+03 
7.5151118133e-05 6.5534525515e-01 2.4333436245e+03 
3.2196625315e-05 6.7106452873e-01 2.4630400566e+03 
2.9441952249e-05 6.5401172064e-01 2.2645279761e+03 
4.1490807945e-06 7.1760593014e-01 2.5375142330e+03 
1.6348509410e-05 1.0000000000e+00 1.6591951796e+03 
2.4310749241e-05 6.7722072054e-01 2.2807410438e+03 
6.6985527147e-05 6.5763700971e-01 2.2881483676e+03 
4.9281725379e-05 6.4574330748e-01 2.2868590438e+03 
1.4006603740e-05 1.0000000000e+00 1.5992208838e+03 
1.3045568239e-04 6.5342608968e-01 2.4168143109e+03 
5.4291591372e-05 1.0000000000e+00 1.7968205208e+03 
4.8501536771e-06 7.2384008029e-01 2.3617670611e+03 
5.3102083248e-05 6.5962186669e-01 2.2791168742e+03 
4.8153285750e-06 7.1296097232e-01 2.5460722206e+03 
1.5138371666e-04 6.3236943629e-01 2.4606858805e+03 
7.7565058682e-05 6.5459951315e-01 2.3036781732e+03 
3.0706382073e-05 5.9185563660e-01 2.0905547363e+03 
5.3737187119e-05 6.9343278630e-01 2.2454938615e+03 
6.9991466380e-06 7.1812783190e-01 1.8362977869e+03 
2.8459823026e-04 5.9744729471e-01 2.6103004263e+03 
5.2699956523e-05 6.1925640173e-01 2.2520242377e+03 
7.0926826115e-06 7.1492290218e-01 2.3246935198e+03 
8.1558698236e-05 6.4582790341e-01 2.3323215880e+03 
7.2529850090e-05 6.5596121726e-01 2.3582544706e+03 
3.2821096428e-05 6.0106670591e-01 2.0539089417e+03 
1.5483729092e-05 1.0000000000e+00 1.7852248964e+03 
1.0900662560e-04 6.6715419486e-01 2.3190496800e+03 
2.6163186760e-05 6.3748443910e-01 1.9362525473e+03 
1.3170689076e-05 1.0000000000e+00 1.7652460058e+03 
2.2604970004e-04 6.0230476284e-01 2.1975449072e+03 
6.9344266781e-05 6.4739573210e-01 2.3107628550e+03 
4.1848544579e-05 6.1273750885e-01 1.9970163964e+03 
2.6999994935e-05 6.1875235655e-01 2.2062346645e+03 
4.2017776286e-05 6.1298308214e-01 2.1776654703e+03 
2.8293570132e-05 6.0885506541e-01 2.0200906049e+03 
2.2336950477e-04 6.2508289476e-01 2.5921201621e+03 
1.7012433683e-04 6.3217434414e-01 2.4583844593e+03 
2.6918380953e-05 6.7623315195e-01 2.5043261495e+03 
1.2545663916e-05 1.0000000000e+00 1.6182533260e+03 
5.3565693699e-05 5.8835446551e-01 2.1382268519e+03 
9.9598433484e-06 7.1732965558e-01 2.3109517381e+03 
6.5479456917e-05 6.5392413897e-01 2.2981349476e+03 
1.2425519179e-04 6.7499403410e-01 2.3007790374e+03 
4.5222272319e-05 6.5271619501e-01 2.3004229016e+03 
7.2830036725e-06 7.1927180156e-01 2.2947331742e+03 
6.4445135400e-06 1.0000000000e+00 1.3550869286e+03 
9.4685045794e-06 1.0000000000e+00 3.7055145319e+02 
1.5629035343e-05 6.9795926277e-01 2.3192747224e+03 
1.1730558029e-05 7.0929736483e-01 2.3531762860e+03 
2.8903433522e-05 6.7988897597e-01 2.4502056814e+03 
9.4155700986e-06 7.1246521916e-01 2.5088053600e+03 
2.0543540850e-05 1.0000000000e+00 1.5817465966e+03 
7.0523118783e-06 6.2375854792e-01 2.0482425541e+03 
2.6913975998e-05 6.7351126599e-01 2.2846423099e+03 
2.0449095103e-05 7.0945564991e-01 2.3253993363e+03 
2.2616081406e-05 6.6684703030e-01 2.2514992889e+03 
6.8730303422e-05 6.5193793220e-01 2.3710208683e+03 
1.1106305377e-05 1.0000000000e+00 1.4591760736e+03 
6.9253044201e-05 6.6148840446e-01 2.2969440472e+03 
2.0520523132e-05 6.8875578370e-01 2.3452610174e+03 
1.2305832527e-04 6.6487291461e-01 2.3069826385e+03 
1.7779309377e-05 6.4010398284e-01 2.1898944718e+03 
5.0978751148e-05 6.5468812454e-01 2.2832472620e+03 
1.4670676829e-04 6.4004182634e-01 2.4040081530e+03 
3.9490584671e-05 6.5993762531e-01 2.2885063418e+03 
2.4556384877e-05 6.1957016929e-01 1.9777037211e+03 
9.5238571174e-06 7.0741970828e-01 2.1629437936e+03 
8.5274121165e-05 6.5517989125e-01 2.4280610387e+03 
3.0510459520e-05 6.8029184808e-01 2.2811188278e+03 
1.5752824901e-04 6.4337367231e-01 2.3315279921e+03 
5.2703357479e-05 5.8880565563e-01 2.1206096747e+03 
8.4175365096e-06 7.2144641407e-01 2.4946798784e+03 
7.6910677485e-06 1.0000000000e+00 1.5470374634e+03 
6.9959098011e-05 6.5647312108e-01 2.4754915306e+03 
5.1970890025e-05 6.6810990345e-01 2.2962600498e+03 
7.6857289421e-06 1.0000000000e+00 1.5859874334e+03 
6.5644020777e-05 6.4342721052e-01 2.3483729929e+03 
1.0604700395e-04 6.3256559094e-01 2.5912348410e+03 
1.1279139243e-05 7.0143312041e-01 2.3180729718e+03 
4.8602230602e-06 7.2033597499e-01 2.2277918346e+03 
4.1029954973e-05 5.9062646700e-01 2.1470387425e+03 
1.5952063822e-04 6.2807487337e-01 2.5101810597e+03 
5.2954395206e-05 6.6114107595e-01 2.2807226418e+03 
3.1309893407e-05 6.6138971050e-01 2.2694751113e+03 
8.1577451523e-05 6.4987549242e-01 2.4041082708e+03 
4.9493578329e-05 6.9635548137e-01 2.2288612406e+03 
9.4059125549e-05 6.4015004768e-01 2.5268140074e+03 
2.2393380457e-05 1.0000000000e+00 1.6978003529e+03 
9.5136032776e-05 6.4147236142e-01 2.4047473469e+03 
8.2226819526e-05 6.5072179279e-01 2.3355857703e+03 
7.2052563348e-06 1.0000000000e+00 1.5037191499e+03 
6.7151280639e-05 1.0000000000e+00 1.4501299977e+03 
4.8751584181e-05 6.5053251844e-01 2.3040120152e+03 
1.6874263277e-05 6.8606901833e-01 2.2765905032e+03 
1.6830212534e-05 6.8855550457e-01 2.2898130353e+03 
1.1449350421e-05 1.0000000000e+00 1.4455520802e+03 
5.9885066731e-06 1.0000000000e+00 1.4458989762e+03 
8.9343052286e-05 6.3949223580e-01 2.4213590559e+03 
7.8446937789e-06 1.0000000000e+00 1.5451676777e+03 
9.4122194909e-06 1.0000000000e+00 1.7573687540e+03 
2.7502160413e-05 6.2307743083e-01 1.9819084564e+03 
3.5662300108e-05 6.0414515557e-01 2.0340881446e+03 
2.3098517105e-05 6.9517568423e-01 2.3010343074e+03 
1.9167763719e-05 7.0842006139e-01 2.2872958823e+03 
3.4997964935e-04 6.4744916646e-01 2.3089887929e+03 
6.6009726825e-06 7.2423765122e-01 2.4474619448e+03 
6.4425853231e-05 6.5546029129e-01 2.4434292858e+03 
1.0697550612e-05 7.2595578319e-01 2.4278552169e+03 
5.0692385035e-06 1.0000000000e+00 1.2429345186e+03 
8.6494086043e-05 6.4570771208e-01 2.3442344375e+03 
6.8068067610e-05 6.6954402655e-01 2.3965134164e+03 
3.2372463171e-05 6.7322318853e-01 2.4045574456e+03 
1.1275234834e-04 6.2765927123e-01 2.6079052787e+03 
4.7676430624e-05 6.8037697569e-01 1.8699236152e+03 
1.9988552822e-05 6.3338564822e-01 1.9423902383e+03 
1.5821409961e-05 6.6774322129e-01 1.8857840541e+03 
5.8200454379e-06 7.2687016485e-01 2.3277489565e+03 
2.8430616663e-05 6.5593628701e-01 2.2677559134e+03 
1.3340842058e-04 6.4621568803e-01 2.4304106730e+03 
6.2123534161e-05 6.4346214638e-01 2.3311691493e+03 
9.4914903854e-06 1.0000000000e+00 1.7403813862e+03 
5.7882400533e-06 1.0000000000e+00 1.2738947233e+03 
1.8090581420e-05 1.0000000000e+00 1.7893784126e+03 
3.3187910198e-05 6.0692565089e-01 2.2078351075e+03 
5.6233813691e-05 6.5203288770e-01 2.2962110186e+03 
3.1859115048e-05 6.7185760067e-01 2.5061421246e+03 
1.3272878432e-04 6.6374347216e-01 2.4785772501e+03 
1.3928077859e-05 1.0000000000e+00 1.7100642449e+03 
5.7416571622e-05 6.7161404701e-01 2.3143018649e+03 
3.2078759295e-05 5.9623322266e-01 2.1697035125e+03 
2.4378990704e-05 6.8010953565e-01 2.3512132367e+03 
1.3751914677e-05 1.0000000000e+00 1.2524074975e+03 
4.8851473700e-05 6.6991765744e-01 2.2710093121e+03 
2.4480024974e-05 6.6754776763e-01 1.8846110359e+03 
4.9977853187e-05 6.4530294134e-01 2.3011894781e+03 
1.2698561620e-05 1.0000000000e+00 1.3947248547e+03 
8.3401725129e-06 6.8664696223e-01 2.7059719225e+03 
4.2000782655e-05 6.5446983624e-01 2.2984098174e+03 
3.3236114727e-05 6.7109502538e-01 2.2594146920e+03 
4.2652491589e-05 6.6520345623e-01 2.5082732320e+03 
2.4894142347e-05 6.7415004696e-01 2.2815170363e+03 
1.1657648507e-05 1.0000000000e+00 1.6864612853e+03 
1.4653835094e-05 7.0527165329e-01 2.2587013094e+03 
5.2067327762e-05 6.9141243539e-01 2.2516107784e+03 
6.8000269142e-05 6.6435262465e-01 2.2569887774e+03 
6.4549297388e-05 6.4360849681e-01 2.3158032719e+03 
5.5727973652e-06 7.2013004664e-01 2.2645837473e+03 
4.1379597608e-05 1.0000000000e+00 1.0540282234e+03 
7.9590980971e-06 1.0000000000e+00 1.7461917759e+03 
4.5226803773e-05 6.0082369765e-01 2.1825510933e+03 
3.1363187121e-05 6.4038589756e-01 2.2277983338e+03 
7.5656859869e-06 7.0776332648e-01 2.1916881515e+03 
9.7060488789e-06 6.9889300832e-01 2.2382644443e+03 
2.0718370746e-05 7.0567528151e-01 2.2309912270e+03 
4.3838403044e-05 6.4973879992e-01 2.3017386325e+03 
6.2713758167e-05 6.4970337802e-01 2.3446804798e+03 
3.1217011011e-05 6.7549329533e-01 2.4434449838e+03 
2.6263837826e-04 6.3772596457e-01 2.4562759412e+03 
4.9621610053e-05 6.1579616691e-01 2.2317647302e+03 
5.4686757518e-06 1.0000000000e+00 1.4315676753e+03 
1.0184987603e-05 1.0000000000e+00 1.2503283154e+03 
1.0907673099e-04 6.4171624572e-01 2.5188919231e+03 
5.8166264115e-05 6.5505238329e-01 2.2941978679e+03 
3.4128665568e-05 5.9047075579e-01 2.1330812532e+03 
5.0455757805e-05 6.8850227945e-01 2.5488216048e+03 
2.0475704918e-04 6.0607035006e-01 2.1844766159e+03 
9.8560288745e-05 6.5460945185e-01 2.3583536841e+03 
9.1233721871e-04 1.0000000000e+00 1.0444821027e+03 
5.9622475397e-05 6.5998458600e-01 2.3408929582e+03 
4.2612241193e-05 6.4484068267e-01 2.2930647132e+03 
6.2105872032e-05 6.4524121459e-01 2.3256842828e+03 
1.2684077734e-04 6.4260489245e-01 2.4176246995e+03 
1.2073921328e-05 1.0000000000e+00 1.6148154720e+03 
2.9061219890e-05 6.7249574002e-01 2.2547484013e+03 
4.0920730075e-05 1.0000000000e+00 7.3952203533e+02 
5.0486778911e-05 6.8455389188e-01 1.8658098714e+03 
1.2447710978e-05 1.0000000000e+00 1.3783819856e+03 
1.0583589393e-04 6.4837321243e-01 2.3946872435e+03 
1.5184181498e-05 6.8286053290e-01 2.2256987214e+03 
7.6545425066e-05 6.4493519878e-01 2.3823477845e+03 
1.2068418980e-04 6.3884934819e-01 2.5727916880e+03 
2.7999143832e-05 6.8408115729e-01 2.3717435821e+03 
5.8482829022e-06 7.2648876079e-01 2.3107158617e+03 
5.2577008913e-06 7.1561468916e-01 2.5446060753e+03 
2.4354944570e-05 6.0147690004e-01 2.1580542101e+03 
3.1212611303e-05 6.5808989906e-01 2.2777427835e+03 
8.8383276108e-06 7.0518964594e-01 2.5668682345e+03 
4.0494066524e-05 6.6348557502e-01 2.4990577574e+03 
1.1333037095e-05 6.9665615576e-01 2.2417569716e+03 
1.1787700348e-05 6.8453529662e-01 1.8650943419e+03 
4.1144981215e-05 1.0000000000e+00 3.0000000000e+02 
1.5600472792e-05 6.8894891255e-01 2.2410421760e+03 
2.6824996856e-05 6.0944584631e-01 2.1694595740e+03 
5.8365347249e-06 7.1993435169e-01 2.2646419017e+03 
5.1040150264e-06 7.2151322260e-01 2.2353546475e+03 
2.3004454912e-05 6.0699749295e-01 2.0720482663e+03 
5.3776483222e-05 6.0894933492e-01 2.0106158929e+03 
3.0739978155e-05 6.6242195735e-01 1.8921538207e+03 
4.7539201535e-05 6.4902729600e-01 1.9129913838e+03 
9.6696516984e-06 7.0370833798e-01 2.5627442061e+03 
9.5333718809e-06 1.0000000000e+00 1.5575331402e+03 
1.0732736305e-04 6.4931082552e-01 2.2859620447e+03 
1.2431626793e-05 1.0000000000e+00 1.4268008708e+03 
2.2492033283e-05 6.7036576028e-01 2.2573157856e+03 
9.6047264410e-06 1.0000000000e+00 1.5045369907e+03 
7.5971751975e-06 7.1178410040e-01 2.3489836392e+03 
1.9953256980e-05 1.0000000000e+00 1.7283189685e+03 
4.7299261356e-06 7.2001539146e-01 2.5136087019e+03 
9.4332998796e-05 6.3830716011e-01 2.4522157571e+03 
3.9304867258e-05 6.2485601687e-01 2.2177971519e+03 
2.5292633106e-05 6.6965884413e-01 2.2526152846e+03 
4.5859284424e-05 6.5680945028e-01 2.3440930357e+03 
4.8856083577e-05 6.9051302089e-01 2.6182542785e+03 
1.5457082958e-04 6.4330908820e-01 2.3614652365e+03 
6.1324436461e-05 6.5987914875e-01 2.3539874121e+03 
4.0221700456e-05 5.9340121508e-01 2.1326932967e+03 
8.1315830474e-06 7.1402068848e-01 2.3151524159e+03 
4.6027634786e-05 5.9195548519e-01 2.1576924508e+03 
2.2577613759e-05 6.7558349688e-01 2.2535479288e+03 
2.6519279203e-05 6.5101088750e-01 2.2179724416e+03 
6.3232222164e-06 1.0000000000e+00 1.1145456931e+03 
4.8795382065e-05 5.9515930840e-01 2.0670746341e+03 
5.1302443188e-05 6.5554017092e-01 2.3480947023e+03 
2.0706496507e-05 1.0000000000e+00 1.8087934275e+03 
7.6837091143e-06 1.0000000000e+00 1.4296605774e+03 
2.5586926258e-04 5.9931970138e-01 2.6102490901e+03 
8.4621040010e-06 1.0000000000e+00 1.3061529930e+03 
2.3232820650e-05 6.8642405929e-01 2.3746610559e+03 
2.9401656653e-05 6.5809305060e-01 2.2662736061e+03 
1.1031566255e-05 7.0228354304e-01 2.5522609129e+03 
6.8190093496e-05 6.5399336066e-01 2.5805722405e+03 
9.8587164351e-06 1.0000000000e+00 1.7262635132e+03 
1.1938190804e-04 6.3317049265e-01 2.4778670312e+03 
1.4483077447e-05 1.0000000000e+00 1.7917481078e+03 
