# Supplementary material for: Atmospheric CO2 levels from 2.7 billion years ago inferred from micrometeorite oxidation
Source: Sci Adv. 2020 Jan 22;6(4):eaay4644. doi: 10.1126/sciadv.aay4644 (PMC6976288; doi:10.1126/sciadv.aay4644)
Supplement: Data file S1 [file aay4644_Data_file_S1.zip › co2_atmos_with_o2/co2_24/clean_results.dat]

Radius [m]       Fe Area [frac]    Max Temp [k]    
6.3738620664e-05 6.3164791499e-01 2.3740029088e+03 
7.4273338384e-05 6.3367147709e-01 2.3568341954e+03 
2.0967137780e-05 1.0000000000e+00 1.7790762910e+03 
1.7533681152e-05 6.6776151354e-01 2.2547143159e+03 
2.5613565287e-05 6.0142306785e-01 2.1981822680e+03 
3.0667092068e-05 1.0000000000e+00 1.7211584765e+03 
2.7704208241e-05 6.7137587730e-01 2.3668245561e+03 
7.4156331382e-05 6.1749259412e-01 2.3302547741e+03 
3.6310724903e-05 6.4061503764e-01 2.3401022436e+03 
7.5374508856e-05 6.0953902916e-01 2.2574184805e+03 
4.0488623178e-05 6.6264061415e-01 2.3726006402e+03 
8.8571451790e-05 6.1395618632e-01 2.4411756965e+03 
1.4253968087e-04 6.3909030381e-01 2.2864560045e+03 
4.0029162441e-05 6.6559553665e-01 2.4449029228e+03 
3.5282529199e-05 6.5718220170e-01 2.2703653046e+03 
1.9340954822e-05 1.0000000000e+00 1.6576015980e+03 
1.8830367981e-05 1.0000000000e+00 1.7183673921e+03 
2.8620786927e-05 6.0179256278e-01 2.0249938432e+03 
1.7698953985e-05 6.7145321434e-01 1.8577940430e+03 
9.2173967432e-06 1.0000000000e+00 1.3275523365e+03 
2.9049837935e-05 5.7271932614e-01 2.1670267718e+03 
1.4739889054e-05 6.1789932086e-01 2.1930565704e+03 
5.4026162733e-05 6.5977366839e-01 2.2813005699e+03 
1.1525070130e-05 7.0359864245e-01 2.3319582156e+03 
3.3114124647e-05 6.1911821676e-01 2.2380408288e+03 
1.1160727944e-05 6.8876714593e-01 1.8434526661e+03 
7.9141105132e-05 5.7209136134e-01 2.2038398871e+03 
6.8416815672e-06 1.0000000000e+00 1.2474814597e+03 
4.3886271323e-06 1.0000000000e+00 1.7374659218e+03 
1.3277482585e-05 1.0000000000e+00 1.7643029551e+03 
9.3385729323e-06 6.6079935175e-01 2.7401177116e+03 
1.8012137578e-04 5.9501930345e-01 2.5286053294e+03 
3.6580802554e-05 5.7758271514e-01 2.0709889394e+03 
5.4124096699e-05 6.3961555576e-01 2.4613142456e+03 
1.8621779219e-05 7.0548874379e-01 1.8342553839e+03 
9.5729390626e-05 6.0818582412e-01 2.2627537034e+03 
6.5734352536e-05 6.2470691335e-01 2.4042381190e+03 
2.4698760295e-05 6.5411418987e-01 2.3097780249e+03 
3.9933231606e-06 7.0316622440e-01 2.4065982241e+03 
4.3875334691e-05 6.4102380238e-01 2.5079919992e+03 
5.0359884988e-06 6.9123806495e-01 2.5548840739e+03 
1.2935648525e-05 6.7661040260e-01 2.3696931633e+03 
1.0012205806e-04 6.1422940076e-01 2.4637772005e+03 
6.5009498933e-06 1.0000000000e+00 1.6767795984e+03 
1.4628464621e-05 1.0000000000e+00 1.7974846313e+03 
9.0920877616e-06 7.0236983745e-01 2.4113982941e+03 
9.3558922013e-05 6.2432607577e-01 2.3661404733e+03 
5.0138014837e-05 6.4204475014e-01 2.4980646820e+03 
2.6568354926e-05 6.0382835240e-01 2.2056034568e+03 
1.5382378801e-04 6.1660867695e-01 2.4357178112e+03 
6.6539273406e-06 1.0000000000e+00 1.5739807851e+03 
2.2438115587e-05 6.8913520125e-01 2.3296781375e+03 
3.4211430999e-05 6.5688679756e-01 2.3434138121e+03 
1.7801864714e-05 6.4844442050e-01 2.2442276263e+03 
6.0320323420e-06 6.7543105144e-01 2.6614802342e+03 
4.6093202917e-05 6.3416657315e-01 2.3307750368e+03 
4.9385357707e-05 6.3921828971e-01 2.2708594291e+03 
1.4039430737e-05 5.7962602444e-01 2.1102956908e+03 
1.4200276463e-05 6.7489679311e-01 2.2880226959e+03 
4.1304188746e-06 7.0016330364e-01 2.4913833760e+03 
3.7523644084e-05 5.6335923123e-01 2.1933889644e+03 
4.2147509995e-05 6.2725305525e-01 2.2985148856e+03 
1.4586763080e-05 1.0000000000e+00 1.7577413899e+03 
1.5555516636e-05 6.7137501600e-01 2.2332078262e+03 
2.0784646353e-05 6.5788044543e-01 2.2793720697e+03 
2.3723343956e-04 1.0000000000e+00 4.0081966693e+02 
8.5632203752e-06 6.8898807487e-01 2.4759764160e+03 
9.1338697250e-06 1.0000000000e+00 1.4782326834e+03 
1.6538045042e-05 6.7036121851e-01 2.2615209589e+03 
2.3500050640e-05 5.6916848533e-01 2.0670614484e+03 
5.9873475713e-05 6.2610764209e-01 2.3830863004e+03 
4.6476824679e-04 6.2168915750e-01 2.2900891631e+03 
2.2716196435e-05 6.6178915381e-01 2.4214103046e+03 
3.4530948555e-05 1.0000000000e+00 1.7569221992e+03 
7.5479459357e-05 6.2244045653e-01 2.3183269724e+03 
5.1409871051e-05 5.8982868048e-01 2.2424039007e+03 
3.1093468209e-05 6.4820080364e-01 2.4328909796e+03 
7.5900654013e-05 6.2105094754e-01 2.4268109745e+03 
8.6278729792e-06 5.8832713639e-01 2.0364762558e+03 
3.0568007201e-05 1.0000000000e+00 3.0000000000e+02 
1.0899874093e-05 7.0272594082e-01 2.3041281505e+03 
8.5090418356e-05 1.0000000000e+00 1.6277737262e+03 
3.2135216468e-05 5.6082139615e-01 2.1284193785e+03 
1.1912202349e-04 6.1168184806e-01 2.4329723106e+03 
8.2305858538e-05 6.4170151710e-01 2.3263203525e+03 
2.7766881421e-05 6.3122473783e-01 2.2640013405e+03 
9.1149544246e-05 6.2392128588e-01 2.3976077944e+03 
2.4629550909e-05 6.7978668871e-01 2.2828250688e+03 
8.5128565221e-05 6.3306559942e-01 2.4853131874e+03 
5.6344966973e-05 6.4620395998e-01 2.3101077773e+03 
1.1908958038e-04 1.0000000000e+00 3.8662154607e+02 
4.6381530784e-05 6.3490505726e-01 2.4870040703e+03 
4.1098764756e-05 6.3559279552e-01 2.3731761557e+03 
8.1154579542e-06 6.9650583829e-01 2.3181191783e+03 
4.6216320300e-05 6.5113861099e-01 2.2873019095e+03 
1.1254548926e-05 6.7680336156e-01 2.3369321393e+03 
5.2341315499e-05 6.2360322217e-01 2.3038265107e+03 
1.4827975768e-05 6.6914836352e-01 1.8609614929e+03 
3.3052607701e-05 6.3141902826e-01 2.2851865801e+03 
1.5831921875e-05 6.2091036318e-01 1.9236870617e+03 
3.5944731144e-05 5.7696148825e-01 2.2135545807e+03 
8.8299412925e-05 5.6484738194e-01 2.1686742681e+03 
4.3208315893e-05 6.4201488827e-01 2.3447411152e+03 
2.1699310719e-05 6.2870735919e-01 2.2450207760e+03 
2.3593357762e-05 6.6462153603e-01 2.2613078323e+03 
1.9112314130e-05 6.5866865151e-01 2.2988541266e+03 
8.6429160391e-06 5.9913751050e-01 1.9843325003e+03 
1.4997277505e-04 6.1787611054e-01 2.3367629333e+03 
3.5484369636e-05 6.4889685670e-01 2.2596355697e+03 
5.9791682380e-06 6.9618569930e-01 2.3352910184e+03 
3.3052299840e-05 6.2676412880e-01 2.1752518800e+03 
1.5570832394e-04 6.1615163721e-01 2.3305652973e+03 
9.2417294242e-06 6.8194001750e-01 2.3395520839e+03 
5.1424429847e-05 6.1194507377e-01 2.3017572925e+03 
8.5234187225e-06 1.0000000000e+00 1.7136900073e+03 
6.4974440074e-05 6.2541198433e-01 2.3506830284e+03 
5.8821784311e-05 5.8774678944e-01 1.9992253898e+03 
1.2171653037e-04 6.2607736975e-01 2.3278055630e+03 
3.3029497949e-05 6.3274927667e-01 2.2794698843e+03 
1.8000725227e-05 6.7134660848e-01 2.2521135630e+03 
8.9666629950e-05 6.3081140686e-01 2.5200239796e+03 
2.6433883356e-05 5.6642062614e-01 2.1260370917e+03 
1.0880928225e-04 6.0655936905e-01 2.5032819645e+03 
8.6381227927e-05 5.5850390105e-01 2.1396203182e+03 
4.8080027069e-05 6.2261116495e-01 2.3189968318e+03 
6.6528411511e-06 6.9740379098e-01 2.5050264056e+03 
1.5921802891e-05 1.0000000000e+00 1.2234528520e+03 
1.3153066705e-05 1.0000000000e+00 1.6951744451e+03 
2.1608759764e-05 1.0000000000e+00 3.4790579602e+02 
1.8223679003e-04 6.3431066491e-01 2.2764475494e+03 
2.2359285246e-04 6.1199229061e-01 2.5521015602e+03 
3.3814374697e-05 6.4054763146e-01 2.3154766339e+03 
1.0497692116e-05 1.0000000000e+00 1.6861181706e+03 
7.5003078363e-06 6.0695488877e-01 2.0686705746e+03 
1.0760389960e-05 1.0000000000e+00 1.6975075255e+03 
5.2607708440e-05 6.2148175006e-01 2.3210301165e+03 
7.3671581437e-06 6.9955678017e-01 2.2645013928e+03 
7.0297067165e-05 6.3192999321e-01 2.4377831479e+03 
1.0859260542e-05 6.7942374623e-01 2.3528441420e+03 
1.7649124648e-05 6.3843701333e-01 1.8958662679e+03 
4.5918995070e-06 6.9460548476e-01 2.5379525397e+03 
1.4404587813e-05 6.6098522666e-01 2.2562742614e+03 
4.4128536458e-05 6.5569839464e-01 2.4343134840e+03 
1.7946320791e-05 6.7139666296e-01 2.4171977230e+03 
1.1759231765e-05 5.9992887647e-01 1.9691472083e+03 
2.7311455259e-04 6.0879285302e-01 2.4383362408e+03 
1.1076199965e-04 6.1416095517e-01 2.3821707311e+03 
3.0704256067e-05 6.4977540314e-01 2.3145400279e+03 
1.1438564201e-04 6.2177682127e-01 2.4000769372e+03 
2.2062526635e-05 6.8099350778e-01 2.3445582045e+03 
5.7752832265e-05 6.1490971772e-01 2.3354149396e+03 
1.0851898813e-04 6.1666748515e-01 2.3320982539e+03 
4.6120681229e-06 7.0092934862e-01 2.3218968787e+03 
1.1647088258e-04 6.1588494854e-01 2.4183402943e+03 
4.0637629424e-05 6.2588507120e-01 2.2948439009e+03 
8.1967781055e-05 6.2063161627e-01 2.3603129698e+03 
7.4777482033e-06 6.8419803823e-01 2.6186426876e+03 
1.1883530554e-04 6.1703266013e-01 2.4755572242e+03 
3.4462147656e-05 1.0000000000e+00 1.4225666748e+03 
1.8544517174e-05 1.0000000000e+00 1.5987837302e+03 
2.7660182818e-05 6.3151503814e-01 2.2654801619e+03 
2.1375273165e-05 6.6437790567e-01 2.2311077668e+03 
3.3677314502e-05 6.3300719227e-01 2.2952596506e+03 
5.2879187359e-05 6.3386017849e-01 2.5415166421e+03 
1.3661074766e-05 6.2040371997e-01 2.1679086517e+03 
1.2261454496e-04 6.1588716757e-01 2.5174750784e+03 
4.1272522281e-05 6.4827669437e-01 2.2579537352e+03 
5.0512231241e-05 6.1306563774e-01 1.9372021347e+03 
8.3026996419e-05 6.3421589053e-01 2.2868452919e+03 
1.8917511555e-05 1.0000000000e+00 1.7325994130e+03 
8.2699974911e-05 6.0735187552e-01 2.6550764965e+03 
2.5972293125e-05 5.6879216508e-01 2.1500756177e+03 
2.4264686894e-04 5.8373166393e-01 2.5817633984e+03 
7.6248016275e-06 1.0000000000e+00 1.4767521999e+03 
2.7613563588e-04 6.1561421290e-01 2.3383916939e+03 
1.4209874477e-04 6.1866218100e-01 2.3217545034e+03 
5.9187991895e-05 6.3160711688e-01 2.3273285853e+03 
5.1346884534e-05 6.3633972707e-01 2.2769741701e+03 
1.2329481186e-05 7.0844540922e-01 1.8322438862e+03 
4.0092327646e-05 5.7796747590e-01 2.0261095069e+03 
3.3642681205e-05 5.8663669359e-01 2.1901260630e+03 
9.0563209764e-05 6.1461354747e-01 2.3743691081e+03 
2.8730187877e-04 6.1586502942e-01 2.4395083172e+03 
6.6710272498e-05 6.3302400557e-01 2.3204673575e+03 
1.2820421736e-04 6.0013841778e-01 2.5098468965e+03 
3.9068656674e-05 5.6878958941e-01 2.0552688644e+03 
1.8483224986e-04 6.2225556640e-01 2.4136632068e+03 
2.6593415323e-05 5.8454371751e-01 2.0103522082e+03 
2.6937080794e-05 5.7319102676e-01 2.0439674487e+03 
5.6877610724e-05 5.6461838598e-01 2.1845330871e+03 
3.5596373425e-06 1.0000000000e+00 1.5834880839e+03 
1.8834433171e-05 7.0024032508e-01 2.2703527274e+03 
4.9594642392e-05 5.8477407518e-01 2.2318219272e+03 
4.9405274035e-05 6.5196474511e-01 2.3432657115e+03 
6.7112607048e-05 6.4804628023e-01 2.2925524263e+03 
5.5850000948e-06 6.8960350714e-01 2.5731968398e+03 
1.7053955797e-05 6.6391240480e-01 2.3075925725e+03 
5.9465533547e-06 6.8782251505e-01 2.5814381993e+03 
8.1438552636e-06 6.6991992905e-01 2.6996896650e+03 
8.9904716615e-05 6.1971089286e-01 2.4392933667e+03 
5.1967994849e-05 6.4387045688e-01 2.4384839968e+03 
4.3465138119e-06 6.9977409697e-01 2.4936121897e+03 
9.9794196665e-06 1.0000000000e+00 1.6282870526e+03 
2.8643038073e-05 6.1010927779e-01 2.2391471722e+03 
5.3932877033e-05 6.2858360003e-01 2.5331865977e+03 
1.5407944450e-05 5.8427898196e-01 2.1267070317e+03 
4.7477451549e-06 7.0177006112e-01 2.4074108484e+03 
4.9892104934e-05 6.3590297577e-01 2.3825368004e+03 
6.1134255490e-05 6.1808408428e-01 2.3533387097e+03 
1.2209334806e-04 6.0451049116e-01 2.5298010872e+03 
6.1587839678e-06 6.3965357489e-01 1.8953605436e+03 
6.3370677427e-05 6.2420798100e-01 2.1266886728e+03 
1.2458442494e-05 6.6828798524e-01 2.2664173207e+03 
4.7630033932e-05 6.3159866635e-01 2.5678959839e+03 
4.3536544017e-05 6.1738221707e-01 2.3106397268e+03 
2.0795747413e-04 6.3274933854e-01 2.3049914037e+03 
7.2513288698e-06 5.9596155140e-01 2.0240650950e+03 
3.3443919217e-05 5.7270464995e-01 2.1477538480e+03 
8.6278886578e-06 1.0000000000e+00 1.5668396260e+03 
9.9297675587e-05 6.1434593280e-01 2.4047734251e+03 
1.4319242934e-05 6.6953814933e-01 2.6165065405e+03 
1.6648324539e-05 6.2037825978e-01 2.1737944679e+03 
7.4650342579e-06 1.0000000000e+00 1.4152398068e+03 
6.3672550342e-05 6.2169365865e-01 2.3657359615e+03 
6.1363781568e-05 6.6650097769e-01 2.2878185713e+03 
5.7813641526e-06 1.0000000000e+00 1.1599464277e+03 
4.2924369658e-05 6.4137202734e-01 2.3979720017e+03 
9.3924249677e-06 6.0718903781e-01 1.9551006267e+03 
3.9252836223e-05 5.6459680680e-01 2.0935121070e+03 
4.8863345723e-05 6.1549911941e-01 2.3242939929e+03 
2.8051821153e-05 6.5748398989e-01 2.4118831432e+03 
5.9676612708e-05 6.2358579290e-01 2.3938972052e+03 
1.0358618267e-05 6.9584052375e-01 1.8407011599e+03 
3.1113206116e-05 1.0000000000e+00 1.5352673835e+03 
1.3605572776e-04 5.7017740841e-01 2.2159347277e+03 
5.2339349019e-05 6.2223261214e-01 2.3233219475e+03 
2.6626298694e-05 6.5745180427e-01 2.3530816882e+03 
7.2848102022e-05 6.2216599897e-01 2.3890838080e+03 
6.9516451524e-05 1.0000000000e+00 1.5951341771e+03 
7.3093750167e-05 6.1999960827e-01 2.4342237519e+03 
4.8470061358e-06 6.9227289374e-01 2.5581520353e+03 
1.2547961671e-04 6.0432493767e-01 2.5419705903e+03 
5.9795372606e-05 6.3806412110e-01 2.2985416328e+03 
6.2121374659e-05 6.2500580540e-01 2.3888812582e+03 
4.2402383150e-05 6.2699680323e-01 2.3196543742e+03 
5.4624691741e-05 6.5233557028e-01 2.3606405081e+03 
8.1326061844e-06 6.9340832362e-01 2.4747440769e+03 
1.2383524030e-05 6.7153200442e-01 2.2453849118e+03 
2.2271459548e-05 1.0000000000e+00 1.7633564325e+03 
1.0138807176e-05 1.0000000000e+00 1.5204554943e+03 
9.3526893347e-06 1.0000000000e+00 1.6654721500e+03 
7.9120019152e-06 7.0304418847e-01 2.4116373343e+03 
2.9385236539e-05 6.5406914718e-01 2.3248407473e+03 
8.2477211692e-05 5.7674701182e-01 2.1648366186e+03 
1.3054828329e-04 6.6015346118e-01 1.9057622313e+03 
5.9824667752e-05 6.3515070639e-01 2.4775925088e+03 
5.3454335069e-05 6.1669669532e-01 2.3293050282e+03 
7.3983316167e-05 6.3133483020e-01 2.3022508439e+03 
1.5751538844e-05 6.7034816683e-01 2.3832579512e+03 
1.0169823515e-04 1.0000000000e+00 3.0000000000e+02 
1.0838515069e-05 1.0000000000e+00 1.6809381889e+03 
8.0996040844e-05 6.5336017400e-01 2.4774909965e+03 
5.4714633048e-05 6.3666960843e-01 2.3506342796e+03 
1.0942995883e-04 6.0923507360e-01 2.4935865771e+03 
6.3597735777e-05 6.1804576094e-01 2.3354273876e+03 
3.4411399982e-05 6.2900514450e-01 2.2901762793e+03 
4.1119175217e-06 7.0205028647e-01 2.2978712047e+03 
2.5193529566e-05 5.7164140882e-01 2.0802249130e+03 
3.4501264611e-05 6.4639661216e-01 2.3087635149e+03 
1.1136945190e-05 6.9885049084e-01 2.2521006565e+03 
2.1465825622e-05 6.6146277055e-01 2.3215877512e+03 
2.0199952376e-04 6.1710812289e-01 2.4685729327e+03 
3.9244973402e-05 1.0000000000e+00 1.4154893628e+03 
1.7066424699e-05 1.0000000000e+00 1.6739579716e+03 
6.3415870511e-05 6.2696899047e-01 2.3029613802e+03 
1.0956752967e-05 1.0000000000e+00 1.5196826507e+03 
5.4144021715e-05 6.4483803103e-01 2.4074961690e+03 
1.5123047347e-05 6.7065066402e-01 2.2250592517e+03 
7.2821757674e-05 6.1915878276e-01 2.4111293765e+03 
7.3894620194e-05 6.1886421992e-01 2.3735021262e+03 
3.9603449759e-05 5.6408165746e-01 2.1698846042e+03 
7.9753753909e-05 6.2653648882e-01 2.3756168169e+03 
1.0189827642e-05 1.0000000000e+00 1.6402047842e+03 
4.5261239693e-06 7.0266635892e-01 2.3728580176e+03 
6.0356651335e-05 6.3517750923e-01 2.2967231738e+03 
1.1155961708e-05 6.7067205963e-01 2.2363129167e+03 
3.9757092734e-05 5.8015234087e-01 2.2410543625e+03 
5.0927560440e-06 6.8787276823e-01 2.5762757875e+03 
1.8748388896e-05 5.7893074180e-01 2.0267617668e+03 
2.9442203242e-05 6.4499818024e-01 2.3109623196e+03 
1.1077304182e-04 6.2583833728e-01 2.4561097641e+03 
1.0432498391e-05 5.8316175426e-01 2.0556152643e+03 
1.3199679809e-05 6.8261029546e-01 2.4510545949e+03 
6.5192297700e-05 6.4640696714e-01 2.2824767191e+03 
8.9162292779e-05 6.4748877051e-01 1.8836269863e+03 
5.2988123640e-05 6.3044878726e-01 2.3486963599e+03 
5.9681815925e-06 1.0000000000e+00 1.2187258702e+03 
8.5654429348e-05 6.1376451534e-01 2.4404590381e+03 
1.6262363359e-05 6.7391859228e-01 2.4283651117e+03 
3.0037949661e-05 6.2364104559e-01 2.2286244334e+03 
5.7996853891e-05 6.3163633616e-01 2.6580767951e+03 
1.3852057790e-04 6.0775970700e-01 2.5078300273e+03 
2.6131607163e-05 5.6335221498e-01 2.0965868499e+03 
6.0668657116e-05 6.4680925556e-01 2.4921119553e+03 
7.0953908918e-05 6.3125212969e-01 2.3154305752e+03 
6.0043840226e-05 6.2759216065e-01 2.4265958133e+03 
2.3689192980e-05 5.9018041918e-01 1.9896985724e+03 
1.0575216434e-05 1.0000000000e+00 1.7720115778e+03 
7.0502026646e-06 7.0321481227e-01 2.3342573695e+03 
5.8535675688e-06 7.0235848966e-01 2.4439839684e+03 
7.6372833325e-05 6.1680419431e-01 2.3937527110e+03 
5.0836686628e-05 6.5185314013e-01 2.4211263115e+03 
4.3072189486e-05 6.0438852891e-01 1.9552478904e+03 
1.2725872246e-05 6.8664642737e-01 2.6004014610e+03 
4.7878340934e-05 5.6131129959e-01 2.1184139647e+03 
1.3350343548e-04 6.1648433977e-01 2.4309346558e+03 
2.2165371528e-05 6.5890485392e-01 2.4247692097e+03 
7.5890972857e-05 6.4462430331e-01 2.2900401611e+03 
1.4174131093e-05 6.7144167326e-01 2.2486232905e+03 
4.2007369322e-05 6.3633900735e-01 2.2920624513e+03 
1.6443852145e-05 6.0033552872e-01 1.9670811358e+03 
8.3058669584e-06 1.0000000000e+00 1.5552736615e+03 
2.2435126510e-05 6.0600069395e-01 1.9616435059e+03 
5.5359692882e-05 6.4455286002e-01 2.4168860980e+03 
2.7207578589e-05 1.0000000000e+00 1.6726609816e+03 
4.8473216633e-06 6.9881906689e-01 2.3023330038e+03 
1.8678884110e-05 6.3606412023e-01 1.8986322778e+03 
2.0135269431e-04 6.3672523068e-01 2.3147177474e+03 
1.4297607568e-05 6.6571254576e-01 2.6402488077e+03 
4.9721008138e-06 1.0000000000e+00 1.7062835365e+03 
3.0148219837e-05 6.4621560486e-01 2.3550345813e+03 
7.2377419395e-06 1.0000000000e+00 1.4925911652e+03 
2.1423251408e-05 1.0000000000e+00 1.6855728479e+03 
2.2694841711e-04 5.7645954866e-01 2.6324770936e+03 
1.3338979466e-05 6.9186390743e-01 2.5557726876e+03 
1.1872710537e-05 1.0000000000e+00 1.4629204097e+03 
7.1410732249e-06 6.9768869742e-01 2.2438928734e+03 
2.3037243035e-05 5.7388279638e-01 2.1439612261e+03 
6.3744785985e-05 6.4120343959e-01 2.2842479564e+03 
9.7615434213e-06 6.4578707015e-01 1.8893600832e+03 
1.4565918816e-04 6.0188032845e-01 2.4845509298e+03 
9.7825525703e-05 6.1952830617e-01 2.4125374702e+03 
1.5359267618e-04 6.2170792539e-01 2.5365285007e+03 
5.0759482968e-05 6.4596502081e-01 2.3461213361e+03 
6.5502594573e-06 6.9420728376e-01 2.4990017648e+03 
4.0064801908e-05 6.4539761606e-01 2.3142575738e+03 
1.7073960277e-05 1.0000000000e+00 1.7393817030e+03 
5.1819780653e-05 6.2046634172e-01 2.3264888392e+03 
3.0658736097e-05 6.4759677166e-01 2.3110689872e+03 
1.2560335610e-05 6.1189437377e-01 1.9511913257e+03 
3.6583895654e-05 5.7341462103e-01 2.1857192723e+03 
2.8835477244e-05 5.7718694039e-01 2.0873324260e+03 
8.6403388273e-05 1.0000000000e+00 1.5937221536e+03 
2.7982472660e-04 5.7690180124e-01 2.5862176275e+03 
1.2222630912e-04 5.6026367712e-01 2.1454569664e+03 
4.9751353906e-05 6.4433110931e-01 2.3961154560e+03 
5.3197997642e-06 1.0000000000e+00 1.4341809341e+03 
8.9819654318e-06 6.7280114354e-01 1.8578776965e+03 
7.9035409150e-05 6.1852891536e-01 2.3253210757e+03 
6.1285270963e-05 6.2327706145e-01 2.3454126240e+03 
2.2477504138e-05 6.7822208913e-01 2.3456123760e+03 
1.8961072150e-04 5.8356560929e-01 2.6016759316e+03 
6.0378453958e-05 6.3070923988e-01 2.4880126153e+03 
4.2089899122e-06 7.0035106778e-01 2.4500180805e+03 
8.6274369406e-05 6.1892777213e-01 2.4217880205e+03 
2.5314101024e-04 1.0000000000e+00 1.2156373485e+03 
7.5908828765e-05 6.1450829117e-01 2.3983065239e+03 
4.0205126816e-05 6.2641583763e-01 2.2987385787e+03 
1.3370088371e-04 6.1230326829e-01 2.4579737613e+03 
6.6980079574e-05 6.2818927614e-01 2.4661771747e+03 
2.3043401799e-05 1.0000000000e+00 1.6010699089e+03 
1.0048565425e-05 1.0000000000e+00 1.4845898533e+03 
4.0471893778e-05 6.2866131979e-01 2.3031227853e+03 
4.8312191179e-05 6.5582276916e-01 2.2738322668e+03 
8.6135573418e-06 1.0000000000e+00 1.5607083114e+03 
9.1719778918e-06 6.8274631021e-01 2.3692704261e+03 
6.9573686991e-05 6.5471780108e-01 2.3468535749e+03 
2.8754664397e-05 1.0000000000e+00 1.7100902036e+03 
1.8700498819e-04 5.8223958772e-01 2.5829105749e+03 
2.9370480727e-05 6.6193491195e-01 2.4250188318e+03 
2.0216438680e-05 6.6070463521e-01 2.3306896425e+03 
4.7869801090e-05 6.2693318783e-01 2.3068302130e+03 
6.6130039695e-06 6.9814364643e-01 2.3666784543e+03 
3.3582372795e-05 6.4356496615e-01 2.3370914185e+03 
8.6056513040e-06 1.0000000000e+00 1.4947156562e+03 
1.1908119690e-05 1.0000000000e+00 1.6426569543e+03 
5.3317863079e-05 6.3060044452e-01 2.3976451798e+03 
1.2874009545e-04 6.0227599965e-01 2.4817809927e+03 
6.0716535027e-06 1.0000000000e+00 1.7251062973e+03 
2.5387985435e-05 6.6264121115e-01 2.3308178612e+03 
8.6772032899e-06 1.0000000000e+00 1.3369041831e+03 
5.8239485424e-06 1.0000000000e+00 1.7312533847e+03 
4.1610615980e-06 7.0142978006e-01 2.2914555886e+03 
5.5456144116e-05 6.3126801149e-01 2.4846140210e+03 
5.6686194196e-05 1.0000000000e+00 1.0700751516e+03 
1.4242900751e-05 6.2391634531e-01 1.9178382776e+03 
2.2008412642e-05 6.4649660204e-01 2.2680592002e+03 
1.6787536019e-05 1.0000000000e+00 1.7091275050e+03 
5.3364138742e-06 6.8815923474e-01 2.5815830244e+03 
6.2275473856e-06 7.0127722137e-01 2.3273752351e+03 
1.8540857698e-05 6.6409607537e-01 2.3054019434e+03 
8.0140925059e-05 6.3035838528e-01 2.3750751548e+03 
1.0790295555e-05 1.0000000000e+00 1.7552034700e+03 
8.4560030461e-06 6.9090228989e-01 2.3584536998e+03 
4.2958586856e-05 5.6075269044e-01 2.1547391000e+03 
4.0771128773e-05 5.6039289471e-01 2.1836042902e+03 
2.8739605274e-04 1.0000000000e+00 3.0000000000e+02 
4.5053987516e-06 1.0000000000e+00 1.3331394857e+03 
1.2550523826e-05 6.5758537383e-01 1.8724875901e+03 
1.1113377905e-05 6.1656319636e-01 1.9340354949e+03 
6.4544383879e-05 6.1929311171e-01 2.3248963845e+03 
4.6565355032e-05 6.1530600507e-01 2.2950383894e+03 
4.2077702994e-04 6.2373180404e-01 2.3889461958e+03 
1.3093951912e-05 1.0000000000e+00 1.4451263137e+03 
3.8914494321e-05 5.6699258166e-01 2.0802443011e+03 
6.7267666493e-06 7.0068398047e-01 2.2788246328e+03 
7.8339293817e-05 6.1977359169e-01 2.4654354548e+03 
6.4679403015e-06 1.0000000000e+00 1.5702929915e+03 
5.2770908903e-05 5.7857793604e-01 2.2502922881e+03 
2.8109143556e-06 1.0000000000e+00 1.2258129773e+03 
9.0214996761e-05 6.2272667044e-01 2.3904897462e+03 
5.5148375281e-05 6.2199237536e-01 2.3480228856e+03 
8.1511296520e-05 6.3194510855e-01 2.3691112574e+03 
6.0521463741e-05 6.2912778765e-01 2.4065953297e+03 
2.2561764204e-05 6.4798213552e-01 2.2525647831e+03 
1.0693858585e-05 1.0000000000e+00 1.4868029636e+03 
3.6466111120e-05 5.6264958685e-01 2.1006842009e+03 
9.6603287574e-06 6.8125596861e-01 2.4057675836e+03 
4.7259990484e-05 1.0000000000e+00 1.7470659812e+03 
1.9495500920e-05 6.2192116685e-01 1.9210795023e+03 
5.8205717798e-06 1.0000000000e+00 1.4556528195e+03 
3.5584816964e-05 5.6199637806e-01 2.1826593303e+03 
1.7333358366e-05 6.9505696251e-01 2.4756754929e+03 
1.9172353047e-05 5.7853733393e-01 2.1503146984e+03 
2.0303883573e-05 6.8069016832e-01 2.2721968434e+03 
6.2092309924e-05 1.0000000000e+00 3.0000000000e+02 
9.5101796047e-06 1.0000000000e+00 1.5112127454e+03 
4.7803790474e-05 5.6286403960e-01 2.2037654359e+03 
1.3325272117e-05 6.9128312828e-01 2.5704772237e+03 
3.8891919732e-05 6.2014631995e-01 1.9241262722e+03 
1.5931994624e-05 6.5375316694e-01 2.2054861217e+03 
7.1912720476e-05 5.7402427584e-01 2.1974798060e+03 
1.3650073888e-05 7.1880690475e-01 1.8276106604e+03 
1.7970498101e-05 6.6467676299e-01 2.3702631930e+03 
3.0279584039e-05 6.6358586000e-01 2.2202481323e+03 
8.6138157952e-05 6.1666848968e-01 2.3655258917e+03 
7.4289030923e-05 6.2696766381e-01 2.3357539916e+03 
8.4877892351e-06 1.0000000000e+00 1.6851545493e+03 
1.2950435131e-05 1.0000000000e+00 1.7527306555e+03 
3.6110086224e-05 5.9745165501e-01 2.2315889564e+03 
3.2255631612e-05 6.4751608370e-01 2.2742052579e+03 
5.6330162769e-05 6.2433918506e-01 2.3677385843e+03 
7.7497070509e-05 1.0000000000e+00 1.7976476236e+03 
4.7139105792e-05 5.7200267546e-01 2.0858038327e+03 
7.8575941296e-06 1.0000000000e+00 1.6840172410e+03 
1.9421672851e-05 6.0218708698e-01 2.2030319252e+03 
2.8986732985e-04 5.7633757536e-01 2.5897084608e+03 
6.7639642421e-05 5.7241873305e-01 2.0590875999e+03 
6.2418959111e-05 6.3525406869e-01 2.2944733398e+03 
1.6912008011e-05 6.6453695271e-01 2.5307906719e+03 
4.8058133971e-05 5.8766708459e-01 2.2538901631e+03 
1.2545398317e-05 1.0000000000e+00 1.4793837185e+03 
1.8444923252e-05 6.5794293435e-01 2.2406672485e+03 
1.1513848906e-04 6.0503975599e-01 2.4993452710e+03 
7.1869848358e-05 6.2104433679e-01 2.4709198106e+03 
2.2813726637e-05 5.8920102237e-01 1.9949422451e+03 
2.2128541473e-05 5.7321571347e-01 2.0555816675e+03 
3.4804312936e-05 6.1280167516e-01 1.9377601429e+03 
3.7105705102e-05 6.4756981838e-01 2.3766858220e+03 
6.5118337047e-06 6.9432444472e-01 2.5425958473e+03 
4.9083346375e-05 6.3350709746e-01 2.4103771274e+03 
1.2256487327e-05 6.0440854149e-01 1.9663350215e+03 
5.6339126499e-05 6.2012212535e-01 2.3406327374e+03 
2.4707149030e-05 6.4907536331e-01 2.7374127583e+03 
5.2138810946e-05 5.6431954811e-01 2.1946837252e+03 
1.3223488324e-05 6.4803490321e-01 1.8843086422e+03 
5.9147018076e-06 6.7435693817e-01 2.6668910763e+03 
1.5438417864e-04 5.9401750858e-01 2.5142205226e+03 
3.3491628838e-05 5.6822350697e-01 2.0595381674e+03 
7.5510303607e-05 6.3220311289e-01 2.3369379696e+03 
8.4246785778e-06 6.9768420346e-01 2.2452142986e+03 
9.4126315560e-06 1.0000000000e+00 1.5612358367e+03 
3.6084995217e-05 6.5628055333e-01 2.2825671563e+03 
1.4470253185e-05 1.0000000000e+00 3.0000000000e+02 
8.1304486910e-05 6.1966104249e-01 2.4122271509e+03 
4.1137049344e-06 1.0000000000e+00 1.4042413188e+03 
2.3459469885e-04 5.7469572033e-01 2.6440070881e+03 
3.1767259714e-06 1.0000000000e+00 7.7082688804e+02 
2.4474446460e-04 5.9607057743e-01 2.5678919101e+03 
1.1520795333e-04 6.0640879857e-01 2.4734453068e+03 
5.8483631583e-06 7.0330093422e-01 2.3420106780e+03 
4.0250942962e-06 7.0339093853e-01 2.3290570827e+03 
3.6759521117e-05 6.5316570788e-01 2.2527584146e+03 
4.2049189575e-05 6.4949584695e-01 2.4274308382e+03 
1.8475343365e-05 6.6566057401e-01 2.4300071072e+03 
1.4727259603e-05 1.0000000000e+00 1.7095315499e+03 
3.2918391261e-05 6.5636712961e-01 2.4256781696e+03 
1.1176656212e-05 6.5425718085e-01 1.8759062457e+03 
1.4793211663e-05 6.7491014449e-01 2.3614805005e+03 
7.1920364928e-06 6.6558798684e-01 2.7255792127e+03 
