# Supplementary material for: Atmospheric CO2 levels from 2.7 billion years ago inferred from micrometeorite oxidation
Source: Sci Adv. 2020 Jan 22;6(4):eaay4644. doi: 10.1126/sciadv.aay4644 (PMC6976288; doi:10.1126/sciadv.aay4644)
Supplement: Data file S1 [file aay4644_Data_file_S1.zip › co2_atmos_with_o2/co2_27/clean_results.dat]

Radius [m]       Fe Area [frac]    Max Temp [k]    
5.2810923696e-05 1.0000000000e+00 3.2001694445e+02 
3.2766301103e-05 1.0000000000e+00 1.7539162702e+03 
4.9215627445e-05 6.0812553808e-01 2.3168701619e+03 
6.0682862160e-05 6.0042521341e-01 2.4478462621e+03 
8.9204377451e-05 6.0519642033e-01 2.3137320886e+03 
2.0304230594e-05 6.3434629071e-01 2.3042472127e+03 
9.9400855089e-05 5.8206588491e-01 2.5285090437e+03 
1.8418058738e-05 1.0000000000e+00 1.7038675799e+03 
4.9100765057e-05 6.0101106217e-01 2.3514625260e+03 
1.9687321178e-05 1.0000000000e+00 1.5216386147e+03 
1.1399906791e-04 5.8113455459e-01 2.6087262904e+03 
5.2860112994e-06 1.0000000000e+00 1.5076763211e+03 
3.4228726083e-05 6.7920079156e-01 1.8382099765e+03 
2.7542953263e-05 6.3852439732e-01 2.2625997156e+03 
1.2100519125e-04 5.7951477539e-01 2.4645883277e+03 
3.2599250397e-04 5.8992625425e-01 2.4075154823e+03 
1.4103020666e-04 5.9340058526e-01 2.4048499644e+03 
8.9903594273e-06 7.1280420059e-01 1.8258413207e+03 
1.4565608645e-04 5.7359395101e-01 2.5393756076e+03 
5.3485668641e-06 6.8062771743e-01 2.3168425743e+03 
1.6839202582e-05 5.7427043330e-01 1.9727529676e+03 
5.0558898589e-05 5.9969441973e-01 2.3291197539e+03 
6.2891249475e-05 6.1750484445e-01 2.3281306581e+03 
1.7318712688e-05 6.3557747390e-01 2.2892241445e+03 
6.4498723066e-05 5.6198758067e-01 2.2569887470e+03 
5.0265586778e-06 6.1858549130e-01 1.8948388280e+03 
2.3429178237e-05 1.0000000000e+00 1.1793095558e+03 
9.9903878442e-05 5.9289853170e-01 2.3418091863e+03 
6.2000890608e-05 6.1556599063e-01 2.5109060679e+03 
4.1969868801e-05 5.9042013333e-01 2.2883025903e+03 
3.6498417653e-05 5.3266121392e-01 2.1149794452e+03 
1.0644062169e-04 5.8163059268e-01 2.4429003643e+03 
1.0231878927e-04 5.9873524583e-01 2.3503548057e+03 
5.0403396936e-05 5.3848990808e-01 2.0847681896e+03 
3.3942396481e-05 6.0828789459e-01 2.3056495924e+03 
8.8230258984e-05 6.0498104034e-01 2.5004777084e+03 
1.0557430486e-04 5.7932622476e-01 2.4856801735e+03 
2.4299225252e-05 6.3588405960e-01 2.2792587908e+03 
8.8957474729e-05 5.9234534597e-01 2.3428400784e+03 
1.4806528728e-05 6.4186806636e-01 2.2651209173e+03 
2.9372635864e-05 5.4816890189e-01 2.0391069867e+03 
5.0789586145e-05 6.0410059499e-01 2.3343664189e+03 
6.2511441541e-06 6.6771194745e-01 2.2165572168e+03 
3.5492775107e-05 6.1895225342e-01 2.3539682894e+03 
8.9705088931e-05 5.9961495137e-01 2.3660410212e+03 
1.0473764885e-05 6.5750004820e-01 2.3655720880e+03 
3.0128608343e-05 6.0266710023e-01 2.2979915540e+03 
9.2116502344e-06 6.7526898499e-01 2.3370815800e+03 
1.6452852382e-04 5.6283972862e-01 2.5940781346e+03 
6.1967690067e-05 6.0900441495e-01 2.2699451127e+03 
1.0930336414e-04 5.8264580119e-01 2.4389999951e+03 
6.6652553642e-05 5.5511470718e-01 2.2678312711e+03 
5.1156711325e-05 5.9957236589e-01 2.3601977487e+03 
2.7056407967e-05 6.1051565991e-01 2.2908098814e+03 
3.1162926221e-05 5.3247485759e-01 2.1590694738e+03 
2.1327311154e-05 5.7431731328e-01 1.9828428391e+03 
5.8879446587e-05 5.9282756726e-01 2.3489490450e+03 
7.2147156802e-06 6.8118191621e-01 2.3598121553e+03 
2.4471592211e-04 5.8713972756e-01 2.4847667319e+03 
7.7066121048e-05 5.9169311786e-01 2.4448775492e+03 
2.3419414386e-05 6.1443692728e-01 2.2862308378e+03 
4.2576271987e-05 6.0846573327e-01 2.3262430128e+03 
8.9557096120e-05 5.8901097365e-01 2.2974014467e+03 
8.1615523458e-05 6.4291139263e-01 2.3392364104e+03 
1.3664567008e-04 5.7452241978e-01 2.5102789985e+03 
1.7297138773e-05 1.0000000000e+00 1.7736626390e+03 
8.1585911903e-05 5.9262390245e-01 2.4116691204e+03 
5.7481214918e-05 6.0159842253e-01 2.4257575327e+03 
1.9730816822e-05 6.3998525593e-01 2.3081698190e+03 
3.9125547948e-06 1.0000000000e+00 1.1810697709e+03 
4.4279182554e-05 6.1343410162e-01 2.3202763268e+03 
5.8124978742e-05 5.8979570172e-01 2.3432959884e+03 
8.0676865607e-05 5.9865099764e-01 2.3236953965e+03 
4.1690230579e-05 5.9679879646e-01 2.3267934989e+03 
2.9929702878e-05 5.4510315541e-01 2.0578907139e+03 
2.7372058684e-05 1.0000000000e+00 1.6323299879e+03 
3.6354721183e-05 6.1630130180e-01 2.3796335046e+03 
5.6660565429e-05 6.1160236028e-01 2.5617999585e+03 
4.8067577779e-06 1.0000000000e+00 1.3030537454e+03 
9.1313924349e-05 1.0000000000e+00 3.0000000000e+02 
5.8425992613e-05 6.0599155005e-01 2.5202247981e+03 
4.0360666209e-05 6.3452002774e-01 2.2629555969e+03 
1.4674133021e-05 1.0000000000e+00 1.7706045573e+03 
2.1608414360e-05 6.3647328335e-01 2.3375320128e+03 
6.4807069528e-05 6.3511797598e-01 2.2325808007e+03 
1.3476563006e-05 6.6184442101e-01 2.1941716760e+03 
1.6968460153e-04 5.5545934828e-01 2.6545317293e+03 
6.9518493942e-06 6.2495066073e-01 1.8886539419e+03 
3.4736990207e-05 5.3377284351e-01 2.1656853034e+03 
4.1001437919e-04 5.8767426084e-01 2.4369433766e+03 
1.0436033513e-04 1.0000000000e+00 1.5403398459e+03 
9.8547731903e-05 6.0449427270e-01 2.3024418671e+03 
3.2111411152e-04 5.4602850305e-01 2.1039037753e+03 
7.5444646304e-06 6.5636536953e-01 2.6204341855e+03 
6.6636866331e-06 1.0000000000e+00 1.7362875565e+03 
2.1813259193e-05 6.3282723698e-01 2.2845148116e+03 
5.9803019439e-05 6.0740876805e-01 2.3629181002e+03 
3.2821760090e-05 6.0411136917e-01 2.2592808650e+03 
1.0231596730e-04 5.8127508376e-01 2.4660501366e+03 
1.1478406851e-05 1.0000000000e+00 1.6401060704e+03 
3.7128729118e-05 6.1630057400e-01 2.4011268149e+03 
3.1179024819e-05 6.3635820002e-01 2.2870765617e+03 
4.1362487978e-05 6.1525291913e-01 2.4941890150e+03 
3.3188503767e-05 6.0233651940e-01 2.2662682843e+03 
1.7625837332e-05 6.8839849512e-01 1.8339026707e+03 
3.4598513158e-05 6.2289241787e-01 2.4023204482e+03 
7.9098268504e-06 1.0000000000e+00 1.5830756554e+03 
5.9621098065e-06 1.0000000000e+00 1.5112993365e+03 
2.4070290458e-05 5.7329091700e-01 2.1726120705e+03 
8.5307061021e-05 6.0470831244e-01 2.4183708070e+03 
1.3213518055e-04 5.8609700201e-01 2.4474067145e+03 
3.6743689197e-05 6.3165373365e-01 2.2745531016e+03 
9.1368088344e-06 1.0000000000e+00 1.6316657167e+03 
1.7003017678e-05 6.4152211283e-01 1.8676100350e+03 
3.5469101621e-05 6.4665079212e-01 2.3728399205e+03 
1.1459824677e-04 5.7859158864e-01 2.5141877177e+03 
1.6273401324e-05 6.2097669281e-01 2.2562537833e+03 
5.8940239370e-05 5.3478040754e-01 2.2179869136e+03 
5.1744369266e-06 1.0000000000e+00 1.2017856196e+03 
2.3594887611e-04 5.8765841873e-01 2.4038238299e+03 
6.6589662518e-06 6.6850540878e-01 2.5769663580e+03 
2.0595792693e-04 6.1282314207e-01 2.3171334204e+03 
1.0669910027e-05 6.4729460190e-01 2.6859092914e+03 
5.1374848205e-05 5.5382381130e-01 2.2617466039e+03 
5.1132099306e-05 1.0000000000e+00 1.3773913362e+03 
2.8712192058e-05 5.6104429850e-01 2.2387458461e+03 
2.2568432215e-04 5.9571772971e-01 2.3480772310e+03 
8.1872244110e-06 5.6324262654e-01 2.0586737603e+03 
4.7940370614e-05 5.3576052777e-01 2.1053735333e+03 
3.5611943510e-05 6.0378123259e-01 2.3116180122e+03 
1.4622862199e-04 5.8726051769e-01 2.4492629496e+03 
2.1413046971e-05 5.6533344460e-01 2.1494668454e+03 
8.6528651588e-06 1.0000000000e+00 1.6149982256e+03 
1.2212148165e-04 6.7583342516e-01 2.2819545876e+03 
1.1346044686e-05 1.0000000000e+00 1.7062524035e+03 
3.6242820549e-05 6.1928658890e-01 2.4216666335e+03 
2.3989831200e-05 5.4136538294e-01 2.0964769858e+03 
6.4395321747e-06 6.6418567617e-01 2.2032062480e+03 
7.9719778320e-05 5.2892372500e-01 2.1394833897e+03 
1.0263447498e-05 6.5495310101e-01 2.6504103663e+03 
6.4705336146e-06 1.0000000000e+00 1.5614451880e+03 
8.0191416315e-05 5.9982708794e-01 2.5016905567e+03 
6.2353113273e-05 6.0127193863e-01 2.3705462381e+03 
2.4795642926e-05 5.7033529338e-01 1.9817043034e+03 
3.2603652108e-05 5.8880299390e-01 2.2060726702e+03 
4.6523473825e-05 6.1361518368e-01 2.4386315004e+03 
3.7809436123e-05 1.0000000000e+00 1.7203759843e+03 
6.5581983314e-05 6.7039655498e-01 2.2436632612e+03 
9.2484722842e-05 6.0096689396e-01 2.4505831049e+03 
2.5354379064e-04 5.4347597528e-01 2.6329048230e+03 
9.3000416858e-05 5.9386126672e-01 2.4048435857e+03 
1.1568572117e-05 1.0000000000e+00 1.3045335661e+03 
1.2775617048e-05 5.7021474162e-01 2.0693799609e+03 
7.6106079129e-06 6.6190377273e-01 2.2520480666e+03 
5.5334906952e-05 6.0412940742e-01 2.4104898040e+03 
1.8817609179e-05 1.0000000000e+00 1.5984894492e+03 
9.8387813749e-05 5.4247033987e-01 2.2184008658e+03 
1.0553896097e-04 5.8708597270e-01 2.4721307742e+03 
3.7768537254e-05 6.4868887482e-01 2.3026045010e+03 
5.3601539553e-06 1.0000000000e+00 1.2280948481e+03 
4.1995488213e-05 5.4929728742e-01 2.1707416078e+03 
1.8989804246e-05 5.5510782309e-01 2.1780041671e+03 
3.0902230562e-05 6.1692618321e-01 2.2934948084e+03 
2.9729828313e-05 6.4241422871e-01 2.3447521701e+03 
1.1147337488e-05 6.5552589574e-01 2.3185740625e+03 
1.4488258055e-04 5.6776895489e-01 2.5274278121e+03 
2.6790966885e-05 6.2573278489e-01 2.2606895823e+03 
4.9646899716e-05 5.4409454303e-01 2.2544665535e+03 
1.0494418387e-05 1.0000000000e+00 1.7224836529e+03 
7.2274433636e-05 5.8950807039e-01 2.3408254746e+03 
2.0720272227e-05 6.3499620594e-01 2.3097049252e+03 
3.3577645056e-05 6.0926513598e-01 1.9072717659e+03 
4.2471031608e-05 6.1856707996e-01 2.3647613577e+03 
1.5701729948e-05 5.6073177750e-01 2.0716277978e+03 
1.6686062188e-04 5.2991653536e-01 2.1417893787e+03 
3.0053623461e-05 6.2243183218e-01 2.2742967234e+03 
1.2763166162e-05 6.4953075495e-01 2.3125371135e+03 
1.7705441386e-04 6.3102783886e-01 2.4021050664e+03 
6.6329991766e-06 6.8049556587e-01 2.3172307130e+03 
1.2034322110e-04 5.8062513538e-01 2.6288591240e+03 
1.1156418303e-05 1.0000000000e+00 1.8002580581e+03 
6.1869212631e-05 1.0000000000e+00 3.9119620048e+02 
9.8760208657e-06 1.0000000000e+00 1.5140886473e+03 
1.2262114619e-04 5.9370559989e-01 2.3721323264e+03 
6.1617194485e-06 1.0000000000e+00 1.3569837105e+03 
1.3818610521e-04 5.8868182423e-01 2.3830458450e+03 
7.0651245541e-05 5.9448085194e-01 2.4220917161e+03 
1.6924866833e-05 1.0000000000e+00 1.7784344612e+03 
7.4505366780e-05 1.0000000000e+00 1.7306318708e+03 
1.8551690442e-04 5.9224110408e-01 2.4559964900e+03 
4.8240982788e-06 1.0000000000e+00 1.3658257357e+03 
1.8293440879e-05 6.3727048223e-01 2.5604855432e+03 
1.7675259183e-05 5.7838181497e-01 2.1979058178e+03 
1.9675091522e-05 5.8578924467e-01 1.9482803681e+03 
1.6612795891e-05 6.3740628900e-01 2.2645348798e+03 
8.9399846170e-05 6.2374782104e-01 2.4358724067e+03 
3.6977649126e-05 5.3319121116e-01 2.2023685299e+03 
2.6378016643e-05 1.0000000000e+00 1.6552745339e+03 
8.1563003813e-05 5.9382034617e-01 2.4217364245e+03 
9.7705792547e-05 5.8621350992e-01 2.4875996476e+03 
9.4601708502e-05 6.0826504545e-01 2.3501261270e+03 
1.6117692180e-05 6.4919979171e-01 2.3010086318e+03 
2.8163492091e-05 5.3503599885e-01 2.1353028712e+03 
1.6955119565e-05 6.2326526083e-01 2.2630553131e+03 
7.5756173186e-05 1.0000000000e+00 1.7374004015e+03 
1.7943561741e-05 5.7621795816e-01 1.9671716136e+03 
6.3553134090e-05 5.6246644278e-01 1.9998380083e+03 
2.6480892290e-05 6.3186211381e-01 2.3369554220e+03 
2.3742260025e-05 6.3098814363e-01 2.2533013167e+03 
3.2277264883e-05 6.4283012806e-01 1.8665658392e+03 
1.0470741216e-05 1.0000000000e+00 1.8084417517e+03 
2.3711702820e-05 6.3682242824e-01 2.3785393819e+03 
1.7231865753e-05 6.7742282271e-01 2.2711385283e+03 
1.4206929190e-04 5.8554454282e-01 2.4875293109e+03 
2.6447971177e-05 5.6606758672e-01 1.9892645797e+03 
7.2664067674e-05 5.9034889978e-01 2.3946632365e+03 
2.7523455790e-05 5.3531430197e-01 2.1062207115e+03 
5.3686000627e-05 6.1555209916e-01 2.4870646386e+03 
3.7009194338e-05 1.0000000000e+00 1.5604045706e+03 
1.4441485912e-05 1.0000000000e+00 1.7112627480e+03 
2.4073068943e-05 1.0000000000e+00 1.7219838516e+03 
8.4676901227e-05 5.8908808427e-01 2.4316764959e+03 
1.8823974991e-05 5.5420801008e-01 2.1691294380e+03 
1.0853338201e-05 1.0000000000e+00 1.4829495783e+03 
2.9847763070e-06 1.0000000000e+00 1.1922384173e+03 
5.2656666243e-05 6.0049286583e-01 2.3258475719e+03 
1.0336730917e-04 6.1574667710e-01 2.3445586125e+03 
1.4822107502e-05 6.4896764046e-01 2.4214480625e+03 
6.6931683399e-05 6.0200556165e-01 2.4216423565e+03 
3.6598653021e-05 5.2987022351e-01 2.1757457324e+03 
1.4034392258e-04 6.0313272472e-01 2.5044607442e+03 
1.0321454767e-05 1.0000000000e+00 1.6307827483e+03 
3.4574076942e-05 6.4552762162e-01 2.3292532222e+03 
2.1655793393e-05 6.2717788319e-01 2.2838686199e+03 
1.3994009781e-05 6.4612617219e-01 1.8638811051e+03 
4.4320296842e-05 5.5686911205e-01 2.0187722124e+03 
6.7277687331e-06 1.0000000000e+00 1.7788156221e+03 
2.4516691136e-05 1.0000000000e+00 1.3165005765e+03 
4.0733563908e-06 1.0000000000e+00 1.5140509857e+03 
8.4141031299e-06 1.0000000000e+00 9.4139100339e+02 
1.9406425807e-05 6.0219245283e-01 2.2465444122e+03 
3.6973500879e-05 6.1774233553e-01 2.3624651576e+03 
7.0678383528e-05 5.8775230753e-01 2.3841315927e+03 
1.6976610700e-05 6.4846820885e-01 2.2625475216e+03 
8.1405310800e-06 1.0000000000e+00 1.2850853278e+03 
3.3324173960e-05 5.4761017936e-01 2.1906074640e+03 
5.8535920617e-05 6.0378866525e-01 2.3520261857e+03 
4.2427398311e-06 6.8135038845e-01 2.3367919301e+03 
6.8338497553e-05 6.0732378743e-01 2.3135355305e+03 
8.0135752183e-05 6.0880689859e-01 2.2933470768e+03 
3.5554653460e-05 6.0848049593e-01 2.3048467488e+03 
7.9244745024e-06 6.6331995860e-01 2.2015099989e+03 
8.6197219594e-05 5.8966082594e-01 2.5390916512e+03 
1.7810673006e-05 6.0522805476e-01 2.2117648395e+03 
1.2907358809e-04 5.8753316678e-01 2.3999591993e+03 
1.0122759881e-04 5.9348964937e-01 2.3880034326e+03 
1.1789514210e-04 1.0000000000e+00 3.0000000000e+02 
4.4674173081e-05 5.9220542698e-01 2.3194161558e+03 
2.6719650153e-05 6.1121732456e-01 2.2580818580e+03 
2.8770490354e-05 1.0000000000e+00 1.7162224845e+03 
4.6962551496e-06 6.8173923974e-01 2.3872873981e+03 
3.1749836856e-05 6.2619428080e-01 2.3852770055e+03 
7.1764226347e-06 1.0000000000e+00 1.5284801999e+03 
9.5045014724e-06 6.7420901701e-01 2.5345817164e+03 
8.8148875387e-05 6.1307152882e-01 2.3674486120e+03 
7.2453648998e-05 6.0772803344e-01 2.3096174036e+03 
4.4680602543e-05 1.0000000000e+00 1.7801368238e+03 
1.9817501714e-05 1.0000000000e+00 1.5515866315e+03 
1.0313029974e-05 5.7883874947e-01 1.9715008166e+03 
1.5446869642e-05 6.6529377390e-01 2.2054750182e+03 
4.6455492179e-05 6.1706147307e-01 2.2808292243e+03 
4.2617065764e-05 5.5208748331e-01 2.0315061698e+03 
6.6659790855e-05 6.7135181842e-01 1.8434405558e+03 
9.5954622170e-05 6.0724073918e-01 2.2165797157e+03 
9.2863944573e-06 1.0000000000e+00 1.7806859247e+03 
3.6389551553e-05 6.3260284748e-01 2.4571958167e+03 
1.3507479098e-05 1.0000000000e+00 1.6586641499e+03 
2.1906179347e-05 6.2222371469e-01 2.2670718390e+03 
2.2855394018e-05 5.7132307436e-01 1.9774207860e+03 
2.0241235838e-05 5.6543602892e-01 2.0012320796e+03 
1.3609465757e-05 5.6152373947e-01 2.1111933930e+03 
2.8416691099e-04 5.4489336498e-01 2.6062370522e+03 
1.1755744491e-05 6.3399745521e-01 2.2355036392e+03 
1.8041008368e-05 5.4356046142e-01 2.1024579051e+03 
2.1253563002e-05 6.3575308115e-01 2.3688377768e+03 
3.8263203761e-05 5.9759716200e-01 2.3107707920e+03 
3.6494094695e-05 5.4976361974e-01 2.0334231029e+03 
3.2361534304e-05 6.4212518562e-01 2.5636083009e+03 
1.3950249481e-04 5.8746380555e-01 2.3478212073e+03 
3.9358481717e-05 5.9419763280e-01 2.2630562172e+03 
3.1899157853e-05 5.3093822843e-01 2.1327330355e+03 
7.1618416925e-05 6.2518268083e-01 2.3327091824e+03 
2.5569460513e-05 5.6708409168e-01 1.9881300768e+03 
9.6774128663e-05 5.9192383833e-01 2.5751303095e+03 
4.1999134134e-05 6.2382714527e-01 2.3503065831e+03 
2.0969968258e-05 6.3737495533e-01 2.3969780987e+03 
3.6153833534e-05 6.1944168341e-01 2.2920875611e+03 
8.6042862800e-05 5.7773230580e-01 2.6758084067e+03 
1.6265566431e-04 5.5998538423e-01 2.6345787536e+03 
6.5574455068e-06 6.5466302443e-01 2.6608085307e+03 
4.1378002576e-05 5.6117224379e-01 2.2584046868e+03 
4.8218624402e-05 6.3772926756e-01 2.3620068438e+03 
8.8904329189e-05 5.8884161463e-01 2.3534734142e+03 
6.4900182483e-05 6.0065873754e-01 2.4709355181e+03 
3.2032743345e-04 1.0000000000e+00 3.0000000000e+02 
8.4179350978e-06 6.3270600251e-01 2.7819500701e+03 
5.3246805757e-05 6.2390730317e-01 2.3922529146e+03 
6.3655359163e-06 6.6714292660e-01 2.2136833088e+03 
5.1911674471e-05 5.4854137741e-01 2.0592967164e+03 
3.3402420653e-05 6.2308084813e-01 2.4131025866e+03 
1.2899191045e-05 1.0000000000e+00 1.5552686406e+03 
3.6239680153e-05 5.2809268556e-01 2.1551529868e+03 
2.4189845105e-06 1.0000000000e+00 1.1784332001e+03 
4.5339270367e-05 6.1156308768e-01 2.3881097849e+03 
3.0691130856e-04 5.9074877760e-01 2.3423532905e+03 
2.1292001204e-05 5.4773203320e-01 2.1187927572e+03 
2.7339946097e-05 6.1134213411e-01 2.2750479656e+03 
9.2965377570e-05 5.9799924742e-01 2.4006334563e+03 
4.5703935158e-05 6.1099131329e-01 2.3590293184e+03 
5.3203753675e-05 5.6777742247e-01 2.2367757747e+03 
1.4037671502e-04 6.2158262571e-01 2.3819612982e+03 
1.6372976088e-05 6.2923298187e-01 2.7455089351e+03 
3.5126185319e-05 6.3424419484e-01 2.3560396601e+03 
5.0807979566e-05 5.4286247533e-01 2.1823976967e+03 
2.0511127682e-05 6.3778746055e-01 2.2711300185e+03 
1.4959746458e-04 5.6981131828e-01 2.6365258707e+03 
2.2209013188e-05 6.2990344941e-01 2.6110122904e+03 
6.1106798770e-05 5.9150623115e-01 2.3564459875e+03 
8.2336727074e-05 5.8967799649e-01 2.3482486330e+03 
6.4323805583e-06 6.6921835363e-01 2.5645915172e+03 
5.2009088899e-04 6.3193996808e-01 2.2658173986e+03 
3.6308380167e-05 1.0000000000e+00 1.7019787520e+03 
2.0846037632e-05 1.0000000000e+00 1.7301133449e+03 
7.7986533697e-06 1.0000000000e+00 1.6081267686e+03 
4.0776675510e-05 5.3842829297e-01 2.1258883837e+03 
1.6910784211e-05 6.6137136696e-01 2.2848304341e+03 
1.7839549161e-05 5.9721585234e-01 1.9302506327e+03 
1.1062424277e-05 6.4127146197e-01 1.8698486550e+03 
5.9609047377e-06 6.7916445874e-01 2.3895006527e+03 
1.0180146572e-05 1.0000000000e+00 1.5174334169e+03 
8.5311667342e-05 6.2299023501e-01 2.3984197188e+03 
8.9609168764e-05 6.1998177087e-01 2.3941759725e+03 
5.4890711728e-06 6.5905143429e-01 2.6243907504e+03 
7.8170450571e-06 1.0000000000e+00 1.6705622223e+03 
5.8257658637e-05 6.4203634963e-01 2.2773792405e+03 
5.5310186543e-05 6.0249378823e-01 2.3037715618e+03 
6.2948622469e-05 5.9740815916e-01 2.5306265032e+03 
3.3671402571e-05 5.8037565925e-01 1.9603136450e+03 
5.4480360918e-05 1.0000000000e+00 3.3943090390e+02 
6.1228212554e-05 5.9400497596e-01 2.3010276440e+03 
7.6758715609e-05 6.0212914544e-01 2.3824120467e+03 
1.2736390549e-04 5.9051935023e-01 2.3733896732e+03 
1.4273579513e-05 6.5434449315e-01 2.3965401583e+03 
5.4614539524e-05 6.2847572403e-01 2.4554021931e+03 
3.6268729475e-05 5.4644139148e-01 2.0456274822e+03 
4.8049544803e-06 6.8104374876e-01 2.3310639232e+03 
2.5949304220e-04 5.6670952703e-01 2.5267223202e+03 
2.2436624071e-05 5.9717885219e-01 1.9271327615e+03 
9.3233113609e-06 6.8132165434e-01 2.3908173445e+03 
9.7468576182e-05 5.8173052215e-01 1.9725568144e+03 
7.3380556257e-06 1.0000000000e+00 1.6506724122e+03 
1.1393339378e-04 5.8975673956e-01 2.3561588454e+03 
1.5445580222e-04 5.7765316696e-01 2.5043977650e+03 
4.6827421535e-04 1.0000000000e+00 5.2536671053e+02 
7.5800005150e-06 1.0000000000e+00 1.3075955692e+03 
6.9784008666e-05 6.0046553635e-01 2.3229325461e+03 
6.5440743890e-05 6.0078465385e-01 2.5061108317e+03 
4.9338633244e-05 6.1075971675e-01 2.2974911621e+03 
9.5098172903e-06 1.0000000000e+00 1.6061098474e+03 
3.2622203917e-05 5.3212937073e-01 2.1778216857e+03 
1.2731929913e-05 6.7088808135e-01 2.3449724639e+03 
1.0862881445e-05 1.0000000000e+00 1.6883344058e+03 
4.4449256838e-05 6.2624326736e-01 2.3216093181e+03 
5.5722485753e-05 5.3366742737e-01 2.2070535207e+03 
3.1315252111e-05 5.8828430299e-01 1.9427125990e+03 
1.3949127249e-05 6.3731811891e-01 2.2445737289e+03 
7.3648907594e-05 5.9559291757e-01 2.3364553663e+03 
3.1696173338e-05 6.3224745139e-01 2.4159830530e+03 
7.2956133386e-05 6.0496838653e-01 2.3621662566e+03 
1.0723740092e-04 5.6913129839e-01 2.2848894711e+03 
1.8340133443e-05 6.5725823375e-01 1.8533446062e+03 
5.9618455783e-05 6.1212035776e-01 2.4401877294e+03 
1.5547971061e-05 6.6401402431e-01 2.4418009651e+03 
4.8136125254e-05 6.0598096950e-01 2.3912999383e+03 
4.0983239791e-05 6.0504007369e-01 2.7652973114e+03 
8.8033962131e-06 1.0000000000e+00 3.0000000000e+02 
1.2359789333e-05 1.0000000000e+00 1.4909467703e+03 
2.5818279392e-05 6.2852738482e-01 2.5341714632e+03 
2.3841181308e-04 5.5426280783e-01 2.6395960625e+03 
1.4764164904e-05 6.4942096877e-01 2.3060722986e+03 
3.6713120237e-05 6.0295623220e-01 2.3170785905e+03 
9.5565747125e-05 6.0513951924e-01 2.3514294160e+03 
4.9462697462e-06 6.7685253938e-01 2.2765668545e+03 
2.1611868922e-05 6.4389428213e-01 2.4109152974e+03 
1.9613233301e-04 5.7905274829e-01 2.4691490159e+03 
7.9780880312e-05 6.1491228760e-01 2.5459811910e+03 
1.3929408870e-04 5.8094189145e-01 2.4617391969e+03 
2.0912590656e-05 5.8763362386e-01 1.9437263470e+03 
3.0232671629e-05 6.3760067481e-01 2.2412847572e+03 
1.6853190065e-05 1.0000000000e+00 1.7141896434e+03 
4.1108060158e-05 5.5348476922e-01 2.2541682476e+03 
1.5324143247e-05 6.7801600428e-01 2.3643780499e+03 
8.9939342600e-05 5.8955165836e-01 2.3511615309e+03 
3.3209392319e-05 6.1496688011e-01 2.3004696572e+03 
2.9478673079e-05 5.4356209686e-01 2.0999309274e+03 
2.7634847766e-05 5.6883651079e-01 1.9884529765e+03 
1.5697467053e-05 1.0000000000e+00 1.6168080587e+03 
2.0977831666e-05 6.3815170650e-01 2.5218589247e+03 
1.1040362914e-05 5.6469208501e-01 2.1392534629e+03 
2.6540873139e-05 6.3187773055e-01 2.3067297943e+03 
1.9263368843e-05 6.6509181258e-01 2.5118675105e+03 
1.5170728738e-04 5.7801731054e-01 2.5420312034e+03 
4.8264600418e-06 6.8025310258e-01 2.4297924614e+03 
4.9456254028e-05 6.3097878273e-01 2.3312367324e+03 
2.5376228724e-05 5.8945230684e-01 1.9570459813e+03 
1.1727557193e-05 1.0000000000e+00 1.0612484373e+03 
3.9193180465e-06 1.0000000000e+00 1.6135376109e+03 
1.1626395914e-05 1.0000000000e+00 1.0344464360e+03 
2.6241448916e-05 6.3739925682e-01 1.8729444583e+03 
6.9351838859e-06 1.0000000000e+00 1.4596998130e+03 
4.1247078298e-05 6.1824744787e-01 2.3947481003e+03 
2.4374789000e-05 1.0000000000e+00 1.7721516602e+03 
1.3120998901e-05 6.7311988586e-01 2.2402327145e+03 
2.5808520941e-05 5.7296598340e-01 2.2371526463e+03 
5.6435292913e-06 6.8198305771e-01 2.3509874573e+03 
4.7091991425e-05 5.3947109910e-01 2.2427083231e+03 
5.1216652988e-06 6.7524078195e-01 2.5216678719e+03 
3.0367899713e-05 6.2356846750e-01 2.4018134036e+03 
1.7952767324e-04 5.8827485237e-01 2.3479424729e+03 
1.7419501030e-05 1.0000000000e+00 1.6575504001e+03 
2.5520357167e-05 6.1616075372e-01 2.2746847751e+03 
2.9476214977e-05 5.5148916764e-01 2.0284522878e+03 
1.8088713814e-05 6.5910609856e-01 2.4188468121e+03 
1.1473600280e-05 6.6014831935e-01 2.4982400750e+03 
2.3706498504e-05 6.3227815685e-01 2.3256621293e+03 
9.7845934453e-06 1.0000000000e+00 1.6835001855e+03 
1.4865679154e-05 6.4714061556e-01 2.2628008893e+03 
9.0614769790e-06 5.8604829305e-01 1.9620420817e+03 
2.0001184621e-05 6.3650425490e-01 2.3019339578e+03 
6.2989196796e-05 6.0042771576e-01 2.3618452252e+03 
2.1264130464e-05 6.4314822609e-01 2.3366110587e+03 
4.4955907653e-06 1.0000000000e+00 1.5370301319e+03 
4.2957260543e-06 6.8512135413e-01 1.8361635295e+03 
6.1907971348e-06 1.0000000000e+00 1.4625171283e+03 
1.3934979891e-05 6.8187051376e-01 2.3514365515e+03 
1.1053516341e-05 6.4815328350e-01 2.2638676268e+03 
5.1594324641e-05 5.8267553199e-01 1.9530936187e+03 
1.5405337028e-04 5.8795892827e-01 2.2124410993e+03 
5.7993211144e-05 5.3851809983e-01 2.0986138593e+03 
3.8279962087e-05 5.5812936995e-01 2.2361037271e+03 
3.7513944632e-05 6.1318980200e-01 2.3386508051e+03 
5.4105685172e-05 6.0435828894e-01 2.3901455823e+03 
2.9777436780e-05 6.3325845912e-01 2.6177975232e+03 
9.6501227190e-05 1.0000000000e+00 3.0724596101e+02 
2.8569392088e-05 6.5823195519e-01 2.5118719706e+03 
6.6513471383e-06 6.7187192776e-01 2.2357224124e+03 
6.0448402929e-06 1.0000000000e+00 1.6225090758e+03 
4.3254070028e-05 5.3153123335e-01 2.1922631939e+03 
5.5307615092e-06 6.5706857073e-01 2.6381979779e+03 
4.8346468985e-05 6.0694858873e-01 2.3685273730e+03 
5.1284036061e-05 6.0459035777e-01 2.3121232318e+03 
1.5477962765e-05 6.1722135147e-01 2.2065909120e+03 
8.9300095588e-05 5.9715253968e-01 2.3899977324e+03 
4.3677387983e-05 5.5630590700e-01 2.1937351225e+03 
1.3727055236e-04 6.3444453656e-01 1.8760028306e+03 
6.5290158373e-06 6.7951915892e-01 2.2989262156e+03 
1.2898795624e-04 5.8533110493e-01 2.4694564636e+03 
3.1313578238e-05 6.1359689995e-01 1.9009982769e+03 
4.9970867200e-05 6.2224956628e-01 2.3075503338e+03 
3.4112347575e-05 6.2016682500e-01 2.3286065000e+03 
2.7668420812e-05 5.4778748543e-01 2.0521195106e+03 
1.6537357801e-05 1.0000000000e+00 1.7574478372e+03 
1.4673900877e-04 6.0103683123e-01 2.5557409309e+03 
4.3888292992e-05 5.9809113859e-01 2.3205497949e+03 
2.0290967642e-05 5.7521110751e-01 2.2159211190e+03 
9.8978721952e-05 5.8934978608e-01 2.3662031851e+03 
1.1169085945e-05 5.9766866303e-01 2.1203197641e+03 
1.5331684935e-05 6.8249929233e-01 1.8364927081e+03 
1.2785329118e-04 5.3499031139e-01 2.0986677187e+03 
3.3279906780e-05 6.2047856879e-01 2.4899451002e+03 
6.5592107578e-06 6.6515887594e-01 2.5944657194e+03 
1.8088382221e-05 6.3344112290e-01 1.8764224888e+03 
3.9558173812e-05 6.3387643500e-01 2.3108248838e+03 
3.2543744613e-05 6.2183474168e-01 2.3743299439e+03 
5.0700450038e-06 6.7492134819e-01 2.5275080034e+03 
1.0356136926e-05 1.0000000000e+00 1.6934019488e+03 
1.5042464949e-04 5.9758853488e-01 2.4928948230e+03 
3.1955278577e-05 6.3038513228e-01 2.2774817560e+03 
1.7762308024e-05 6.2267692666e-01 2.2638580741e+03 
1.4483898152e-05 1.0000000000e+00 1.8011015494e+03 
5.4381687679e-06 6.6093367842e-01 2.6146800255e+03 
4.7172831056e-05 6.0352515264e-01 2.7548176192e+03 
4.1320339612e-05 5.6330899531e-01 1.9943722547e+03 
1.4743466963e-04 5.6548483834e-01 2.5506770083e+03 
2.3127648108e-05 1.0000000000e+00 1.7689762381e+03 
2.5841076453e-05 6.3456779359e-01 2.4290886023e+03 
2.5723615507e-04 5.4761790755e-01 2.6139210173e+03 
1.2884670147e-05 1.0000000000e+00 1.0402138414e+03 
4.3349059557e-06 1.0000000000e+00 1.4587592519e+03 
3.9770372527e-05 6.1413741093e-01 2.2745085958e+03 
