# Supplementary material for: Atmospheric CO2 levels from 2.7 billion years ago inferred from micrometeorite oxidation
Source: Sci Adv. 2020 Jan 22;6(4):eaay4644. doi: 10.1126/sciadv.aay4644 (PMC6976288; doi:10.1126/sciadv.aay4644)
Supplement: Data file S1 [file aay4644_Data_file_S1.zip › co2_atmos_with_o2/co2_3/clean_results.dat]

Radius [m]       Fe Area [frac]    Max Temp [k]    
3.7010055388e-05 8.8876240526e-01 2.3566095981e+03 
2.7094951641e-05 8.7989828135e-01 2.1213477658e+03 
2.6690105109e-05 8.6746837280e-01 2.0824559811e+03 
3.9321468199e-06 8.9988198407e-01 2.4653382305e+03 
1.2895827659e-04 8.6881427216e-01 2.1837154804e+03 
9.6770400928e-05 8.6143477022e-01 2.3280885128e+03 
2.2608710631e-05 8.8550456304e-01 2.2221227952e+03 
4.4426009645e-06 9.0002235357e-01 2.3720347327e+03 
1.2213269547e-04 8.6295851733e-01 2.3563465237e+03 
1.1355122836e-05 8.9749221285e-01 2.3155730503e+03 
5.1107427563e-05 8.7985291930e-01 2.3818749352e+03 
1.9926992595e-05 1.0000000000e+00 1.5527819747e+03 
2.4352071524e-04 8.6470644591e-01 2.2428900528e+03 
1.3067610031e-04 8.5834355339e-01 2.4048467311e+03 
5.3992195443e-05 8.6919019784e-01 2.1379137888e+03 
1.0759906721e-04 8.3918327535e-01 1.9939114657e+03 
8.4447271212e-06 8.9775704369e-01 2.2153579729e+03 
5.2528568363e-05 8.6598618797e-01 2.2149677174e+03 
8.3939625303e-06 9.0403570794e-01 2.2392502247e+03 
4.9685979294e-06 1.0000000000e+00 1.1174247638e+03 
7.2666563597e-05 8.6429521338e-01 2.2576083856e+03 
2.9201108344e-05 8.4247719667e-01 1.9340585916e+03 
1.9583919586e-05 8.4342259341e-01 1.9840826828e+03 
4.9819278161e-05 8.7084503906e-01 2.4551290376e+03 
5.3415309786e-04 8.6491653070e-01 2.1844232818e+03 
9.4386358818e-05 8.6055281123e-01 2.4781309575e+03 
1.4953762545e-04 8.6571206339e-01 2.2899654574e+03 
5.3926453005e-06 1.0000000000e+00 1.6839025963e+03 
2.9214109628e-05 8.7195317882e-01 2.1446340527e+03 
1.2117206273e-04 8.6753433069e-01 2.4933319929e+03 
2.8080064144e-05 8.8289352800e-01 2.1846616143e+03 
4.2677580973e-05 8.8804889991e-01 2.2296703876e+03 
6.6919565021e-05 8.6352437154e-01 2.2921885108e+03 
1.8716002605e-05 8.6029345724e-01 1.9405827396e+03 
1.5105103551e-05 1.0000000000e+00 1.0412696410e+03 
5.6717657330e-05 8.6666680217e-01 2.2158819904e+03 
6.2578130600e-05 8.7041630495e-01 2.2558731797e+03 
5.8521670550e-05 8.6654736050e-01 2.2453126241e+03 
4.9736850433e-05 8.7235328988e-01 2.1546450250e+03 
4.0236037818e-05 8.7135383871e-01 2.2557824932e+03 
3.6085874835e-06 9.0378894349e-01 2.1738928933e+03 
6.8696835875e-05 8.6770335769e-01 2.3173015701e+03 
3.5402011351e-05 8.7079314864e-01 2.1815859741e+03 
3.4598533623e-05 1.0000000000e+00 1.7665940232e+03 
7.1368076417e-06 1.0000000000e+00 1.3285370613e+03 
6.2558511051e-05 8.6850158956e-01 2.1926461393e+03 
6.2770733310e-05 8.6399910702e-01 2.3942113494e+03 
5.0604840975e-06 8.7017300207e-01 1.9280841129e+03 
5.7905646677e-05 8.7786292314e-01 2.1622121922e+03 
2.3317610290e-06 1.0000000000e+00 1.3821330463e+03 
3.1648692550e-05 8.6498906159e-01 2.1133429603e+03 
1.0564450493e-04 8.5965082325e-01 2.3663208420e+03 
4.3035806794e-06 8.9697396813e-01 2.0417250507e+03 
5.6626918347e-05 8.6688863324e-01 2.3103019124e+03 
7.5815915643e-05 8.6052921635e-01 2.4984949936e+03 
3.2521029230e-05 8.7461231315e-01 2.2627628934e+03 
2.2822319285e-05 8.8172866089e-01 2.1904890902e+03 
4.2827322302e-05 8.5385535786e-01 1.8828099442e+03 
1.8314134526e-05 1.0000000000e+00 1.8031927826e+03 
1.2827840142e-04 8.5379083441e-01 2.4713560512e+03 
1.3110584768e-05 8.4542701950e-01 1.9254737858e+03 
1.1110791097e-04 1.0000000000e+00 3.0000000000e+02 
1.0070632372e-04 8.6100318197e-01 2.3732474633e+03 
6.6010522565e-05 8.6687724369e-01 2.2479953562e+03 
3.0536595628e-05 8.7465231099e-01 2.1359118903e+03 
4.1899504877e-06 8.9999633686e-01 2.4572205849e+03 
6.5753063780e-05 8.6333454888e-01 2.3687669227e+03 
2.8821957274e-05 8.8293019160e-01 2.1852055091e+03 
6.8919178372e-06 8.9607697827e-01 2.1910162313e+03 
2.3093120249e-05 8.8224998241e-01 2.2037920882e+03 
3.0041368526e-05 8.6742091904e-01 2.0655531022e+03 
4.3611217384e-05 8.4522044215e-01 1.9246218234e+03 
1.9757718224e-05 8.8302009633e-01 2.1478640660e+03 
1.0060187482e-04 8.6529941029e-01 2.2857491128e+03 
2.5908421685e-05 8.7668374222e-01 2.1351203786e+03 
8.0401013586e-06 8.9843804869e-01 2.2074698979e+03 
5.2040788289e-06 8.9909381252e-01 2.2642106577e+03 
5.5750688884e-05 8.6615351426e-01 2.3432969075e+03 
9.9387619447e-06 1.0000000000e+00 1.7291464254e+03 
5.0149371126e-05 8.6701256549e-01 2.1905281200e+03 
1.7849399069e-05 8.4183064127e-01 1.9518871552e+03 
5.4155978013e-05 8.6711493571e-01 2.3305564130e+03 
3.5649087357e-05 8.7110761215e-01 2.1397920215e+03 
4.0627881887e-05 8.8045274286e-01 2.1527444005e+03 
3.6461727200e-05 1.0000000000e+00 1.7540372479e+03 
4.0937976284e-05 8.7236418260e-01 2.3268557970e+03 
3.7658964867e-05 8.7517404351e-01 2.1647666806e+03 
3.3280174751e-05 8.8636555939e-01 2.3792276684e+03 
4.3470617321e-06 1.0000000000e+00 1.7324108080e+03 
3.8456873765e-06 1.0000000000e+00 1.5306776173e+03 
8.5063674487e-06 9.0343784707e-01 2.3776835159e+03 
1.7718414633e-05 8.9518871994e-01 2.1358904075e+03 
1.2843313944e-05 1.0000000000e+00 1.4341939812e+03 
2.6113497568e-05 1.0000000000e+00 1.7132657621e+03 
1.0976512537e-05 8.9517550145e-01 2.3209650519e+03 
2.6373941126e-05 8.7216640772e-01 2.1142037942e+03 
4.9660482681e-06 9.0413897542e-01 2.2041289874e+03 
2.5337465773e-05 8.7726878213e-01 2.1236141135e+03 
1.0979141240e-05 1.0000000000e+00 1.6704916255e+03 
2.9204676230e-05 8.7068750893e-01 2.1036083857e+03 
6.0185358949e-06 8.8491041565e-01 2.6629567077e+03 
7.8321449448e-06 8.9662358762e-01 2.3458917146e+03 
9.7643307078e-06 9.0421942702e-01 2.2361989729e+03 
1.3401439147e-04 8.5241346149e-01 2.4880005401e+03 
3.5859922731e-05 8.7258820804e-01 2.4877404763e+03 
1.6831363888e-05 8.8354166444e-01 2.2046493045e+03 
7.5807757383e-05 8.6371993021e-01 2.4437695729e+03 
2.2971848321e-05 8.7834678833e-01 2.0822327609e+03 
6.5609757113e-06 8.9636053875e-01 2.2629315786e+03 
9.7028434728e-06 8.9104182378e-01 2.3977459182e+03 
1.1260831445e-04 8.5755972156e-01 2.5018493594e+03 
2.4008560950e-05 8.8612478323e-01 2.2239446716e+03 
8.0869512378e-06 9.0155345259e-01 2.3836164601e+03 
7.5991925791e-05 8.8326853280e-01 2.1412756071e+03 
2.5343199330e-05 8.4394980528e-01 2.0355259594e+03 
3.2582516113e-05 8.6665277571e-01 2.1199564655e+03 
5.3415895466e-05 8.7052991509e-01 2.1572089435e+03 
1.7986797598e-05 8.8401872866e-01 2.1884228802e+03 
2.4245509591e-05 8.8052338234e-01 2.4385757283e+03 
7.0227253102e-06 1.0000000000e+00 1.6643510892e+03 
3.5651300159e-05 8.7396931561e-01 2.2394979841e+03 
2.1523510984e-05 8.7773320628e-01 2.1392154231e+03 
3.4952603589e-05 8.6788332444e-01 2.1072916936e+03 
7.8418167689e-05 8.6363963386e-01 2.2859526922e+03 
1.0850306072e-04 8.5663122246e-01 2.5424912651e+03 
1.4444590383e-05 8.8438698094e-01 2.1716738027e+03 
3.6084144210e-05 8.7075690481e-01 2.0915914917e+03 
8.8330568857e-05 8.6473619430e-01 2.4023402493e+03 
1.1262500004e-05 9.0046656353e-01 2.1612208903e+03 
7.6208507667e-06 9.0242114067e-01 2.3977286618e+03 
1.9460670809e-05 8.3987982615e-01 1.9458953036e+03 
1.0559059601e-04 8.6872103722e-01 2.3411925386e+03 
8.6439133523e-05 8.6814805493e-01 2.1513903426e+03 
3.1747716476e-06 9.0109093824e-01 2.4384333235e+03 
1.7856941956e-05 8.8652966222e-01 2.1468400342e+03 
7.6637337588e-06 1.0000000000e+00 1.5274767621e+03 
3.7397665873e-05 8.7592465919e-01 2.1429231671e+03 
1.6230060199e-05 8.8011856964e-01 2.0692252985e+03 
1.5874482375e-04 1.0000000000e+00 1.8050309375e+03 
8.0943087563e-06 1.0000000000e+00 1.5694022084e+03 
1.8429078620e-05 1.0000000000e+00 1.7740172590e+03 
3.4807165659e-06 9.0390550488e-01 2.2403976007e+03 
1.5044910403e-05 8.8601257372e-01 2.2273615928e+03 
7.9192020131e-05 8.6338143225e-01 2.4425485995e+03 
1.9860861670e-05 8.8214403858e-01 2.3728495553e+03 
3.8877678959e-05 8.7267143980e-01 2.4629294589e+03 
2.1421897187e-05 8.3958146866e-01 1.9815152426e+03 
3.2045459872e-05 8.7233805739e-01 2.1731097904e+03 
5.4256042384e-06 1.0000000000e+00 1.6753714299e+03 
1.8126912740e-05 8.7825614281e-01 2.0861450431e+03 
2.7257983025e-05 1.0000000000e+00 1.7862610928e+03 
2.5104441863e-05 8.8206271018e-01 2.4041635606e+03 
2.0072402394e-05 8.7638457272e-01 2.0547198095e+03 
2.3606067710e-05 1.0000000000e+00 1.7764502678e+03 
5.2776581037e-05 8.6759357872e-01 2.3237927042e+03 
3.2782524009e-06 8.9887026102e-01 2.4834678176e+03 
6.8676173110e-05 8.6964022566e-01 2.1919456852e+03 
3.0620226955e-05 8.4321031050e-01 1.9439071375e+03 
8.9961367620e-06 1.0000000000e+00 1.5692069880e+03 
2.0584733025e-05 8.4658798442e-01 2.0019552548e+03 
1.2467068722e-05 8.7986301764e-01 2.0288316410e+03 
1.3892348530e-05 8.8973767693e-01 2.3295983052e+03 
4.8590120170e-05 8.7356798974e-01 2.3121989946e+03 
6.2453484517e-05 8.6628248396e-01 2.2957227781e+03 
3.9200081602e-05 8.7634211544e-01 2.1196476463e+03 
3.2888950256e-05 8.7376064880e-01 2.1682227471e+03 
4.8684274077e-05 8.7687391899e-01 2.3857760682e+03 
4.2330519916e-05 8.6961842518e-01 2.1748856845e+03 
1.2296082613e-05 1.0000000000e+00 1.6959381392e+03 
4.5609408061e-05 8.6782095711e-01 2.1950578212e+03 
1.6586321950e-05 1.0000000000e+00 1.7551787628e+03 
1.1925438572e-04 8.6588132047e-01 2.1081019235e+03 
1.5635492865e-05 8.8421992059e-01 2.1324192618e+03 
8.4690403885e-06 1.0000000000e+00 1.3019611542e+03 
7.3259375867e-05 8.6867753556e-01 2.3799880411e+03 
3.7444088043e-05 8.5046271305e-01 1.8902663255e+03 
2.5613812171e-05 8.8239744341e-01 2.3801338333e+03 
2.0554211960e-06 1.0000000000e+00 1.0266517142e+03 
9.4092124564e-06 8.9291478127e-01 2.3836463377e+03 
1.4325004711e-05 8.8716907654e-01 2.5124091448e+03 
1.0290338717e-04 8.7891627446e-01 2.2467532490e+03 
5.2239265382e-06 9.0273025072e-01 2.1444699118e+03 
5.2864545814e-06 1.0000000000e+00 1.2174748326e+03 
1.0826228532e-05 8.5798007521e-01 1.8739987641e+03 
2.9369563883e-05 1.0000000000e+00 1.6642165782e+03 
2.8525219848e-04 8.5972647092e-01 2.3739112665e+03 
2.8999715375e-05 1.0000000000e+00 1.7743334308e+03 
2.4234436953e-05 8.5503841520e-01 2.0298488250e+03 
3.5112269722e-05 8.8144781548e-01 2.3744564556e+03 
1.0124702298e-04 8.5888289023e-01 2.3941051121e+03 
3.1002977793e-05 8.8400670903e-01 2.3834843642e+03 
8.0898218953e-05 1.0000000000e+00 1.6843615542e+03 
5.5776301424e-05 8.6529768832e-01 2.1105316595e+03 
1.9479252929e-05 1.0000000000e+00 9.0985862041e+02 
3.2382057815e-04 8.5972310230e-01 2.3596611262e+03 
1.2604311832e-05 8.8751498493e-01 2.2808824302e+03 
3.7711487006e-05 8.7236004333e-01 2.1677182821e+03 
5.0118108308e-06 1.0000000000e+00 1.5669805656e+03 
3.9860042702e-05 8.6760332727e-01 2.1812967547e+03 
7.0286204357e-06 1.0000000000e+00 1.6975610712e+03 
5.7836022879e-05 8.5794883357e-01 2.0624460634e+03 
6.4237009547e-05 8.6938597889e-01 2.2670706345e+03 
1.5837116491e-05 8.8678359705e-01 2.1917175491e+03 
9.8546899130e-06 1.0000000000e+00 1.7956490096e+03 
4.0801291531e-06 9.0411451589e-01 2.3150738137e+03 
4.2959031213e-05 8.7511284140e-01 2.1610957594e+03 
7.8587256250e-05 8.7014775067e-01 2.3015519477e+03 
1.4542221235e-04 8.5737733019e-01 2.3974660208e+03 
7.5213511549e-06 1.0000000000e+00 1.6019445766e+03 
3.7550534158e-05 8.7167013754e-01 2.1921463626e+03 
6.4725826793e-06 8.9239684530e-01 2.5114158218e+03 
3.0015253179e-05 8.5089752056e-01 1.9870782909e+03 
6.8855521516e-06 8.9598215545e-01 2.1413563936e+03 
1.1024922382e-05 8.9224104238e-01 2.3364711975e+03 
6.2530764971e-05 8.7352113000e-01 2.1746475477e+03 
8.6725101054e-06 8.5200848865e-01 1.9590154580e+03 
8.0186084960e-05 8.6103625210e-01 2.4653371333e+03 
3.8711560263e-05 8.7218731198e-01 2.2119554657e+03 
7.5282398619e-06 8.9872127083e-01 2.2447406081e+03 
3.9173902722e-06 9.0237085891e-01 2.1394863546e+03 
1.2676949417e-05 8.8464911613e-01 2.1238647658e+03 
2.0714455983e-05 8.8019894790e-01 2.4183138998e+03 
7.5380497080e-05 8.7538034181e-01 2.3787039874e+03 
2.3229910484e-05 1.0000000000e+00 1.4850413963e+03 
2.6187103588e-05 8.7464254479e-01 2.1637091474e+03 
4.1971939202e-05 8.4585700006e-01 2.0363430485e+03 
1.3486720234e-05 8.8036272148e-01 2.0469478746e+03 
7.1287112815e-06 8.9472321889e-01 2.2094690112e+03 
2.2703701861e-05 8.4136952813e-01 2.0182243503e+03 
2.6380997489e-05 8.4185711450e-01 1.9393288833e+03 
6.6339825650e-05 8.6586546715e-01 2.2686312827e+03 
8.6105936284e-06 1.0000000000e+00 1.6535493177e+03 
1.6105714669e-05 1.0000000000e+00 1.7549087078e+03 
1.3421136424e-05 1.0000000000e+00 1.5422647440e+03 
1.0468906033e-05 8.9543154317e-01 2.1076736862e+03 
2.3104659958e-05 8.4660179418e-01 1.9105765311e+03 
1.0624649082e-04 8.6160946554e-01 2.4925728214e+03 
1.3031266448e-05 8.8254904948e-01 2.0832175223e+03 
4.7703733886e-05 1.0000000000e+00 1.6593573690e+03 
9.7645665922e-05 8.8057984804e-01 2.1869008186e+03 
4.2784985928e-05 8.7085279617e-01 2.3601867860e+03 
4.0237187416e-05 8.7061833736e-01 2.1982606446e+03 
5.8858101565e-05 8.7390849416e-01 2.2265858954e+03 
5.4491529176e-04 1.0000000000e+00 3.0649093467e+02 
1.2929479917e-04 8.4930384323e-01 2.5834364210e+03 
5.8422449245e-05 8.6542715285e-01 2.2774722614e+03 
6.1300695836e-06 1.0000000000e+00 1.7430018628e+03 
1.1609593213e-05 8.8555394589e-01 2.5576955000e+03 
2.2723224090e-05 8.7179531596e-01 2.1039813305e+03 
1.3455159720e-05 8.6236651610e-01 1.9950100297e+03 
2.8040725300e-05 8.6125064435e-01 2.0501054215e+03 
7.4439136674e-05 8.6754478649e-01 2.2711914045e+03 
1.6623080263e-05 8.8263552849e-01 2.1313746595e+03 
1.2477711621e-05 8.8696811201e-01 2.1813720083e+03 
2.4794498256e-05 8.7573371355e-01 2.1204128272e+03 
1.2806110034e-05 1.0000000000e+00 1.4109373115e+03 
4.8570663792e-05 8.7476106784e-01 2.0908339888e+03 
1.1242383657e-05 1.0000000000e+00 3.4674919297e+02 
1.6426217945e-04 8.4559115736e-01 2.5809278863e+03 
5.2698114202e-04 8.7256944138e-01 2.1744117790e+03 
1.8118566407e-04 8.4616993961e-01 2.5630417357e+03 
3.6140363411e-05 8.9322915470e-01 2.2758858116e+03 
2.6622386564e-05 1.0000000000e+00 1.7744716149e+03 
3.4625709565e-05 8.7435046500e-01 2.2202844590e+03 
5.8978818224e-05 8.6559356900e-01 2.2282842851e+03 
5.4311355867e-05 8.6859253252e-01 2.3455296001e+03 
8.3332379587e-06 8.9485646044e-01 2.2847019229e+03 
9.3536066072e-06 1.0000000000e+00 6.8167212995e+02 
9.5748556344e-05 8.6607461025e-01 2.2593974401e+03 
3.9108107451e-05 8.7153612620e-01 2.1970606268e+03 
3.5343039665e-06 1.0000000000e+00 3.0000000000e+02 
3.2820273580e-06 1.0000000000e+00 1.3649282439e+03 
7.8732086173e-05 8.6047679838e-01 2.4658931638e+03 
1.1666507251e-05 1.0000000000e+00 1.7395066506e+03 
1.2209817399e-05 1.0000000000e+00 1.4799040602e+03 
3.7315322785e-06 9.0015549280e-01 2.5071194712e+03 
8.8457537691e-06 8.9169006380e-01 2.1753396146e+03 
1.4102725981e-05 8.6421753484e-01 2.0423086263e+03 
5.5100027844e-05 8.7035813356e-01 2.1205617105e+03 
3.6387403398e-05 8.7352433731e-01 2.2964004801e+03 
3.4377192842e-05 8.7389782106e-01 2.1659500537e+03 
4.8031551169e-05 8.8818901992e-01 2.3624584216e+03 
4.0796078105e-05 8.7750025191e-01 2.1293455055e+03 
6.1622107090e-05 8.6670643028e-01 2.5383980954e+03 
8.5796209452e-05 8.6461940201e-01 2.3197912277e+03 
1.5182066848e-05 8.8314239708e-01 2.1665819130e+03 
4.2820122996e-05 8.6787552612e-01 2.2150719580e+03 
2.5908836690e-05 1.0000000000e+00 1.7130460001e+03 
5.9147250453e-05 8.7308441735e-01 2.1558966798e+03 
1.0915612270e-04 8.6299913733e-01 2.5318278549e+03 
4.6140888122e-06 9.0353944689e-01 2.1689481157e+03 
4.0388554261e-05 8.7406469973e-01 2.2333564465e+03 
9.8038568801e-06 8.8657306827e-01 1.8293013075e+03 
3.5053058424e-05 8.7230569982e-01 2.2178747570e+03 
8.4723011280e-06 1.0000000000e+00 1.3686916437e+03 
6.9728128325e-05 8.6558881281e-01 2.3547051153e+03 
1.3192510765e-05 1.0000000000e+00 1.5657115175e+03 
1.1143822000e-04 8.5655120707e-01 2.5776490003e+03 
1.3592894641e-05 1.0000000000e+00 1.6575402319e+03 
2.3455466769e-05 1.0000000000e+00 3.0000000000e+02 
3.4097929051e-06 9.0457910792e-01 2.2901990677e+03 
9.7339355898e-06 8.9262818746e-01 2.3065695167e+03 
6.1874437847e-06 8.9605549391e-01 2.0282003201e+03 
3.9553305140e-05 8.7610990616e-01 2.3650690917e+03 
1.6265891458e-05 8.7598502813e-01 1.8355316867e+03 
8.7016110718e-06 8.8973973722e-01 2.5382435970e+03 
5.1817553286e-05 8.6607711122e-01 2.2400477324e+03 
4.5117964439e-05 8.6986476784e-01 2.3216057921e+03 
3.2475962286e-05 8.7605282651e-01 2.3615178661e+03 
1.9261856624e-05 1.0000000000e+00 1.7983439541e+03 
6.5510871333e-05 8.6291407304e-01 2.2882294839e+03 
4.1465410416e-06 9.0339300062e-01 2.3682746983e+03 
1.2047530997e-04 8.6878100154e-01 2.3417195313e+03 
3.1312566789e-05 8.7493033790e-01 2.1129732977e+03 
7.4799730173e-05 8.6314270011e-01 2.3260092963e+03 
3.3108422576e-05 8.4666645084e-01 1.9248902275e+03 
5.8985933425e-05 8.7461459485e-01 2.1911522259e+03 
1.3309179956e-05 8.9901750035e-01 2.2271889092e+03 
1.0881815210e-05 8.9283832818e-01 2.2724991359e+03 
7.2821670599e-06 8.9340502579e-01 2.4902690430e+03 
3.8523213627e-06 8.9376664596e-01 2.5679052408e+03 
4.9867539338e-05 8.7196886326e-01 2.2183124658e+03 
5.5538984662e-05 8.6575970242e-01 2.2623000715e+03 
3.5437936208e-05 8.8221271685e-01 2.1291028403e+03 
1.7339329638e-04 8.4537596796e-01 2.5667184300e+03 
1.2623054636e-05 9.0124160479e-01 2.1104870794e+03 
8.8591616323e-06 1.0000000000e+00 1.4411720135e+03 
1.2316120834e-04 8.5273372182e-01 2.5213136538e+03 
2.2883649148e-05 8.7421917163e-01 2.0466928670e+03 
6.0125199807e-06 8.9850570612e-01 2.2551648303e+03 
2.0017465701e-05 1.0000000000e+00 1.3135006705e+03 
5.1787387901e-05 8.7048555826e-01 2.1067849658e+03 
1.7633108851e-05 8.4761311670e-01 1.8988596911e+03 
1.5562850383e-05 1.0000000000e+00 1.5630616954e+03 
3.5777485357e-05 8.7427816678e-01 2.1417750146e+03 
3.2707240597e-05 8.6892276073e-01 2.1405084351e+03 
2.5099308558e-05 8.7761239523e-01 2.1818794069e+03 
2.1111156820e-05 8.5801208214e-01 2.0639252752e+03 
8.6418967933e-05 8.6404069988e-01 2.2905880392e+03 
3.3253199580e-05 8.6204006922e-01 2.0759861296e+03 
8.2125018089e-06 1.0000000000e+00 1.6331747040e+03 
6.4010091915e-05 8.6471927508e-01 2.3024990015e+03 
6.4206241739e-05 8.6422181832e-01 2.3127588474e+03 
2.5501626032e-05 8.5719126059e-01 1.8696196102e+03 
2.8776462727e-06 1.0000000000e+00 1.1311625465e+03 
1.0714848455e-04 8.6546256850e-01 2.3473491314e+03 
2.5039785953e-06 1.0000000000e+00 1.1605582642e+03 
5.5094548039e-05 8.6586734078e-01 2.2639160267e+03 
3.9857982480e-06 9.0346441887e-01 2.3643191875e+03 
7.8519251826e-06 8.9581554506e-01 2.2681818412e+03 
2.0430700840e-05 8.4153148288e-01 1.9378233254e+03 
9.5649195648e-06 8.8955695564e-01 2.6761701244e+03 
2.1305409394e-05 8.8733891568e-01 2.2393373142e+03 
1.3465959464e-05 8.9224156583e-01 2.4704501354e+03 
8.8791210861e-05 8.7070161513e-01 2.1225284596e+03 
7.7911387115e-06 8.9984758630e-01 2.1673462262e+03 
3.4785632333e-06 9.0062208091e-01 2.4484901740e+03 
1.1175563591e-05 9.0388756970e-01 2.3173755014e+03 
1.8557958114e-05 9.0320704528e-01 2.1493265327e+03 
6.1478047935e-05 8.6177439550e-01 2.6149128941e+03 
2.6800857109e-05 1.0000000000e+00 3.8098901932e+02 
1.0810849831e-04 8.6403919924e-01 2.0531143279e+03 
2.9278834289e-05 8.8109030973e-01 2.2967059907e+03 
1.3016246897e-05 8.4980352802e-01 1.9210411267e+03 
1.3637039285e-05 8.8849137356e-01 2.2859566649e+03 
1.6673873500e-05 1.0000000000e+00 1.7389678524e+03 
2.2759588428e-05 8.3886454261e-01 1.9507018009e+03 
1.3165583385e-05 1.0000000000e+00 1.5994139095e+03 
4.8394025506e-05 8.4700755679e-01 1.9748098187e+03 
3.3482287531e-06 9.0407519057e-01 2.2393914996e+03 
3.2263253630e-05 8.7996066305e-01 2.1836743961e+03 
1.8966772009e-05 8.8577671561e-01 2.2650131959e+03 
2.6327245839e-04 8.7256857002e-01 2.2688596941e+03 
3.3629347660e-05 1.0000000000e+00 1.0687048249e+03 
5.8357706272e-05 8.6587696396e-01 2.5274685569e+03 
1.2911878462e-04 8.5836512895e-01 2.4567356115e+03 
3.3632686320e-05 8.7012439377e-01 2.1152381368e+03 
1.2735114797e-05 8.8724507478e-01 2.2999067490e+03 
4.4344591391e-05 8.5538915529e-01 2.0019781482e+03 
7.4019536174e-06 1.0000000000e+00 1.6127693889e+03 
2.6803232045e-05 8.4902314819e-01 1.8936843918e+03 
5.4957437257e-05 8.6877146957e-01 2.2302786304e+03 
2.9941054737e-06 1.0000000000e+00 1.2361041603e+03 
7.6818012214e-06 8.9417693865e-01 2.2575375463e+03 
1.2254171136e-04 8.5504864017e-01 2.3966442302e+03 
3.5146282173e-06 9.0382266703e-01 2.3229903131e+03 
1.0114607346e-05 1.0000000000e+00 1.7888497611e+03 
3.4816879218e-05 8.7090332972e-01 2.2093212499e+03 
5.7173863886e-05 8.7218702554e-01 2.2711738930e+03 
8.6481012618e-05 8.6253172420e-01 2.4452514617e+03 
2.6080879698e-05 8.7654873238e-01 2.1217910894e+03 
9.2080641330e-06 8.8971873610e-01 2.1006320871e+03 
4.7538561019e-05 8.7030546568e-01 2.3675002046e+03 
2.2800353978e-05 8.7529401759e-01 2.6922420722e+03 
1.4542200377e-05 8.8412849759e-01 2.1661110303e+03 
1.0033799435e-05 1.0000000000e+00 1.6623009318e+03 
9.8490722006e-05 8.7071056229e-01 2.2678372138e+03 
1.8949968610e-05 8.4552458190e-01 1.9093572499e+03 
3.8819608198e-05 8.4547807270e-01 1.9222176187e+03 
3.1833124635e-05 8.3934372791e-01 1.9644626032e+03 
5.2548723828e-05 8.6972252827e-01 2.0985811178e+03 
4.8985433928e-05 8.6896709086e-01 2.2050850290e+03 
4.3192461106e-06 9.0422381937e-01 2.3257214564e+03 
2.7761890215e-05 8.7937340160e-01 2.4031242763e+03 
8.6586167794e-05 8.5945226052e-01 2.3747074670e+03 
2.4332005613e-05 8.7793670710e-01 2.1945802052e+03 
9.6762330063e-05 1.0000000000e+00 1.2046396628e+03 
2.5169211335e-04 8.6781040510e-01 2.1683920235e+03 
4.5658377108e-05 8.8717178086e-01 2.2662414945e+03 
5.0780368712e-05 8.6795213357e-01 2.2526548602e+03 
6.1579342648e-05 8.6402478571e-01 2.2700956203e+03 
7.6283814662e-06 9.0154745338e-01 2.1156353858e+03 
5.0803147515e-05 8.7580126828e-01 2.1974884092e+03 
7.1669919251e-06 1.0000000000e+00 9.6111320716e+02 
4.3830524850e-05 8.7026451599e-01 2.2055803965e+03 
3.3335981078e-05 8.7233983538e-01 2.1449358812e+03 
2.1394892116e-05 8.8381795740e-01 2.2603446954e+03 
1.9764382802e-05 8.8115627612e-01 2.3713078949e+03 
6.5190126409e-06 8.8939297405e-01 1.9891228491e+03 
2.7349212061e-04 8.5530275006e-01 1.9378897849e+03 
3.6899687271e-05 8.7493976150e-01 2.1908246946e+03 
5.8381700188e-05 8.8401441712e-01 2.2519307380e+03 
8.3384004143e-06 8.9486582983e-01 2.4158067859e+03 
2.0022728618e-04 8.7263652280e-01 2.1973764727e+03 
3.6416181793e-05 8.7254254174e-01 2.1872970397e+03 
7.9440320093e-06 1.0000000000e+00 1.4357638723e+03 
1.9103518689e-05 1.0000000000e+00 1.5942502834e+03 
2.7176434912e-05 8.8004603024e-01 2.4889057532e+03 
1.1866930138e-05 8.9047811603e-01 2.3304978023e+03 
4.8602388145e-05 1.0000000000e+00 3.0000000000e+02 
4.3341693209e-05 8.7328812738e-01 2.3787053253e+03 
2.5245899148e-05 8.4130782959e-01 2.0034140747e+03 
2.3375658976e-04 1.0000000000e+00 3.3381188806e+02 
4.3048683490e-05 8.8105236756e-01 2.2488913232e+03 
1.8101419097e-05 8.9933657667e-01 2.1425868750e+03 
1.2856821389e-05 1.0000000000e+00 1.8030757822e+03 
9.3796014208e-05 8.6463292706e-01 2.3380730419e+03 
3.2422748733e-05 1.0000000000e+00 1.4715388251e+03 
4.4178032981e-05 8.7806470479e-01 2.0158520620e+03 
6.4499802653e-06 8.9667390324e-01 2.3675027115e+03 
5.7206571003e-05 8.6521541242e-01 2.2598280791e+03 
1.7241641494e-05 8.8451647846e-01 2.2199443786e+03 
1.5258577696e-05 8.8516278212e-01 2.2097826847e+03 
1.1421645833e-05 8.9096105970e-01 2.4923053785e+03 
8.1899914773e-06 8.9274733004e-01 2.2838434380e+03 
5.6868468086e-05 8.6982023750e-01 2.2916802032e+03 
2.6107732380e-05 8.4297416808e-01 2.0140280559e+03 
1.9048553967e-05 8.8152523475e-01 2.2003865165e+03 
1.8133491932e-05 8.9418517857e-01 2.3789904973e+03 
1.0749982256e-05 8.9534560337e-01 2.4979343744e+03 
1.7543231463e-05 1.0000000000e+00 1.3815006925e+03 
2.8920853042e-05 8.8462596089e-01 2.2442587048e+03 
2.4579186891e-05 8.4706034447e-01 1.9255232290e+03 
3.5667609031e-06 9.0404873821e-01 2.2107268667e+03 
7.8899537733e-05 8.6588272402e-01 2.3214589626e+03 
1.4892578638e-04 8.4980025792e-01 2.0594233851e+03 
1.7136393640e-05 8.8326177066e-01 2.2406621964e+03 
1.0710783275e-04 8.6243945704e-01 2.5109898487e+03 
1.8589358243e-05 8.8747036315e-01 2.1666357409e+03 
7.7460940056e-06 1.0000000000e+00 1.4775698127e+03 
3.6329876607e-05 8.8550467900e-01 2.1995871630e+03 
1.7612339024e-05 1.0000000000e+00 1.7722055925e+03 
1.0207985295e-05 1.0000000000e+00 1.3567342811e+03 
5.3232315412e-05 8.6924550786e-01 2.2537517659e+03 
6.7697030183e-05 8.6040265397e-01 2.0446554340e+03 
5.1043443975e-06 8.9485604838e-01 2.5136632517e+03 
1.3171904898e-05 1.0000000000e+00 1.6972408658e+03 
2.8186511644e-05 1.0000000000e+00 1.6893017301e+03 
1.6634034237e-05 1.0000000000e+00 1.7134532202e+03 
2.2279008807e-05 8.7779248934e-01 2.0839677287e+03 
1.4712184924e-05 8.6404968592e-01 1.8549650433e+03 
3.3256568079e-05 1.0000000000e+00 1.7023623585e+03 
5.7986950084e-05 8.6570317438e-01 2.3330341533e+03 
3.6057137209e-05 8.7005338912e-01 2.1905054904e+03 
5.4797600226e-05 8.7352422960e-01 2.2647306106e+03 
8.2555963469e-05 8.7847839153e-01 2.1165276418e+03 
4.8949342161e-05 8.6817097915e-01 2.4793413189e+03 
3.9731022378e-05 8.8118879096e-01 2.3451628015e+03 
4.1259202346e-05 8.6947273092e-01 2.1085933463e+03 
2.3886850696e-05 8.6752265408e-01 2.0959379575e+03 
6.1112131876e-05 8.6936335827e-01 2.1173473055e+03 
6.8715970950e-06 8.9567491399e-01 2.3360249133e+03 
8.5434273619e-06 1.0000000000e+00 1.2566699611e+03 
8.0421043778e-05 8.6029777648e-01 2.6016299270e+03 
5.3131266935e-05 8.6529563870e-01 2.2368119713e+03 
5.3959567900e-05 8.6740407819e-01 2.3696259557e+03 
8.9254846942e-05 8.6282927643e-01 2.4041106848e+03 
5.3019968136e-05 8.6719155425e-01 2.1497904161e+03 
3.6704458399e-05 8.7376053092e-01 2.1483950461e+03 
5.1601891182e-05 8.8114818601e-01 2.2711157394e+03 
3.6894852600e-05 8.7455747465e-01 2.1815204629e+03 
2.7689269432e-05 8.7920956764e-01 2.1754386100e+03 
5.0519372908e-05 8.8540163339e-01 2.1192713146e+03 
2.3384814886e-05 8.3788260789e-01 1.9854043716e+03 
1.8849906392e-04 8.4336244189e-01 2.5584383724e+03 
7.0052597291e-06 9.0337658386e-01 2.3641487325e+03 
5.6985518337e-05 8.6899371758e-01 2.2196653341e+03 
3.7307353124e-05 8.7126943489e-01 2.2644944193e+03 
1.6624939663e-05 8.9668507743e-01 2.1845851407e+03 
7.4386069724e-06 8.9691432101e-01 2.3534075577e+03 
