# Supplementary material for: Atmospheric CO2 levels from 2.7 billion years ago inferred from micrometeorite oxidation
Source: Sci Adv. 2020 Jan 22;6(4):eaay4644. doi: 10.1126/sciadv.aay4644 (PMC6976288; doi:10.1126/sciadv.aay4644)
Supplement: Data file S1 [file aay4644_Data_file_S1.zip › co2_atmos_with_o2/co2_30/clean_results.dat]

Radius [m]       Fe Area [frac]    Max Temp [k]    
6.7845012775e-06 6.4010290327e-01 2.6222511031e+03 
2.8106769232e-05 5.1191987465e-01 2.1384921578e+03 
8.9843195472e-05 5.8090266708e-01 2.3027676834e+03 
7.3761793133e-06 1.0000000000e+00 1.4327972778e+03 
2.1269051076e-05 6.1720519879e-01 2.2553240697e+03 
1.8369733478e-05 5.4615560939e-01 2.2057540635e+03 
6.1237721370e-05 5.9514401839e-01 2.4225331731e+03 
1.2461237419e-05 6.6082690128e-01 2.3541171784e+03 
3.6770287441e-05 5.7722810825e-01 2.3022429493e+03 
6.0069352656e-05 1.0000000000e+00 1.8014866960e+03 
3.3049934348e-05 6.2246131698e-01 2.6728728871e+03 
5.9700452121e-05 5.3233798130e-01 2.3009330988e+03 
2.8316967878e-05 6.0315819363e-01 2.3194225432e+03 
4.4710978651e-05 6.2527100957e-01 2.4898974715e+03 
9.6679027722e-06 6.2459158796e-01 2.7152742420e+03 
3.7430760928e-05 5.9096649942e-01 2.3759367884e+03 
2.8840317278e-05 5.9731869551e-01 2.3230222845e+03 
1.3283653216e-05 6.2493235110e-01 2.3280422939e+03 
2.6294754566e-05 6.0901745942e-01 2.3611039185e+03 
2.4064098705e-05 5.4724558036e-01 1.9806389217e+03 
2.2741093979e-05 6.0682048267e-01 2.2963204116e+03 
7.0867437727e-05 5.7741986367e-01 2.7045308372e+03 
1.1192361020e-04 5.8787598434e-01 2.3324138359e+03 
1.8379552197e-04 6.0064015181e-01 1.8947354366e+03 
6.2214631990e-05 5.7502545070e-01 2.3287532817e+03 
3.8154325672e-05 5.9109790365e-01 2.3781759491e+03 
1.2199901823e-04 5.7473211394e-01 2.4055821566e+03 
5.2378230864e-05 5.7413375985e-01 2.3685847916e+03 
8.2551003944e-06 6.5321501849e-01 2.2612237590e+03 
2.9135965056e-06 1.0000000000e+00 1.0171313178e+03 
5.2073946037e-05 5.9444230107e-01 2.2861338997e+03 
4.9009198776e-05 1.0000000000e+00 1.7223384617e+03 
1.3046352354e-04 5.5390027329e-01 2.4978343380e+03 
9.2777598867e-05 5.6971468560e-01 2.4885918815e+03 
1.6903855017e-05 6.2221029657e-01 2.7256269785e+03 
1.3269969342e-04 5.4640632297e-01 2.5628176451e+03 
4.2661986744e-05 6.1795508433e-01 2.4530549787e+03 
1.7854340960e-04 5.5003536054e-01 2.4892446295e+03 
5.2587579375e-05 6.1994283467e-01 2.2648969812e+03 
5.1097625939e-05 5.1539160285e-01 2.1760635856e+03 
3.3874316647e-05 5.9569280121e-01 2.6172086667e+03 
1.5760187610e-05 6.3221030852e-01 2.2919841794e+03 
1.2317050114e-04 6.1824720664e-01 2.3406291440e+03 
3.6029150802e-05 5.0389899153e-01 2.1422150783e+03 
5.0081685249e-06 6.5020287153e-01 2.2461862967e+03 
2.6771087806e-05 6.0765488334e-01 1.8853427494e+03 
2.6941616207e-05 5.8734709985e-01 2.2904126484e+03 
4.2304299853e-05 5.9655259341e-01 2.3152864451e+03 
3.6560525619e-05 5.9399620244e-01 2.4200631960e+03 
6.6614523275e-06 5.5339792376e-01 1.9948171355e+03 
2.7484350531e-05 6.0298829527e-01 2.3193102912e+03 
6.2133205448e-05 5.8683160345e-01 2.3115806318e+03 
1.5943378611e-05 6.3787461588e-01 2.2045409834e+03 
8.2978592766e-05 5.6494555118e-01 2.3672481276e+03 
9.6382819361e-05 5.6487179993e-01 2.5336096133e+03 
3.3570833516e-04 5.1053158231e-01 2.6427271517e+03 
1.1089769346e-05 5.4786404597e-01 2.0271460193e+03 
1.2852638142e-04 5.4606344288e-01 2.5139219087e+03 
5.0267664301e-05 5.8434765334e-01 2.5151954168e+03 
3.8847804201e-06 1.0000000000e+00 1.0426448104e+03 
2.5628386626e-05 6.1292972405e-01 2.4951424638e+03 
9.2495633593e-05 5.6688036099e-01 2.7344984276e+03 
4.5351644925e-05 5.8328566989e-01 2.3227559070e+03 
2.3140497301e-05 5.9695723823e-01 2.2766536617e+03 
5.5588317943e-05 5.7919476649e-01 2.3344795660e+03 
2.0256448875e-05 5.1526366610e-01 2.1149184498e+03 
3.4184933484e-06 1.0000000000e+00 1.3545514368e+03 
4.0528473702e-05 5.9260076010e-01 2.3348440029e+03 
3.4189069652e-05 5.9737586647e-01 2.7339446141e+03 
6.6790480429e-05 5.6101705675e-01 2.3583915939e+03 
1.5377642753e-04 5.4347948832e-01 2.6255037187e+03 
1.0275629707e-05 1.0000000000e+00 1.7900480088e+03 
2.2204167343e-06 1.0000000000e+00 9.3092108965e+02 
8.7782770588e-05 5.6315077464e-01 2.4618302429e+03 
2.7277519966e-05 5.2823126814e-01 2.0321692376e+03 
2.9304302161e-05 6.2081383570e-01 2.3802102082e+03 
9.9100405238e-06 1.0000000000e+00 1.7171453735e+03 
7.1480396975e-06 6.3803559206e-01 2.6159070001e+03 
1.4185741057e-04 5.6061346415e-01 2.5471223403e+03 
1.4707459380e-04 5.4089737469e-01 2.6227244161e+03 
2.7209194795e-05 1.0000000000e+00 1.8084769202e+03 
7.0673054571e-05 5.4302522163e-01 2.2814597450e+03 
5.6943110952e-05 5.2256507277e-01 2.2501016397e+03 
3.8732506737e-05 5.4966231691e-01 2.2267516090e+03 
5.1675074291e-06 6.5878369718e-01 2.3224297476e+03 
4.7941589661e-05 5.3161597582e-01 2.2436754130e+03 
3.6117790308e-05 5.3669051033e-01 2.2584808948e+03 
6.9858876387e-05 5.5657445714e-01 2.3315216849e+03 
2.5876329512e-05 6.0875047690e-01 2.4079861110e+03 
4.2373798137e-05 5.9308249812e-01 2.4833335371e+03 
4.2266095417e-05 5.8524201760e-01 2.3238708702e+03 
9.1891636612e-05 5.7482603041e-01 2.6560472259e+03 
9.3065903261e-05 5.6346521122e-01 2.5411881193e+03 
4.0427483532e-04 5.8058036342e-01 2.3898020372e+03 
3.6664713470e-05 5.2148229666e-01 2.0596184929e+03 
9.7638033628e-06 6.3880121876e-01 2.2950965279e+03 
4.3784635663e-05 5.0091751809e-01 2.2022744299e+03 
1.9405036539e-05 6.2584071468e-01 2.5344170491e+03 
5.3902846284e-06 6.5921733995e-01 2.3987265320e+03 
2.2930571069e-05 6.1870246211e-01 2.5317171232e+03 
6.0483744661e-05 5.4909280414e-01 2.2882933893e+03 
1.6263478841e-05 6.2018553740e-01 2.3177663648e+03 
4.8505413699e-05 5.8832809843e-01 2.3147016628e+03 
1.1785193828e-05 1.0000000000e+00 1.5773358703e+03 
1.0480666979e-04 5.6506267731e-01 2.4236338038e+03 
5.0716020013e-06 6.5432732415e-01 2.5233571231e+03 
3.4645540355e-05 5.8259745955e-01 2.2796602587e+03 
1.8180544183e-04 5.2653580197e-01 2.6532031852e+03 
2.4027790503e-05 1.0000000000e+00 1.5770517000e+03 
1.6852176100e-05 1.0000000000e+00 1.2763452698e+03 
4.3676357971e-05 6.0837605065e-01 2.3766583585e+03 
3.7377634487e-05 5.1942246924e-01 2.2429200328e+03 
2.1149077106e-05 6.0743867024e-01 2.2819219259e+03 
6.4390014347e-05 5.7574281380e-01 2.4180351643e+03 
2.3567364142e-05 5.2128231381e-01 2.0616917166e+03 
3.1118727552e-05 6.1186955144e-01 2.3437662003e+03 
6.7311434355e-05 5.2966208245e-01 2.2825928600e+03 
7.1956383389e-05 5.6859955648e-01 2.5895709952e+03 
4.5753658634e-05 5.7944074521e-01 2.3712225596e+03 
2.1379087443e-05 6.3198804280e-01 1.8597226518e+03 
2.1056981954e-04 5.7671963961e-01 2.3831311310e+03 
1.6560400837e-05 1.0000000000e+00 1.7909086047e+03 
1.7916802580e-05 6.0991552362e-01 2.2733405541e+03 
1.2493144148e-05 6.3806151898e-01 2.5273107788e+03 
6.9652953702e-06 6.4404924020e-01 2.2922299680e+03 
9.3489749402e-05 5.7675104469e-01 2.3642272113e+03 
1.4314789922e-05 1.0000000000e+00 1.1936006759e+03 
1.4827163809e-04 5.6201717513e-01 2.4557005553e+03 
2.0979792167e-05 6.5331718516e-01 1.8435406192e+03 
6.8656408082e-05 5.7766991878e-01 2.4716898361e+03 
9.8012058336e-05 5.6225292699e-01 2.4246925998e+03 
9.9770645239e-06 5.4013284271e-01 2.1331853410e+03 
2.1622216819e-05 5.8638265348e-01 1.9114159098e+03 
4.7209482254e-06 1.0000000000e+00 1.4967057612e+03 
2.5254067430e-05 5.9195158856e-01 2.2894791636e+03 
1.0413387415e-05 6.4688574159e-01 1.8486975525e+03 
4.9475866684e-05 5.7426860495e-01 2.3403781823e+03 
3.1422503636e-05 6.2647070045e-01 2.4045104444e+03 
6.3910269802e-06 5.6610962163e-01 1.9498267463e+03 
1.9010328695e-05 1.0000000000e+00 1.7641779183e+03 
5.4077347972e-06 6.5420952253e-01 2.5197094754e+03 
4.9635156108e-06 6.4214067356e-01 2.6244082851e+03 
2.2430367254e-05 1.0000000000e+00 4.7588524085e+02 
3.2817174724e-05 5.7991776014e-01 2.3230408430e+03 
2.6987376193e-05 1.0000000000e+00 1.6032347609e+03 
1.6544911178e-05 6.4442951416e-01 2.2646902575e+03 
5.2962661005e-05 5.7291392052e-01 2.3487777372e+03 
4.2580679608e-05 5.1396428348e-01 2.2509259744e+03 
4.4491766635e-05 5.0024954279e-01 2.1684239028e+03 
4.3304107298e-06 6.6048182403e-01 2.3602983562e+03 
6.2857415800e-05 5.8334004987e-01 2.3477470876e+03 
5.5909529078e-05 5.1379404545e-01 2.0858180356e+03 
1.2339433266e-05 6.4212481986e-01 2.3819388329e+03 
6.1678783214e-05 5.7351548349e-01 2.4220529518e+03 
6.7696207612e-06 1.0000000000e+00 1.5571443937e+03 
5.0541194947e-05 5.7961609518e-01 2.3324275361e+03 
1.7030854029e-04 5.5044599898e-01 2.5570649987e+03 
2.1993172640e-05 5.2670071646e-01 2.0371064241e+03 
5.4452882847e-06 1.0000000000e+00 1.3603370066e+03 
3.8376799138e-05 5.3629935865e-01 2.2601992620e+03 
3.8184867754e-05 6.3750319886e-01 2.5484156751e+03 
1.8868692117e-05 1.0000000000e+00 1.8079886238e+03 
2.3931506471e-05 1.0000000000e+00 1.6852127815e+03 
2.7463223487e-05 1.0000000000e+00 1.6580798939e+03 
8.0530870200e-06 1.0000000000e+00 1.4711142356e+03 
1.0771713837e-05 1.0000000000e+00 1.2722963167e+03 
9.3470448266e-05 5.6445791224e-01 2.4801365832e+03 
6.0504160504e-05 5.5582422669e-01 2.3124722800e+03 
2.9445463628e-05 5.9857163826e-01 2.6127095643e+03 
3.4810992096e-05 5.4582776641e-01 2.2695022466e+03 
4.9414050742e-06 6.5712123120e-01 2.4740684303e+03 
2.3182964556e-04 5.1811935265e-01 2.6200424532e+03 
3.7675173314e-05 5.0996823953e-01 2.1764532602e+03 
1.8753964809e-05 6.1861094090e-01 2.5877111665e+03 
7.1924043406e-05 5.8649645447e-01 2.3992541664e+03 
1.3365931884e-05 1.0000000000e+00 1.3807048690e+03 
3.0990510419e-05 5.9262392766e-01 2.3265705018e+03 
4.7961248911e-05 5.8505575011e-01 2.3185634080e+03 
8.1151618683e-06 5.3881500127e-01 2.0460177001e+03 
2.0147410918e-04 5.3271353522e-01 2.6102090737e+03 
6.0110124710e-05 5.6464023136e-01 2.3676532826e+03 
5.0629000146e-06 6.5416605418e-01 2.2701136945e+03 
2.6377408238e-05 5.9693421154e-01 2.3001529147e+03 
4.0619079577e-05 5.8916596371e-01 2.3982874928e+03 
1.1456709327e-05 6.3237236786e-01 2.4459012795e+03 
1.1739047854e-05 6.1924489044e-01 2.2497889707e+03 
8.2411877290e-06 6.3029896549e-01 2.2199430099e+03 
3.8413201327e-05 5.9496304481e-01 2.3459114542e+03 
8.8460151591e-06 6.4477562410e-01 2.2597355041e+03 
7.5504391634e-06 6.3596826605e-01 1.8564095702e+03 
7.1648285806e-05 5.9783334090e-01 2.5227082755e+03 
2.3746886923e-05 5.4028261794e-01 2.0008610100e+03 
4.7372412087e-05 5.1512443683e-01 2.1589553572e+03 
6.2070011648e-05 6.2165064283e-01 2.3682757775e+03 
3.5563805166e-05 5.5018238519e-01 1.9758231435e+03 
3.4336344104e-05 5.4588168687e-01 2.1987562821e+03 
3.3024401785e-05 5.9325983644e-01 2.3316993499e+03 
3.8823283274e-05 5.1454130984e-01 2.1093197712e+03 
4.0064001804e-05 5.7822006932e-01 2.3355945810e+03 
5.1925644348e-05 5.8443056445e-01 2.5080308279e+03 
4.5700810967e-06 6.5013821702e-01 2.5624662262e+03 
8.5873245445e-06 6.4802642209e-01 2.5719709647e+03 
1.2894250631e-04 5.6910126723e-01 2.3513252925e+03 
6.9972762275e-05 5.8594641515e-01 2.4326263476e+03 
1.8430582037e-05 6.1522132678e-01 2.3245792193e+03 
6.0252870780e-06 1.0000000000e+00 1.3334618497e+03 
1.9597541659e-04 5.4843613737e-01 2.5542717438e+03 
1.6613584698e-04 5.8453856322e-01 2.3739115288e+03 
7.0890341068e-05 5.6926895072e-01 2.3471886857e+03 
5.0739405970e-05 5.8120021875e-01 2.4425003880e+03 
5.4179461331e-05 5.7275809325e-01 2.3446222205e+03 
6.8271465416e-05 5.7415843876e-01 2.4481185431e+03 
1.3064498943e-04 5.4628620509e-01 2.6588092299e+03 
2.0671086222e-05 5.3560861399e-01 2.0161880750e+03 
1.7054864030e-04 5.3943646227e-01 2.5345054418e+03 
1.2544122627e-05 1.0000000000e+00 1.6790574802e+03 
7.0656325433e-06 6.4707083615e-01 2.5847514555e+03 
1.2929779265e-04 5.6125822201e-01 2.3794448588e+03 
3.3705610793e-06 1.0000000000e+00 1.2777631293e+03 
1.3665691033e-05 6.1926295188e-01 2.6544097199e+03 
8.4416482933e-05 5.8703130668e-01 2.4975097555e+03 
5.3398510904e-05 5.8792656751e-01 2.4048012178e+03 
4.4861447104e-06 6.5975711081e-01 2.3401291823e+03 
2.9574962950e-05 5.2458572217e-01 2.0384285595e+03 
3.8027324628e-05 1.0000000000e+00 1.6496927346e+03 
4.4885034358e-05 5.6707292969e-01 2.3037553631e+03 
2.0089959566e-04 5.7584185592e-01 2.3386584738e+03 
2.8015868291e-05 6.0376080577e-01 2.4600394393e+03 
3.0457507951e-05 6.0137522276e-01 2.4098076309e+03 
2.2934640560e-04 5.5805941494e-01 2.5604578639e+03 
4.0036846197e-05 6.1682360901e-01 2.3045790506e+03 
5.8260979462e-05 6.0637189908e-01 1.8888154939e+03 
9.8705579935e-05 5.6785961556e-01 2.3547314321e+03 
3.2878184484e-05 6.0545301530e-01 2.3139251716e+03 
1.4926294207e-05 5.4332994343e-01 1.9939338327e+03 
7.3652853391e-05 5.9634023952e-01 2.3547681536e+03 
2.3363192370e-06 1.0000000000e+00 1.1565292519e+03 
1.3186157596e-05 1.0000000000e+00 1.6681302267e+03 
1.3097217577e-05 5.3043064292e-01 2.1477793308e+03 
3.5975741361e-06 1.0000000000e+00 1.2131320930e+03 
4.6162227791e-05 5.8640156085e-01 2.3959976753e+03 
2.7698353131e-05 5.1729290296e-01 2.0733365118e+03 
6.2379195971e-06 1.0000000000e+00 1.4008523420e+03 
1.7452658957e-05 5.6948532127e-01 1.9424351700e+03 
3.2750439059e-06 1.0000000000e+00 1.5084893622e+03 
2.8419943936e-05 5.1653282476e-01 2.0938567708e+03 
8.4481400811e-06 5.7050943135e-01 1.9424951587e+03 
1.1361644728e-04 5.5912898891e-01 2.4759181392e+03 
1.1530123532e-05 6.2639136230e-01 2.2821342772e+03 
1.6866452748e-05 6.4085506867e-01 2.4437654812e+03 
2.1601466568e-05 6.1001496882e-01 2.3032350287e+03 
2.1340843439e-05 6.1466383020e-01 2.3428195959e+03 
2.4158344268e-05 6.0826871774e-01 2.3330217400e+03 
3.2391143634e-05 5.8117036052e-01 2.3120460188e+03 
1.0044386276e-04 5.6478098894e-01 2.3941230855e+03 
6.4715161364e-05 5.8197332084e-01 2.3575316899e+03 
3.0531620387e-05 6.0301081747e-01 2.4308032992e+03 
7.5006625672e-05 5.8989350817e-01 1.9075383307e+03 
7.7501765535e-05 5.7472332816e-01 2.5114929494e+03 
2.2063442646e-05 5.2375879171e-01 2.0447578974e+03 
2.6799013976e-05 6.0994868090e-01 2.3383148856e+03 
4.6900171964e-05 1.0000000000e+00 1.3732136638e+03 
4.5909615178e-05 6.2683411012e-01 2.3147163391e+03 
3.4514366120e-05 5.8320493418e-01 2.3231363555e+03 
1.4290451738e-05 1.0000000000e+00 1.2190466116e+03 
1.6853286403e-05 5.5127719651e-01 1.9753529962e+03 
5.4000983108e-05 5.8012468802e-01 2.5319023437e+03 
3.8003161908e-05 5.9958150790e-01 2.3786403447e+03 
9.4573835232e-05 5.2325270773e-01 2.2480639084e+03 
5.2681673743e-06 6.5726130934e-01 2.4604654827e+03 
3.7819834676e-06 1.0000000000e+00 1.3558642406e+03 
9.6414438908e-06 5.4733207188e-01 2.0441619818e+03 
1.6701677820e-05 1.0000000000e+00 1.7268649381e+03 
1.0283423739e-04 5.6207144276e-01 2.4419145375e+03 
6.7401890615e-05 5.0586256307e-01 2.1680800608e+03 
1.4818360230e-05 6.2546588819e-01 2.5894096427e+03 
1.2059196578e-05 1.0000000000e+00 1.1071040815e+03 
5.1343836394e-06 6.5516281375e-01 2.2817825324e+03 
1.5143458423e-05 6.3355301739e-01 2.3406344456e+03 
7.0965402181e-05 5.7256085039e-01 2.5309958033e+03 
7.7569411693e-06 1.0000000000e+00 1.5737469786e+03 
8.9466112848e-05 5.6048122251e-01 2.4681982125e+03 
1.5732804090e-05 5.3683763471e-01 2.1624144624e+03 
4.1083103241e-05 5.1538391169e-01 2.0687404642e+03 
4.3458763321e-05 5.4655245158e-01 2.2966029357e+03 
8.3157417551e-05 5.6852091305e-01 2.4868669762e+03 
1.0515284977e-04 5.5527653675e-01 2.5063282447e+03 
4.3947867824e-06 6.5437491426e-01 2.5047739784e+03 
2.2991187580e-05 6.0082901591e-01 2.6775637944e+03 
2.9305519379e-05 5.4422034186e-01 2.1800708417e+03 
5.9073164139e-05 5.6321800151e-01 2.3574749160e+03 
9.6168383684e-06 6.4686607899e-01 2.2319767248e+03 
2.4049317989e-05 5.1769063055e-01 2.0840630617e+03 
5.7791001767e-05 5.6073216704e-01 2.3557410760e+03 
2.2372834103e-04 5.5999600819e-01 2.4312600141e+03 
4.2419173702e-05 5.9138909936e-01 2.3442119100e+03 
2.2694166444e-05 6.5438160756e-01 1.8438475410e+03 
6.3733552650e-05 5.7486814364e-01 2.3642335117e+03 
7.4940003692e-05 5.6297730876e-01 2.3735413751e+03 
1.1855124100e-04 5.7160695837e-01 2.5818347512e+03 
1.7831460850e-05 5.7178740556e-01 2.1989440975e+03 
2.1189619039e-04 5.4024800558e-01 2.5530499503e+03 
6.0101583286e-05 5.0382783601e-01 2.2087431066e+03 
6.3415594589e-05 5.6751157292e-01 2.3730195144e+03 
8.0690021930e-06 6.5911073056e-01 2.3808510108e+03 
6.4254577809e-05 5.3272721132e-01 2.0180956033e+03 
1.4144197083e-05 6.0519269179e-01 1.8877969171e+03 
3.8229297171e-05 5.9723524845e-01 2.3488886577e+03 
2.7287165421e-05 6.0492289842e-01 2.3398964893e+03 
5.5021844217e-05 5.7251748438e-01 2.3271723840e+03 
1.2329575986e-04 5.6332322567e-01 2.3498434367e+03 
2.3370787901e-05 6.1052262623e-01 2.2679706730e+03 
5.7756991209e-05 5.9534710863e-01 2.4140126960e+03 
5.3169943406e-05 5.8163071883e-01 2.4751779095e+03 
1.9047193341e-05 5.1878739518e-01 2.0793347808e+03 
5.0419972957e-05 1.0000000000e+00 1.7863065646e+03 
3.6166501237e-06 1.0000000000e+00 1.4329220906e+03 
3.1232753315e-05 5.4473936712e-01 2.2256034366e+03 
1.4726410680e-05 6.2172332458e-01 2.3228387142e+03 
1.1445752361e-04 5.9499261417e-01 2.4957786635e+03 
2.1980904944e-05 5.6679442993e-01 1.9432415061e+03 
5.3151961482e-05 5.8577253825e-01 2.3167703771e+03 
7.8297199107e-05 5.6697494930e-01 2.4294907235e+03 
2.2330733791e-05 6.2317654520e-01 2.4650463992e+03 
4.7543279124e-05 5.6427944619e-01 2.2954341394e+03 
1.0885112882e-05 6.2568665760e-01 2.2558461859e+03 
1.0398197971e-04 5.8074109342e-01 2.3283696973e+03 
1.1558205251e-04 5.5359505726e-01 2.5439269462e+03 
7.2444122906e-06 1.0000000000e+00 1.3038499503e+03 
2.3217851235e-05 6.2541827064e-01 1.8662843692e+03 
3.3777496983e-05 5.3739540006e-01 2.0088334802e+03 
1.5623063880e-04 5.4428595666e-01 2.5557334771e+03 
1.1561068244e-05 1.0000000000e+00 1.7995518741e+03 
2.7322514790e-04 5.5906615551e-01 2.4555341545e+03 
1.7290051533e-04 5.4140535586e-01 2.5309479544e+03 
1.8977974704e-04 5.6493340410e-01 2.4776137240e+03 
7.6895318290e-05 5.7705551704e-01 2.4551384188e+03 
4.3166547964e-05 5.7004325675e-01 2.3398718867e+03 
3.3908096425e-05 5.9633299431e-01 2.4339970582e+03 
7.1115474378e-06 6.4260974052e-01 2.2461686582e+03 
1.0049056817e-05 6.2077839165e-01 2.7003763413e+03 
4.0461099520e-06 1.0000000000e+00 1.1978992613e+03 
4.6677220601e-05 5.8875359531e-01 2.3790480816e+03 
8.2988324771e-05 5.7276017740e-01 2.3783981592e+03 
2.1860750725e-06 1.0000000000e+00 1.1558601610e+03 
7.8762982067e-06 1.0000000000e+00 1.4790639509e+03 
3.9489096983e-05 5.9369319495e-01 2.3010172535e+03 
5.2720557005e-05 5.8043610358e-01 2.3607900113e+03 
4.1325373836e-05 6.0242147117e-01 2.4499913296e+03 
5.8396357738e-05 5.8906893071e-01 2.3136674445e+03 
5.7561933879e-05 5.8066260626e-01 2.3375714856e+03 
6.4877605977e-05 1.0000000000e+00 3.0000000000e+02 
4.0693524003e-05 6.0003845170e-01 2.3129093925e+03 
9.0035883508e-05 5.0472285896e-01 2.1202544979e+03 
5.4193279221e-06 6.5967859921e-01 2.3505326786e+03 
3.7267562170e-05 5.8564672497e-01 2.3298327173e+03 
1.2392589339e-04 5.5903589096e-01 2.4344085617e+03 
7.0236594043e-06 1.0000000000e+00 1.7819522351e+03 
2.1546502992e-05 6.4497366111e-01 2.3897934817e+03 
2.6091263587e-04 5.3327453139e-01 2.5600304656e+03 
3.0955452655e-04 5.6034384256e-01 2.3634782822e+03 
1.3061322176e-04 5.6287801121e-01 2.3868933114e+03 
2.8461312993e-05 5.9488760289e-01 2.3081316153e+03 
1.1247257869e-05 5.3108432160e-01 2.0463733760e+03 
1.3856180710e-04 5.5651567250e-01 2.4836325593e+03 
5.1113812059e-06 5.5551664046e-01 1.9881657065e+03 
1.2046352537e-05 6.3091309266e-01 2.3162079977e+03 
1.1638474775e-05 1.0000000000e+00 1.6037114806e+03 
1.0662145053e-05 6.5181347753e-01 2.4710999642e+03 
8.1058570352e-05 5.6322067473e-01 2.3993764493e+03 
8.7284441474e-06 6.0781254459e-01 2.7968924087e+03 
4.0223505798e-05 5.0481575346e-01 2.2217140182e+03 
6.8654036239e-05 5.8662329934e-01 2.3734596725e+03 
8.6988709368e-06 1.0000000000e+00 1.7127406101e+03 
1.2912653347e-04 5.4692305326e-01 2.6666883867e+03 
2.3514835154e-05 5.4316853530e-01 1.9903477229e+03 
3.3576363103e-05 6.0287283136e-01 2.6951463675e+03 
1.0964230362e-04 5.7089072614e-01 2.4108603186e+03 
2.3571920610e-05 6.1263420862e-01 1.8797055047e+03 
4.7399067662e-05 5.9144123996e-01 2.4857624724e+03 
1.0559100097e-05 5.9729992269e-01 1.8974653103e+03 
1.3542588907e-04 5.8157401658e-01 2.4377714304e+03 
4.4353502539e-05 5.7325885510e-01 2.3421534192e+03 
4.7868731384e-05 5.9618760499e-01 2.4391798389e+03 
1.6303821722e-05 1.0000000000e+00 1.2616073278e+03 
3.1039776439e-05 5.8242582257e-01 2.2971670089e+03 
2.4730928486e-04 5.6254640417e-01 2.4726567304e+03 
7.3073986744e-06 5.4316887542e-01 2.0356421555e+03 
5.6615263153e-06 6.3569186866e-01 2.6549831010e+03 
3.7906375453e-05 6.0350537230e-01 2.3945212990e+03 
4.5710071811e-05 5.8912628519e-01 2.4841235757e+03 
1.0597250638e-04 5.6067914163e-01 2.4135782619e+03 
1.2926066900e-04 5.6936754260e-01 2.3519243249e+03 
6.4990521908e-06 1.0000000000e+00 1.5563556827e+03 
9.9033771994e-05 5.5726958819e-01 2.4825265081e+03 
3.2547057992e-05 5.0699958979e-01 2.1024101630e+03 
9.3209758773e-06 6.4329966020e-01 2.6047528999e+03 
4.0723530523e-05 5.9138387620e-01 2.4055696523e+03 
1.5893663667e-04 5.4284470696e-01 2.5219691315e+03 
4.4183981492e-06 6.5907352239e-01 2.3204759322e+03 
1.9915905931e-05 6.3203488178e-01 2.2832126986e+03 
3.8137893859e-05 6.0182431951e-01 2.5061136193e+03 
2.2673648556e-05 5.2221491525e-01 2.0494758750e+03 
1.3366838837e-04 5.6204137677e-01 2.4446140587e+03 
3.4756699265e-05 5.7399069880e-01 2.2660324583e+03 
6.1701576392e-05 6.0166181253e-01 2.3517410043e+03 
8.7309607088e-05 5.6265634775e-01 2.4212485923e+03 
4.5162516968e-05 5.1593217676e-01 2.2557512058e+03 
1.7146885951e-05 6.1345274593e-01 2.2924819111e+03 
8.0663494074e-05 5.7075199565e-01 2.3474295478e+03 
1.9006139213e-05 5.7894205272e-01 1.9216787220e+03 
4.8416429962e-05 5.8084153178e-01 2.2544140842e+03 
1.1474095153e-05 6.5130963502e-01 2.2490940227e+03 
1.7242516084e-05 6.4968747601e-01 2.2400564591e+03 
1.3930507396e-05 1.0000000000e+00 1.7212735751e+03 
2.6398857693e-05 6.0112088320e-01 2.3022299815e+03 
3.9830667536e-05 6.1330094457e-01 2.3856755448e+03 
2.5669843952e-05 5.1225517350e-01 2.1741848477e+03 
1.8233467734e-05 5.2277077338e-01 2.1248945928e+03 
4.8810301699e-05 5.8253251805e-01 2.3928436450e+03 
4.9452645246e-05 5.7761691970e-01 2.3379153533e+03 
6.5742671572e-06 6.5108205307e-01 2.4178293407e+03 
3.1677456609e-04 5.3988045117e-01 2.5574436065e+03 
4.1016899256e-05 1.0000000000e+00 1.6008835038e+03 
4.6201207888e-05 5.8696039105e-01 2.4204542962e+03 
1.5166701521e-04 5.4440580058e-01 2.6501624138e+03 
4.9705656779e-05 5.9132973265e-01 2.3399930848e+03 
6.4862489158e-06 6.5908221883e-01 2.3906517727e+03 
2.6009920691e-05 1.0000000000e+00 1.3690679767e+03 
5.6735004509e-06 1.0000000000e+00 1.1657604476e+03 
2.9940293597e-05 6.2192542392e-01 2.2914727288e+03 
1.6837373527e-04 5.8039594881e-01 2.4106608038e+03 
2.7016769386e-05 5.9991288203e-01 2.3273518828e+03 
1.9995457678e-05 6.1699428671e-01 2.4261903057e+03 
1.0205289878e-04 5.5618244880e-01 2.4745686360e+03 
2.9539831769e-05 5.8333165797e-01 2.3114005395e+03 
5.0301030200e-06 1.0000000000e+00 1.4394568095e+03 
4.2425638002e-05 5.8325449187e-01 2.3587418211e+03 
5.4280356577e-06 6.5898908692e-01 2.3238930306e+03 
3.0698907714e-05 5.0514576149e-01 2.1275697949e+03 
1.1865859834e-04 5.5531608428e-01 2.4521771066e+03 
6.9164127827e-05 5.0793876261e-01 2.2257433377e+03 
2.0632784539e-06 1.0000000000e+00 1.3755012516e+03 
1.4744976522e-05 1.0000000000e+00 1.6999852657e+03 
4.5359503234e-05 5.0203122816e-01 2.1556373503e+03 
4.4131201046e-05 5.3480966541e-01 2.0089575093e+03 
1.1426701319e-04 5.5841094705e-01 2.4579528342e+03 
6.1542221035e-06 6.5400331311e-01 2.3944420595e+03 
1.5893885771e-04 5.4075918545e-01 2.6492914940e+03 
2.0280868147e-05 6.1686081605e-01 2.3561092967e+03 
1.5356242219e-05 6.1863788481e-01 2.3005069798e+03 
3.1430501334e-05 5.5778554587e-01 1.9614584393e+03 
2.4635087245e-05 1.0000000000e+00 1.7991492087e+03 
2.2403133512e-05 5.6350286342e-01 1.9496421367e+03 
3.1372179569e-06 1.0000000000e+00 1.2484503825e+03 
1.6128506704e-05 1.0000000000e+00 1.4465387479e+03 
6.1797613506e-05 5.7742670868e-01 2.4774194615e+03 
2.7022623167e-05 6.0537914681e-01 2.3777948355e+03 
4.4731301621e-06 1.0000000000e+00 1.3051283070e+03 
6.1236980265e-06 1.0000000000e+00 1.2173862089e+03 
1.8984637936e-05 6.1778315854e-01 2.2502385187e+03 
9.8326559725e-05 5.6107434929e-01 2.4502294312e+03 
6.9851356778e-06 1.0000000000e+00 1.7679166655e+03 
6.1585513327e-05 5.4912399042e-01 1.9979569382e+03 
1.1598612982e-05 1.0000000000e+00 1.5920072196e+03 
1.9869242824e-05 6.0442044482e-01 2.2838049215e+03 
2.7002902657e-06 1.0000000000e+00 9.0402265058e+02 
1.8958547765e-04 5.5741305758e-01 2.4973241414e+03 
1.2058127118e-04 5.5021335069e-01 2.5529236889e+03 
5.4499039470e-06 1.0000000000e+00 1.3742396866e+03 
4.0733174234e-05 5.0516302330e-01 2.1714108384e+03 
9.9349697197e-05 5.3420647855e-01 2.0101563014e+03 
5.8959850127e-05 5.7609884515e-01 2.5704899720e+03 
5.2939595326e-06 1.0000000000e+00 1.1790560891e+03 
1.2842651785e-05 1.0000000000e+00 1.7736958261e+03 
1.6842038835e-05 6.2470787555e-01 2.3665569302e+03 
2.6671032155e-05 5.1717929528e-01 2.0628828467e+03 
9.6017488955e-06 6.2656680179e-01 2.6423963101e+03 
2.0845198549e-05 6.1837683590e-01 2.4087352392e+03 
1.0692303340e-04 5.7146575125e-01 2.3781207316e+03 
5.9398977977e-05 5.7907372201e-01 2.4678243021e+03 
6.5147962534e-05 5.9165025513e-01 2.2765342344e+03 
7.2463939643e-05 5.0431420621e-01 2.1337515025e+03 
1.0685179562e-04 5.7316727365e-01 2.4646602632e+03 
5.3399496241e-05 5.7407641833e-01 2.3449756190e+03 
4.4624403881e-05 5.2651438414e-01 2.0326636287e+03 
4.1898978305e-05 5.2177915571e-01 2.2541430963e+03 
2.5392642426e-05 1.0000000000e+00 1.4921754498e+03 
2.0353122495e-05 5.4400117391e-01 1.9894206892e+03 
3.6193040025e-05 5.3427013526e-01 2.0096777022e+03 
4.5309267495e-05 5.8613601484e-01 2.3459010971e+03 
2.2423948157e-05 1.0000000000e+00 1.5100195257e+03 
5.9150457499e-05 5.2161414124e-01 2.0509666834e+03 
1.1147458095e-04 5.7458307222e-01 2.3407903762e+03 
4.6475959047e-06 1.0000000000e+00 4.6191243496e+02 
1.8475686482e-05 6.3375817803e-01 2.6683654227e+03 
1.2568364241e-04 5.5852830370e-01 2.6075626779e+03 
2.2106088008e-05 5.1527465082e-01 2.0881809724e+03 
4.0171891752e-05 6.0215337979e-01 2.2814430766e+03 
5.4231187865e-05 5.3377381373e-01 2.0118089271e+03 
