# Supplementary material for: Atmospheric CO2 levels from 2.7 billion years ago inferred from micrometeorite oxidation
Source: Sci Adv. 2020 Jan 22;6(4):eaay4644. doi: 10.1126/sciadv.aay4644 (PMC6976288; doi:10.1126/sciadv.aay4644)
Supplement: Data file S1 [file aay4644_Data_file_S1.zip › co2_atmos_with_o2/co2_33/clean_results.dat]

Radius [m]       Fe Area [frac]    Max Temp [k]    
1.4188576246e-04 5.4178485291e-01 2.3358125093e+03 
2.9175066079e-06 1.0000000000e+00 1.2463431331e+03 
9.6083870830e-06 1.0000000000e+00 1.2568259706e+03 
6.7664596220e-05 5.4697210331e-01 2.3881561233e+03 
4.8198044697e-06 6.3342004756e-01 2.5129476758e+03 
5.1485682144e-05 5.8841019718e-01 2.3841099372e+03 
1.2393538350e-05 1.0000000000e+00 1.5379169984e+03 
3.6991680084e-05 4.7879190904e-01 2.1232566816e+03 
4.4895784760e-05 4.7425327030e-01 2.1675024079e+03 
1.1191144858e-05 6.1583347025e-01 2.4456089118e+03 
4.3686374628e-05 5.1425035695e-01 2.2728216767e+03 
4.7580135715e-05 5.3611934033e-01 2.3083844730e+03 
1.0264195007e-04 5.4053795389e-01 2.4380150033e+03 
1.2018050218e-05 6.0627720348e-01 2.2879610914e+03 
5.7290160671e-05 5.8606203232e-01 2.4008740742e+03 
3.6788241233e-05 4.8038162604e-01 2.2195423173e+03 
6.4731658356e-06 6.3470464376e-01 2.3591178298e+03 
2.3234489017e-04 4.8897281542e-01 2.6857961679e+03 
4.3093426782e-05 5.5556143258e-01 2.3465425057e+03 
2.0789193276e-04 5.7801927902e-01 2.3493591325e+03 
4.4189896369e-05 5.0399123690e-01 2.0318685089e+03 
2.3070327419e-05 5.0176498982e-01 2.0598675628e+03 
1.3266912854e-04 5.6509860465e-01 2.4492271207e+03 
2.2084917942e-05 1.0000000000e+00 1.6559094875e+03 
3.7252828765e-05 5.0797802648e-01 2.2713251127e+03 
1.4292366785e-05 5.6685889276e-01 2.2503030616e+03 
7.7511921257e-05 5.4561982680e-01 2.3579269834e+03 
1.0159736314e-04 5.3406649090e-01 2.4729594938e+03 
1.7061829203e-05 1.0000000000e+00 1.7129029643e+03 
4.8810067070e-05 5.6415040678e-01 2.5224781318e+03 
4.2468930245e-05 5.7050706659e-01 2.3150532847e+03 
2.2115179246e-05 1.0000000000e+00 1.6979873271e+03 
1.3259105188e-05 1.0000000000e+00 1.0249668210e+03 
6.5632251431e-05 1.0000000000e+00 1.5503026362e+03 
1.9767634260e-05 6.0121999237e-01 2.4070746425e+03 
8.4279382038e-05 4.9458477084e-01 2.0656181718e+03 
1.2748435816e-04 5.2046868743e-01 2.5658969247e+03 
5.8249442282e-05 5.4724705457e-01 2.3899918336e+03 
8.6517018244e-05 5.3631208986e-01 2.4421964983e+03 
1.5443129583e-05 1.0000000000e+00 1.5912701605e+03 
2.2529779897e-05 5.8349310698e-01 2.3062505976e+03 
1.6717742229e-05 6.0861138989e-01 2.2686540304e+03 
4.8918842170e-05 5.5724390754e-01 2.4026805532e+03 
5.9550006602e-05 5.5280760148e-01 2.4311161058e+03 
6.9372415164e-05 5.6199549834e-01 2.2829000029e+03 
7.9667014039e-05 1.0000000000e+00 3.0000000000e+02 
1.5583264513e-05 1.0000000000e+00 1.7337962332e+03 
2.3074198249e-04 5.0048245470e-01 2.6338482050e+03 
9.5125444676e-05 5.4646103009e-01 2.3927577498e+03 
4.7957332226e-06 6.3940355339e-01 2.3701088059e+03 
6.0881769600e-05 5.8931392342e-01 2.3195631015e+03 
6.3947699404e-05 5.5367659558e-01 2.4089968035e+03 
2.7272039327e-05 5.8182579962e-01 2.3962044390e+03 
1.6808327726e-05 1.0000000000e+00 1.6231341704e+03 
3.7452990154e-05 5.5500668596e-01 2.3187613702e+03 
8.0186695693e-05 5.4444629590e-01 2.3772852220e+03 
1.1335964781e-04 5.2803147841e-01 2.5199395258e+03 
3.2477254129e-05 5.7658029333e-01 2.3847378133e+03 
3.0001233026e-05 4.8943203069e-01 2.2159406230e+03 
2.2590484409e-05 5.0552768099e-01 2.1008751408e+03 
6.0540579363e-06 6.2856300196e-01 2.2991877937e+03 
2.8455773497e-05 5.7918813886e-01 1.8963253967e+03 
4.0739560455e-05 6.2606915471e-01 2.5157679869e+03 
3.0339565555e-05 4.9573257547e-01 2.0730697328e+03 
6.4549677561e-05 5.1654077732e-01 2.2736182362e+03 
6.1891593933e-05 5.3621136403e-01 2.3713772296e+03 
5.7349311026e-05 5.4437989077e-01 2.3809008440e+03 
6.2452441458e-05 5.3973746706e-01 2.3582684224e+03 
8.8085024800e-05 5.4167374748e-01 2.4913177289e+03 
1.7796753734e-05 6.5590396551e-01 1.8339766052e+03 
8.1594518278e-06 1.0000000000e+00 1.2688481583e+03 
1.8783843938e-05 4.9336198248e-01 2.1031906686e+03 
3.3463452665e-05 5.4547079612e-01 2.3105095525e+03 
3.2645774016e-05 4.8176090956e-01 2.1138617724e+03 
5.0613537715e-05 5.6925187777e-01 2.3534024846e+03 
1.1008614094e-05 6.1918018202e-01 2.3414269127e+03 
6.5679837906e-05 5.5145846962e-01 2.4391464584e+03 
2.2140335379e-05 6.3739361471e-01 1.8446979150e+03 
9.0802852411e-06 6.3247957066e-01 2.2724279143e+03 
2.3821205138e-05 5.2067298682e-01 1.9974827043e+03 
5.3798703850e-05 1.0000000000e+00 3.0000000000e+02 
6.6102998108e-05 5.4490994098e-01 2.3746087892e+03 
3.1311895520e-05 5.7899312513e-01 1.8961552313e+03 
9.2557528127e-06 5.5006766980e-01 1.9421112603e+03 
3.9314303122e-05 5.5762741502e-01 2.3463912256e+03 
2.8563206518e-04 5.3045810076e-01 2.4819274999e+03 
5.7703401293e-06 6.4034299194e-01 2.3626290404e+03 
1.7144306295e-05 1.0000000000e+00 1.6764217374e+03 
3.3997084339e-04 4.9213479696e-01 2.6228723703e+03 
2.9181019536e-05 5.4975809255e-01 2.2755886964e+03 
1.7004814182e-05 1.0000000000e+00 1.6743607579e+03 
2.1814365572e-05 5.9980455282e-01 2.5340127390e+03 
8.2674192789e-05 5.4020151045e-01 2.3972023358e+03 
5.2213448415e-05 5.8130413634e-01 2.6340148256e+03 
7.2292861634e-05 4.8738268799e-01 2.2269968504e+03 
6.0100887454e-06 1.0000000000e+00 1.4252120627e+03 
2.2842761015e-05 5.8751423761e-01 2.3227169270e+03 
5.3624216117e-05 6.3428273413e-01 1.8471177983e+03 
9.6953994876e-05 5.4901440989e-01 2.5537714804e+03 
1.0581355195e-04 5.5123342536e-01 2.3939150915e+03 
7.7104642317e-05 5.5405050124e-01 2.4359274793e+03 
7.4582632826e-05 5.7858887384e-01 2.4773500311e+03 
4.4839858768e-05 5.7024820009e-01 2.4591968085e+03 
3.3418165434e-05 5.2305629861e-01 2.2834212209e+03 
5.4971204705e-06 6.3921717092e-01 2.3345202026e+03 
2.9401759979e-05 6.1733143728e-01 2.2160172777e+03 
9.1243236921e-06 6.2912820380e-01 2.2506833982e+03 
6.3303199518e-05 5.4947053574e-01 2.4279179921e+03 
1.6371633940e-05 5.5867311822e-01 1.9245504916e+03 
3.3863039024e-05 4.8305539680e-01 2.2239849871e+03 
7.7264061388e-05 5.4938930578e-01 2.4577730290e+03 
8.2277731713e-05 5.4943861332e-01 2.5210582899e+03 
4.5353614290e-04 1.0000000000e+00 3.3710564795e+02 
5.6609644140e-05 5.4813580793e-01 2.3620208413e+03 
5.2250960638e-05 1.0000000000e+00 1.8046313365e+03 
1.4268233424e-05 6.0663878890e-01 2.4810773627e+03 
6.9639525617e-05 5.4478550743e-01 2.4131206922e+03 
4.4542159115e-05 4.7746225320e-01 2.1339842396e+03 
3.8248594601e-05 5.7245115448e-01 2.3470929266e+03 
7.0772945806e-05 5.5130258208e-01 2.3980743376e+03 
1.2787653867e-05 6.1578006397e-01 2.3331624528e+03 
3.0755705789e-05 5.6058170090e-01 2.3305438093e+03 
3.7697027255e-05 4.8163931140e-01 2.1216449121e+03 
4.7361721410e-05 5.6378776528e-01 2.3892610792e+03 
3.1436800299e-05 5.5684899720e-01 1.9271224165e+03 
4.9749111610e-05 5.7072036602e-01 2.4271467836e+03 
2.2757065567e-05 5.9374116959e-01 2.4070700114e+03 
5.0749365401e-06 1.0000000000e+00 1.5423067238e+03 
6.1322084789e-05 5.6177992558e-01 2.3784107726e+03 
6.0668296633e-05 5.3591033255e-01 2.3749754222e+03 
9.8395122214e-05 5.7732000109e-01 2.4866368949e+03 
1.2786344826e-05 6.1143906231e-01 2.2748553448e+03 
3.1829506057e-06 1.0000000000e+00 1.0932061817e+03 
8.2966600342e-05 5.3893032895e-01 2.4557315949e+03 
1.3678624491e-05 1.0000000000e+00 1.0897631561e+03 
2.3516908419e-04 5.0416165740e-01 2.6158186792e+03 
4.7535675124e-05 5.6488321089e-01 2.3261718174e+03 
2.9463921105e-05 5.9400140922e-01 1.8802977051e+03 
4.6877270267e-05 5.6411240262e-01 2.3263442351e+03 
3.0228284129e-05 4.9444456651e-01 2.0655489135e+03 
1.2384836491e-04 4.8648397440e-01 2.2715319122e+03 
4.8720592484e-05 5.5713078791e-01 2.3365119691e+03 
1.2047900955e-04 5.4922194629e-01 2.5164880474e+03 
3.3769619943e-05 5.9518658220e-01 1.8793006849e+03 
2.9258466732e-05 4.8961575035e-01 2.0955322369e+03 
1.7402104084e-05 6.1045089953e-01 2.2228788673e+03 
6.5061781115e-05 5.4156606126e-01 2.3858952297e+03 
5.1839484833e-06 6.2707681740e-01 2.2440447861e+03 
1.3558503246e-05 6.2400927087e-01 2.2881364395e+03 
4.0064019298e-05 5.9083764510e-01 2.4003365009e+03 
2.5379614047e-05 5.7032782673e-01 2.3085206566e+03 
3.0794391860e-05 5.6696621790e-01 2.3273858683e+03 
1.2568660696e-04 5.4718819734e-01 2.5934535486e+03 
5.6383844272e-05 5.1717513507e-01 2.3227684869e+03 
5.2352670587e-06 1.0000000000e+00 1.2961925188e+03 
1.9842976303e-04 5.4735105134e-01 2.4352871919e+03 
1.2090159855e-04 5.3320569970e-01 2.4824960170e+03 
9.3210897362e-05 5.6098861446e-01 2.2714903443e+03 
7.2159921088e-06 6.3403608367e-01 2.3058225821e+03 
2.8232140445e-05 5.5540590513e-01 1.9288524175e+03 
1.3504546161e-05 1.0000000000e+00 1.7665710265e+03 
6.3824593794e-05 5.4734282179e-01 2.4070066367e+03 
7.3035324853e-06 6.1184648399e-01 2.2245387115e+03 
4.1309506206e-05 4.7532131059e-01 2.2150166612e+03 
2.3243826260e-05 6.0183711899e-01 2.4053215876e+03 
3.7906007314e-05 5.8365548875e-01 2.3570036482e+03 
6.5022431544e-06 6.2275843622e-01 2.6185578208e+03 
6.5912017125e-06 1.0000000000e+00 3.1170238178e+02 
6.3872344716e-05 4.7914185294e-01 2.2384935485e+03 
6.8352335287e-06 1.0000000000e+00 1.5524794029e+03 
2.6249844586e-05 1.0000000000e+00 1.7601345384e+03 
3.5386690310e-05 5.7229866846e-01 2.7531411830e+03 
1.7881866300e-05 6.0293852586e-01 2.4748341526e+03 
1.3461347325e-04 5.2447281373e-01 2.5092102202e+03 
2.0912391961e-05 4.9811552115e-01 2.0678206325e+03 
5.4790113480e-05 5.4925538271e-01 2.3679754246e+03 
1.0120579410e-04 5.4604800716e-01 2.4492187687e+03 
1.3239680146e-05 1.0000000000e+00 1.3765681824e+03 
4.8916323758e-05 5.6270784967e-01 2.3260620302e+03 
1.9155811614e-05 5.5152416505e-01 1.9353178758e+03 
5.0908983623e-05 5.1018906562e-01 2.2776512343e+03 
2.8640088638e-05 5.5790966246e-01 2.2767245453e+03 
2.1539624918e-05 4.9430716698e-01 2.1313955485e+03 
3.0005689938e-04 1.0000000000e+00 3.0000000000e+02 
5.8544406941e-05 5.7612118988e-01 2.4467919278e+03 
8.0434764301e-05 5.6496275391e-01 2.3812569020e+03 
3.8342721221e-05 5.5729203550e-01 2.3442946182e+03 
1.7579554501e-05 5.4558604671e-01 1.9472268327e+03 
5.8922915624e-05 5.4519493690e-01 2.3827344399e+03 
5.8546764949e-05 5.5305219059e-01 2.4018189009e+03 
4.8149310592e-05 1.0000000000e+00 1.7785427151e+03 
4.1470901070e-05 5.0558608758e-01 2.0381128677e+03 
6.0824500177e-05 5.8574809319e-01 2.3577583749e+03 
3.6822326615e-05 5.8853770009e-01 2.3991318686e+03 
3.0603741591e-05 5.8127826326e-01 2.3850253547e+03 
1.1905619340e-04 5.4184411478e-01 2.4016245867e+03 
1.4312843883e-04 5.7298979705e-01 2.3909269494e+03 
2.4702812953e-05 5.9229643856e-01 2.3428781016e+03 
1.1685984465e-04 5.3792944824e-01 2.3692480155e+03 
7.2725219299e-06 1.0000000000e+00 1.3511786797e+03 
8.6131567596e-05 5.4191533608e-01 2.4910233731e+03 
3.6911428003e-05 5.8011441730e-01 2.3686217172e+03 
1.9188632588e-05 5.7569394397e-01 1.9011449746e+03 
1.0743744861e-05 1.0000000000e+00 1.4728309064e+03 
5.3225642290e-05 5.7053020066e-01 2.2058450454e+03 
1.0056208911e-05 6.2263930925e-01 2.6122189136e+03 
3.1390797265e-05 5.6806792851e-01 2.3152398512e+03 
3.7601057660e-05 4.8950960642e-01 2.0770211253e+03 
2.3600484703e-05 5.1821610838e-01 1.9969758809e+03 
7.7393851091e-06 6.3240234986e-01 2.4281028869e+03 
5.2384808353e-05 5.0623105160e-01 2.1951100365e+03 
5.1474888385e-05 4.8425481880e-01 2.2097511159e+03 
1.9588323673e-05 6.1504286486e-01 1.8594871325e+03 
1.5695943195e-05 1.0000000000e+00 1.5505289366e+03 
1.4854618364e-05 6.0536720771e-01 1.8685567690e+03 
2.0269392355e-05 6.2267657761e-01 2.2270047768e+03 
6.2558632352e-05 5.6445364526e-01 2.4025635683e+03 
5.2869270486e-05 5.5213304041e-01 2.3391430636e+03 
8.5315152406e-06 5.8144867273e-01 1.8938105401e+03 
1.0109034735e-04 5.7722509420e-01 2.3745123986e+03 
1.9492726327e-05 5.9589016481e-01 2.4067180137e+03 
3.2778842669e-05 5.1458793734e-01 2.1825349979e+03 
4.1509600488e-05 5.6077473220e-01 2.3203388754e+03 
3.7491441869e-06 5.8663396226e-01 1.8878289693e+03 
2.2880251367e-04 4.9732905244e-01 2.6752594439e+03 
2.7074070688e-04 4.8821392222e-01 2.0838604004e+03 
1.0402571065e-04 5.3654820522e-01 2.3720088204e+03 
8.0054590445e-06 5.6434637614e-01 1.9170085661e+03 
2.0955593212e-05 5.3136524795e-01 1.9717854335e+03 
2.4703600846e-05 1.0000000000e+00 7.8642348019e+02 
4.1796953014e-05 4.8138683751e-01 2.1398994391e+03 
1.8461261746e-05 4.9730404054e-01 2.0676178735e+03 
3.6345980161e-05 5.1523510062e-01 2.2392475332e+03 
6.3889975249e-05 6.4381672779e-01 2.3337284120e+03 
2.3194028045e-05 5.5493680354e-01 1.9306427175e+03 
2.2592413388e-05 5.7288705998e-01 1.9043150354e+03 
6.1012218326e-06 6.1237332478e-01 2.6796343848e+03 
8.7079723063e-05 5.4282901040e-01 2.4797470267e+03 
2.4964294865e-05 4.9251184668e-01 2.1089219773e+03 
8.9550593869e-05 5.5104996470e-01 2.4263500629e+03 
1.5554930008e-05 4.9970607607e-01 2.0874993871e+03 
2.2982846111e-05 5.2195835865e-01 1.9927372205e+03 
4.5832444316e-05 5.6324363938e-01 2.5894532573e+03 
4.6293568678e-05 5.6204413232e-01 2.3624042060e+03 
4.7334325706e-05 5.1890950283e-01 2.3107575964e+03 
8.5358170499e-05 5.4194906051e-01 2.4592178402e+03 
1.5175553589e-05 6.0281037771e-01 2.3994877948e+03 
5.3023655228e-05 5.5600345885e-01 2.3296811916e+03 
6.1665538690e-05 5.4975371692e-01 2.4158281128e+03 
6.2984106057e-05 5.4556464112e-01 2.3729673959e+03 
2.6126691639e-05 5.8334320739e-01 2.3618939572e+03 
4.2262784877e-06 6.3749390357e-01 2.4762268292e+03 
1.3851044211e-05 1.0000000000e+00 1.6909933486e+03 
8.8420595707e-06 1.0000000000e+00 6.2460458634e+02 
7.4069792921e-05 5.4190031071e-01 2.4135753374e+03 
3.0962725682e-05 5.8415786523e-01 2.3491769690e+03 
9.7559562979e-06 6.3397750462e-01 2.2862114999e+03 
2.7212312341e-05 4.8705859751e-01 2.1460767909e+03 
5.2190199018e-05 5.8480011747e-01 2.4202918519e+03 
1.1974358362e-04 4.7987159304e-01 2.1880933886e+03 
1.3289137543e-05 1.0000000000e+00 1.7149839918e+03 
6.4787642202e-06 1.0000000000e+00 1.1402971406e+03 
4.0717638878e-05 5.7488394130e-01 2.4625740657e+03 
5.5155867023e-06 6.3881036863e-01 2.4114003734e+03 
9.3184940116e-05 5.3779368603e-01 2.4544620714e+03 
1.0017181923e-05 6.1654193694e-01 2.6564723104e+03 
7.8150280797e-05 5.4889854256e-01 2.4164065548e+03 
1.5276994971e-05 1.0000000000e+00 1.6590843999e+03 
1.0062624784e-04 5.3151125165e-01 2.4918168004e+03 
4.6930759552e-05 5.7311212845e-01 2.4175200165e+03 
1.1857694411e-04 5.5143833499e-01 2.4865081847e+03 
5.8769263533e-05 5.4397196922e-01 2.3651442610e+03 
2.8963085584e-05 5.8083432927e-01 2.4550662338e+03 
1.0201058003e-05 1.0000000000e+00 1.4754669384e+03 
3.9082042898e-05 5.0118071380e-01 2.0505653910e+03 
9.2115906929e-05 5.3878017629e-01 2.5700944628e+03 
5.3003169938e-06 6.3216029173e-01 2.2726546468e+03 
3.1680503450e-05 4.8160007111e-01 2.1760158015e+03 
3.5668350026e-05 5.7462462041e-01 2.4439259051e+03 
3.9306056127e-05 5.7144223135e-01 2.4411286282e+03 
4.7336134601e-05 5.0636231961e-01 2.2867957044e+03 
1.2737000701e-04 5.3826246019e-01 2.3811467630e+03 
6.7170243400e-05 5.3636658644e-01 2.3857513743e+03 
7.1258913031e-05 5.2835306946e-01 2.3350829382e+03 
3.7065733216e-05 5.6462657186e-01 2.3561560360e+03 
2.7449318973e-04 5.4683362833e-01 2.3586683996e+03 
4.5484735501e-05 4.8705340105e-01 2.1529607032e+03 
1.5101538569e-05 5.3370320963e-01 1.9668825971e+03 
3.8357037940e-05 4.7844732442e-01 2.1374560398e+03 
1.9520947708e-04 5.1596380824e-01 2.5969936261e+03 
3.2244591724e-04 1.0000000000e+00 3.8680885752e+02 
2.3362033869e-05 5.8965377603e-01 2.4984418755e+03 
1.3144969796e-05 5.2230660525e-01 2.1542858286e+03 
4.3309462284e-05 4.7961528501e-01 2.1936529477e+03 
1.6291204004e-04 5.3555190489e-01 2.4170441691e+03 
3.2636841640e-05 5.7876739183e-01 2.3844643985e+03 
2.2048984560e-05 4.9318969082e-01 2.0822054164e+03 
5.5036948417e-06 5.6874868259e-01 1.9099550744e+03 
2.4815332913e-05 5.6720890343e-01 1.9121908794e+03 
4.4506163976e-05 5.6127419199e-01 2.3705012299e+03 
3.3053082948e-05 4.7810612859e-01 2.1611635130e+03 
2.1302683367e-05 1.0000000000e+00 1.7963320153e+03 
1.4704916167e-04 5.3192223480e-01 2.4883894061e+03 
4.3732501779e-05 4.8582466276e-01 2.2223767638e+03 
3.2625898393e-05 1.0000000000e+00 1.6899931994e+03 
2.0952978803e-05 5.8184300137e-01 2.3034178164e+03 
5.9856088768e-06 6.3020478485e-01 2.3769690619e+03 
6.7027979056e-05 5.2075549839e-01 2.0245191350e+03 
2.5883589731e-05 5.8325664350e-01 2.3083381183e+03 
4.4690319096e-05 4.8173295211e-01 2.2577935534e+03 
1.8765769690e-05 5.9578603299e-01 2.3697893255e+03 
1.4190897965e-04 5.4137776458e-01 2.4729375973e+03 
1.0599074740e-05 6.2668272073e-01 2.2941230206e+03 
5.8585422994e-05 5.2870459631e-01 2.3288233589e+03 
2.3846863266e-05 1.0000000000e+00 1.7823985734e+03 
7.2133560825e-06 6.2591811071e-01 2.5076569168e+03 
7.7894934607e-06 1.0000000000e+00 1.2663972734e+03 
7.9456957141e-06 6.3027014410e-01 2.5559532718e+03 
7.2825850504e-05 5.5515853635e-01 2.3796315993e+03 
4.6396514369e-05 4.8217052003e-01 2.1049966636e+03 
2.6124453695e-04 4.8290392165e-01 2.6608666718e+03 
9.8362132643e-05 5.4118636989e-01 2.3716341425e+03 
3.0977303535e-05 4.8109486353e-01 2.1879929914e+03 
2.0161812779e-05 5.7679482872e-01 1.8995901002e+03 
2.4246940532e-05 5.8381464696e-01 2.3150735499e+03 
6.5280686071e-06 1.0000000000e+00 1.4457603742e+03 
2.3144210640e-04 5.3898384979e-01 2.4920443305e+03 
6.4771113581e-05 5.0255043541e-01 2.0356901924e+03 
4.6451583420e-06 6.6688645940e-01 1.8308942659e+03 
1.6989050514e-05 1.0000000000e+00 1.6998975057e+03 
9.9007654699e-06 5.3196774173e-01 1.9794030843e+03 
5.1483581085e-05 5.6271091283e-01 2.5603744653e+03 
4.9982457197e-05 5.4704083016e-01 2.3618645803e+03 
2.4164815319e-05 5.8699902569e-01 2.3279081376e+03 
1.2475219089e-05 6.3939340803e-01 2.3374322997e+03 
2.9316487577e-05 6.8464935470e-01 1.8252047251e+03 
5.4031160505e-05 4.9337555831e-01 2.2669425216e+03 
3.5594554557e-05 5.1409298407e-01 2.0081011448e+03 
2.8455195566e-05 4.9497547321e-01 2.0649521322e+03 
9.7495042215e-05 1.0000000000e+00 3.0000000000e+02 
4.2136081887e-04 1.0000000000e+00 3.5792655646e+02 
3.2142036235e-06 1.0000000000e+00 1.2770413297e+03 
6.1484574957e-06 6.3834670114e-01 2.3262372838e+03 
1.8833327410e-05 5.0188939127e-01 2.0445089709e+03 
9.9423422884e-06 1.0000000000e+00 1.2313985743e+03 
8.6912280425e-05 5.3454792255e-01 2.3644160956e+03 
6.1170276844e-05 5.6214369498e-01 2.3719258649e+03 
2.7010866296e-04 4.8563743542e-01 2.6621543669e+03 
2.3129087683e-05 5.0213520369e-01 2.0409436720e+03 
2.6833090165e-05 5.7756090597e-01 2.2746069692e+03 
5.1457057291e-05 5.4942535999e-01 2.3295161084e+03 
2.5985493810e-05 5.2259461662e-01 2.0113828944e+03 
1.4241370004e-04 4.7755441754e-01 2.1482877323e+03 
2.4598975185e-05 5.8986798868e-01 2.5879089759e+03 
2.4268627399e-04 5.3282266442e-01 2.5640087277e+03 
9.9947728048e-06 7.0145393931e-01 1.8217154299e+03 
6.5012066692e-06 6.2959201157e-01 1.8494220817e+03 
3.4778558327e-05 5.7532272002e-01 2.3585289571e+03 
5.1920282824e-05 5.2918169383e-01 1.9745840082e+03 
1.0953428602e-04 5.9299689223e-01 2.3252178551e+03 
6.2851157221e-05 5.5090526913e-01 2.4470618939e+03 
1.2977419210e-05 1.0000000000e+00 1.8008417590e+03 
8.2223995294e-06 5.1382816995e-01 2.0786255465e+03 
3.1233967392e-06 1.0000000000e+00 1.2576281788e+03 
4.8518290363e-05 5.4356786935e-01 1.9483335934e+03 
1.6419780942e-05 6.0698913053e-01 2.2471446738e+03 
1.9260382244e-05 5.4469297411e-01 1.9465095673e+03 
4.8964420148e-05 4.8667441914e-01 2.2548710365e+03 
9.8520736402e-05 5.3351297149e-01 2.5137470098e+03 
1.6994977795e-05 6.0171406403e-01 2.3059237554e+03 
2.3201825284e-05 5.9423181906e-01 2.3921623783e+03 
3.3979066405e-05 4.9018423743e-01 2.1596992387e+03 
1.9406023802e-05 5.8342107873e-01 2.2973113216e+03 
3.9084151326e-05 1.0000000000e+00 1.7293895785e+03 
1.3962872557e-04 5.4027690364e-01 2.4256904458e+03 
3.1662417751e-05 5.0991002305e-01 2.0176391729e+03 
5.1386191572e-06 1.0000000000e+00 1.4928675381e+03 
5.5366286332e-05 5.4711109785e-01 2.3842433030e+03 
7.5453926521e-05 1.0000000000e+00 1.7275009812e+03 
5.7449265798e-05 4.8659692406e-01 2.2666730062e+03 
5.4851143222e-05 5.3842820871e-01 2.3652075539e+03 
6.9440138256e-05 5.4145449838e-01 2.3694530275e+03 
8.1725973283e-05 5.4140300102e-01 2.6033545151e+03 
3.4538347947e-05 5.7232903889e-01 1.9052603971e+03 
3.9063629278e-05 5.8409743013e-01 2.3823338121e+03 
1.0581858137e-05 5.5830397554e-01 2.2026902124e+03 
9.7081672613e-06 6.2463812514e-01 2.3932783591e+03 
1.7152218490e-05 6.4143132717e-01 1.8415223773e+03 
4.1853590583e-05 5.6574938701e-01 2.4171065576e+03 
7.8154727189e-06 1.0000000000e+00 1.5954887807e+03 
7.5470932986e-05 5.5809577616e-01 2.4283688727e+03 
2.0837534121e-04 5.3373112651e-01 2.4716718493e+03 
5.3234832813e-05 5.8337292002e-01 2.4121505094e+03 
2.3452810195e-05 4.9657193521e-01 2.2069986919e+03 
3.3284750264e-05 5.6899705279e-01 2.3106445428e+03 
1.4890785418e-05 1.0000000000e+00 1.7708393582e+03 
4.3767393872e-05 4.9044549167e-01 2.2309725640e+03 
1.0773181975e-05 6.1951119152e-01 2.3794468848e+03 
3.2592919406e-05 4.8356499345e-01 2.0992832930e+03 
1.0010433370e-05 1.0000000000e+00 1.7288838916e+03 
1.2477317009e-05 6.2922539848e-01 2.3873057704e+03 
1.4994192557e-04 5.3820145317e-01 2.3695798955e+03 
8.6639659620e-05 5.3592830064e-01 2.4139866443e+03 
6.8440236349e-05 4.8707513302e-01 2.1032628885e+03 
2.1424825981e-05 5.8876140226e-01 2.6061488166e+03 
1.8877262038e-05 1.0000000000e+00 1.8063052662e+03 
4.6204200468e-06 1.0000000000e+00 1.3889337372e+03 
1.1809188404e-05 1.0000000000e+00 1.2460091154e+03 
1.1853042860e-05 1.0000000000e+00 1.7637382399e+03 
9.1483200001e-06 1.0000000000e+00 1.7356460971e+03 
3.1370912885e-05 6.0759170627e-01 2.2952180519e+03 
1.4244198742e-05 1.0000000000e+00 1.5531449431e+03 
5.8578262687e-05 5.6015522010e-01 2.3367069077e+03 
5.4440571359e-06 1.0000000000e+00 1.4221678764e+03 
9.7310018640e-05 5.3631308884e-01 2.5075842196e+03 
5.8882571431e-05 4.8226926767e-01 2.1066699791e+03 
6.7359346166e-06 1.0000000000e+00 8.2699513870e+02 
9.2114010329e-05 5.4168997474e-01 2.3957278763e+03 
1.1378940206e-04 5.4241533772e-01 2.4076324388e+03 
6.2741184370e-05 4.8173595087e-01 2.2425903401e+03 
4.9259501264e-06 1.0000000000e+00 1.7862657241e+03 
1.8643449505e-05 4.9497737977e-01 2.0796934990e+03 
4.3105549040e-05 4.8938025112e-01 2.2309829491e+03 
3.3435631920e-05 5.1295154967e-01 2.1885068262e+03 
3.1378343176e-05 6.3502168277e-01 2.2784869095e+03 
2.7556180579e-05 5.8992614421e-01 2.3869766100e+03 
5.6113961749e-05 5.5054972299e-01 1.9377848750e+03 
1.8081412739e-05 5.9698996362e-01 1.8781678101e+03 
1.3102509839e-05 1.0000000000e+00 1.5131941169e+03 
6.9478116280e-06 1.0000000000e+00 1.3176650571e+03 
8.4312996609e-05 5.3881954302e-01 2.4575260875e+03 
8.6616996012e-05 5.4775686744e-01 2.4542411493e+03 
1.9685444878e-05 5.5114116632e-01 2.1986253087e+03 
2.7521442339e-05 4.8532227948e-01 2.1793533375e+03 
2.3158408808e-05 6.3282673284e-01 2.3600840504e+03 
5.0190232766e-05 5.0495688358e-01 2.0290020573e+03 
1.2902421345e-05 1.0000000000e+00 1.4056580350e+03 
1.8093312918e-05 6.4145138689e-01 1.8416723181e+03 
5.5586499399e-05 5.5486854082e-01 2.4625276513e+03 
4.6082634241e-06 6.3580208779e-01 2.2949341439e+03 
6.4006959602e-05 5.5814837911e-01 2.3863766168e+03 
2.8754916286e-05 5.4010688994e-01 2.1965625005e+03 
1.0477655620e-05 1.0000000000e+00 1.7349258834e+03 
7.1725568107e-05 5.4103006457e-01 2.4088110719e+03 
2.2033659290e-05 1.0000000000e+00 1.6525482467e+03 
1.3808207853e-05 6.0970704791e-01 2.3079075123e+03 
6.7802519109e-05 5.6018644524e-01 2.4641000193e+03 
3.9354598212e-05 4.8411204270e-01 2.1220455074e+03 
1.0523086330e-04 5.5852064138e-01 2.3411927661e+03 
6.5610069378e-06 6.0703410523e-01 2.7057085488e+03 
3.3499741868e-05 5.0392945652e-01 2.0870403373e+03 
2.6630660725e-05 5.8477626863e-01 2.4388665018e+03 
1.7578593645e-04 4.8564735948e-01 2.0951731089e+03 
2.1808751398e-05 5.3486284562e-01 2.2143042876e+03 
4.9855260073e-05 4.8636427100e-01 2.2158655732e+03 
3.4541581383e-05 5.9086436081e-01 2.4108544495e+03 
5.7072381870e-06 1.0000000000e+00 1.3149103430e+03 
2.0261801832e-05 1.0000000000e+00 1.3918859457e+03 
3.6095539439e-05 5.4070923821e-01 2.2996434821e+03 
3.7847625407e-05 1.0000000000e+00 3.1712314298e+02 
9.7911075642e-05 5.3512898872e-01 2.4910549328e+03 
8.6873376203e-06 1.0000000000e+00 1.4817174618e+03 
5.6213363444e-06 1.0000000000e+00 1.4534579107e+03 
4.1073991119e-05 5.6324907564e-01 2.3673594718e+03 
1.6039500775e-05 5.1173949983e-01 2.0213231876e+03 
4.5536995776e-05 4.9725837578e-01 2.2681884046e+03 
1.5153167323e-04 5.3733317010e-01 2.4766494813e+03 
3.3979874644e-05 4.7909324636e-01 2.1508299006e+03 
8.0613984464e-05 5.4145201118e-01 2.4392628350e+03 
2.0088221328e-04 5.5666509324e-01 2.4083343922e+03 
1.6975080619e-05 6.1360470177e-01 2.3595259916e+03 
1.9602770855e-04 5.0525464954e-01 2.5779187084e+03 
4.6505357583e-05 5.5524729481e-01 2.3581974075e+03 
6.6788512227e-05 5.5543161283e-01 2.3378369484e+03 
1.6431218708e-05 5.9082809528e-01 2.2749363480e+03 
9.7577540159e-05 5.2656487279e-01 2.6904233284e+03 
5.4948193762e-06 6.2760715274e-01 2.2468766011e+03 
4.8969707907e-06 6.3825277413e-01 2.3226678815e+03 
5.3011200746e-06 1.0000000000e+00 5.7231477997e+02 
4.5199261602e-06 1.0000000000e+00 1.1242769647e+03 
1.2880603192e-05 6.1050798470e-01 2.4463968543e+03 
9.7962078720e-05 1.0000000000e+00 3.6379501374e+02 
1.9831380020e-05 5.5771256812e-01 1.9254036582e+03 
6.4274080124e-06 6.2291586288e-01 2.6155563609e+03 
8.3516559007e-05 5.3958052791e-01 2.3909554927e+03 
4.9908386664e-05 5.4091276909e-01 1.9524669556e+03 
2.4601929352e-06 1.0000000000e+00 1.4331916221e+03 
5.7589744561e-05 5.5576124408e-01 2.4390712407e+03 
8.4026718179e-05 4.9016203923e-01 2.2751117394e+03 
5.1462472599e-05 5.4223928299e-01 2.3614818067e+03 
1.8182814057e-05 1.0000000000e+00 1.7891945220e+03 
1.9397179653e-05 1.0000000000e+00 1.6838979888e+03 
7.5394554897e-05 4.8001492406e-01 2.1628387190e+03 
5.2059948307e-05 6.0067341232e-01 1.8740151957e+03 
6.0736048620e-05 5.4713066094e-01 2.3615675491e+03 
3.3267185784e-05 5.9696342703e-01 2.3711898449e+03 
3.4769392489e-05 6.4957998001e-01 1.8365974565e+03 
1.1938657348e-05 1.0000000000e+00 1.6928741046e+03 
7.0413117106e-06 6.2230118332e-01 2.2264942265e+03 
3.6272742451e-05 5.7603248753e-01 2.3070464500e+03 
