# Supplementary material for: Atmospheric CO2 levels from 2.7 billion years ago inferred from micrometeorite oxidation
Source: Sci Adv. 2020 Jan 22;6(4):eaay4644. doi: 10.1126/sciadv.aay4644 (PMC6976288; doi:10.1126/sciadv.aay4644)
Supplement: Data file S1 [file aay4644_Data_file_S1.zip › co2_atmos_with_o2/co2_36/clean_results.dat]

Radius [m]       Fe Area [frac]    Max Temp [k]    
7.1712478508e-05 5.2064688843e-01 2.3545723335e+03 
3.9140576259e-05 5.3352224625e-01 2.7516642931e+03 
6.8802668201e-06 1.0000000000e+00 1.7058572991e+03 
8.8293954597e-05 5.1752356565e-01 2.5801257586e+03 
1.2664423806e-05 5.9136521614e-01 2.3830225661e+03 
2.5455375065e-05 5.5127341723e-01 2.3086317779e+03 
2.2116863975e-05 1.0000000000e+00 1.7699554007e+03 
4.7056594228e-05 4.6419479827e-01 2.0867109842e+03 
8.3324782626e-05 5.1550525554e-01 2.3808396015e+03 
1.6772377694e-04 1.0000000000e+00 3.0000000000e+02 
2.1379512422e-05 6.2366982272e-01 1.8425477110e+03 
6.8451855072e-05 5.2067716849e-01 2.4173044051e+03 
2.4249009526e-05 1.0000000000e+00 1.5350794682e+03 
9.8637953577e-06 1.0000000000e+00 1.7520475528e+03 
9.8180691693e-06 1.0000000000e+00 1.7328807725e+03 
1.3845171499e-05 5.6793643233e-01 2.2627448648e+03 
5.2060866246e-05 5.3501280690e-01 2.4715499360e+03 
1.5749492593e-05 5.9269309377e-01 2.3970991711e+03 
8.5445172696e-05 5.2745670916e-01 2.3675413271e+03 
4.2664653305e-05 4.5065722591e-01 2.1566317655e+03 
4.2415660150e-05 4.4610919244e-01 2.2104071930e+03 
3.5408041707e-05 5.4941413022e-01 2.3190254271e+03 
3.4303206700e-05 5.1662935458e-01 2.2940146075e+03 
5.2620028689e-05 1.0000000000e+00 3.0000000000e+02 
7.6989544563e-06 5.6169512751e-01 1.8950277710e+03 
1.6452524352e-05 1.0000000000e+00 1.6981693221e+03 
6.0896862419e-05 5.1622230453e-01 2.3626749710e+03 
3.2140493821e-05 5.5320804451e-01 2.3649801838e+03 
2.5432677883e-05 1.0000000000e+00 1.5828636424e+03 
4.4406458337e-05 5.5546991788e-01 2.3864217927e+03 
2.5930408195e-05 1.0000000000e+00 1.7606912227e+03 
6.3447228112e-06 1.0000000000e+00 1.4489966528e+03 
1.3491445990e-05 4.7890724567e-01 2.1397042080e+03 
6.6953815188e-06 6.0805315920e-01 2.4180731959e+03 
4.6123749693e-06 1.0000000000e+00 7.1864078994e+02 
2.2457140917e-05 5.9233765320e-01 2.3869581534e+03 
2.3810332169e-04 5.1607903247e-01 2.4080103337e+03 
6.9938186732e-05 5.6101220701e-01 2.3094341053e+03 
1.1704087641e-05 5.8935313678e-01 2.2277022121e+03 
4.5269779782e-05 5.5832563609e-01 2.4656873849e+03 
2.4617016599e-04 4.9824067659e-01 2.5327201163e+03 
4.3705783478e-05 5.0930602524e-01 1.9742135501e+03 
1.9635394164e-04 5.2229106224e-01 2.4439058894e+03 
1.5029466197e-05 4.7602525937e-01 2.1477171201e+03 
1.1185590494e-05 6.1859312259e-01 2.3320626366e+03 
9.3043024263e-06 6.0776709936e-01 2.3951262683e+03 
1.1041539369e-04 5.0682324975e-01 2.4910839680e+03 
1.0117511920e-05 1.0000000000e+00 1.6509969006e+03 
5.5806139341e-05 5.4000358934e-01 2.3389709762e+03 
1.5685067719e-05 5.5332775725e-01 1.9069354556e+03 
1.0539014160e-04 5.6052403974e-01 2.3669733797e+03 
2.3091983447e-04 5.2601102723e-01 2.4763914651e+03 
2.4734481859e-04 5.2011732779e-01 2.3713638593e+03 
2.7293700229e-05 4.6008587028e-01 2.2024504331e+03 
6.6146509687e-05 5.4109477504e-01 2.3988208337e+03 
1.3531082139e-05 5.8220320494e-01 1.8757272937e+03 
1.3614577939e-05 1.0000000000e+00 1.5658429771e+03 
4.9863754061e-05 6.0041471627e-01 1.8578810173e+03 
2.6836142677e-05 4.7526569499e-01 2.0888344593e+03 
5.2274924827e-05 4.9763232041e-01 2.3457689555e+03 
3.5815552605e-05 5.5600562394e-01 2.4532369646e+03 
9.3969913141e-06 6.1449069122e-01 2.2942027000e+03 
2.2651278527e-05 4.9852970634e-01 2.0652570462e+03 
2.3650116880e-05 5.6208457795e-01 2.3345312299e+03 
7.6646264692e-05 5.2127060784e-01 2.4942759773e+03 
1.9049082796e-05 5.8481059166e-01 2.4342161603e+03 
1.3784032379e-04 5.1217880396e-01 2.6269944882e+03 
1.2279637918e-05 1.0000000000e+00 1.5694717160e+03 
8.4518654956e-06 5.7321725027e-01 1.8841216370e+03 
9.3484545408e-05 5.1116161063e-01 2.3878900726e+03 
1.1779448332e-04 4.9991254687e-01 2.5927790407e+03 
1.3849616905e-04 5.0318154283e-01 2.6261021356e+03 
3.6382989191e-05 5.4778403297e-01 2.3532103346e+03 
4.1386372141e-05 5.4531075087e-01 2.4106188663e+03 
1.9631378928e-05 1.0000000000e+00 3.7729634834e+02 
2.8522084100e-05 4.5551429731e-01 2.1865176622e+03 
3.5337112037e-06 1.0000000000e+00 1.0369317633e+03 
2.9417660379e-04 4.7230474535e-01 2.6155618247e+03 
1.4355445722e-05 4.8973436559e-01 2.0212455906e+03 
6.8231758075e-05 1.0000000000e+00 1.7664825899e+03 
3.3305056627e-05 5.5196377403e-01 2.4334774635e+03 
5.4772575747e-06 6.0961211161e-01 2.5808670401e+03 
2.9200732395e-05 5.7403747059e-01 2.3802775097e+03 
1.3567650438e-05 4.8368357492e-01 2.0944145616e+03 
3.5071523158e-05 5.5575474065e-01 2.4014780920e+03 
1.0327378563e-05 1.0000000000e+00 1.6494530405e+03 
1.2556664839e-04 5.0611991902e-01 2.5640909890e+03 
2.0466070341e-05 4.7103076258e-01 2.0978281901e+03 
5.4595837783e-05 4.5671500343e-01 2.1138922975e+03 
9.1953366273e-06 1.0000000000e+00 1.5928634345e+03 
4.1594970466e-05 4.9551581855e-01 2.2756371367e+03 
1.9411218534e-05 5.1242420140e-01 2.2516102466e+03 
2.5663542806e-04 5.1589518484e-01 2.5244533992e+03 
9.2921323971e-05 4.9690029569e-01 2.3409477749e+03 
5.2801551131e-05 5.3601547596e-01 2.4362875760e+03 
5.1243811422e-05 5.8647167224e-01 2.3950862543e+03 
2.8347863734e-05 4.8290590401e-01 2.0308693381e+03 
9.7979161661e-05 5.1640932048e-01 2.5673926664e+03 
2.8791993267e-05 4.5745814352e-01 2.1944379108e+03 
9.2936469911e-05 5.0893560743e-01 2.4480580518e+03 
1.3050182593e-05 1.0000000000e+00 1.7869852870e+03 
1.4088635373e-05 5.7813248241e-01 1.8762951051e+03 
1.3232435704e-04 5.0904046833e-01 2.4732857706e+03 
3.4414873896e-05 5.4945244325e-01 2.3130622311e+03 
4.5899879358e-05 5.1861565350e-01 2.3510995497e+03 
7.4394287500e-06 6.1871180515e-01 2.3936451411e+03 
1.7383410699e-05 4.8456845619e-01 2.2039997959e+03 
4.1916661682e-05 1.0000000000e+00 1.5929265131e+03 
5.1067998814e-05 5.2046999814e-01 2.3413973452e+03 
8.2569732464e-06 1.0000000000e+00 1.5634226961e+03 
1.0062801832e-04 5.1033523143e-01 2.4687234150e+03 
1.0439118224e-05 6.1769543448e-01 2.4709452904e+03 
1.1578914148e-05 5.0419952618e-01 1.9887239624e+03 
3.4061767339e-05 4.8025056557e-01 2.2593977616e+03 
2.7602209833e-04 4.5283016777e-01 2.6774773635e+03 
1.5882486588e-05 4.7548181736e-01 2.1037313235e+03 
8.4266568611e-06 5.4269061160e-01 1.9206746852e+03 
3.9465893272e-05 5.5164116422e-01 2.3702523004e+03 
6.1340589365e-05 5.3173174702e-01 2.4079713281e+03 
2.5384822704e-05 4.6842278270e-01 2.1019914945e+03 
1.0705308227e-04 4.7616836645e-01 2.3057827834e+03 
2.0255609395e-05 1.0000000000e+00 1.7216959290e+03 
1.9389710110e-05 1.0000000000e+00 1.5890845159e+03 
9.4842830689e-06 1.0000000000e+00 1.7664013323e+03 
6.6044378471e-05 5.3497084612e-01 2.4009314683e+03 
9.2835187242e-06 1.0000000000e+00 1.5972899909e+03 
3.0447409060e-05 5.5679887165e-01 2.3509200819e+03 
7.6620267443e-05 5.2922020499e-01 2.3896794204e+03 
9.6718727414e-06 1.0000000000e+00 1.6524601728e+03 
3.4598732551e-05 5.7270733627e-01 2.3972798422e+03 
8.4537726138e-06 4.9966308425e-01 2.1029517131e+03 
7.3420210148e-06 6.2047533613e-01 2.3646176264e+03 
4.9094703089e-05 4.5386173350e-01 2.1314444213e+03 
4.8729382001e-05 5.7998638408e-01 2.4584876959e+03 
8.0242233003e-05 5.3279299206e-01 2.5232298601e+03 
1.6721322254e-05 1.0000000000e+00 1.7865827680e+03 
5.4134145817e-06 1.0000000000e+00 1.5026550371e+03 
2.7711536006e-05 5.7628633042e-01 2.3478870018e+03 
9.5394763374e-05 5.1523108677e-01 2.5969970720e+03 
1.1764500795e-05 6.0002236221e-01 1.8598056656e+03 
6.5042842123e-05 5.2267623039e-01 2.4100385618e+03 
6.6663073699e-06 6.1726101697e-01 2.4509031093e+03 
3.3714410536e-05 1.0000000000e+00 1.2820527501e+03 
1.2303236889e-05 1.0000000000e+00 1.4696742023e+03 
7.3062486013e-05 4.8109051120e-01 2.2942121249e+03 
6.7815178206e-05 5.2232887597e-01 2.4301867598e+03 
4.7636513612e-05 1.0000000000e+00 3.0000000000e+02 
1.1585168960e-04 5.5154690113e-01 2.3470929910e+03 
4.3100744891e-05 4.7128853226e-01 2.0620624074e+03 
1.8481004906e-05 5.9929860880e-01 2.3857655249e+03 
8.7737434716e-05 5.2127107692e-01 2.4212345881e+03 
2.5782681791e-05 5.5245200277e-01 2.3290604225e+03 
5.4378845396e-06 6.0707277958e-01 2.5897562047e+03 
1.4357186398e-04 5.3421953922e-01 2.3500942425e+03 
2.1829641060e-06 1.0000000000e+00 9.4796604519e+02 
6.6964049204e-05 5.3250615932e-01 2.4118651158e+03 
1.1603719514e-04 5.0816429055e-01 2.4608093596e+03 
1.8642614809e-04 5.1378324519e-01 2.3869955445e+03 
6.8892488075e-05 5.2673955846e-01 2.4531941071e+03 
3.9152993613e-05 5.4416635696e-01 2.2970376952e+03 
1.4701198543e-05 5.1377030558e-01 1.9676907359e+03 
5.4363241388e-05 5.5877958332e-01 2.3042358827e+03 
7.9936095445e-05 5.2308262317e-01 2.3631281506e+03 
8.8210129479e-05 5.3165657629e-01 2.4144514618e+03 
2.0881842468e-05 4.6694709112e-01 2.1217166781e+03 
4.0276069128e-05 5.5458742112e-01 2.4071230912e+03 
9.8281803738e-06 1.0000000000e+00 1.4993053819e+03 
1.0494936190e-04 5.0908737872e-01 2.5242896104e+03 
5.4525967917e-05 5.4574683420e-01 2.4743786020e+03 
1.0535476867e-04 5.2458266402e-01 2.4784101912e+03 
2.2241599978e-06 1.0000000000e+00 1.2917597654e+03 
3.5084887540e-05 5.4755318063e-01 2.3806155331e+03 
1.8423286094e-05 1.0000000000e+00 1.6024893767e+03 
1.5238609318e-04 4.9161735151e-01 2.5521298749e+03 
1.4036628475e-05 5.9882987500e-01 2.3066084525e+03 
3.1644437039e-05 4.5490875301e-01 2.1229820460e+03 
2.2747784829e-05 1.0000000000e+00 1.4132891176e+03 
3.3362509664e-05 5.7309693893e-01 2.6779015194e+03 
9.1316303603e-06 6.0500312836e-01 2.2913131049e+03 
2.3233412092e-05 5.3736437609e-01 2.2841755636e+03 
2.2670906344e-04 5.3627389735e-01 2.4099536211e+03 
5.8676030614e-06 6.1887811183e-01 2.3364327939e+03 
2.9869874285e-05 4.5779899098e-01 2.1280531937e+03 
5.3270464238e-05 5.0119464930e-01 1.9916483834e+03 
2.8311441196e-05 5.9062227780e-01 2.3490287895e+03 
1.7688380272e-05 4.9415453057e-01 2.0076797614e+03 
5.1141841536e-05 5.1651178196e-01 2.3647731352e+03 
8.9255277106e-05 5.2332437671e-01 2.4982825224e+03 
1.2771376115e-05 1.0000000000e+00 1.4678139099e+03 
9.1041827144e-06 1.0000000000e+00 1.7443696924e+03 
2.3329952207e-05 1.0000000000e+00 1.6905856930e+03 
8.0569171335e-06 6.0740506381e-01 2.3657541945e+03 
1.2397597996e-04 5.0458077865e-01 2.5217589492e+03 
2.6249554572e-05 5.2350802953e-01 1.9503223536e+03 
1.6664204952e-05 5.9403402575e-01 2.5202506753e+03 
1.8163348662e-04 5.2842730698e-01 2.4385341169e+03 
2.6009101844e-05 4.7811536239e-01 2.0558460149e+03 
1.0551958764e-05 1.0000000000e+00 1.2334958796e+03 
8.0768247983e-05 5.4386442580e-01 2.4573503499e+03 
3.8281668348e-05 4.5956798583e-01 2.1912775978e+03 
1.0943336791e-05 1.0000000000e+00 1.4644092862e+03 
7.2529549822e-06 6.1916305941e-01 2.3422401663e+03 
2.0423724892e-05 4.6374042159e-01 2.1363435186e+03 
8.8264392975e-05 5.2185304718e-01 2.6150050583e+03 
4.5677238994e-05 4.5583176498e-01 2.2656137919e+03 
4.7249564130e-06 6.1746048396e-01 2.4819011026e+03 
2.9156688715e-05 4.7420770263e-01 2.0544713296e+03 
2.9501379955e-04 4.6097958883e-01 2.6793153846e+03 
8.8250036379e-06 6.0005504873e-01 2.3767183044e+03 
5.2798221268e-06 1.0000000000e+00 1.4614944671e+03 
1.0315512900e-04 4.8345155667e-01 2.3312184004e+03 
3.5382580212e-05 4.7325856777e-01 2.0607369035e+03 
2.0564275633e-06 1.0000000000e+00 1.3907485025e+03 
1.0539491051e-05 1.0000000000e+00 1.4329734530e+03 
2.6096916571e-05 6.3569489274e-01 1.8364213008e+03 
2.0862451356e-05 4.9601987496e-01 2.0047861979e+03 
8.0345394197e-05 5.1221188463e-01 2.3992933599e+03 
4.4583387612e-05 5.2859919482e-01 2.3590224896e+03 
5.9315451539e-05 5.4119925540e-01 2.3416728501e+03 
1.2629409222e-04 5.0882141007e-01 2.4552460209e+03 
1.0021796005e-05 4.8930400374e-01 2.0457086234e+03 
1.2461326882e-05 5.9100863269e-01 2.2281704338e+03 
9.6446886728e-06 6.2017155634e-01 2.3697732990e+03 
1.8585543927e-05 4.9703670089e-01 2.0032136335e+03 
1.2947553621e-05 1.0000000000e+00 1.5826357437e+03 
6.7629519111e-05 5.2192507173e-01 2.3435903152e+03 
2.3382366567e-05 5.4725051975e-01 2.2320305140e+03 
2.8370241607e-04 5.1285437071e-01 2.5285929302e+03 
7.0601799321e-06 6.0936834445e-01 2.2608174122e+03 
2.6698696376e-05 5.4190438438e-01 2.7981202061e+03 
6.8158578574e-05 5.1932522275e-01 2.3811217530e+03 
1.9263091299e-05 5.7372062490e-01 1.8820136045e+03 
4.6859058122e-06 1.0000000000e+00 1.3665105080e+03 
3.3015677160e-04 5.1872730140e-01 2.3879769739e+03 
6.0042288148e-05 5.4535831630e-01 2.4778897759e+03 
5.7068700093e-05 4.5281592492e-01 2.2289912450e+03 
2.5214644544e-05 5.2616642860e-01 2.2909689472e+03 
7.2302993192e-06 6.1891262850e-01 2.3914198012e+03 
1.2150787860e-05 6.0302442632e-01 2.4245090077e+03 
4.8345374393e-06 6.1292240006e-01 2.2852332215e+03 
2.1042806134e-05 5.7189617418e-01 2.3216215559e+03 
1.0027451649e-04 5.2522351327e-01 2.3730862143e+03 
3.1766438588e-05 4.5221146852e-01 2.1672356753e+03 
1.3895811964e-04 1.0000000000e+00 3.0000000000e+02 
1.5297230576e-04 5.5349188878e-01 2.4474256305e+03 
8.8357844057e-06 6.1907144600e-01 2.3860926506e+03 
1.6524997700e-04 5.1663339199e-01 2.4640205527e+03 
2.3499025074e-05 5.6175486235e-01 2.6396543355e+03 
1.6938602857e-05 4.7142165420e-01 2.1184237241e+03 
1.9860214396e-04 4.8654652614e-01 2.6680076468e+03 
8.5172992698e-05 5.1268875035e-01 2.4518120402e+03 
9.6695349519e-06 6.0740606802e-01 2.3596837853e+03 
2.8566777234e-05 1.0000000000e+00 1.7492590291e+03 
5.5235136098e-05 5.5921803962e-01 2.3838677935e+03 
2.2500899156e-05 4.6449520869e-01 2.1402522448e+03 
1.5425879485e-05 5.5413699833e-01 2.8379967598e+03 
1.0433036000e-04 5.3877477728e-01 2.4260441761e+03 
1.0226340243e-05 1.0000000000e+00 1.7698594206e+03 
2.2635422177e-05 5.5746656366e-01 1.9010097017e+03 
1.4484112849e-05 5.9302663075e-01 1.8635924739e+03 
1.8909408249e-04 5.1269134805e-01 1.9701266487e+03 
3.5755311691e-05 4.8573105054e-01 2.1906044510e+03 
3.1637385094e-05 4.8833884428e-01 2.2742391704e+03 
2.6654482808e-04 4.9599041245e-01 2.5647435249e+03 
5.5265059322e-06 6.1631171725e-01 2.4934344362e+03 
1.9320340719e-04 4.9609980708e-01 2.5342316635e+03 
2.5028074650e-05 5.3519507599e-01 1.9314772903e+03 
1.6569929429e-05 1.0000000000e+00 1.4913993450e+03 
2.2911218247e-05 5.8805998310e-01 2.2686557927e+03 
3.2753182645e-05 5.0359136556e-01 1.9848903185e+03 
1.0057605874e-04 5.2149140086e-01 2.3614155254e+03 
1.3360509429e-05 6.1106406481e-01 2.5657896320e+03 
1.5221262776e-05 4.9153918002e-01 2.1838525189e+03 
1.9269646443e-05 6.2628338686e-01 1.8424208758e+03 
3.7349242807e-05 4.6322772911e-01 2.1721617330e+03 
2.0492520947e-05 5.7557411543e-01 2.4819001304e+03 
8.4259959671e-06 6.0562473669e-01 2.3302391671e+03 
6.2983476587e-05 5.2097233915e-01 2.3742884580e+03 
4.5160196863e-05 5.3982473690e-01 2.4188115247e+03 
1.8832348070e-05 4.9814175799e-01 1.9989151180e+03 
4.4065390527e-06 6.1709211256e-01 2.4984076578e+03 
5.9051356431e-05 5.2294372249e-01 2.3691308720e+03 
6.3514520725e-05 5.0480406333e-01 2.2964019405e+03 
3.6463520941e-05 5.4961469713e-01 2.5162825344e+03 
8.8932307321e-06 6.0212100559e-01 2.4618217081e+03 
7.3037361948e-05 5.1837746879e-01 2.3795608388e+03 
5.5280611219e-05 5.0825968345e-01 2.2641113738e+03 
9.6072790017e-06 5.7718143556e-01 2.7464046565e+03 
1.9911265959e-05 5.5083840695e-01 1.9088009733e+03 
5.3915040085e-05 4.5917469976e-01 2.1148737266e+03 
7.4490797481e-05 4.6946336732e-01 2.0673084906e+03 
6.4964587093e-05 5.4931431152e-01 2.4260427499e+03 
1.3372276790e-04 5.2279127899e-01 2.4100207321e+03 
8.3915373418e-06 5.9839655730e-01 2.2879714685e+03 
4.6103983199e-05 5.3272439950e-01 2.3784112797e+03 
4.4063473240e-05 4.6017288746e-01 2.1583758749e+03 
6.0676800492e-05 4.8706700377e-01 2.3187023982e+03 
1.1042161653e-05 6.0726098731e-01 1.8546639252e+03 
5.1514080273e-05 4.5269613319e-01 2.2260975735e+03 
7.0237030203e-06 6.0086628905e-01 2.2694327031e+03 
6.2619963139e-05 5.4345514384e-01 2.3083303786e+03 
7.6167876812e-05 5.1898779567e-01 2.5651383130e+03 
9.0122141650e-05 5.1291011370e-01 2.6298430066e+03 
3.3395006296e-05 5.0344052907e-01 1.9892284880e+03 
1.1198976947e-05 1.0000000000e+00 1.6866351028e+03 
1.2543171838e-04 5.1020803603e-01 1.9727326363e+03 
7.8347674125e-06 1.0000000000e+00 1.3368372353e+03 
4.2398144793e-05 5.4608371240e-01 2.3332611658e+03 
2.8516353243e-05 4.6534486597e-01 2.2183213471e+03 
1.2115502128e-04 5.1892910878e-01 2.4076464515e+03 
1.4097836762e-05 5.8274073493e-01 2.2499074513e+03 
1.7284122286e-05 5.8718599189e-01 2.3239189193e+03 
2.1273724952e-05 1.0000000000e+00 1.4836038964e+03 
2.5746125309e-04 4.8168457629e-01 2.5942182844e+03 
3.0126606255e-05 5.6437056146e-01 2.2723989045e+03 
1.4652317165e-05 1.0000000000e+00 1.6072315642e+03 
9.6032151213e-06 4.9728062845e-01 2.0112022805e+03 
4.2570222774e-05 1.0000000000e+00 6.8213048817e+02 
2.6955969563e-05 5.4644842350e-01 2.7818744771e+03 
6.5713283969e-05 1.0000000000e+00 1.7999419014e+03 
1.6282074681e-04 5.4400500839e-01 2.3378267692e+03 
5.8786752674e-05 5.4240440099e-01 2.4963260641e+03 
1.7898397819e-05 5.8323303519e-01 2.3609881900e+03 
1.3990053526e-05 5.9996487789e-01 2.3665807590e+03 
1.3961326263e-05 1.0000000000e+00 1.1382806648e+03 
5.7625940872e-05 5.5797570801e-01 2.3212279632e+03 
2.1425726955e-05 1.0000000000e+00 1.4793271616e+03 
5.5640128423e-05 5.3068883140e-01 2.3836160353e+03 
2.2286405626e-05 1.0000000000e+00 1.5042757032e+03 
1.1904024875e-05 5.4954960997e-01 1.9109245619e+03 
4.7990227086e-06 6.1901536520e-01 2.4003953449e+03 
2.9722010964e-04 5.0390070268e-01 2.4774095437e+03 
7.9647144445e-06 1.0000000000e+00 1.0860314265e+03 
5.1769174962e-06 6.1384119667e-01 2.4998118078e+03 
6.8183585541e-05 5.2359229306e-01 2.3582783347e+03 
1.8093882808e-05 5.6037351282e-01 1.8966714369e+03 
2.7127033795e-05 5.4385195855e-01 2.3167833637e+03 
4.9332864964e-05 1.0000000000e+00 1.7685787668e+03 
1.5084497844e-04 4.5177774255e-01 2.1633569628e+03 
2.4111284817e-05 5.6765402511e-01 2.3148554949e+03 
1.9488655958e-05 4.9833155370e-01 1.9979771278e+03 
1.8908732680e-05 5.7536914133e-01 2.4185592796e+03 
1.1951137853e-05 4.8598536090e-01 2.1098252778e+03 
9.1571049776e-06 5.8008760985e-01 2.2522517283e+03 
1.6956300167e-04 5.0258048103e-01 2.4940326899e+03 
7.1358154827e-05 5.7972490488e-01 2.3773606470e+03 
4.0207633316e-05 5.6170278336e-01 2.4894468445e+03 
3.2406608429e-05 5.6387937310e-01 2.5657854381e+03 
3.6376440525e-05 5.5005575325e-01 2.4387325831e+03 
3.3462501886e-05 1.0000000000e+00 1.6109617689e+03 
1.2174772462e-05 5.5905155032e-01 2.8408188394e+03 
3.7501393915e-05 5.5453710017e-01 2.4790906542e+03 
3.1647614056e-06 1.0000000000e+00 1.4281690827e+03 
3.8877990919e-05 5.4279741469e-01 2.3685204312e+03 
5.3432800864e-05 5.4692985970e-01 2.3230509904e+03 
2.5876948012e-05 5.5184335730e-01 1.9081145527e+03 
6.1653224230e-05 5.4511822014e-01 2.3757456669e+03 
1.1923886335e-05 1.0000000000e+00 1.3693558212e+03 
4.4258816206e-06 1.0000000000e+00 8.3990764776e+02 
5.1063623665e-06 6.1148205787e-01 2.2730663120e+03 
1.4777440577e-04 5.0353497176e-01 2.5733507065e+03 
7.2232087346e-05 5.3692962476e-01 2.5701474050e+03 
4.9908326194e-05 4.9384077221e-01 2.0101950589e+03 
2.5148127593e-05 5.7146785473e-01 2.4000236122e+03 
1.4220303508e-04 5.1724647576e-01 2.4603415384e+03 
6.5872669558e-06 6.0453894653e-01 2.6074695687e+03 
4.2854055573e-05 5.4515385755e-01 2.3136887717e+03 
3.3267674943e-04 4.9806753766e-01 2.5647967746e+03 
1.8783211815e-04 4.8003477257e-01 2.5987570816e+03 
1.8659287452e-05 6.5318981636e-01 1.8289823997e+03 
8.8488638401e-05 5.1760261178e-01 2.4988034151e+03 
7.7091671126e-05 5.1025567027e-01 2.3847827946e+03 
1.8483352960e-05 5.9244776411e-01 2.2519469868e+03 
2.1740110470e-05 4.6939228860e-01 2.0947282047e+03 
3.7041049780e-05 1.0000000000e+00 1.6945131912e+03 
7.6407990731e-05 5.2810042961e-01 2.4643541261e+03 
9.3121402438e-06 1.0000000000e+00 1.6173067846e+03 
5.7629184198e-05 5.2321534217e-01 2.3156786470e+03 
7.1464105067e-06 1.0000000000e+00 9.2975560477e+02 
3.9488916590e-05 4.5869714749e-01 2.1238147122e+03 
1.7354500811e-05 5.8891108147e-01 1.8692041628e+03 
2.3873282371e-05 5.6366981986e-01 2.3597424937e+03 
7.2437823097e-06 6.1158035438e-01 2.2758969338e+03 
1.0236214408e-04 5.1935514919e-01 2.6187837881e+03 
3.0837245154e-05 5.7330215692e-01 2.3749306359e+03 
4.8934706002e-05 5.6312696316e-01 2.3924775198e+03 
8.1816240440e-05 5.3110975724e-01 2.4202000684e+03 
1.1763710463e-05 5.9470304917e-01 2.3995319471e+03 
1.7501059952e-05 6.1909531529e-01 2.3520777101e+03 
1.2698627481e-05 5.8968294768e-01 2.3835811022e+03 
6.6614438900e-05 5.2163204281e-01 2.4159156054e+03 
3.3913530465e-05 5.5192562920e-01 2.3991439752e+03 
8.1534559212e-06 6.0906280925e-01 2.2613584816e+03 
3.9680621025e-05 1.0000000000e+00 1.4286984525e+03 
1.1434522814e-04 1.0000000000e+00 5.7416729236e+02 
3.0446603875e-05 1.0000000000e+00 1.4551779862e+03 
9.7798926557e-06 6.0513683921e-01 2.3674591023e+03 
2.1145055515e-05 5.7158578863e-01 2.6692695455e+03 
2.4699067042e-05 6.2506444861e-01 1.8415729785e+03 
1.2163277486e-04 4.9927842678e-01 2.5663691519e+03 
3.5239765466e-05 4.6954065888e-01 2.2611918663e+03 
1.5148772650e-05 4.8724205663e-01 2.0334530765e+03 
2.0676223542e-04 4.7910614975e-01 2.6014610922e+03 
6.4264679958e-06 6.1841172347e-01 2.3298282857e+03 
1.4587662928e-05 5.7487759360e-01 2.2737849557e+03 
4.9879673136e-06 6.1487360084e-01 2.2978239362e+03 
6.4051815321e-06 6.1535378380e-01 2.4759322594e+03 
4.2676254496e-05 5.4552687423e-01 2.3599687744e+03 
1.3718537004e-05 5.9803295071e-01 2.4456048886e+03 
1.0282411899e-04 5.1690750362e-01 2.3776174538e+03 
1.4027631126e-04 5.4783548348e-01 2.4243994959e+03 
6.8440298693e-06 1.0000000000e+00 1.6160744679e+03 
5.0642576305e-05 5.6195307267e-01 2.3749178600e+03 
6.0279878094e-05 5.1799459073e-01 2.3862237068e+03 
1.2752655328e-05 1.0000000000e+00 1.7436906275e+03 
1.1260087326e-05 5.1476986778e-01 2.1364710960e+03 
1.3380566213e-04 5.1818421453e-01 2.4810050313e+03 
6.6846447183e-05 5.4320959300e-01 2.4946847727e+03 
6.6413416452e-05 5.5344895948e-01 2.4745544713e+03 
5.8507053403e-05 5.4383612757e-01 2.3868543345e+03 
1.5309116534e-05 5.4408684424e-01 1.9190050205e+03 
4.5059710062e-05 5.2416896885e-01 2.3096952534e+03 
6.4232708491e-05 4.8120467797e-01 2.2988236203e+03 
1.7905223389e-04 5.1266968597e-01 2.4576975716e+03 
7.9064599608e-05 4.8397641697e-01 2.1990356545e+03 
3.4434938153e-06 1.0000000000e+00 1.3295619833e+03 
6.2625194387e-05 5.4428346297e-01 2.4606807556e+03 
1.9135879162e-05 5.8892875327e-01 2.5123142939e+03 
5.3451143823e-06 6.1630927391e-01 2.4954290395e+03 
1.4841222619e-04 1.0000000000e+00 6.4465244550e+02 
5.7118739464e-05 5.3092707704e-01 2.4685204626e+03 
1.3842081455e-05 1.0000000000e+00 1.7337165483e+03 
3.0014041521e-05 4.8539324139e-01 2.0362302441e+03 
2.5572486201e-05 5.6701800181e-01 2.3222940783e+03 
1.3172821051e-04 4.4732093092e-01 2.1682581087e+03 
1.7660297019e-05 6.2228786700e-01 1.8445036109e+03 
1.2015833261e-05 5.9573194719e-01 1.8617649769e+03 
2.4138669386e-05 5.5412157786e-01 2.3236114177e+03 
4.2965302691e-05 5.5174619169e-01 2.5069940925e+03 
1.3692018672e-04 5.1715559474e-01 2.4603630202e+03 
1.0342101316e-04 5.2664960883e-01 2.5207042688e+03 
6.3159722230e-05 5.2475206460e-01 2.5820009955e+03 
3.4650122219e-05 1.0000000000e+00 1.7596919606e+03 
1.2143339196e-05 6.4850050591e-01 1.8310978164e+03 
7.6145973620e-05 5.3255534571e-01 2.3792333003e+03 
3.3951524283e-05 4.9188862695e-01 2.0082692970e+03 
6.9713191123e-05 5.1633719164e-01 2.3520194164e+03 
6.5123716588e-05 5.2502630563e-01 2.4510033629e+03 
7.5606138626e-05 4.6097425497e-01 2.2489783296e+03 
2.3492349479e-05 5.7583362663e-01 2.3328087963e+03 
6.7415110332e-05 4.5501426545e-01 2.2471871531e+03 
3.4234280202e-05 5.7617283569e-01 1.8807270594e+03 
2.0975959807e-05 5.7700215405e-01 2.3841592246e+03 
8.1908507025e-05 5.3916076588e-01 2.3745023062e+03 
6.9715524683e-06 4.9733624894e-01 2.0773445853e+03 
2.0464694137e-05 5.0204899977e-01 1.9907517574e+03 
9.1397026600e-06 5.9595848639e-01 2.5944015729e+03 
1.2064425823e-05 1.0000000000e+00 1.7509704875e+03 
9.3390982126e-04 1.0000000000e+00 3.0000000000e+02 
1.4244071133e-04 4.8568573352e-01 2.7008214088e+03 
1.6740693741e-05 6.0627466597e-01 2.5974239658e+03 
2.2874712821e-04 4.9474095665e-01 2.5644520040e+03 
3.4751645398e-05 5.5889411195e-01 2.3995929138e+03 
3.2506085523e-05 4.6229181524e-01 2.0957883577e+03 
1.8247084799e-05 1.0000000000e+00 1.7434028495e+03 
1.5356980910e-04 4.8571229353e-01 2.6337840899e+03 
3.9895145634e-05 5.4809169807e-01 2.4024583053e+03 
3.0913073302e-05 4.7495182185e-01 2.0589417639e+03 
7.3856841402e-05 5.2612941736e-01 2.4601742885e+03 
2.4509704212e-05 5.8394511671e-01 2.3979681971e+03 
4.7812354604e-05 4.8680834317e-01 2.2989719345e+03 
5.5651991295e-05 4.5377066182e-01 2.1302000422e+03 
5.5503290723e-05 4.8672252527e-01 2.0275564100e+03 
4.1907295423e-05 4.7731828554e-01 2.2735065820e+03 
2.5195033733e-05 6.3770032378e-01 1.8369221549e+03 
2.9328525453e-04 4.6743970724e-01 2.6614832407e+03 
7.1669301610e-06 1.0000000000e+00 1.6807124997e+03 
4.7588407854e-06 6.1907265052e-01 2.3935520857e+03 
1.1675121521e-05 6.1292684681e-01 2.2855752214e+03 
4.4633716605e-05 4.9347543835e-01 2.0093465617e+03 
1.2359624670e-05 1.0000000000e+00 1.6247445925e+03 
6.9268343793e-06 1.0000000000e+00 1.5035040250e+03 
1.4243115327e-04 5.1777554822e-01 2.5371481682e+03 
9.2016656908e-05 5.1996042809e-01 2.4204106198e+03 
4.3914917110e-05 5.4194230562e-01 2.3350532949e+03 
1.8182534653e-05 1.0000000000e+00 1.1618498672e+03 
1.4862262590e-05 6.0541035849e-01 1.8542771013e+03 
4.5678965926e-05 5.4160662798e-01 2.5016206368e+03 
6.2816516309e-05 5.1433039047e-01 2.3560807814e+03 
5.6773842088e-06 6.1006824486e-01 2.5767146909e+03 
6.9788720035e-05 4.6024184176e-01 2.2201592445e+03 
1.0730306696e-04 5.1423675792e-01 2.4858319412e+03 
2.5273844851e-05 5.6427139005e-01 2.4746762868e+03 
1.1118628748e-04 5.0268305180e-01 2.5018931039e+03 
5.5347062910e-06 5.9701768827e-01 2.6541464964e+03 
1.0987144008e-05 1.0000000000e+00 1.7246617011e+03 
7.2046415385e-05 5.3417092530e-01 2.5365429841e+03 
4.2009630319e-06 1.0000000000e+00 1.5513333271e+03 
6.0455356558e-05 5.2503437871e-01 2.6265127438e+03 
6.3439778211e-05 5.4984136945e-01 2.3477067923e+03 
