# Supplementary material for: Atmospheric CO2 levels from 2.7 billion years ago inferred from micrometeorite oxidation
Source: Sci Adv. 2020 Jan 22;6(4):eaay4644. doi: 10.1126/sciadv.aay4644 (PMC6976288; doi:10.1126/sciadv.aay4644)
Supplement: Data file S1 [file aay4644_Data_file_S1.zip › co2_atmos_with_o2/co2_39/clean_results.dat]

Radius [m]       Fe Area [frac]    Max Temp [k]    
5.1674819808e-05 4.6029371482e-01 2.3235121389e+03 
2.5619065998e-05 4.3856832685e-01 2.1236815385e+03 
6.3070892123e-05 5.1501696794e-01 2.3786447666e+03 
1.3845690722e-04 4.9779788168e-01 2.4061054463e+03 
1.9752565955e-05 1.0000000000e+00 1.4639565236e+03 
9.7613801809e-06 1.0000000000e+00 1.6626795238e+03 
2.5597108967e-05 5.4287942611e-01 2.5233209675e+03 
2.3087396010e-05 4.5157354715e-01 2.0725034482e+03 
2.6734494371e-05 4.4441263955e-01 2.0835598950e+03 
1.8826251254e-04 4.8393393298e-01 2.4692038480e+03 
1.5117922806e-05 5.6195818378e-01 2.3933501192e+03 
2.5605577081e-05 1.0000000000e+00 1.4440708629e+03 
4.9914400872e-05 5.4612901283e-01 2.3042039123e+03 
1.0977128200e-05 4.8006145057e-01 2.1508811107e+03 
3.6544068024e-05 4.3818823664e-01 2.1814909840e+03 
1.2139791652e-05 1.0000000000e+00 1.7348039231e+03 
9.0800514104e-05 5.0987113238e-01 2.3644230147e+03 
1.8519001740e-04 4.8794237114e-01 2.3997028610e+03 
8.6137633006e-05 5.0629826320e-01 2.4059432711e+03 
1.9768074969e-05 4.5595483811e-01 2.1293271408e+03 
1.0000370901e-05 5.7546530701e-01 2.3303660827e+03 
3.1273587666e-05 4.2797587223e-01 2.1662440916e+03 
2.9075484913e-05 5.3967343958e-01 2.3065444894e+03 
3.3662161156e-06 1.0000000000e+00 1.1193452325e+03 
6.5966285250e-05 4.5647035054e-01 2.1827527115e+03 
1.0069314518e-05 5.7511401217e-01 2.3896680464e+03 
2.7181003507e-05 4.3548622420e-01 2.1179557517e+03 
9.5488035845e-06 5.7702564381e-01 2.6581380448e+03 
5.5915793244e-05 4.5970917520e-01 2.2774651215e+03 
1.2448316354e-04 4.9921417813e-01 2.6178951912e+03 
3.2412140214e-05 4.5472111925e-01 2.0522016856e+03 
1.2990474683e-04 4.8398657360e-01 2.5484703759e+03 
2.4768836401e-05 5.2517622297e-01 2.3259481391e+03 
3.6848931359e-05 5.3856901607e-01 2.4240490871e+03 
1.2357937719e-04 4.9159987473e-01 2.3929366768e+03 
7.2453555085e-05 4.4827192952e-01 2.2018417936e+03 
1.6593694326e-05 5.4718247532e-01 2.7434984755e+03 
5.8904903879e-05 1.0000000000e+00 1.6950749729e+03 
1.0701651510e-04 5.2023536419e-01 2.4326217215e+03 
3.6667968336e-05 5.2196154374e-01 2.6803849033e+03 
5.8773023273e-05 4.8013235583e-01 2.3459391861e+03 
9.9799027790e-05 4.8997166663e-01 2.3976500636e+03 
3.6907190455e-04 1.0000000000e+00 1.5018597221e+03 
4.7680611965e-06 1.0000000000e+00 1.5672569622e+03 
8.5109979603e-05 5.3098535594e-01 2.3861465752e+03 
4.4980013530e-05 5.3707260057e-01 1.9046886288e+03 
1.4507407001e-05 1.0000000000e+00 1.7734583476e+03 
7.0842285456e-05 4.9878432188e-01 2.4649826461e+03 
2.3137298983e-05 5.6185551128e-01 2.5377891558e+03 
1.4287061770e-05 5.6123080349e-01 2.3181193719e+03 
2.7151259677e-06 1.0000000000e+00 1.2988476820e+03 
5.7858531378e-05 5.0963295150e-01 2.6770807094e+03 
4.9667297554e-06 5.9472850454e-01 2.5288590871e+03 
4.4158501484e-05 4.2989156797e-01 2.1487704306e+03 
8.7246295447e-05 5.0116503180e-01 2.4684457571e+03 
1.7361498501e-05 1.0000000000e+00 1.7702065823e+03 
5.0877750671e-06 6.0082507171e-01 2.3724700706e+03 
1.3559462632e-04 4.9798951092e-01 2.4476443766e+03 
1.2640151026e-04 5.3194458941e-01 2.3330773797e+03 
1.7107069373e-05 5.5079348016e-01 2.3025058957e+03 
4.3805333681e-05 5.0655498069e-01 2.3735746558e+03 
8.5797257587e-05 4.8806254676e-01 2.4500496587e+03 
4.2318610731e-05 5.2878696685e-01 2.4361858941e+03 
3.8748749817e-04 4.4569251183e-01 2.6221581185e+03 
2.6824890334e-05 5.4189023689e-01 1.9003435254e+03 
1.2831645347e-04 4.8455092242e-01 2.5001092940e+03 
1.8662146749e-05 1.0000000000e+00 1.5339326964e+03 
3.2914222839e-05 5.3151114338e-01 2.3953606087e+03 
2.4215405289e-05 5.3549482515e-01 2.3156637006e+03 
8.5416984286e-05 5.0074678705e-01 2.4121917449e+03 
5.8003192596e-05 6.2592391476e-01 1.8338487367e+03 
2.1705261450e-05 5.4681800942e-01 2.5335103885e+03 
7.4843449359e-05 4.9662443740e-01 2.3831890136e+03 
1.9234800784e-05 5.5720634539e-01 2.4127674942e+03 
2.5548593998e-05 5.5201338229e-01 2.4784101544e+03 
5.2008341694e-05 5.1595160440e-01 2.4049800813e+03 
7.4924652659e-05 4.9136161086e-01 2.3652366401e+03 
5.8152970901e-05 1.0000000000e+00 1.5085588856e+03 
5.3641796645e-05 5.1298635802e-01 2.3986931724e+03 
1.4159447047e-05 1.0000000000e+00 1.7623343894e+03 
1.1773125289e-05 1.0000000000e+00 1.6592448423e+03 
5.6016646923e-05 5.1044979133e-01 2.4269470368e+03 
1.6874659084e-05 5.7344053434e-01 1.8679650266e+03 
6.2137320410e-06 5.7632781609e-01 2.2369614587e+03 
5.6690946997e-06 5.8296902833e-01 2.6232956287e+03 
8.9384945083e-06 5.7549876794e-01 2.2525609296e+03 
2.3759027613e-06 1.0000000000e+00 1.1237325540e+03 
6.5472352294e-05 5.1457901920e-01 2.4822263013e+03 
3.8834307448e-05 1.0000000000e+00 7.5667749612e+02 
6.2469084036e-05 5.1208089599e-01 2.3679989011e+03 
5.4076781196e-05 4.2519202256e-01 2.2389475017e+03 
9.4106389983e-06 5.8107655866e-01 2.3448912318e+03 
2.8932041296e-05 4.7792012697e-01 1.9984664381e+03 
8.2288417462e-06 1.0000000000e+00 1.5181582581e+03 
5.5291848989e-06 5.9691460866e-01 2.3109662396e+03 
1.0690621094e-04 5.0971934588e-01 2.3475808606e+03 
3.4052640115e-05 4.3136753897e-01 2.1243650504e+03 
8.4602208052e-05 4.3883834348e-01 2.2231768217e+03 
2.2794693615e-05 4.4072223368e-01 2.1052802241e+03 
2.2025089697e-05 5.5723270277e-01 2.4836058209e+03 
2.4451971612e-04 4.7879769887e-01 2.5624326967e+03 
8.5387635899e-06 5.9830945161e-01 2.3285836123e+03 
6.5923827756e-06 5.8717358508e-01 2.2766662968e+03 
1.3891772331e-05 5.6645002418e-01 2.3800830335e+03 
3.6080388461e-05 4.2389450609e-01 2.1852287262e+03 
3.2755875481e-05 4.3147524943e-01 2.2189113775e+03 
6.0120321103e-05 4.9822446356e-01 2.4093915254e+03 
3.4377339916e-04 4.4633658696e-01 2.6213195964e+03 
1.6122504253e-04 4.8245965058e-01 2.6413112484e+03 
5.2621038579e-06 1.0000000000e+00 1.7286170709e+03 
6.9986002001e-06 5.9932116752e-01 2.4177040465e+03 
5.2514145002e-05 4.9233849969e-01 2.3779759625e+03 
7.8583356207e-05 5.0803416132e-01 2.3962040810e+03 
1.2617366819e-04 4.9083534264e-01 2.5518092588e+03 
5.3196253898e-05 5.0915388203e-01 2.3683157652e+03 
5.0340628094e-06 6.0019048252e-01 2.3441781610e+03 
3.2447607021e-04 4.6869616309e-01 2.5917547714e+03 
2.2727215299e-05 1.0000000000e+00 1.6367765203e+03 
3.1148841666e-05 5.9023722357e-01 2.3143918669e+03 
4.6509523971e-05 5.1584191118e-01 2.4045793166e+03 
9.3251155661e-06 5.8792145184e-01 2.3016237888e+03 
6.6056931746e-05 5.2444162753e-01 2.3359631210e+03 
1.6213219493e-05 5.6320274305e-01 2.4041045044e+03 
2.3484963092e-05 4.5772471725e-01 2.0510122720e+03 
4.3453989693e-05 5.3177365735e-01 2.4558419183e+03 
2.9387327083e-05 4.6955667930e-01 2.0149380758e+03 
7.3070683097e-05 4.9125757831e-01 2.4136320162e+03 
1.0984594071e-04 4.9672113744e-01 2.5039389074e+03 
4.6545522912e-06 5.9638749936e-01 2.5183330757e+03 
4.3286775143e-06 1.0000000000e+00 1.5325496989e+03 
2.5908849277e-05 5.4083102011e-01 2.3893523085e+03 
6.6150740126e-05 4.9633218501e-01 2.4058466711e+03 
1.9437899885e-05 1.0000000000e+00 1.7860019385e+03 
3.7586247011e-05 5.3028333940e-01 2.3615491977e+03 
5.2926012563e-05 5.1220101648e-01 2.3865708946e+03 
1.4565533317e-04 4.9568219087e-01 2.4892446285e+03 
8.6675635180e-06 5.9076170273e-01 2.2763076142e+03 
2.9328554370e-05 1.0000000000e+00 1.7545822795e+03 
2.6010386431e-05 4.8978107498e-01 1.9755545414e+03 
1.7205793258e-04 4.8698219892e-01 2.4462365600e+03 
6.5487302288e-06 5.9453118679e-01 2.2986559067e+03 
1.2610400321e-05 5.6340131105e-01 2.5584159688e+03 
4.3685622500e-05 5.2004205733e-01 2.4299510221e+03 
5.6772945590e-06 1.0000000000e+00 1.6173292889e+03 
3.9340545427e-05 5.1317311835e-01 2.3395553637e+03 
6.5779486525e-05 5.1332136764e-01 2.3565368299e+03 
1.2041557883e-04 5.2148483616e-01 2.3954252796e+03 
1.7273870697e-05 1.0000000000e+00 1.4960078484e+03 
1.2032522844e-04 4.8766676840e-01 2.4085231577e+03 
4.9993277854e-06 1.0000000000e+00 1.2179456502e+03 
3.1830379715e-04 4.8191995201e-01 2.5628026338e+03 
2.3223560332e-04 4.7188688254e-01 2.5450583980e+03 
5.0685927605e-05 5.3078398774e-01 2.4496398166e+03 
1.1935448050e-04 4.5521785026e-01 2.3012544763e+03 
4.7504115192e-05 1.0000000000e+00 1.4045014457e+03 
1.0867013056e-05 1.0000000000e+00 1.5749344336e+03 
1.4299672114e-05 5.3723535232e-01 2.2815800519e+03 
8.1717047152e-05 4.8727638134e-01 2.4382770283e+03 
2.7746761461e-05 4.4061507105e-01 2.1726609663e+03 
4.0289532842e-05 5.3141382061e-01 2.3989024451e+03 
4.0459286135e-05 4.3747879661e-01 2.2230312740e+03 
9.2880121069e-06 5.5704070883e-01 2.7499754231e+03 
1.7030329092e-05 4.5242324605e-01 2.0711857326e+03 
6.0559677315e-05 5.3053342789e-01 2.4868690025e+03 
2.2371353158e-05 1.0000000000e+00 1.7914812068e+03 
3.6219291048e-05 5.3426507609e-01 2.4182722137e+03 
1.4417215809e-05 4.5115014679e-01 2.0968409481e+03 
4.7784933885e-05 5.0704708258e-01 2.3728539804e+03 
9.9607188643e-05 4.9347561165e-01 2.4189276824e+03 
3.0259427643e-05 4.8379941386e-01 1.9854691144e+03 
2.0301086063e-05 1.0000000000e+00 1.6723700887e+03 
8.0351919230e-05 5.3069896938e-01 2.3965680935e+03 
1.0563381041e-05 5.6435634415e-01 2.2339656529e+03 
1.3930033610e-05 5.4060414546e-01 2.2888839711e+03 
8.4756256703e-06 1.0000000000e+00 1.6052476982e+03 
9.7457263506e-06 5.8134668497e-01 2.2421574757e+03 
5.1454984468e-05 5.0794439911e-01 2.3708644394e+03 
3.1968173940e-05 5.3398481578e-01 2.4147260581e+03 
5.9746266965e-05 5.1276083275e-01 2.3469703147e+03 
7.3060922868e-06 5.9531277601e-01 2.3348105025e+03 
2.9239977345e-05 4.2909777650e-01 2.1885365150e+03 
2.4161982221e-05 5.5516692973e-01 2.4485565185e+03 
6.5582456187e-06 1.0000000000e+00 1.5214542687e+03 
1.1641638409e-05 1.0000000000e+00 1.6960993257e+03 
6.0285528867e-06 5.6916334225e-01 2.2383261907e+03 
1.1104671171e-04 4.9664736093e-01 2.4618646567e+03 
2.6019971318e-04 1.0000000000e+00 3.0000000000e+02 
8.0372329045e-05 4.8658876279e-01 2.3981623462e+03 
2.5232138969e-05 4.8791149488e-01 1.9808997883e+03 
4.1163960629e-05 5.2622142059e-01 2.6171765191e+03 
1.7400647877e-05 5.6915215809e-01 2.4367132891e+03 
4.9162654984e-05 5.4482637018e-01 2.4142351410e+03 
4.4242816225e-05 5.0897743162e-01 2.3761468173e+03 
8.9685784012e-05 4.8745474375e-01 2.4123639652e+03 
1.9591917752e-04 4.5879394879e-01 2.5863802267e+03 
2.4141331348e-05 4.7245178828e-01 2.0106092282e+03 
1.1079761980e-04 5.2834563825e-01 2.5320338263e+03 
1.6693803147e-05 5.6130320859e-01 2.4206748278e+03 
4.4269322680e-05 5.1659057249e-01 1.9320276450e+03 
1.1664406232e-04 4.7975376470e-01 2.5104724088e+03 
6.3620257611e-05 4.9659912490e-01 2.3982691705e+03 
4.8451652690e-05 4.2651333039e-01 2.2412428459e+03 
8.1592588578e-06 5.9883699357e-01 2.3337438142e+03 
4.6730834003e-05 5.3490454279e-01 2.3250288414e+03 
4.5989257192e-05 4.2747408370e-01 2.2617798950e+03 
5.1378235596e-05 5.1135393185e-01 2.4006219985e+03 
3.1242209446e-04 4.2598637611e-01 2.6783303905e+03 
2.6545048814e-05 5.4574328083e-01 1.8958813318e+03 
4.7710384773e-05 4.5278594395e-01 2.3195605910e+03 
1.3334112729e-05 5.4573360557e-01 1.8938207050e+03 
4.2529943164e-05 4.7424782728e-01 2.3248204341e+03 
6.8183423694e-05 5.2237265534e-01 2.4587739378e+03 
6.5654114285e-06 5.9024142756e-01 2.5199993820e+03 
4.2082619429e-05 4.5602553422e-01 2.0517401484e+03 
2.8879955875e-05 4.5269487311e-01 2.0528536244e+03 
4.0339920225e-05 5.7233847472e-01 2.2522690866e+03 
4.4274083822e-05 4.3063502501e-01 2.2695929141e+03 
3.8920826363e-05 5.4574678202e-01 2.3940575356e+03 
1.5165057482e-05 5.7193930187e-01 2.3471394472e+03 
1.9880672127e-05 1.0000000000e+00 1.3249213826e+03 
1.8068081285e-04 4.5502561460e-01 2.6709606542e+03 
1.6985882828e-05 4.7375398863e-01 2.0081045805e+03 
6.9225538691e-05 5.1023480173e-01 2.4335056321e+03 
3.6028410612e-05 4.3335940101e-01 2.1312768981e+03 
2.5647985741e-05 5.4814007378e-01 2.3025331479e+03 
1.8719747604e-05 5.7131631371e-01 1.8686771583e+03 
2.9497552027e-05 5.2217014586e-01 2.3332837520e+03 
1.0199550887e-04 4.5545526569e-01 2.0494222239e+03 
6.4835903423e-05 4.5390837469e-01 2.3282069837e+03 
5.9909197497e-06 5.8646404551e-01 2.5616844566e+03 
7.1455316318e-05 4.2103179802e-01 2.2432431072e+03 
1.7555351965e-05 1.0000000000e+00 1.5631424946e+03 
6.0075583415e-05 5.0986201960e-01 2.4040595909e+03 
4.3947840655e-05 4.4112499361e-01 2.2929657882e+03 
4.6671470615e-05 4.5728395274e-01 2.0998284017e+03 
3.9012590237e-05 5.3013595666e-01 2.3627617062e+03 
3.1056143474e-05 5.5386235387e-01 2.3974502126e+03 
1.4149710359e-04 4.1906608744e-01 2.2145253095e+03 
3.1558350772e-05 1.0000000000e+00 1.4387460389e+03 
2.4132335844e-05 4.9344473118e-01 2.2848734675e+03 
4.0123702252e-05 5.2106783179e-01 2.4123450262e+03 
5.3974209055e-05 4.7971557257e-01 1.9935246346e+03 
8.2122202300e-05 4.8992257408e-01 2.4213661059e+03 
1.3651431245e-05 1.0000000000e+00 1.2185426721e+03 
4.1560224434e-05 4.2472336754e-01 2.1839927069e+03 
1.1744181176e-04 1.0000000000e+00 1.5431459921e+03 
9.7057169905e-05 4.8402481108e-01 2.4721674165e+03 
1.1497702579e-05 5.5303762215e-01 1.8872667119e+03 
3.5083603146e-05 4.7329942862e-01 2.3088168819e+03 
1.3188835978e-05 5.6125308605e-01 2.2928864929e+03 
7.9280736478e-05 4.7999804969e-01 2.3188160494e+03 
1.5276064029e-04 4.7519955160e-01 2.5633795868e+03 
2.3842517036e-05 5.3107946093e-01 2.3238556424e+03 
1.0321310012e-04 1.0000000000e+00 1.4918221800e+03 
1.5430353009e-05 5.5310809304e-01 2.2755516091e+03 
1.1809141929e-05 5.6301087700e-01 2.2736442821e+03 
2.5260945733e-04 4.6666161563e-01 2.6286585877e+03 
2.7918838021e-05 4.4724361873e-01 2.0695065968e+03 
2.1453429679e-05 1.0000000000e+00 1.5103767723e+03 
1.0612704331e-04 4.9076342753e-01 2.4781315803e+03 
4.8515108275e-06 5.9178925791e-01 2.5546024113e+03 
6.1194869594e-06 5.7305489824e-01 2.6818282303e+03 
1.4363278219e-05 1.0000000000e+00 1.7734580156e+03 
2.1545389539e-05 6.2497281749e-01 1.8346724241e+03 
6.2675471030e-06 4.7312324576e-01 2.0818817778e+03 
1.9814829979e-05 5.5991386967e-01 1.8819161099e+03 
4.4368663753e-05 5.3084905079e-01 2.3789994852e+03 
3.1588095098e-05 1.0000000000e+00 1.4829540140e+03 
1.3636656440e-04 4.8483400290e-01 2.4691790491e+03 
4.1648203219e-05 5.4746753995e-01 2.3710289091e+03 
3.6302305681e-05 1.0000000000e+00 1.7002143346e+03 
1.3816975899e-05 5.9978178877e-01 2.3376172676e+03 
5.9974257387e-06 5.9711295719e-01 2.4954164312e+03 
7.6942043392e-06 5.5110835741e-01 1.8899774398e+03 
6.1740304786e-05 5.0185601584e-01 2.3944300574e+03 
1.0166511032e-04 4.9499647706e-01 2.6298114534e+03 
9.1970662405e-06 6.0099209367e-01 2.3550933170e+03 
1.3896029100e-04 4.9280568699e-01 2.4507566369e+03 
1.1526046947e-05 5.7753682963e-01 2.4797702917e+03 
6.1414532441e-06 5.9930960479e-01 2.4532656575e+03 
1.0867874765e-04 4.9099716526e-01 2.5400146716e+03 
4.8767373748e-05 5.2037402708e-01 2.5328029077e+03 
5.3355286812e-05 4.2866668479e-01 2.1607791662e+03 
1.1046037700e-04 4.9791792278e-01 2.5525928500e+03 
7.0372428656e-06 5.8279021286e-01 2.6329062799e+03 
6.1400110613e-05 5.0423692267e-01 2.4325759121e+03 
3.6354684037e-05 1.0000000000e+00 1.6784726263e+03 
2.3033160412e-05 5.3099934923e-01 2.3296140812e+03 
1.6747053336e-05 4.8440744472e-01 1.9877308427e+03 
5.3226061633e-05 5.0795899061e-01 2.3954679410e+03 
3.9085968227e-05 5.1108175919e-01 2.3452437869e+03 
1.7340671672e-04 1.0000000000e+00 3.4181696003e+02 
6.0684551080e-06 1.0000000000e+00 1.6825883711e+03 
6.4076360157e-06 1.0000000000e+00 1.6262850687e+03 
4.1911588331e-05 5.4134274563e-01 2.3555275107e+03 
2.1563158693e-05 5.9911614663e-01 2.3480980511e+03 
2.7865399445e-05 4.5449806971e-01 2.2597885921e+03 
2.0738397950e-05 5.9548463695e-01 2.2996458756e+03 
2.0636183879e-05 1.0000000000e+00 1.7315986897e+03 
4.6093737291e-06 5.9977833315e-01 2.3431313223e+03 
7.7314246165e-05 4.9251391235e-01 2.3964924672e+03 
1.4839876523e-05 5.5627854642e-01 2.5593265464e+03 
6.3718881600e-05 4.9074165053e-01 2.3944413646e+03 
3.0005102099e-05 4.5144171241e-01 2.1282910362e+03 
1.1030347170e-05 1.0000000000e+00 1.5961758362e+03 
1.1572707648e-05 5.5921790380e-01 2.2207202685e+03 
2.1980204965e-06 1.0000000000e+00 1.0791242737e+03 
1.2444180482e-04 4.8634934555e-01 2.5139997827e+03 
2.5408595683e-05 5.4317712971e-01 2.3611975001e+03 
1.9852028915e-04 4.8253952985e-01 2.5615781834e+03 
1.3197109333e-05 5.6326030525e-01 2.3150424371e+03 
6.6609041549e-05 4.3657808591e-01 2.2900206852e+03 
1.5389804662e-05 1.0000000000e+00 1.5672066417e+03 
3.3202470943e-06 1.0000000000e+00 1.3954798779e+03 
3.6649836265e-05 5.3297389090e-01 2.4527870206e+03 
2.3755792753e-05 5.0363363827e-01 2.2359724351e+03 
9.8943589761e-05 4.3711157319e-01 2.1073368353e+03 
7.3433030793e-05 4.8612438040e-01 2.3926390121e+03 
3.1261470633e-05 4.5329878178e-01 2.0536764691e+03 
8.5224163048e-05 4.9139896660e-01 2.4233836326e+03 
3.9150998767e-05 5.1214953735e-01 2.3619864752e+03 
5.0210828831e-06 5.9329307202e-01 2.5442964573e+03 
9.4270841687e-05 4.8897149064e-01 2.4213609707e+03 
8.7733344722e-06 5.7901682472e-01 2.3312888739e+03 
7.8235010093e-05 4.8793078813e-01 2.4124583455e+03 
3.3886558730e-05 4.3437868651e-01 2.1104604633e+03 
3.1411462948e-05 5.3942368161e-01 2.4834487256e+03 
5.7675296147e-05 4.3935923086e-01 2.0950407711e+03 
2.4958477038e-05 1.0000000000e+00 1.8046991278e+03 
7.1187913981e-06 5.7212232480e-01 2.6902147549e+03 
1.5695700632e-05 5.2383167961e-01 1.9198285266e+03 
4.9664072263e-05 4.2149602578e-01 2.1842427889e+03 
5.8051848499e-06 5.9785073985e-01 2.4794796004e+03 
5.7642591083e-06 6.0091772702e-01 2.3685267778e+03 
5.3181142116e-05 5.1356091399e-01 2.4419304440e+03 
7.5558174108e-05 4.5871212486e-01 2.3337678951e+03 
1.7874212558e-05 4.5957966605e-01 2.2172045586e+03 
9.6479017913e-05 4.9400617250e-01 2.4553301390e+03 
1.7413989279e-04 4.9989886762e-01 2.4387583056e+03 
1.8602918791e-04 4.2513198666e-01 2.1500750527e+03 
3.3989746706e-05 1.0000000000e+00 3.7736651913e+02 
4.0598632109e-05 4.2452752537e-01 2.1859032266e+03 
7.3244396843e-05 4.8704566801e-01 2.4035231835e+03 
1.1098436115e-05 1.0000000000e+00 1.7744741740e+03 
5.7470915316e-06 1.0000000000e+00 1.6864090410e+03 
1.0939741400e-04 4.9134071729e-01 2.4386239117e+03 
2.5603736995e-05 4.8976702431e-01 1.9747061078e+03 
2.3641106083e-04 4.7025709187e-01 2.5885911680e+03 
1.4041624601e-05 1.0000000000e+00 1.7744428277e+03 
3.9601706069e-05 5.2728594417e-01 2.3901896280e+03 
6.3168471631e-05 4.9634103519e-01 2.3977152290e+03 
8.4172456720e-06 1.0000000000e+00 1.4368453956e+03 
3.5247405254e-04 4.2559485927e-01 2.6797922246e+03 
2.5249454209e-05 4.6000056471e-01 2.0474152829e+03 
1.0483603213e-04 4.8940626783e-01 2.3911026648e+03 
1.4794118827e-05 4.5099394493e-01 2.0845192066e+03 
4.0675382592e-05 5.2207780914e-01 1.9230176146e+03 
2.2567268205e-05 1.0000000000e+00 1.7494991544e+03 
1.1683516338e-04 4.8835961988e-01 2.5563242325e+03 
3.8658077436e-05 4.2485149739e-01 2.2327765795e+03 
5.3542987866e-05 5.2166574380e-01 2.4741566474e+03 
1.1858506334e-04 4.9742107319e-01 2.3923914229e+03 
9.6760129941e-05 4.9266073774e-01 2.5141446165e+03 
1.3939053123e-05 5.6689667550e-01 2.4078334171e+03 
2.3207131906e-04 4.9369216351e-01 2.4967524943e+03 
9.2451524110e-05 5.0133965817e-01 2.4185151377e+03 
5.2627630049e-05 5.0410617279e-01 2.3800745970e+03 
3.6324876703e-05 4.6655972066e-01 2.0221803911e+03 
2.4847059075e-05 4.6262795085e-01 2.0340729730e+03 
4.3985417593e-05 4.9329308990e-01 1.9695841664e+03 
3.7522604032e-05 4.3006508850e-01 2.1779040008e+03 
4.6650139302e-05 4.2679548902e-01 2.1606350020e+03 
7.3862899727e-05 4.9277776813e-01 2.4032164982e+03 
5.6027767256e-05 5.0469545668e-01 2.3946898407e+03 
2.3003513094e-05 5.4621513545e-01 2.4062165071e+03 
2.5784298701e-05 5.6331953898e-01 2.3306994578e+03 
3.8284057560e-05 4.2914785060e-01 2.1440562062e+03 
1.1078963721e-05 1.0000000000e+00 1.7668194192e+03 
6.7467199385e-05 4.3069386456e-01 2.2533734737e+03 
9.6115716133e-06 1.0000000000e+00 1.4894018860e+03 
2.8547564491e-05 5.4025104421e-01 2.4398803628e+03 
1.6730025819e-05 1.0000000000e+00 1.7935907284e+03 
6.4272978167e-05 1.0000000000e+00 3.0000000000e+02 
6.9724690126e-05 5.0502370314e-01 2.4313191593e+03 
1.1541415482e-04 4.8267113629e-01 2.4982390523e+03 
2.1099408757e-05 4.6028742127e-01 2.0378263247e+03 
7.4963506006e-05 5.1882325530e-01 2.3971432000e+03 
8.0157461710e-05 4.9189954815e-01 2.3915172481e+03 
5.6109118370e-05 5.1764924300e-01 2.4704622959e+03 
2.2915901594e-04 1.0000000000e+00 3.0000000000e+02 
4.0535644009e-05 5.3689489813e-01 1.9047660924e+03 
8.0666677831e-05 4.2406174396e-01 2.2606385958e+03 
2.9631950388e-05 1.0000000000e+00 1.6649128666e+03 
5.0304458803e-05 5.5448983420e-01 2.3471252944e+03 
5.4923961772e-05 5.0884357496e-01 2.4373419646e+03 
3.2807159953e-05 5.3840488561e-01 2.3723391239e+03 
1.3024659689e-04 4.8168818323e-01 2.4885228248e+03 
8.2920576620e-06 5.8394109686e-01 2.6206030918e+03 
2.9031153146e-04 4.2811060986e-01 2.6742329196e+03 
2.1482459324e-05 6.0087878500e-01 2.3438178902e+03 
6.4841050477e-05 5.1319089287e-01 2.4906192933e+03 
6.5549170188e-06 5.8890575922e-01 2.5885598421e+03 
4.9669201377e-05 4.2589224659e-01 2.1513683827e+03 
1.1016098603e-04 4.7947824806e-01 2.5036889353e+03 
8.5675201003e-05 4.9131055776e-01 1.9736828266e+03 
2.9913800887e-05 4.5690496243e-01 2.2063941682e+03 
3.4249463103e-06 1.0000000000e+00 8.2308126569e+02 
6.7256019224e-06 1.0000000000e+00 1.4026721418e+03 
1.0112030140e-04 4.8590243208e-01 2.3813249670e+03 
7.1577140781e-05 4.9942041878e-01 2.4310281488e+03 
1.8253617695e-05 1.0000000000e+00 1.8037523607e+03 
6.4479262928e-06 5.8668354033e-01 2.2563992277e+03 
2.1074691494e-05 5.4195040954e-01 2.3244393061e+03 
9.8415248993e-05 4.9200087204e-01 2.5766500182e+03 
4.0972330477e-06 1.0000000000e+00 1.3331844720e+03 
7.2266158306e-06 5.8399774336e-01 2.6214853206e+03 
6.3571358478e-06 1.0000000000e+00 1.3586450633e+03 
3.8164939557e-05 4.4594262359e-01 2.0719433799e+03 
4.8049068744e-06 6.0002414381e-01 2.3430384772e+03 
3.6731662235e-05 5.3845292791e-01 2.2808924221e+03 
4.9667432707e-05 4.5356238323e-01 2.2192179516e+03 
1.9149395093e-04 4.7003102565e-01 2.5908452546e+03 
1.1092056999e-05 4.9509419542e-01 2.2093937014e+03 
3.8023415234e-05 4.2671899928e-01 2.2110115990e+03 
6.5932888209e-05 1.0000000000e+00 1.6293231563e+03 
3.2394864263e-05 4.4369133849e-01 2.0879510599e+03 
4.6222022489e-05 5.4288081525e-01 2.4104882929e+03 
1.0129672647e-04 4.9155528043e-01 2.4690407629e+03 
1.0545276226e-04 1.0000000000e+00 1.6159098228e+03 
8.6213879077e-05 4.3575736854e-01 2.1082747993e+03 
1.0989617680e-04 4.9413775203e-01 2.5115359840e+03 
3.9090606572e-05 1.0000000000e+00 3.5460130094e+02 
9.4261622447e-05 5.0827772600e-01 2.5364790709e+03 
1.3460953091e-04 4.9199241947e-01 2.4455830079e+03 
6.7496782843e-06 1.0000000000e+00 1.3222136979e+03 
1.5800226532e-05 1.0000000000e+00 1.7682881855e+03 
3.5780301011e-06 1.0000000000e+00 1.1591307183e+03 
1.4501889977e-05 5.4796899239e-01 2.2996580748e+03 
5.1049793289e-05 5.1906706263e-01 2.3530655326e+03 
3.1980357786e-05 4.6950948859e-01 2.2330456388e+03 
3.6937401712e-06 1.0000000000e+00 1.5861350301e+03 
1.1528065282e-04 4.8008733646e-01 2.5201380990e+03 
1.7669859147e-05 6.5035166820e-01 1.8246155883e+03 
8.6321328711e-05 4.5899583093e-01 2.1902802450e+03 
6.3009601294e-05 4.5268215525e-01 2.2825121408e+03 
2.8540492524e-05 1.0000000000e+00 1.7945092281e+03 
6.5925687304e-05 4.2075527915e-01 2.2328052529e+03 
1.3616161180e-05 1.0000000000e+00 1.7463498020e+03 
4.3655276279e-05 5.2601959047e-01 2.3690998181e+03 
8.1190288295e-05 4.4161311538e-01 2.0953677200e+03 
8.3692580235e-06 1.0000000000e+00 1.6517647186e+03 
4.3081571818e-05 5.3499966185e-01 2.3204954055e+03 
5.0357577883e-05 5.2880328469e-01 2.5020321223e+03 
9.3745868216e-06 1.0000000000e+00 1.3487842013e+03 
1.3798562386e-05 5.8154090695e-01 2.3397877531e+03 
5.8922478676e-05 5.1592083443e-01 2.4088626320e+03 
1.2555733676e-05 5.6857003222e-01 1.8731552914e+03 
4.4211341267e-05 4.7418334624e-01 2.2661235739e+03 
5.5539218110e-05 5.5817800189e-01 2.4148792016e+03 
1.0144948522e-04 4.9065009318e-01 2.4517616573e+03 
4.7315287251e-05 5.1138687680e-01 2.3660883768e+03 
2.5313318007e-05 5.1812139270e-01 1.9291795022e+03 
1.4009426715e-04 4.9218671020e-01 2.4816616465e+03 
2.9100250365e-04 4.9443369548e-01 2.4566791403e+03 
1.0354864363e-05 5.7149922353e-01 2.2846411757e+03 
1.6895503727e-05 5.4593305300e-01 2.2766066955e+03 
1.5401756922e-05 4.6161840512e-01 2.0462899082e+03 
2.9124054376e-05 4.4165892174e-01 2.0891384688e+03 
3.4303109655e-05 5.5720514513e-01 2.3666122203e+03 
7.0580927560e-06 5.9628003635e-01 2.4688641093e+03 
8.2455224709e-05 4.2490574001e-01 2.1587698889e+03 
2.5454597028e-05 4.6795364172e-01 2.0188228867e+03 
2.9110588466e-06 1.0000000000e+00 1.4907007388e+03 
8.0731100276e-06 5.9453594680e-01 2.2966989787e+03 
1.0598296759e-04 5.0814407655e-01 2.3047761083e+03 
1.0313002934e-05 5.7416163548e-01 2.3379523710e+03 
2.8738425576e-05 5.4716364555e-01 2.3644356517e+03 
5.3440873236e-05 6.0622111967e-01 1.8438491817e+03 
1.2391279441e-05 4.5884379221e-01 2.0811533455e+03 
3.7579891777e-05 5.2087593559e-01 2.3803900954e+03 
7.6780462046e-05 4.9582648864e-01 2.3874689023e+03 
5.2738262802e-05 4.7134035801e-01 2.0105003499e+03 
7.5595064077e-06 5.9345278095e-01 2.5541707189e+03 
6.9045691399e-05 4.5727999921e-01 2.3169227592e+03 
2.9660848295e-04 4.7151242205e-01 2.5956736520e+03 
3.8873650845e-05 5.3561442906e-01 2.4676457905e+03 
7.7483369503e-05 4.2664420797e-01 2.1476157172e+03 
6.9501612144e-05 4.9811445197e-01 2.3904230677e+03 
3.8625156566e-05 4.2759484470e-01 2.2347026430e+03 
3.9067971663e-05 4.4317961672e-01 2.2783055365e+03 
9.0762140828e-05 5.2679007771e-01 2.3647744356e+03 
1.5234790711e-05 5.7007606246e-01 2.2943555389e+03 
4.6679564708e-05 4.2342303454e-01 2.1805794902e+03 
1.4054892787e-05 5.6583179992e-01 2.4349242755e+03 
3.9921711599e-05 5.2687087052e-01 2.3941798007e+03 
5.2972128248e-06 5.9829341162e-01 2.3308207720e+03 
1.8035879673e-04 4.5356394329e-01 2.6762999906e+03 
2.8327020706e-05 5.5073286647e-01 2.4110601753e+03 
1.4133757488e-05 5.6645792576e-01 2.3821421762e+03 
9.3892004609e-05 4.8895536735e-01 2.5117634282e+03 
