# Supplementary material for: Atmospheric CO2 levels from 2.7 billion years ago inferred from micrometeorite oxidation
Source: Sci Adv. 2020 Jan 22;6(4):eaay4644. doi: 10.1126/sciadv.aay4644 (PMC6976288; doi:10.1126/sciadv.aay4644)
Supplement: Data file S1 [file aay4644_Data_file_S1.zip › co2_atmos_with_o2/co2_42/clean_results.dat]

Radius [m]       Fe Area [frac]    Max Temp [k]    
7.9618255660e-06 5.8252075085e-01 2.3620049357e+03 
5.3244826742e-05 4.6272632952e-01 2.3270644052e+03 
6.3852840392e-06 5.6831892663e-01 2.6118813395e+03 
9.3163034288e-05 4.3368411454e-01 2.0546452655e+03 
9.6355761301e-06 1.0000000000e+00 1.5492355448e+03 
3.6702897320e-05 4.4034991650e-01 2.0342557716e+03 
1.9877344159e-04 4.2913400367e-01 2.6134890327e+03 
7.6411434204e-06 1.0000000000e+00 1.7511187018e+03 
7.2951925610e-05 4.8123587262e-01 2.4115379231e+03 
1.9691780801e-04 4.8568934047e-01 2.5142360599e+03 
1.7980182970e-05 5.0185340945e-01 1.9295716679e+03 
2.7198591616e-05 1.0000000000e+00 1.5294958962e+03 
3.1685711967e-06 1.0000000000e+00 8.5919321078e+02 
1.9337406991e-05 5.8087459244e-01 2.3380243219e+03 
1.9823368516e-05 5.3329181475e-01 2.4188766119e+03 
3.8149505869e-05 5.0692239404e-01 2.3585141534e+03 
1.2664677182e-04 4.5669243820e-01 2.5610047250e+03 
1.5696333269e-05 5.4909579330e-01 2.4123981899e+03 
7.5500066807e-05 4.6961116822e-01 2.4262621316e+03 
1.8164469225e-05 4.2732760972e-01 2.0792596463e+03 
4.8994483181e-05 4.9716904460e-01 2.3644651634e+03 
5.2198326749e-06 5.7905339226e-01 2.5081295369e+03 
4.5656248663e-05 4.9217809324e-01 2.3965658121e+03 
1.9836523486e-05 4.3862538269e-01 2.0505653175e+03 
2.6032735420e-05 4.4086704326e-01 2.0350520961e+03 
2.5161740110e-05 5.2419962643e-01 2.4070525575e+03 
2.2752136319e-05 4.3733295568e-01 2.0535327281e+03 
6.5450032413e-06 5.1650393924e-01 2.2081918032e+03 
3.4154125993e-05 5.1277126700e-01 2.3948001885e+03 
5.6371046760e-05 4.7987435102e-01 2.3728809908e+03 
5.8730266958e-06 1.0000000000e+00 1.2772178786e+03 
1.1591558084e-05 5.5467184223e-01 2.4275167834e+03 
1.5766081730e-05 1.0000000000e+00 1.7746327245e+03 
5.8199064803e-05 4.0144193541e-01 2.2610639852e+03 
1.0338132519e-04 3.9823710554e-01 2.2002017183e+03 
3.0524269326e-05 5.3428163917e-01 2.4191559712e+03 
2.7670496307e-05 4.7618536793e-01 2.2892511770e+03 
2.9650296681e-06 1.0000000000e+00 1.5225478048e+03 
5.0844115570e-05 3.9541477124e-01 2.2365965154e+03 
1.9908302945e-05 5.4443248829e-01 2.4445432942e+03 
8.7711571494e-05 4.7410180809e-01 2.5545124223e+03 
6.4277755960e-06 1.0000000000e+00 1.4641556386e+03 
7.0214404046e-06 5.5993311506e-01 2.6536932687e+03 
9.7370275609e-05 4.7400909264e-01 2.3993845660e+03 
1.4865917051e-05 1.0000000000e+00 1.5660217813e+03 
4.8023402973e-05 4.5802422035e-01 2.3445055306e+03 
3.1598480280e-05 4.4840891244e-01 2.0167856753e+03 
4.8069929479e-06 1.0000000000e+00 1.3596194126e+03 
4.0436426530e-06 1.0000000000e+00 1.4018121875e+03 
2.9790853547e-05 4.2729587193e-01 2.0895074758e+03 
6.8103571550e-05 4.9020830860e-01 2.4461265826e+03 
1.6124455615e-05 5.4454210808e-01 2.4419134742e+03 
3.5890232667e-05 4.4398051375e-01 2.0312781303e+03 
1.0973597414e-04 4.6853803800e-01 2.4051334301e+03 
5.1086015970e-06 1.0000000000e+00 1.4069718308e+03 
1.6636814337e-04 4.5015686970e-01 2.6380563605e+03 
3.9353990341e-04 4.5279174511e-01 2.5399456268e+03 
1.1037619175e-05 1.0000000000e+00 1.7831309079e+03 
1.0176314731e-05 1.0000000000e+00 1.5843796840e+03 
3.6091487800e-05 5.5680167028e-01 2.3177413813e+03 
1.1158547345e-04 4.7204291982e-01 2.4292586243e+03 
3.3642295951e-05 5.1441140183e-01 2.3965149639e+03 
7.1503438949e-05 4.8912508128e-01 2.4564937141e+03 
2.4143556190e-05 5.4768150184e-01 2.4054324784e+03 
1.7372367023e-05 5.1153683222e-01 1.9166235387e+03 
8.3609158293e-05 4.7051249576e-01 2.4598510447e+03 
2.2059011569e-05 5.3209448354e-01 2.3279352150e+03 
3.8190938250e-05 4.0221048776e-01 2.2019140891e+03 
1.2416329969e-05 4.3138473767e-01 2.0890870506e+03 
3.2077947011e-05 4.3075101720e-01 2.0571161395e+03 
6.3311527726e-05 4.7312448766e-01 2.3877953336e+03 
4.9834918513e-06 5.8272864133e-01 2.3670879655e+03 
2.0995254211e-05 4.7553437402e-01 1.9675731114e+03 
7.4085434651e-06 5.7927519220e-01 2.3294758227e+03 
7.3366131108e-06 1.0000000000e+00 1.5453225437e+03 
6.0738797747e-05 4.7737767436e-01 2.4011690872e+03 
1.3994208750e-04 4.4829281918e-01 2.5380454724e+03 
7.8842770526e-05 4.7309569106e-01 2.6407821692e+03 
2.2096540994e-05 4.4817255999e-01 2.0211092161e+03 
1.0145463103e-05 1.0000000000e+00 1.7157170264e+03 
2.3311332975e-05 4.5853125600e-01 1.9985356364e+03 
2.2087451364e-05 6.3994464464e-01 1.8236549275e+03 
4.6271884983e-05 4.9157539531e-01 2.3839386240e+03 
4.8547022126e-05 1.0000000000e+00 1.7977364008e+03 
1.2408909093e-04 4.7418571149e-01 2.4719845944e+03 
1.0912078182e-05 5.7688786423e-01 2.3103025078e+03 
3.4390645241e-05 5.3152228654e-01 1.8928891362e+03 
3.7142595740e-05 3.9925873932e-01 2.1966235156e+03 
6.0485683190e-05 4.7763767965e-01 2.3922963222e+03 
2.6801135479e-05 4.9152932243e-01 1.9476894756e+03 
1.5511943958e-05 5.1614738719e-01 2.3051837362e+03 
5.6757080478e-05 5.1812231541e-01 2.4073675733e+03 
4.8208233293e-05 5.3226490496e-01 1.8929443414e+03 
4.7091459282e-05 4.0409258944e-01 2.1889719375e+03 
2.8388362729e-04 4.7240618546e-01 2.3991742516e+03 
2.9084334314e-05 5.2225839867e-01 1.9043170216e+03 
4.0281562696e-04 4.3700428612e-01 2.6002833517e+03 
9.2231486551e-05 4.6229525030e-01 2.6303961359e+03 
4.2811683445e-05 4.8276610299e-01 2.3468696704e+03 
2.5080369153e-05 4.1732758803e-01 2.1124642725e+03 
2.6722051261e-05 4.3895319234e-01 2.0441090381e+03 
3.9616940800e-05 4.8334483513e-01 2.3708440255e+03 
3.2542392802e-04 4.6222070292e-01 2.5418263750e+03 
5.8585550460e-05 4.9468396345e-01 2.5404980041e+03 
8.5892253095e-05 4.0639455392e-01 2.1467653569e+03 
3.1442330228e-05 4.0605082362e-01 2.1455122722e+03 
2.1805863318e-05 5.5141283617e-01 2.5141784776e+03 
4.9531955890e-05 4.9322827815e-01 2.4096991521e+03 
1.2679227497e-05 4.4640369277e-01 2.0423133505e+03 
2.5978501118e-05 5.1711369572e-01 2.3160665814e+03 
1.1728535160e-04 4.5863667716e-01 2.5402821640e+03 
1.0723804663e-05 5.7562325802e-01 2.3030549610e+03 
5.3902627774e-06 5.7847618064e-01 2.3201576442e+03 
3.7792029691e-05 4.1622759930e-01 2.1187772288e+03 
6.6788553994e-05 4.7809333858e-01 2.4321206341e+03 
1.9150812075e-05 5.4284098753e-01 1.8820641721e+03 
5.1900719170e-06 5.7602413777e-01 2.5386965830e+03 
2.0532102839e-05 1.0000000000e+00 1.7188926966e+03 
7.2652883947e-05 4.9454040128e-01 2.4577460369e+03 
2.7118912457e-05 4.1578540621e-01 2.1586114782e+03 
8.9816388398e-06 1.0000000000e+00 1.1728763605e+03 
7.0947082988e-05 4.9101167393e-01 2.3753735829e+03 
5.2159629561e-05 5.0662078393e-01 2.4494856333e+03 
4.0330220676e-05 4.0778924166e-01 2.1323946748e+03 
6.9832126430e-05 4.9062880373e-01 2.5611237347e+03 
6.1851886778e-05 4.0408435231e-01 2.2965020679e+03 
3.7162251915e-06 1.0000000000e+00 1.0712616506e+03 
1.8778092086e-04 4.3913503124e-01 2.5735523905e+03 
4.4760673212e-05 4.4127179223e-01 2.0412484924e+03 
4.8733718480e-05 5.0833850469e-01 2.5587582951e+03 
7.7112766894e-05 4.6907888485e-01 2.4344921382e+03 
2.2086129553e-05 5.2508842217e-01 2.3444330030e+03 
5.3444419685e-05 1.0000000000e+00 1.6470713647e+03 
1.8020871855e-05 5.0823731408e-01 1.9201558520e+03 
4.2945344458e-05 5.1040284743e-01 2.3433744980e+03 
1.2300261941e-04 4.5974759198e-01 2.5535701760e+03 
7.2629638304e-05 4.9949673562e-01 2.3647848281e+03 
4.5208401458e-05 5.1064692424e-01 2.3579363324e+03 
1.9052498268e-04 3.9847051125e-01 2.2630586132e+03 
1.7926711532e-04 4.6918028107e-01 2.5141466664e+03 
1.2050589031e-05 5.8172771396e-01 2.3537560633e+03 
1.4413545713e-05 1.0000000000e+00 1.7250763453e+03 
1.5540749429e-04 4.4297568410e-01 2.3567868714e+03 
1.1629011104e-04 4.5929046856e-01 2.5456775132e+03 
6.1302424918e-06 1.0000000000e+00 1.3158009142e+03 
1.0628289035e-05 5.4852946799e-01 2.3190692842e+03 
2.2833884218e-05 5.1441006612e-01 2.3342725600e+03 
1.0696180108e-04 4.6937126834e-01 2.5737146362e+03 
1.7862007600e-04 4.3829948763e-01 2.5731154519e+03 
5.2935772362e-06 5.6756537912e-01 2.6052602864e+03 
3.2675600809e-05 4.3064947786e-01 2.0568064254e+03 
1.5266762712e-05 4.3727051573e-01 2.2076126666e+03 
4.5723156954e-05 5.1007155649e-01 2.5240210794e+03 
3.3035582983e-05 5.3623715377e-01 2.3845142798e+03 
1.8620529390e-05 5.3445082379e-01 2.4669810568e+03 
3.7100186039e-06 1.0000000000e+00 1.2925140032e+03 
6.3573097814e-06 5.7202419926e-01 2.2840113290e+03 
2.0785618994e-05 5.2648582576e-01 2.2992601260e+03 
5.6850992339e-05 4.6715187876e-01 1.9811386821e+03 
3.6958701837e-05 4.1983743516e-01 2.2259117433e+03 
4.3720728971e-05 1.0000000000e+00 1.6843682257e+03 
2.7160223355e-05 4.1984266535e-01 2.0941045989e+03 
1.0936027817e-05 5.8257666533e-01 2.3814101368e+03 
9.4808489201e-06 5.5476951534e-01 2.3184773428e+03 
7.0143728591e-05 4.6586803755e-01 2.4089938528e+03 
4.0054033463e-05 5.1839843247e-01 2.3580824931e+03 
6.5769047983e-05 4.9204451238e-01 2.4200488384e+03 
2.6953256672e-05 4.2045872407e-01 2.1036887450e+03 
2.0366798512e-05 1.0000000000e+00 1.7972778034e+03 
5.7385277535e-05 4.0137709692e-01 2.2627873064e+03 
1.1532726340e-05 1.0000000000e+00 1.4910432285e+03 
1.6233760052e-05 5.0436961519e-01 1.9249606673e+03 
1.0944666533e-04 1.0000000000e+00 3.1439171765e+02 
2.6392117650e-05 4.4432788820e-01 2.0278596103e+03 
1.4973957860e-04 3.9706283904e-01 2.2693756739e+03 
9.5409837862e-06 1.0000000000e+00 1.7339529479e+03 
2.3246178268e-05 5.3355526497e-01 2.4336619376e+03 
1.6791762086e-05 1.0000000000e+00 1.6123588980e+03 
4.2099934857e-05 4.2364138129e-01 2.2437064992e+03 
8.2282458197e-06 1.0000000000e+00 1.7694847955e+03 
1.7155111063e-05 4.9423020140e-01 1.9384099382e+03 
8.8930316345e-06 4.9651175980e-01 2.1929909895e+03 
2.0510519493e-04 4.4558647917e-01 2.5719557227e+03 
7.7033788808e-06 1.0000000000e+00 1.4534098364e+03 
2.9721481351e-04 4.7975274032e-01 2.4302567252e+03 
1.9577391157e-05 5.5410197797e-01 2.3525317018e+03 
1.5328939118e-05 5.4635705562e-01 2.4142712001e+03 
5.6506348973e-05 4.9543565950e-01 2.5092403111e+03 
3.1402578017e-05 4.5423858537e-01 2.0102562160e+03 
2.9907115443e-05 5.1122826036e-01 2.3443663278e+03 
1.0662911115e-05 1.0000000000e+00 1.7753568800e+03 
3.0691742076e-05 5.3527141862e-01 2.5667337870e+03 
2.6393490688e-05 5.1381153189e-01 2.3340667281e+03 
9.1386340874e-05 4.6900071117e-01 2.4667782628e+03 
1.1540474869e-05 5.8302674990e-01 2.3691305575e+03 
3.8102248079e-06 1.0000000000e+00 1.1189794933e+03 
8.3399343799e-05 4.8144848317e-01 2.4495026978e+03 
4.9845360356e-05 5.0539964338e-01 2.4012634349e+03 
7.2761528379e-05 4.7459446662e-01 2.3891873681e+03 
1.1865812926e-04 4.6055761809e-01 2.5477478728e+03 
6.4265351785e-05 4.7782790230e-01 2.4206548909e+03 
3.8916774255e-05 5.3222731262e-01 2.3613766310e+03 
1.8027476967e-05 4.7381104207e-01 2.2697903051e+03 
1.0794554249e-04 4.6407231511e-01 2.4253789401e+03 
8.0185310421e-06 1.0000000000e+00 1.4544553776e+03 
1.0777624917e-04 4.7225627981e-01 2.5826100961e+03 
2.0830866952e-05 5.2522142852e-01 2.3132282073e+03 
4.1087211551e-05 5.1957997610e-01 2.4271262821e+03 
6.2539757467e-05 4.7271741137e-01 2.4061594546e+03 
6.8603464329e-06 5.7626135799e-01 2.4090577414e+03 
1.4613142731e-05 4.4436620712e-01 2.0343879960e+03 
1.0561035492e-05 5.6797285457e-01 2.3490450603e+03 
2.3898968180e-05 5.2502861051e-01 2.4895910076e+03 
1.2958871550e-05 5.4319920960e-01 2.5488474032e+03 
2.4112498809e-05 4.9561986404e-01 1.9366892700e+03 
8.5029100803e-05 4.2137244743e-01 2.3175816959e+03 
1.4561120221e-05 5.0142717486e-01 1.9295256170e+03 
1.2343468103e-05 5.0849005409e-01 2.8794689550e+03 
1.4013535255e-04 4.6268833433e-01 2.4780711067e+03 
9.4787788936e-06 1.0000000000e+00 1.4294361832e+03 
1.4132202519e-05 1.0000000000e+00 1.6030716089e+03 
2.2649808268e-05 1.0000000000e+00 1.5954923393e+03 
1.0623452894e-04 1.0000000000e+00 5.6930781263e+02 
3.9487691329e-05 4.2092339195e-01 2.1707348683e+03 
4.1921208442e-05 5.0389724764e-01 2.4535723067e+03 
5.9838895857e-06 5.7448375625e-01 2.2974882829e+03 
3.7214945437e-05 4.0337986776e-01 2.1903050879e+03 
1.9930300609e-05 4.7231727042e-01 2.2693879320e+03 
3.6476177199e-05 4.0628166859e-01 2.1613384937e+03 
1.6056425796e-04 4.5652918138e-01 2.5967108640e+03 
4.9600371943e-05 4.0451415152e-01 2.2878563853e+03 
4.5823343870e-06 1.0000000000e+00 1.3915387594e+03 
8.2565115298e-05 4.6751099538e-01 2.4388080097e+03 
1.6078203350e-05 6.0013676778e-01 1.8395376534e+03 
3.7133254287e-05 4.2107043718e-01 2.2796807110e+03 
1.7209645971e-05 5.1100102160e-01 1.9168936415e+03 
6.4212268351e-05 4.9124254820e-01 2.5159086494e+03 
3.3327267218e-05 5.0915997676e-01 2.5875273187e+03 
1.5687708154e-04 4.6044441976e-01 2.5420317982e+03 
4.5543128952e-05 4.9668319753e-01 2.4275730954e+03 
1.0051657396e-05 1.0000000000e+00 1.2938190697e+03 
4.2589153672e-05 5.1427319244e-01 2.4866565781e+03 
7.5265259123e-06 1.0000000000e+00 1.4381121154e+03 
1.7550305192e-05 1.0000000000e+00 1.3745054300e+03 
7.7932590877e-06 5.8177575405e-01 2.3532364179e+03 
3.9962944259e-05 4.0888376288e-01 2.2733193302e+03 
1.5088810870e-05 5.3818494384e-01 2.3442256434e+03 
1.3352030177e-04 4.5576653745e-01 2.7004984548e+03 
1.4694335479e-04 4.6558920646e-01 2.4903741542e+03 
6.1604250438e-05 5.2123844383e-01 2.4607299351e+03 
3.4086244928e-05 5.1209818418e-01 2.3413500118e+03 
1.4252255362e-04 4.7718180989e-01 2.3639955876e+03 
9.4219225193e-05 4.6564209251e-01 2.4106419403e+03 
9.0301322558e-06 1.0000000000e+00 1.6051476134e+03 
6.4199345430e-06 5.7711805750e-01 2.5063028983e+03 
2.9405189685e-05 5.1897256201e-01 2.4947933375e+03 
6.9339160621e-06 5.4870174173e-01 2.7094270482e+03 
1.1921643636e-04 4.6614620786e-01 2.5394581433e+03 
4.8631633869e-05 4.6935436867e-01 2.2481328546e+03 
1.6174245942e-05 5.3629679067e-01 2.3475910183e+03 
4.7721003465e-05 4.8895958292e-01 2.3938956188e+03 
1.0077258892e-04 1.0000000000e+00 3.0000000000e+02 
4.6517147635e-05 4.9012853504e-01 2.3760667719e+03 
5.5681217380e-05 3.9968941330e-01 2.2692025782e+03 
2.6359093999e-05 4.2374986598e-01 2.0936033198e+03 
1.8742824559e-04 4.5155877777e-01 2.6597927543e+03 
6.0307385115e-05 4.8251990749e-01 2.4499061838e+03 
3.7620258604e-06 1.0000000000e+00 1.3920045851e+03 
5.8374902674e-05 4.9572298539e-01 2.3700412122e+03 
8.2064656325e-05 4.6473772515e-01 2.3758384031e+03 
4.0646157817e-05 5.5784003928e-01 1.8678909978e+03 
3.9887356109e-05 1.0000000000e+00 4.0494473470e+02 
1.6620962610e-05 5.4136319412e-01 2.3875921951e+03 
6.3557686748e-06 1.0000000000e+00 1.4712438946e+03 
5.7187256223e-05 4.1923484742e-01 2.0957631525e+03 
6.3200106653e-05 4.6687476832e-01 2.3289081772e+03 
7.5296682107e-06 5.7189727981e-01 2.4080583479e+03 
9.8578542427e-06 5.3969173058e-01 1.8846135256e+03 
9.1662522528e-05 4.8379268408e-01 2.4752127721e+03 
4.8528742528e-05 5.1038831997e-01 2.4598257757e+03 
8.8730082240e-05 3.9929832399e-01 2.2085343932e+03 
8.7757134044e-06 5.8063236098e-01 2.3440904180e+03 
3.1195220724e-05 5.2710769262e-01 2.4644673523e+03 
3.4748922558e-05 4.1568235835e-01 2.1805487174e+03 
9.4444655126e-05 4.4192145927e-01 2.3075375418e+03 
8.2567670728e-05 4.7599735763e-01 2.4473269712e+03 
5.0400785727e-05 1.0000000000e+00 4.1790038763e+02 
1.2799440954e-05 1.0000000000e+00 1.7807443287e+03 
1.9913696664e-04 4.3099997013e-01 2.6700941720e+03 
1.6795351400e-05 1.0000000000e+00 1.8082596728e+03 
6.2875837026e-05 4.0802690068e-01 2.1300011188e+03 
3.8757609176e-05 5.0669740630e-01 2.3914741940e+03 
4.2659615217e-05 4.3313639867e-01 2.3066795704e+03 
1.5508391066e-05 5.7867366064e-01 2.4614201983e+03 
4.5279070984e-05 4.8444180356e-01 2.3835742960e+03 
1.4425878087e-05 4.3253519331e-01 2.0860033215e+03 
1.2809489870e-05 5.3707422728e-01 2.2992311960e+03 
3.1293116715e-05 4.9002905270e-01 2.3102563780e+03 
4.0567335617e-05 5.0277886341e-01 2.4778698288e+03 
1.7716497171e-05 6.3368035944e-01 1.8256965058e+03 
1.6184377328e-05 5.4894814318e-01 2.2621429631e+03 
1.8635486406e-04 4.7773129520e-01 2.5147377171e+03 
1.0144959008e-05 1.0000000000e+00 1.5539817720e+03 
9.8962310906e-06 1.0000000000e+00 1.7052027882e+03 
2.2101610271e-04 4.2306134269e-01 2.6321680982e+03 
2.6605640962e-05 4.1413124380e-01 2.1272709462e+03 
2.2362240025e-05 5.4020457384e-01 2.4114379161e+03 
3.5969690473e-05 4.4041366776e-01 2.2911787473e+03 
7.7798352579e-06 4.5858525167e-01 2.0182651689e+03 
7.8978705429e-06 1.0000000000e+00 1.6861264290e+03 
1.3718527710e-04 5.0889062327e-01 2.3518519000e+03 
2.5687675155e-05 4.1262968482e-01 2.1223772470e+03 
1.0859512155e-05 5.7927345643e-01 2.4316375097e+03 
7.6765422354e-05 4.0204892109e-01 2.2324737105e+03 
3.3601807613e-05 4.1700147372e-01 2.0978630437e+03 
3.1807087598e-05 4.7677114855e-01 2.3096323908e+03 
5.3570279306e-06 5.8065552392e-01 2.3411026750e+03 
5.9629599121e-05 4.6000160037e-01 2.3685606042e+03 
6.6951727134e-05 4.8517710597e-01 2.3866163333e+03 
1.7215998326e-04 4.6716922755e-01 2.4350409823e+03 
5.8896924580e-05 5.1201544154e-01 2.3996821904e+03 
6.4201859906e-05 4.0830611637e-01 2.2810741741e+03 
1.3705876991e-05 4.4629097446e-01 2.0425940023e+03 
8.4615430934e-06 5.5956011866e-01 2.3256050726e+03 
7.6828280415e-05 4.8102116868e-01 2.3933640226e+03 
3.0172915843e-05 5.1392323394e-01 2.4079873323e+03 
1.3480289124e-05 1.0000000000e+00 1.7471093917e+03 
2.7415780793e-05 5.8722979187e-01 1.8471783392e+03 
1.0976989677e-04 4.6642574340e-01 2.5719726102e+03 
5.9977358379e-05 4.1172410903e-01 2.2627124665e+03 
3.0526734018e-05 5.1540956660e-01 2.4386116109e+03 
1.1229495300e-04 4.0366561360e-01 2.1926439584e+03 
4.5942868631e-05 4.0578573944e-01 2.2669777818e+03 
7.7534833063e-06 1.0000000000e+00 1.6892810856e+03 
4.3311718155e-05 4.0433204296e-01 2.2757694954e+03 
1.6009472288e-04 4.6380789405e-01 2.4141824212e+03 
1.1668442461e-04 4.5441022228e-01 2.5220002813e+03 
1.6757920230e-05 4.7586573683e-01 1.9711112893e+03 
1.5327597401e-04 4.4417045169e-01 2.1737319974e+03 
8.2958642572e-06 5.7156108163e-01 2.5848626251e+03 
2.7113152941e-05 4.1311784278e-01 2.1365937777e+03 
4.7877481494e-05 1.0000000000e+00 1.6663972118e+03 
1.1597991582e-05 5.6320407981e-01 2.3043494702e+03 
3.1709152416e-05 4.2359341342e-01 2.1330317964e+03 
2.1864727277e-05 1.0000000000e+00 1.6297782229e+03 
1.9703046475e-05 1.0000000000e+00 1.7648888386e+03 
1.6197959419e-04 4.7891328873e-01 2.5347705146e+03 
7.9025221677e-05 4.6734276019e-01 2.4266563992e+03 
4.8034681890e-06 1.0000000000e+00 1.1723420501e+03 
1.9199269745e-05 5.3131816023e-01 2.3748286083e+03 
2.3982538340e-04 4.3967508373e-01 2.6108550318e+03 
2.2418888246e-05 5.4101191580e-01 2.5860389581e+03 
7.8451166267e-05 4.3191938021e-01 2.3493056867e+03 
1.8985370193e-05 5.3639147361e-01 2.4424924188e+03 
8.1181897450e-05 4.7331459186e-01 2.4851872886e+03 
5.2488218202e-05 4.8262976448e-01 2.3876721057e+03 
6.8772064279e-05 4.8978658123e-01 2.3594233831e+03 
1.1498587762e-04 4.0256421316e-01 2.2091188508e+03 
1.8371471919e-04 4.3893410359e-01 2.5713285408e+03 
9.0000883641e-06 4.8619954010e-01 2.2201350196e+03 
8.0589987478e-06 1.0000000000e+00 1.3557045804e+03 
1.6232922891e-05 5.4369863988e-01 2.5058237016e+03 
4.5834660492e-05 1.0000000000e+00 1.7960114432e+03 
3.2303449452e-05 4.9046338600e-01 1.9441784088e+03 
6.4015179910e-05 4.7508568154e-01 2.3962509114e+03 
2.6669568581e-05 4.1963868358e-01 2.1957866133e+03 
1.2308197376e-04 4.6660270075e-01 2.5790309819e+03 
1.1398395365e-04 4.7808079516e-01 2.4316957859e+03 
1.3119417391e-04 4.6236257573e-01 2.5985265058e+03 
2.3061406302e-04 4.3576116614e-01 2.6082229953e+03 
1.5604772790e-04 4.5938618414e-01 2.4875573705e+03 
7.7672121349e-06 1.0000000000e+00 1.4436878633e+03 
4.4886483915e-05 3.9489634152e-01 2.2304604144e+03 
7.2319678007e-06 5.5986570951e-01 2.2483045582e+03 
1.4237415959e-05 5.6058094941e-01 2.2481337971e+03 
6.1872573029e-06 5.7959195067e-01 2.3310853620e+03 
3.3066005664e-05 4.2645519561e-01 2.0702731503e+03 
3.2089336397e-05 4.2220281634e-01 2.2065747515e+03 
2.3790788410e-05 1.0000000000e+00 1.5262491226e+03 
7.6686728455e-05 4.7789891750e-01 2.5998429654e+03 
4.7508435828e-05 5.1134805031e-01 2.3453381572e+03 
1.2373147833e-04 4.0926125635e-01 2.2734542972e+03 
4.6232835047e-05 5.2114166474e-01 2.4141341340e+03 
2.8633417521e-05 1.0000000000e+00 3.0000000000e+02 
5.2420308765e-05 5.0505017667e-01 2.4583771891e+03 
7.3340433202e-06 5.7907020364e-01 2.3245151531e+03 
9.9006635548e-05 4.5885630402e-01 2.6429732131e+03 
9.6222939451e-06 1.0000000000e+00 1.7137750861e+03 
2.8206972918e-05 5.3563070370e-01 2.4661399963e+03 
1.1135009109e-05 1.0000000000e+00 1.7286038184e+03 
4.2342806249e-05 5.0718026693e-01 2.4811551799e+03 
2.8911951923e-06 1.0000000000e+00 1.1907810163e+03 
3.0356513969e-05 4.2902207250e-01 2.0782588929e+03 
2.6742615367e-05 5.3252706284e-01 2.4119389171e+03 
6.8295222213e-06 5.7791535144e-01 2.3169952424e+03 
1.0031411787e-05 1.0000000000e+00 1.6246610045e+03 
3.6856566485e-05 5.1280329428e-01 2.5311225847e+03 
4.3871618093e-05 4.9790196724e-01 2.3735791901e+03 
6.8004738241e-05 4.8960896888e-01 2.4591161043e+03 
3.3206694952e-05 4.1353151519e-01 2.1060609219e+03 
3.2997706058e-05 5.8668432043e-01 1.8469268641e+03 
8.2651406756e-05 4.7350965385e-01 2.4864242736e+03 
2.3236907132e-06 1.0000000000e+00 1.1248777464e+03 
2.2428087497e-05 4.4442220215e-01 2.0297587215e+03 
3.9498059483e-05 4.5763067664e-01 2.0018007941e+03 
6.3095541679e-05 4.7110274324e-01 2.3988037963e+03 
3.0410147896e-04 4.0612995511e-01 2.6770318091e+03 
4.7709865103e-05 4.8764236018e-01 2.3794960040e+03 
5.3993461056e-06 1.0000000000e+00 1.1240152368e+03 
2.0670263097e-05 6.0359850252e-01 1.8381726892e+03 
5.7463680605e-06 5.7850330357e-01 2.3190256465e+03 
1.9556033754e-05 4.3315018822e-01 2.1159672788e+03 
3.3315738310e-05 4.9436000913e-01 2.3554311809e+03 
3.3893921527e-05 4.0530852432e-01 2.1510316784e+03 
1.2127615711e-05 5.6616960425e-01 2.6228247272e+03 
2.4623365423e-04 4.5321646387e-01 2.5387853130e+03 
5.2183046938e-05 4.1669186720e-01 2.2240866266e+03 
1.2431143280e-04 4.2132242158e-01 2.2776098315e+03 
6.0400129710e-05 4.8319130957e-01 2.3116207555e+03 
1.2076484759e-05 5.6073870965e-01 2.4622716484e+03 
1.3688873190e-04 4.5515791488e-01 2.5881573798e+03 
5.5256940328e-05 4.9170848731e-01 2.5187035342e+03 
6.3514050445e-05 4.7738287313e-01 2.4280873065e+03 
1.0632725922e-05 5.4757014066e-01 2.2893130113e+03 
6.1340939397e-06 5.7078890349e-01 2.4432865176e+03 
1.3360145730e-05 1.0000000000e+00 1.7931628837e+03 
3.7906616252e-05 4.4087689969e-01 2.0319430469e+03 
7.6609200614e-06 4.8307516527e-01 2.1770123590e+03 
1.5190739885e-05 1.0000000000e+00 1.5087958561e+03 
1.5938588082e-05 6.0448469483e-01 1.8374071111e+03 
2.1514649627e-04 4.7030473873e-01 2.4946806800e+03 
6.2027710260e-05 4.7056083875e-01 2.4035329263e+03 
1.0302540995e-04 1.0000000000e+00 4.6175594986e+02 
7.3938525455e-05 4.7023844413e-01 2.4315316801e+03 
2.9211470360e-05 5.1560017061e-01 2.3680914663e+03 
3.0109892404e-05 5.1887564526e-01 2.4973792637e+03 
1.4274165730e-05 1.0000000000e+00 1.7998984937e+03 
2.3567480725e-04 4.6632854661e-01 2.4736783809e+03 
3.0335508844e-05 5.2922062172e-01 2.4942722336e+03 
1.4412156384e-04 4.7647151673e-01 2.4420341306e+03 
8.4423700979e-06 1.0000000000e+00 1.3041839626e+03 
3.1682631940e-04 4.3855152963e-01 2.5910715868e+03 
6.8650235656e-05 4.6669051676e-01 2.4016856322e+03 
7.1198270417e-06 1.0000000000e+00 1.4439004104e+03 
5.9637974285e-05 4.9215573631e-01 2.3981929670e+03 
1.4290896575e-05 1.0000000000e+00 1.6147626117e+03 
8.2458099117e-05 4.7995464704e-01 2.5413959630e+03 
1.2060838140e-04 4.7668051575e-01 2.4966385617e+03 
8.2323271314e-05 4.7950193468e-01 2.5250676680e+03 
5.4011468661e-05 4.8783511706e-01 2.3982369231e+03 
1.3619779184e-05 5.7521946887e-01 2.3001487066e+03 
5.5115346219e-05 4.7011779285e-01 2.3918152225e+03 
2.8119355236e-05 5.6685143926e-01 1.8606813186e+03 
1.1800240133e-05 1.0000000000e+00 1.7014702585e+03 
5.1280334349e-06 5.7765128624e-01 2.4124269694e+03 
1.0479964442e-05 5.2833865552e-01 2.8058088011e+03 
6.6933687306e-05 4.0500171079e-01 2.2838052379e+03 
9.4667909984e-06 5.7753229340e-01 2.5256940222e+03 
2.1886745617e-04 4.2194808750e-01 2.6354025889e+03 
1.2862728728e-04 4.3423121652e-01 2.3353252279e+03 
2.0591159826e-05 5.2772361386e-01 2.3492894227e+03 
1.1123255266e-05 1.0000000000e+00 1.7824118614e+03 
5.0283213512e-06 5.8253326789e-01 2.3673956554e+03 
4.5251874863e-05 5.0419094861e-01 2.3396814003e+03 
1.1041904543e-05 5.2603064341e-01 1.8999174430e+03 
5.8193166780e-05 4.8880104748e-01 1.9469503166e+03 
1.6749315689e-05 1.0000000000e+00 1.6819223911e+03 
3.2297886915e-05 5.0578731113e-01 2.3526076367e+03 
6.8249791703e-05 4.6690275240e-01 2.4025021285e+03 
7.3027873285e-06 1.0000000000e+00 1.4796418778e+03 
2.2121536023e-05 5.4705200571e-01 2.4670171845e+03 
1.0130408912e-05 1.0000000000e+00 1.7255445056e+03 
3.8229656302e-05 5.2333783468e-01 1.9022323121e+03 
1.3613195823e-05 1.0000000000e+00 1.6068470700e+03 
6.8947050912e-06 5.6805444015e-01 2.5308928783e+03 
1.7591741426e-05 5.4352922977e-01 2.4875177464e+03 
5.1476201307e-05 5.4470448501e-01 1.8805479834e+03 
1.7971826845e-05 5.6879504801e-01 1.8595850980e+03 
2.2824265292e-05 4.8098284966e-01 1.9594197176e+03 
3.9602138460e-05 4.6544158364e-01 1.9854328025e+03 
3.4867905417e-05 4.1113715134e-01 2.1239811108e+03 
8.2283406042e-06 1.0000000000e+00 1.3533109605e+03 
6.0260113036e-05 1.0000000000e+00 3.2746421216e+02 
7.1150564586e-05 4.9936637400e-01 2.4439344134e+03 
2.8541502252e-04 4.1898388222e-01 2.6549141948e+03 
2.1472014099e-05 5.0966823023e-01 2.3318031530e+03 
8.1165386325e-05 4.7931322141e-01 2.5552206288e+03 
2.3368158648e-04 4.2226218367e-01 2.6801367497e+03 
9.7477201735e-06 5.3344519577e-01 2.2738544736e+03 
4.1413794784e-04 4.8090677140e-01 2.3723737929e+03 
5.3068891900e-06 5.8143664003e-01 2.3998149135e+03 
8.2914369096e-06 5.6734199374e-01 2.2873283287e+03 
5.1234877975e-05 4.3819425157e-01 2.3060976574e+03 
4.9311441186e-05 5.0929214694e-01 2.3474497733e+03 
7.4039191500e-05 4.8147028130e-01 2.5579444182e+03 
5.8837190508e-05 4.2083228752e-01 2.2602951921e+03 
1.3028049562e-05 4.5017877082e-01 2.0246206095e+03 
2.9895670213e-05 4.1023556929e-01 2.1256277422e+03 
4.9587231008e-05 4.3193874909e-01 2.0668609481e+03 
1.5204450792e-05 1.0000000000e+00 1.6394067373e+03 
