# Supplementary material for: Atmospheric CO2 levels from 2.7 billion years ago inferred from micrometeorite oxidation
Source: Sci Adv. 2020 Jan 22;6(4):eaay4644. doi: 10.1126/sciadv.aay4644 (PMC6976288; doi:10.1126/sciadv.aay4644)
Supplement: Data file S1 [file aay4644_Data_file_S1.zip › co2_atmos_with_o2/co2_45/clean_results.dat]

Radius [m]       Fe Area [frac]    Max Temp [k]    
5.6603896509e-05 1.0000000000e+00 3.1467713956e+02 
7.4021680498e-05 4.1570256275e-01 2.0620888651e+03 
1.2010198286e-05 5.2764256383e-01 2.3397734229e+03 
1.6180345111e-05 1.0000000000e+00 1.1956352018e+03 
6.8496520258e-06 1.0000000000e+00 1.1365965536e+03 
1.7789411350e-05 5.6900704823e-01 1.8500053189e+03 
4.2614070597e-05 4.6614625283e-01 2.3464319178e+03 
2.3831822356e-05 5.0334858274e-01 2.3489281726e+03 
1.0756183238e-05 5.0544379559e-01 2.8294498872e+03 
3.1348529969e-05 4.8207942568e-01 2.3573227033e+03 
2.8730831876e-05 3.9563060379e-01 2.2337149291e+03 
3.6433441405e-05 4.8518319329e-01 2.3614149127e+03 
1.4300311186e-04 4.5151343399e-01 2.4597647665e+03 
6.6241258865e-06 1.0000000000e+00 1.4667212796e+03 
1.4815638325e-05 6.2872267916e-01 1.8260572085e+03 
3.9349848238e-05 4.9234140617e-01 2.3909744416e+03 
1.7433091642e-05 5.3223823225e-01 2.4094120532e+03 
7.3801304752e-05 4.5543414032e-01 2.4294828574e+03 
3.0491210121e-05 4.3882553301e-01 2.0010197839e+03 
3.9983266619e-05 4.0427316711e-01 2.2695751520e+03 
5.2007487375e-06 5.6073438353e-01 2.3491529944e+03 
6.6348465389e-05 4.5452913792e-01 2.3966052077e+03 
6.9690224511e-05 4.5075957350e-01 2.4225220877e+03 
4.2654301374e-05 3.9880840909e-01 2.2855555871e+03 
2.4388069845e-04 4.1810160112e-01 2.6333327095e+03 
3.4732152155e-05 4.7622545447e-01 2.3702727296e+03 
1.7955701264e-04 4.5161450831e-01 2.4088420631e+03 
8.8649900438e-06 1.0000000000e+00 1.3518922678e+03 
7.4728039554e-06 1.0000000000e+00 1.3972601893e+03 
8.0953675993e-05 4.5133247195e-01 2.6270747059e+03 
2.5409115349e-05 5.5067007280e-01 1.8608933458e+03 
2.3820028585e-05 4.8317335139e-01 2.8085768295e+03 
9.8668774978e-05 4.4784840007e-01 2.4956626323e+03 
1.8945167684e-05 5.4897240427e-01 2.3871533397e+03 
3.1296270174e-05 4.4541539588e-01 1.9874721682e+03 
1.1838542832e-05 1.0000000000e+00 1.7738718019e+03 
4.0787431043e-05 4.9117114891e-01 2.4002774330e+03 
3.2250141307e-05 1.0000000000e+00 1.6263658374e+03 
2.0498480722e-05 5.4054636494e-01 1.8697065681e+03 
4.0130671975e-05 4.0260396710e-01 2.0834032945e+03 
1.2625170381e-04 3.7324730739e-01 2.1893974462e+03 
6.3761219794e-06 5.5400988861e-01 2.3241982329e+03 
8.4933395595e-05 4.6136669065e-01 2.4388787932e+03 
2.5016707569e-05 3.8686471679e-01 2.1514274010e+03 
1.3900892524e-05 5.2920853254e-01 2.4157232875e+03 
5.9992226041e-06 5.5460560262e-01 2.5318149796e+03 
6.1128965753e-06 5.5427797373e-01 2.5640523267e+03 
5.9490661885e-06 5.6378817076e-01 2.3977767860e+03 
1.2365127396e-04 5.6876308490e-01 2.2448128597e+03 
7.6646364342e-06 1.0000000000e+00 1.6042388198e+03 
1.4566342016e-05 5.2937047170e-01 2.4283073410e+03 
1.9953624379e-05 1.0000000000e+00 1.4247848343e+03 
6.4114316596e-05 5.0660915210e-01 2.3285727791e+03 
1.5642237030e-05 5.2382355961e-01 2.3322677704e+03 
2.2127229631e-04 3.9341583813e-01 2.7031597339e+03 
6.7711279269e-05 4.6241776836e-01 2.3909789518e+03 
5.0739555801e-05 4.8917833710e-01 2.3565847233e+03 
6.6737016718e-05 4.5669985893e-01 2.4286554430e+03 
1.5501178870e-05 4.2557425339e-01 2.0441880741e+03 
7.0459507233e-06 1.0000000000e+00 1.6546449658e+03 
2.0763197538e-05 4.8366072074e-01 1.9310232796e+03 
3.1628692697e-05 3.9607097240e-01 2.1838693572e+03 
2.8200407957e-04 4.1553768988e-01 2.6023354029e+03 
7.5372129999e-05 4.0364551842e-01 2.3577372522e+03 
1.5379183975e-05 1.0000000000e+00 1.3726213877e+03 
2.1859592706e-05 1.0000000000e+00 1.3322431239e+03 
6.3881684384e-05 4.0630168889e-01 2.3439456509e+03 
4.5054201629e-06 1.0000000000e+00 1.5495525489e+03 
7.0993143429e-06 5.2553833860e-01 2.7360313946e+03 
1.9117511181e-04 4.2829812392e-01 2.5841949296e+03 
2.4062473354e-05 4.7510296256e-01 1.9430980842e+03 
1.0817831995e-05 5.4332475604e-01 2.4274297465e+03 
2.3663800145e-05 4.0238628778e-01 2.0919258207e+03 
9.3904691405e-05 4.4040550597e-01 2.6303017238e+03 
7.6662911449e-06 5.4072933184e-01 2.2569280982e+03 
3.8815089785e-05 4.3350340112e-01 2.0103320742e+03 
5.3182235730e-05 4.5011095189e-01 2.4007183062e+03 
4.1004412651e-05 1.0000000000e+00 1.2800181883e+03 
3.3961471920e-05 4.7864906102e-01 1.9373168298e+03 
1.0013491563e-05 4.1983027537e-01 2.0578009283e+03 
2.0423084164e-04 4.9487182977e-01 2.5068808639e+03 
1.8361971472e-04 4.0936788660e-01 2.6573450322e+03 
9.1750971795e-06 1.0000000000e+00 1.7445024831e+03 
2.8435694660e-05 3.8278441892e-01 2.1797137386e+03 
1.7542106857e-04 4.1486763082e-01 2.6762758986e+03 
1.4447873474e-04 4.2442124269e-01 2.5647701158e+03 
1.4678675898e-05 5.5517586269e-01 2.3109561727e+03 
1.0311930499e-05 5.2657187178e-01 2.2600974564e+03 
6.2930486498e-05 4.5065194331e-01 2.4086031301e+03 
9.9078517309e-06 5.4846718403e-01 2.4442524046e+03 
5.9057146657e-06 5.4512751828e-01 2.6413605759e+03 
5.7604797232e-05 4.3085844383e-01 2.3787052515e+03 
1.0229256958e-04 4.4177479439e-01 2.4785249966e+03 
5.0787396258e-06 1.0000000000e+00 1.4107398722e+03 
2.5944012509e-05 1.0000000000e+00 1.4347143072e+03 
7.0777799994e-06 1.0000000000e+00 1.5634507663e+03 
4.9583078346e-05 4.2887285364e-01 2.0210509598e+03 
2.0616887578e-05 5.1267736969e-01 2.3702730993e+03 
3.7996573483e-06 1.0000000000e+00 1.4567520423e+03 
1.7016267293e-05 5.2955472246e-01 2.4166562556e+03 
2.9654482024e-05 5.0285413625e-01 2.4813369216e+03 
2.6970254431e-05 4.9736254627e-01 2.5474754727e+03 
2.0721068851e-05 5.0456571483e-01 2.2996433464e+03 
9.5706794323e-05 1.0000000000e+00 3.0000000000e+02 
7.0982553100e-05 3.7552909159e-01 2.2149701524e+03 
8.8384375985e-05 4.5121954196e-01 2.4473195500e+03 
7.3885900465e-05 4.5302652484e-01 2.4609090025e+03 
2.4595408656e-05 4.9643358436e-01 1.9146861654e+03 
3.2543151101e-05 4.8876181281e-01 2.3822338513e+03 
2.8329786534e-05 5.0339188409e-01 2.3851550435e+03 
1.9291519681e-05 4.5536968077e-01 1.9702182461e+03 
7.1381833612e-06 5.6162204214e-01 2.4923116972e+03 
3.4336813394e-05 4.6022916322e-01 1.9633526674e+03 
9.1390328390e-06 1.0000000000e+00 1.4842605153e+03 
7.4017999006e-05 4.5877326020e-01 2.4096534860e+03 
3.5698535136e-05 3.9535448697e-01 2.2345946641e+03 
1.0661664105e-05 5.4255284874e-01 1.8700934052e+03 
1.0054529065e-05 5.4342982621e-01 2.4192168385e+03 
7.0579285344e-06 1.0000000000e+00 1.3338109447e+03 
4.8236863568e-06 1.0000000000e+00 1.1314242557e+03 
9.8231683211e-05 4.6572251136e-01 2.5521763299e+03 
2.7970665735e-05 4.9508533921e-01 2.3811651292e+03 
4.1154906076e-05 3.9994058866e-01 2.0833260994e+03 
4.2659095119e-05 5.3792678465e-01 2.3902965373e+03 
9.2507341973e-06 1.0000000000e+00 1.6184050521e+03 
5.9726510609e-05 4.8444412971e-01 2.3580806740e+03 
1.8625439071e-04 3.9735395329e-01 2.7284903750e+03 
2.7179142670e-05 5.1162531729e-01 2.3620064375e+03 
6.7088016292e-05 4.4097165525e-01 1.9972419548e+03 
2.2736416963e-05 5.2366457577e-01 2.4067769353e+03 
7.0769976480e-05 4.6959394679e-01 2.4699811141e+03 
1.0217027405e-04 4.4059665154e-01 2.5440068993e+03 
8.7969297593e-05 4.7803616353e-01 2.4839550853e+03 
2.5418197936e-05 4.9914276756e-01 2.3395336281e+03 
8.5704983705e-05 5.6115754417e-01 1.8641245020e+03 
1.6103404824e-05 1.0000000000e+00 1.7821211596e+03 
1.4654251491e-05 6.4443750736e-01 1.8236295024e+03 
2.2587307102e-05 4.1020574939e-01 2.0672308566e+03 
4.4670074229e-05 4.7889830463e-01 2.3808352273e+03 
2.6618404294e-05 4.8643169138e-01 2.3551284746e+03 
4.4310140420e-05 3.9962719427e-01 2.3133378150e+03 
2.4009493759e-05 5.3386359481e-01 2.4242988432e+03 
1.3053660044e-04 4.5342058460e-01 2.4892288605e+03 
2.2319099099e-05 5.9233153234e-01 1.8369913418e+03 
1.5469753217e-04 4.4078510299e-01 2.4224133087e+03 
2.0561676870e-05 5.2568077429e-01 1.8846732036e+03 
5.5093341697e-05 4.8655704988e-01 2.4645175547e+03 
4.9434073798e-05 4.6041731931e-01 2.7941866359e+03 
8.6215266512e-05 4.4898974642e-01 2.5719416872e+03 
1.3260784446e-04 4.6243012869e-01 2.4187445772e+03 
9.0849438539e-05 4.5572698323e-01 2.4412735987e+03 
2.2524960666e-05 1.0000000000e+00 1.6411989230e+03 
2.5272626052e-05 5.1901897904e-01 2.3647327708e+03 
1.2272577144e-04 4.4388245798e-01 2.4763474423e+03 
6.4926768905e-06 1.0000000000e+00 1.7600825510e+03 
2.8731935072e-05 4.2656097303e-01 2.0292586372e+03 
5.4401087911e-05 4.6854538346e-01 2.4206933748e+03 
5.3660865736e-05 4.2746157148e-01 2.3308331841e+03 
1.1624439429e-05 6.0599962985e-01 1.8316149127e+03 
9.5905218786e-06 1.0000000000e+00 1.5962415262e+03 
4.1801378506e-05 4.0725518716e-01 2.0710566622e+03 
8.3772208632e-06 1.0000000000e+00 1.3600116542e+03 
1.1830040497e-04 4.5141347207e-01 2.4606056838e+03 
1.6449753300e-05 5.3628716901e-01 1.8738469091e+03 
2.5697725860e-05 4.9839633001e-01 2.5871349339e+03 
8.3025340832e-05 3.7170648007e-01 2.2673352681e+03 
1.9008465545e-05 4.4641936007e-01 1.9868556268e+03 
1.2251556604e-04 4.3314161551e-01 2.5682859631e+03 
5.7975023446e-06 1.0000000000e+00 1.5408243004e+03 
4.2053504705e-05 4.5988911346e-01 2.3777528195e+03 
6.3864011486e-06 1.0000000000e+00 1.4658229159e+03 
1.7653644465e-05 5.7822861206e-01 1.8445641340e+03 
5.4092081851e-05 3.9558235290e-01 2.2910292818e+03 
1.6022106608e-05 5.1297454614e-01 2.3231861420e+03 
1.2168233004e-04 4.3207161172e-01 2.5125392405e+03 
7.0359165955e-05 4.6624006059e-01 1.9568898104e+03 
6.7147154772e-06 1.0000000000e+00 1.4458331527e+03 
1.1394367777e-05 1.0000000000e+00 1.6410258003e+03 
4.1225403527e-05 3.8404174824e-01 2.1342176936e+03 
3.1663548286e-05 3.8955386220e-01 2.2496836122e+03 
2.2323379445e-04 4.2306465677e-01 2.5851733140e+03 
5.6837564114e-05 4.4016451441e-01 2.3487257357e+03 
2.5792915545e-06 1.0000000000e+00 1.1649189921e+03 
1.9708506320e-05 5.0092997902e-01 2.3226397526e+03 
1.3760302607e-05 5.8576611626e-01 1.8416534675e+03 
2.6563651725e-05 4.9793293326e-01 2.3694480065e+03 
7.6517245549e-05 4.6282762481e-01 2.3900512711e+03 
2.7718624612e-05 5.0273710866e-01 2.4000112831e+03 
3.2321374910e-04 3.7673256111e-01 2.6941105859e+03 
7.4899744488e-06 1.0000000000e+00 1.7610811864e+03 
1.3818573231e-05 5.5980334632e-01 2.3237693049e+03 
3.0794274630e-05 4.9206621572e-01 2.3889954540e+03 
1.3517852796e-05 5.3201853716e-01 2.4388592299e+03 
2.7097621994e-05 4.4372527929e-01 2.0065617466e+03 
2.7028427660e-05 1.0000000000e+00 1.7981527423e+03 
1.9015820689e-05 4.3717108401e-01 2.2557208466e+03 
6.1581818192e-05 4.6192912964e-01 1.9608486614e+03 
5.3261294598e-06 1.0000000000e+00 1.4771970790e+03 
2.0135993700e-05 4.2762596406e-01 2.0245130303e+03 
5.6963598781e-06 5.6466125358e-01 2.3689925270e+03 
1.4312883756e-04 4.4071806199e-01 2.4618281626e+03 
2.0351060168e-04 4.0876484469e-01 2.6539721032e+03 
5.2595262548e-06 5.6366992183e-01 2.3962117616e+03 
7.9358498277e-06 5.4644323623e-01 2.4325383074e+03 
7.3143222671e-06 5.4782997591e-01 2.5710877055e+03 
6.5614855103e-05 4.6774613494e-01 2.4718787230e+03 
3.0029323447e-05 5.2686779826e-01 2.4110692013e+03 
6.3598717856e-05 4.6260813253e-01 2.4945615840e+03 
1.9030205274e-05 4.2036503386e-01 2.2454865771e+03 
2.0674234469e-05 1.0000000000e+00 1.5678214790e+03 
1.4124636886e-05 4.9860318946e-01 2.8549988972e+03 
7.7049065155e-06 4.4185758096e-01 2.0008836707e+03 
7.8758924126e-05 4.7727830920e-01 1.9385851508e+03 
6.5341468586e-05 4.0254858190e-01 2.3417014202e+03 
5.6647755358e-05 4.7589854878e-01 2.5189692938e+03 
3.7232403059e-05 4.3255115869e-01 2.0119003724e+03 
9.0680880812e-05 4.2399554169e-01 2.2912081692e+03 
1.5703425912e-05 5.2223061864e-01 2.5179837778e+03 
1.4618160205e-05 5.4777334021e-01 2.2675069295e+03 
1.0082419189e-05 5.4168513211e-01 2.6562761628e+03 
4.1745723444e-05 1.0000000000e+00 1.7229581536e+03 
4.9370524494e-05 3.8728202109e-01 2.2718128305e+03 
4.3621859208e-05 4.7676718232e-01 2.4344148657e+03 
3.5510794874e-05 1.0000000000e+00 1.6911551053e+03 
3.1569557838e-05 6.0882970217e-01 1.8307397410e+03 
4.1621510149e-05 3.8065278389e-01 2.2175134744e+03 
1.3385809182e-04 4.2990403037e-01 2.5373486955e+03 
1.9149315620e-05 1.0000000000e+00 1.7550127465e+03 
3.0577196423e-05 4.9813074461e-01 2.3311051309e+03 
2.0713064181e-05 5.3812691243e-01 2.4697650281e+03 
5.9990857437e-05 4.8652990711e-01 2.3907249679e+03 
1.4285513976e-04 4.5401754351e-01 2.4156839401e+03 
4.3863605465e-05 3.9858314760e-01 2.1365682063e+03 
1.4295768501e-05 1.0000000000e+00 1.7870787058e+03 
2.5934949151e-05 5.0558042746e-01 1.9046049857e+03 
4.0540317073e-05 5.0210509940e-01 2.2831044591e+03 
1.3282756451e-05 6.1682999542e-01 1.8281802747e+03 
5.4634581375e-05 4.8483042954e-01 2.5519933503e+03 
2.8051542049e-05 4.0965005040e-01 2.0677686012e+03 
7.7641947272e-05 3.7949921054e-01 2.2621421332e+03 
2.6385060542e-05 5.1937470652e-01 1.8901896640e+03 
2.4476725669e-05 4.0561462448e-01 2.0727349206e+03 
5.8122446583e-05 4.6831436226e-01 2.4034958533e+03 
1.5813721015e-05 5.1635390307e-01 1.8926308671e+03 
1.5213590586e-04 4.4883786726e-01 2.5670126539e+03 
2.1661495732e-05 5.2440328037e-01 2.3031101831e+03 
5.0339655253e-05 5.0559550699e-01 2.4028932457e+03 
2.0347728808e-05 4.9832501911e-01 2.3322537815e+03 
1.4873921967e-05 1.0000000000e+00 1.2764603002e+03 
1.7360421832e-05 4.2264424712e-01 2.0356816518e+03 
9.8257041645e-06 5.3533395158e-01 2.3277896412e+03 
1.5473936702e-05 4.8293390564e-01 1.9287985111e+03 
2.5816346269e-05 4.2760631209e-01 2.0209381684e+03 
1.0436954461e-04 4.8902299933e-01 2.3618028087e+03 
6.6193652516e-05 4.8539176498e-01 2.3446781085e+03 
4.4882751706e-05 4.9418972674e-01 2.4794114278e+03 
2.4595510747e-04 4.2023085246e-01 2.6549209643e+03 
5.5556445612e-05 4.9008033318e-01 2.3965552998e+03 
8.3215387838e-06 1.0000000000e+00 1.3975274588e+03 
4.0332301000e-04 4.2784641118e-01 2.5336605813e+03 
8.2420283688e-06 5.6229385235e-01 2.3482261601e+03 
1.5610954826e-05 5.5855717119e-01 2.3134338881e+03 
3.3475396839e-05 3.8577424524e-01 2.1837581135e+03 
1.1493617194e-04 4.5142745564e-01 2.4936923023e+03 
1.1521568923e-05 1.0000000000e+00 1.6573593925e+03 
1.3759820080e-04 4.3680413333e-01 2.5585107248e+03 
3.1340594205e-04 1.0000000000e+00 5.6666265041e+02 
1.5369792776e-04 4.4316863944e-01 2.4359002833e+03 
7.2991341568e-06 5.2407013426e-01 2.2665621318e+03 
1.6408351217e-04 3.9731172617e-01 2.2285594200e+03 
4.9537701551e-05 4.8407309430e-01 2.3947401265e+03 
1.1513074659e-05 4.8157182317e-01 1.9320958900e+03 
1.0622387307e-05 5.3713472871e-01 2.2585967936e+03 
1.5092232852e-05 1.0000000000e+00 1.5992561825e+03 
7.6695305794e-06 1.0000000000e+00 1.6387581324e+03 
2.0369512675e-05 5.1382734312e-01 2.3685431858e+03 
1.0105275739e-04 4.6387540275e-01 2.4862387563e+03 
1.2415810304e-04 4.4676983677e-01 2.4305053146e+03 
8.5431915719e-05 4.9800798190e-01 2.4293118736e+03 
5.4778262786e-05 4.6721353792e-01 2.3820247279e+03 
1.2029910246e-05 5.3047606606e-01 2.2674946324e+03 
3.7104806415e-05 4.1271527863e-01 2.1605433556e+03 
7.3146537229e-05 4.4040864885e-01 2.4206042812e+03 
1.4325567076e-05 6.0027988228e-01 1.8345267472e+03 
1.5703472709e-05 1.0000000000e+00 1.7985924866e+03 
2.5280193965e-05 5.0327536573e-01 2.4770336028e+03 
2.4680386652e-05 3.9120490066e-01 2.1537131802e+03 
1.4758076586e-04 4.4158720646e-01 2.4674651375e+03 
1.7952989174e-05 4.8687235150e-01 1.9257486115e+03 
1.6878058626e-05 5.1720412458e-01 2.3721808270e+03 
1.5686591586e-04 4.4549712302e-01 2.5972853358e+03 
2.9244173635e-05 4.2974498220e-01 2.0167989802e+03 
2.8073407949e-05 4.4118332147e-01 2.2984141034e+03 
1.4921055084e-05 5.3376461600e-01 2.3194330731e+03 
3.2443759325e-05 5.3474030320e-01 2.3255193690e+03 
5.3096396821e-04 4.4053925484e-01 2.4846496059e+03 
3.5887945926e-05 4.8582420843e-01 2.4019572029e+03 
5.3319249559e-06 1.0000000000e+00 1.5067220182e+03 
1.4929409334e-05 4.3797651469e-01 2.0059935584e+03 
8.8405379255e-06 5.4301949213e-01 2.4461908012e+03 
1.7160891038e-04 4.5983176948e-01 2.4358171112e+03 
1.2243216387e-05 1.0000000000e+00 1.7063158308e+03 
2.2369156923e-05 5.1088097402e-01 2.3192935288e+03 
1.0004800168e-04 4.5845492075e-01 2.3684947860e+03 
1.1456229329e-04 4.4902791766e-01 2.4115230272e+03 
2.8786123574e-05 4.6127145699e-01 1.9618678691e+03 
3.5395840051e-05 3.9222470333e-01 2.1100247653e+03 
6.8111558776e-05 3.6862280190e-01 2.2195433344e+03 
6.0779884837e-05 4.7115856992e-01 2.5456331503e+03 
8.9972292927e-06 5.6326397950e-01 2.3537533586e+03 
7.0511564870e-06 5.3560740841e-01 2.6862059765e+03 
2.8891278869e-05 5.0582004112e-01 2.5248866931e+03 
6.2682437095e-06 5.6172064992e-01 2.4863733328e+03 
8.1482455000e-05 4.5488080619e-01 2.3471601403e+03 
2.3399524909e-04 4.2816745901e-01 2.6058178420e+03 
1.8089021586e-04 4.1822064503e-01 2.6493951835e+03 
1.9843758706e-04 4.0578302994e-01 2.6335738884e+03 
1.1741137616e-05 1.0000000000e+00 9.2846393094e+02 
1.3692625045e-05 1.0000000000e+00 1.5319160982e+03 
6.3513030488e-05 3.6848542594e-01 2.2223016405e+03 
5.4941684309e-05 4.8095752632e-01 2.3682733634e+03 
4.3931592397e-05 3.7682819562e-01 2.1955151069e+03 
1.0599762453e-04 3.9240463039e-01 2.3381291568e+03 
4.5312422669e-05 3.7185910193e-01 2.2038245255e+03 
5.0934409599e-06 1.0000000000e+00 1.3985248014e+03 
2.2077164879e-04 4.4271485802e-01 2.5313845193e+03 
1.4565996872e-05 4.4990872683e-01 1.9806927280e+03 
1.3460919454e-05 4.9604609931e-01 1.9148887655e+03 
4.0944137735e-05 4.6465161419e-01 2.3838486236e+03 
1.2753860288e-05 5.3991845762e-01 2.3693983651e+03 
9.2154287523e-06 5.0966892956e-01 2.8100728235e+03 
1.1289005010e-05 1.0000000000e+00 1.7897887825e+03 
2.5431142058e-05 5.0895942342e-01 2.4387797694e+03 
5.9435476010e-06 1.0000000000e+00 1.6187643815e+03 
7.8681546149e-05 4.4616852740e-01 2.4206070077e+03 
3.7980280486e-05 4.7566323509e-01 2.3766230874e+03 
1.5831461351e-05 4.0092048963e-01 2.1695135317e+03 
6.4097884864e-05 4.6134199886e-01 2.4365283257e+03 
1.3421099452e-05 1.0000000000e+00 1.5334989509e+03 
7.3812557987e-06 4.2906530772e-01 2.0607905994e+03 
2.6400180159e-05 4.9908449808e-01 2.3855573945e+03 
1.7454219293e-04 4.1791317613e-01 2.5798060742e+03 
5.5647728210e-05 4.6099634933e-01 2.3927473493e+03 
1.4298357222e-04 4.2564568956e-01 2.5744676412e+03 
7.5273910944e-05 3.8776082093e-01 2.1255342579e+03 
4.3407028821e-05 4.0146606187e-01 2.2995173538e+03 
3.4635748051e-05 4.0717636038e-01 2.2631155687e+03 
2.2853640198e-05 4.3323725611e-01 2.0119954586e+03 
1.0383000730e-05 1.0000000000e+00 1.7028223330e+03 
8.4163418833e-06 5.5294067481e-01 2.5939361858e+03 
7.0757191140e-05 4.5583084670e-01 2.4590985546e+03 
5.4130196189e-06 1.0000000000e+00 1.4565536224e+03 
1.7782018071e-04 4.1860299993e-01 2.6043920889e+03 
9.5866609994e-06 5.5015502750e-01 1.8632545264e+03 
1.1836493707e-04 4.8126235186e-01 2.3977708721e+03 
4.8882735665e-05 4.8572606732e-01 1.9275978670e+03 
1.1047324368e-04 4.6386531451e-01 2.3909610595e+03 
3.3267445510e-05 3.8088375938e-01 2.1586816976e+03 
1.0285429832e-04 4.4952230722e-01 2.5159371832e+03 
1.4144157130e-05 5.3614796587e-01 2.4735792513e+03 
8.1079959974e-05 4.4316699687e-01 2.4291789786e+03 
1.0187165906e-04 3.8447570644e-01 2.2412933601e+03 
1.8892607429e-05 1.0000000000e+00 1.7423888599e+03 
1.4811749949e-05 1.0000000000e+00 1.6056176867e+03 
2.5931712388e-05 5.3827813262e-01 1.8722368804e+03 
3.6002473274e-05 4.1324756528e-01 2.0503326864e+03 
6.1803500436e-05 3.9034586529e-01 2.3339004615e+03 
2.3568235632e-05 5.0798566636e-01 2.3783995376e+03 
1.2315534397e-05 4.3029910071e-01 2.2072567389e+03 
5.5697123689e-05 4.7695150996e-01 2.4502924077e+03 
4.2469906692e-05 4.9106729007e-01 2.3726333129e+03 
1.3676534410e-05 5.6332869346e-01 2.3537462292e+03 
1.4079314890e-05 1.0000000000e+00 1.3802590860e+03 
4.2600634907e-05 5.1616940373e-01 2.3493021696e+03 
9.3217064175e-05 3.9347746242e-01 2.1018398848e+03 
5.0730904370e-05 4.6367221187e-01 2.3931238752e+03 
1.4435556907e-05 4.1820603471e-01 2.0496126998e+03 
7.3212718465e-05 3.7887883348e-01 2.1547140635e+03 
1.3785369383e-04 4.3880273384e-01 2.6608790842e+03 
1.5194668487e-04 4.3246632639e-01 2.5571368187e+03 
5.1387119433e-04 4.4684997916e-01 2.4606046163e+03 
5.1110010560e-05 4.6025012018e-01 2.3972300265e+03 
4.7151632512e-05 4.6641232178e-01 2.3879436600e+03 
8.2721470134e-05 4.6169500313e-01 2.5298536715e+03 
2.0273457815e-05 4.3561636397e-01 2.0057349632e+03 
1.6259937013e-05 5.4880236938e-01 2.2717366119e+03 
1.6583166927e-05 5.5572075179e-01 1.8581636343e+03 
2.8921233025e-05 4.2197645388e-01 2.2820378169e+03 
5.3177615593e-05 4.8024300732e-01 2.4823328099e+03 
1.8063059019e-05 4.4715143094e-01 1.9844539347e+03 
1.1317746199e-05 1.0000000000e+00 1.7871514353e+03 
4.4913838627e-05 4.8698316948e-01 2.3838646552e+03 
5.5484442534e-05 3.7789918931e-01 2.1789353906e+03 
6.5786634318e-06 5.3694113196e-01 2.6842440537e+03 
2.1900804696e-04 4.1391073169e-01 2.6448699986e+03 
2.5120602699e-04 1.0000000000e+00 4.0557951601e+02 
2.7361654027e-05 4.8673059988e-01 2.3545790663e+03 
5.4915826153e-05 4.7104275493e-01 2.5092951811e+03 
6.3649931602e-05 4.6069926343e-01 2.7164543285e+03 
9.4010353643e-05 4.5860279492e-01 2.4950642537e+03 
2.4946715056e-05 4.2736697076e-01 2.0230645411e+03 
2.9968779343e-05 5.2343751532e-01 2.3062553451e+03 
6.2142686681e-05 4.5894300579e-01 2.4238957348e+03 
1.2779758649e-04 4.7767625357e-01 2.3923631169e+03 
4.9110754751e-06 1.0000000000e+00 1.3446587065e+03 
1.0414562803e-05 1.0000000000e+00 1.5949108519e+03 
4.7573254327e-05 4.4398096441e-01 1.9899401335e+03 
2.1852452877e-05 4.7269431308e-01 1.9450151196e+03 
6.7770909776e-06 1.0000000000e+00 1.5141719754e+03 
3.4554996688e-05 4.8686353803e-01 2.3585485818e+03 
1.3581697701e-05 1.0000000000e+00 1.7464618280e+03 
6.1968659567e-06 1.0000000000e+00 1.7692014441e+03 
2.7678217193e-05 5.0645895376e-01 2.3149659917e+03 
6.6595122922e-05 4.6490259057e-01 2.4004585368e+03 
9.1407372064e-05 4.0370391267e-01 2.3423026220e+03 
1.8893274958e-05 5.1404439702e-01 2.3062837516e+03 
1.5798697112e-04 4.3011569198e-01 2.5296729340e+03 
1.0153171244e-05 5.3847988605e-01 2.3726660982e+03 
1.9206291418e-05 1.0000000000e+00 1.7523382008e+03 
6.9485172861e-05 4.5622782894e-01 2.4637340245e+03 
2.2388161040e-05 5.1868164127e-01 2.3388307215e+03 
1.0563364339e-04 3.7060591516e-01 2.1993671510e+03 
1.3523128989e-05 5.4158660893e-01 2.3096238778e+03 
2.8306758201e-05 4.2814464431e-01 2.0189417683e+03 
6.2295765510e-05 4.6843280235e-01 2.3855961788e+03 
2.2255036044e-04 4.2075960397e-01 2.6241998752e+03 
2.2127488676e-05 5.0768976401e-01 2.5392278829e+03 
7.5416849932e-06 5.5753722721e-01 2.3135258569e+03 
5.9169803131e-05 4.4643039814e-01 2.4038103522e+03 
2.6851357228e-05 5.1590044933e-01 2.3373578244e+03 
7.9022834074e-05 4.5212467252e-01 2.6876259906e+03 
1.0724197400e-04 4.4829390017e-01 2.4451473547e+03 
4.0438986711e-05 3.9239010132e-01 2.1058555553e+03 
5.0594809099e-05 4.8180996066e-01 2.4040282937e+03 
8.2959145702e-05 4.5196539171e-01 2.4904815304e+03 
1.3639861663e-04 4.3198193795e-01 2.5528059823e+03 
1.8094902479e-05 5.2134018016e-01 2.4080378913e+03 
1.0692139984e-04 4.4171253060e-01 2.4187051374e+03 
5.9098849767e-06 5.5430817024e-01 2.5354395216e+03 
1.1993747584e-05 1.0000000000e+00 1.7630854156e+03 
7.9597369422e-05 4.4648908784e-01 2.4514721153e+03 
1.8102173994e-05 5.2028603624e-01 2.4447994012e+03 
3.0494875716e-05 4.9124058223e-01 2.3562861650e+03 
1.0279609621e-04 4.8348789630e-01 2.4432656995e+03 
1.3305153830e-05 1.0000000000e+00 1.7921022947e+03 
3.3008936893e-05 4.8686907449e-01 2.3580913863e+03 
5.1950738239e-05 3.9121563431e-01 2.3046065090e+03 
1.5234883306e-05 5.4852070522e-01 2.3189566293e+03 
1.2733275808e-05 1.0000000000e+00 1.5699575996e+03 
3.1593399915e-05 4.8744586914e-01 2.3793053362e+03 
8.5962345854e-05 4.4217812312e-01 2.4666816783e+03 
6.6734850576e-05 4.6508525739e-01 2.4233779688e+03 
7.1391223812e-05 4.9501489776e-01 2.2230602306e+03 
4.7447301492e-05 4.7273263681e-01 2.4192178059e+03 
2.9194831469e-05 5.3076029565e-01 2.2540652958e+03 
1.4003472111e-04 4.2089321358e-01 2.6564380373e+03 
1.6493126659e-05 5.1180985674e-01 2.3286732465e+03 
7.6287556739e-05 4.7414736238e-01 2.4691566846e+03 
3.9026876914e-06 1.0000000000e+00 1.1832197635e+03 
4.2344264225e-05 4.7399357451e-01 2.3888889287e+03 
2.5317314743e-05 4.2434519339e-01 2.2811908615e+03 
1.2101174018e-05 1.0000000000e+00 1.6728367422e+03 
1.7006665388e-05 5.1952470075e-01 2.5052373824e+03 
2.4530292536e-05 5.0932851636e-01 2.3257378881e+03 
9.2668364142e-06 1.0000000000e+00 1.2298886316e+03 
9.4621213574e-05 4.4434707325e-01 2.5213819610e+03 
2.0206084537e-05 1.0000000000e+00 1.2275282603e+03 
7.4880285786e-06 1.0000000000e+00 1.4028473893e+03 
3.2747970674e-05 3.7778094646e-01 2.1852560050e+03 
3.9794878287e-05 4.0700003533e-01 2.0648669660e+03 
5.1316092613e-05 5.2290647309e-01 2.3970716786e+03 
1.9911146363e-05 5.1187367459e-01 2.3453726147e+03 
2.1575020988e-05 5.0840568327e-01 2.3766281648e+03 
1.3786524499e-05 5.5804773648e-01 2.5187347876e+03 
2.5266777394e-05 5.2440712031e-01 2.3593876571e+03 
9.0333084079e-05 1.0000000000e+00 3.0000000000e+02 
7.9475892178e-06 5.5400272537e-01 2.3529040077e+03 
8.8811006820e-05 4.1638880013e-01 2.3545017872e+03 
8.2132378359e-06 5.4824402931e-01 2.3879648685e+03 
3.4918175946e-05 5.0647919483e-01 2.4034909711e+03 
5.3439241251e-06 4.3770325982e-01 2.0190024453e+03 
1.4790569813e-04 4.5048506627e-01 2.4952243673e+03 
2.3479886121e-05 4.8431278582e-01 1.9305602013e+03 
1.2212692519e-05 5.0720105087e-01 2.8086059283e+03 
1.5010878499e-04 4.3730027325e-01 2.5470131695e+03 
8.2672760833e-05 4.4318675660e-01 2.4315849751e+03 
3.3821566860e-05 4.8487753774e-01 2.3882457730e+03 
4.8955221964e-05 3.9986498833e-01 2.3205247886e+03 
1.0265228047e-05 4.1843838931e-01 2.0867272226e+03 
5.2825535824e-06 1.0000000000e+00 1.7246191622e+03 
2.3496968865e-05 4.0418054583e-01 2.0830593993e+03 
1.3944563956e-05 4.5260861367e-01 1.9761198185e+03 
6.5954148536e-05 4.7376644520e-01 2.3690751414e+03 
1.0059962924e-05 1.0000000000e+00 1.6242666505e+03 
1.7125131105e-04 4.2189241704e-01 2.6036280184e+03 
1.0243868906e-05 5.5799355051e-01 2.4436770737e+03 
1.4744519897e-04 3.9119699682e-01 2.2921465693e+03 
5.7129160422e-05 4.7580627832e-01 1.9398533292e+03 
4.1539369443e-06 1.0000000000e+00 1.3594583306e+03 
4.4744965727e-06 1.0000000000e+00 4.2109064354e+02 
