# Supplementary material for: Atmospheric CO2 levels from 2.7 billion years ago inferred from micrometeorite oxidation
Source: Sci Adv. 2020 Jan 22;6(4):eaay4644. doi: 10.1126/sciadv.aay4644 (PMC6976288; doi:10.1126/sciadv.aay4644)
Supplement: Data file S1 [file aay4644_Data_file_S1.zip › co2_atmos_with_o2/co2_48/clean_results.dat]

Radius [m]       Fe Area [frac]    Max Temp [k]    
7.4035679344e-05 4.3969100659e-01 2.4289726494e+03 
6.4331905461e-06 1.0000000000e+00 1.4736598193e+03 
2.7051797281e-04 4.4569509187e-01 2.4218323343e+03 
2.4366507635e-05 3.9129959941e-01 2.0598466679e+03 
8.7792596648e-06 5.2511379450e-01 2.3444493009e+03 
5.5449328770e-05 4.4138551200e-01 2.4336603088e+03 
2.7015442304e-05 4.9201956144e-01 2.3599733638e+03 
3.8835400845e-05 4.6020244521e-01 2.6353048788e+03 
3.3928422335e-05 3.6652352788e-01 2.1235584673e+03 
2.6242919992e-05 4.8278457179e-01 1.9124732931e+03 
3.0782595767e-05 4.5931660180e-01 2.3692282319e+03 
3.7173600438e-05 3.8463709982e-01 2.0702066892e+03 
1.4638332602e-04 1.0000000000e+00 3.1964057819e+02 
8.6675347911e-06 5.3104518706e-01 2.5380024935e+03 
1.3082376758e-04 4.4247808148e-01 2.4517568932e+03 
3.7783180107e-05 4.6143292250e-01 1.9383622769e+03 
8.3207003411e-05 4.3520346253e-01 2.5308118521e+03 
1.5919905506e-05 4.2203119101e-01 1.9984500012e+03 
5.1524100089e-05 4.3065101724e-01 2.4083088609e+03 
6.1639330108e-06 1.0000000000e+00 1.3222705862e+03 
4.6129226633e-05 4.5455328677e-01 2.4113907444e+03 
2.5167823696e-05 4.7523408922e-01 1.9206486013e+03 
3.2980512485e-05 4.1409339153e-01 2.0109759506e+03 
1.0773718907e-04 1.0000000000e+00 1.5503114418e+03 
1.5295443306e-04 3.9644184441e-01 2.5748450562e+03 
5.9398994226e-05 3.8059945306e-01 2.1878489392e+03 
2.1200821357e-05 5.0727330299e-01 2.3335948046e+03 
1.3680534541e-04 4.0616233074e-01 2.5465926377e+03 
2.1993553278e-05 3.8142294270e-01 2.1192925675e+03 
1.1879737409e-04 4.4586286511e-01 2.5913799577e+03 
2.8006148355e-05 4.4789761047e-01 1.9560745644e+03 
2.2492755276e-05 4.9305895196e-01 2.5047273637e+03 
4.9195363350e-06 1.0000000000e+00 1.3985249036e+03 
1.0626396712e-04 4.5271879401e-01 2.3808191598e+03 
1.1628730386e-05 1.0000000000e+00 1.3690646351e+03 
1.1910500342e-05 1.0000000000e+00 1.4499687044e+03 
3.8838160703e-05 3.8946552454e-01 2.2264491786e+03 
1.4805220234e-05 5.2310224781e-01 2.6206907161e+03 
1.3750940406e-05 1.0000000000e+00 1.5976004832e+03 
8.4644209321e-05 4.4671700482e-01 2.4118194456e+03 
4.1951241158e-05 3.7893177445e-01 2.3061311748e+03 
3.7988163459e-05 4.9242400652e-01 1.9024939192e+03 
9.4123751549e-05 4.3772003851e-01 2.5101455722e+03 
6.0643836265e-05 4.0504817885e-01 2.0287559020e+03 
5.4105218223e-05 4.0142476962e-01 2.3095858608e+03 
2.9918599526e-05 4.5468646024e-01 2.3451326032e+03 
1.4996372181e-04 4.3994454869e-01 2.4638988260e+03 
9.6216644474e-06 1.0000000000e+00 1.5659261989e+03 
1.9352134004e-04 1.0000000000e+00 4.4863314229e+02 
2.3359152695e-05 1.0000000000e+00 3.2930446206e+02 
1.4879427374e-05 5.0416186111e-01 2.5763823450e+03 
3.2661435774e-05 3.7322411991e-01 2.2728093998e+03 
1.8775585679e-05 1.0000000000e+00 1.5531812621e+03 
1.2762741293e-04 3.7093966040e-01 2.1049745988e+03 
5.6532804444e-06 5.4239897966e-01 2.3331591210e+03 
8.5135897214e-05 3.7382351130e-01 2.1060131208e+03 
2.8396566142e-05 3.5767245550e-01 2.1742728104e+03 
3.9142934413e-05 3.5543932454e-01 2.1808034288e+03 
5.7033179626e-05 3.8468910150e-01 2.0757988523e+03 
2.3989623355e-05 4.8826876060e-01 2.4526655464e+03 
5.9198495654e-05 3.5094108331e-01 2.2610779897e+03 
4.3569272829e-05 4.7375198360e-01 2.3486624503e+03 
6.3339128085e-05 3.6138880084e-01 2.3116395639e+03 
1.3848352198e-05 5.4927141195e-01 1.8536679259e+03 
6.7376092599e-06 5.3630687226e-01 2.4033730512e+03 
2.1906816756e-05 3.7041844661e-01 2.1558235544e+03 
3.2766545349e-05 4.4675738940e-01 1.9577379566e+03 
3.4563479168e-05 4.7155160497e-01 2.4071891945e+03 
5.4828709493e-05 3.4273236354e-01 2.2340150667e+03 
1.3298010847e-05 1.0000000000e+00 1.7064432997e+03 
7.2984153837e-06 5.0402018614e-01 2.7501599029e+03 
1.5698129290e-04 4.0847743472e-01 2.5483317995e+03 
8.3650417478e-05 4.3734322282e-01 2.4953239920e+03 
4.7240689948e-05 1.0000000000e+00 1.6394873295e+03 
4.7447693420e-05 3.9593583783e-01 2.3306850091e+03 
7.2472501991e-05 4.3484664829e-01 2.5963060860e+03 
3.5588371617e-05 3.6502588836e-01 2.1302398586e+03 
1.1450214779e-04 4.3130214903e-01 2.4506096927e+03 
2.3606294472e-05 1.0000000000e+00 4.9812887911e+02 
7.7906522027e-06 5.3560164431e-01 2.2977308941e+03 
3.0285889355e-05 1.0000000000e+00 1.7295196889e+03 
1.8573151869e-05 1.0000000000e+00 9.7959708708e+02 
2.4630679249e-05 1.0000000000e+00 1.7979715584e+03 
2.3634032575e-05 4.9553094077e-01 1.8986431723e+03 
6.0850377459e-06 5.2786354892e-01 2.2710765521e+03 
2.8989550761e-05 4.7739018570e-01 1.9180170711e+03 
4.6571806364e-05 4.4806952303e-01 2.4077424503e+03 
7.6525469615e-05 4.7152311407e-01 2.4413911160e+03 
2.4983826587e-05 4.8263109370e-01 2.3757187218e+03 
2.3461754938e-04 1.0000000000e+00 1.1963298456e+03 
4.0364639472e-05 4.6168275849e-01 2.3785354322e+03 
2.9630613696e-05 4.9495908642e-01 2.3417761954e+03 
1.1768418897e-05 5.2351042520e-01 2.3614934586e+03 
2.1837663444e-04 3.8068942670e-01 2.6922036470e+03 
1.8504185633e-05 3.8855906314e-01 2.0704877054e+03 
9.6787852313e-06 5.9328053717e-01 1.8319767041e+03 
1.8653199812e-04 3.9194302403e-01 2.6568122705e+03 
1.2306363143e-05 4.8935628753e-01 1.9044256756e+03 
4.3814813025e-05 4.5215933492e-01 2.3772538896e+03 
3.0436490499e-05 3.9031490249e-01 2.2287539023e+03 
3.3964457493e-06 5.4074365979e-01 1.8576526517e+03 
2.1562697050e-04 1.0000000000e+00 3.1050054397e+02 
1.1331359475e-05 5.0156808803e-01 2.6734541675e+03 
9.0410005237e-05 4.2569077396e-01 2.4837767899e+03 
1.4765111176e-05 5.2352641374e-01 1.8730589642e+03 
1.0228981549e-04 4.4747909499e-01 2.4417429670e+03 
4.8396765222e-05 3.4690863118e-01 2.2003489428e+03 
6.3391423170e-05 4.4871237391e-01 2.4281787510e+03 
2.0345477883e-05 4.4761812940e-01 1.9565856212e+03 
5.4279633832e-06 1.0000000000e+00 1.2640028126e+03 
1.6131519249e-05 1.0000000000e+00 3.5925843865e+02 
1.4136931770e-05 4.9800024387e-01 2.3062454660e+03 
5.0401900798e-05 1.0000000000e+00 1.6696009493e+03 
5.9025683378e-06 5.4453341972e-01 2.3539535885e+03 
3.4193316585e-05 4.6045676650e-01 2.3827952338e+03 
3.8939483266e-06 1.0000000000e+00 6.1424935095e+02 
1.0462178027e-05 5.4161089781e-01 2.4614421529e+03 
2.9767844431e-05 3.5811417488e-01 2.1700320145e+03 
2.5195231588e-05 4.9452592259e-01 2.3752927528e+03 
5.4077916969e-06 5.4251454467e-01 2.4537011972e+03 
6.2947430910e-05 3.8986178817e-01 2.3652400844e+03 
7.2499648233e-06 5.4139864521e-01 2.3261554720e+03 
7.8821498385e-05 4.3756774395e-01 2.4177046650e+03 
7.2600349740e-05 4.8690177441e-01 2.3807802330e+03 
6.4697254971e-06 1.0000000000e+00 1.4544776086e+03 
1.3641373916e-04 4.0859441005e-01 2.5265119390e+03 
2.7035386436e-05 4.3566699052e-01 1.9779029525e+03 
8.8772419784e-05 3.7847528887e-01 2.0925007731e+03 
8.5681471722e-06 1.0000000000e+00 1.5194899575e+03 
2.9227570048e-06 1.0000000000e+00 1.0888550589e+03 
3.6451682324e-05 4.5807208009e-01 2.3760507807e+03 
2.6202717393e-05 5.1165722030e-01 1.8834573141e+03 
2.6830990503e-05 5.3305729183e-01 2.2829327480e+03 
2.7463223665e-05 4.1051856602e-01 2.2298782837e+03 
9.0198272923e-05 3.4509529393e-01 2.2359551541e+03 
4.2049385162e-05 4.7068220238e-01 2.4694987575e+03 
4.0533367368e-05 3.5481466962e-01 2.2667390736e+03 
6.2186253991e-05 4.8024738822e-01 2.4672107839e+03 
1.0505708584e-05 1.0000000000e+00 1.6929425997e+03 
4.0388775406e-05 4.7838175780e-01 2.5429901182e+03 
6.2315979631e-05 3.5757903388e-01 2.1616073449e+03 
1.2297335711e-04 4.1958075530e-01 2.4280853811e+03 
8.9256260096e-06 5.2763938976e-01 2.5451132224e+03 
7.2667944322e-05 4.3402842931e-01 2.4500800955e+03 
4.9134528669e-05 4.6678903673e-01 2.4991215331e+03 
5.9055951408e-05 4.3957344318e-01 1.9686790617e+03 
5.4634405487e-05 3.8634254852e-01 2.3626374682e+03 
7.0972784010e-05 4.3233816802e-01 2.4344515581e+03 
2.4644221270e-04 3.8641432830e-01 2.6115479731e+03 
1.6655136607e-05 4.3330878559e-01 1.9777344447e+03 
6.1813806667e-06 5.1865625766e-01 2.2677546402e+03 
3.3521582877e-05 3.6485640170e-01 2.2212247724e+03 
2.7996980693e-05 3.6661920331e-01 2.1906875891e+03 
3.4882255227e-05 3.9047037861e-01 2.3149916152e+03 
5.9644541286e-05 4.4431118492e-01 2.3762900595e+03 
3.4238016940e-05 4.7317764880e-01 2.5813663089e+03 
2.5783298838e-05 4.9309901930e-01 2.5519921707e+03 
2.7280089547e-05 5.7546123304e-01 1.8377995691e+03 
9.8119204015e-06 5.0460121894e-01 2.7096104571e+03 
5.5528613175e-05 1.0000000000e+00 1.7311094987e+03 
1.2489039093e-05 4.8391576469e-01 2.2411313014e+03 
3.2848714874e-05 4.4771619070e-01 1.9561320862e+03 
5.5448264876e-05 3.5414591750e-01 2.1759196484e+03 
1.4166100591e-04 4.2204685019e-01 2.4268412300e+03 
3.3547018275e-05 5.0696445518e-01 1.8874040871e+03 
4.3533682392e-05 4.8824877740e-01 2.3900142279e+03 
2.8811060413e-05 1.0000000000e+00 1.7709900687e+03 
8.8937869495e-05 4.3452340064e-01 2.2794705239e+03 
5.0084002387e-05 4.5799244995e-01 2.4162504219e+03 
3.2058753259e-05 4.8550320122e-01 2.3181299927e+03 
6.6340458930e-05 4.5352912035e-01 2.3861676283e+03 
3.8605861445e-05 4.6675656203e-01 2.4350193422e+03 
1.9387629052e-05 5.0224321562e-01 2.5018750710e+03 
1.9481630450e-05 4.9025714160e-01 2.3702353276e+03 
2.7739247751e-05 4.9711926921e-01 2.2746381568e+03 
1.7614934612e-04 4.0421456216e-01 2.5449979954e+03 
2.7845711095e-05 5.0032047234e-01 2.3515255606e+03 
5.6286866970e-05 4.5619414256e-01 2.3825625029e+03 
8.7890321473e-06 1.0000000000e+00 1.4697973865e+03 
2.4756771104e-05 4.1599050614e-01 2.0059357763e+03 
9.2793016296e-05 4.2727842102e-01 2.4075377924e+03 
8.8049519096e-05 4.3741230938e-01 2.3886430319e+03 
3.6548427609e-06 1.0000000000e+00 1.5087156300e+03 
3.1141662609e-05 4.8122603594e-01 2.4070756319e+03 
1.1189393305e-04 4.2231638445e-01 2.5336271722e+03 
1.0276918320e-05 1.0000000000e+00 1.4128577183e+03 
1.6428623369e-05 5.4458929986e-01 2.4411130183e+03 
5.1894208308e-05 3.4985644367e-01 2.1985021109e+03 
1.3538823889e-05 5.2729166046e-01 2.2692129541e+03 
1.6520071681e-05 1.0000000000e+00 1.4864139130e+03 
5.0524785090e-06 1.0000000000e+00 1.0348177979e+03 
5.0739830042e-05 3.7391005619e-01 2.1398841024e+03 
1.1789881627e-04 4.2814702795e-01 2.5612871724e+03 
4.1375108315e-05 4.7993628891e-01 2.6731015825e+03 
2.9814928088e-04 4.2575897678e-01 2.4596409433e+03 
5.0909763004e-06 5.4290246807e-01 2.4517862052e+03 
5.8422950939e-06 5.4337574727e-01 2.3431245804e+03 
2.8055071422e-05 1.0000000000e+00 1.5097466398e+03 
1.2316982239e-05 1.0000000000e+00 1.7552634826e+03 
1.0441155017e-05 1.0000000000e+00 1.7308835399e+03 
1.4647787281e-04 4.3974419151e-01 2.4260715135e+03 
8.7275486693e-06 1.0000000000e+00 1.6915081589e+03 
1.3356496286e-05 4.1326778019e-01 2.0352459997e+03 
1.4887796111e-04 4.3170397134e-01 2.5344575123e+03 
1.9185694912e-05 5.0051596986e-01 2.3628907847e+03 
1.5952266105e-05 4.0708206056e-01 2.0297615793e+03 
3.5290619659e-04 3.4894447094e-01 2.7069601328e+03 
1.5298213151e-05 1.0000000000e+00 1.6899602083e+03 
1.2114801499e-05 1.0000000000e+00 1.7969586908e+03 
3.2465707352e-05 4.3103291935e-01 2.2912285111e+03 
3.3872552267e-05 4.8380369570e-01 2.4785748324e+03 
2.8864968538e-05 4.7125942968e-01 2.3487801429e+03 
6.0598984253e-05 3.5143432526e-01 2.2800460614e+03 
3.0107491311e-05 3.6109004343e-01 2.1539141673e+03 
1.2350098708e-05 1.0000000000e+00 1.6758949907e+03 
3.4490513674e-04 3.8044337688e-01 2.6505525817e+03 
4.3058530699e-05 3.5475654459e-01 2.1639503311e+03 
7.4191295859e-06 5.2510282065e-01 2.6574162057e+03 
8.3586019491e-05 4.2664413491e-01 2.4894318005e+03 
6.0653533884e-05 4.0046878934e-01 2.0384764648e+03 
1.0160173644e-05 1.0000000000e+00 1.5356934492e+03 
4.1454290067e-05 4.5643390948e-01 1.9429537483e+03 
2.4886886992e-05 3.8172453400e-01 2.0831488768e+03 
9.7094345338e-05 4.3245690993e-01 2.5127265767e+03 
9.0680737620e-05 4.3741504569e-01 2.4112120734e+03 
1.5827503648e-05 5.0762517199e-01 2.4204298705e+03 
3.8970870054e-05 4.7716652034e-01 1.9188200508e+03 
2.2773115136e-04 3.7084694394e-01 2.6511489292e+03 
1.2284442738e-04 4.5358176137e-01 2.3963045101e+03 
1.2667619528e-05 5.4479609149e-01 2.3494716996e+03 
1.5220925100e-05 5.4571017756e-01 2.4199156627e+03 
9.1004964663e-05 3.9626234493e-01 2.0445210846e+03 
5.0493241733e-06 1.0000000000e+00 1.2884211285e+03 
1.2207525666e-05 4.8925747969e-01 2.7843065006e+03 
1.8772474749e-05 3.9186262217e-01 2.2087555057e+03 
9.2883651225e-05 4.4664628694e-01 2.4809481143e+03 
1.4776396191e-05 1.0000000000e+00 1.5575878413e+03 
9.2894133090e-06 5.3834562915e-01 2.4052967580e+03 
5.4599423943e-05 1.0000000000e+00 3.0000000000e+02 
5.2827651695e-05 4.3130326662e-01 2.4111939453e+03 
2.2368188798e-04 4.4566387699e-01 2.4706951894e+03 
2.3911265287e-05 3.7240605609e-01 2.1304084828e+03 
1.7741617189e-05 1.0000000000e+00 1.7208046837e+03 
5.6592750495e-05 4.4726298329e-01 2.5956883456e+03 
6.0127208386e-05 3.6461235410e-01 2.2645515170e+03 
9.5854908474e-05 1.0000000000e+00 3.1391181352e+02 
3.9084725338e-05 4.6919728668e-01 2.4306806682e+03 
2.8563358215e-05 4.9314358167e-01 2.3999039775e+03 
2.9177940011e-06 1.0000000000e+00 1.2332484786e+03 
3.2995132459e-04 3.4887797699e-01 2.7100878430e+03 
2.3932877083e-05 5.0491448592e-01 2.3433947742e+03 
2.0896749788e-05 4.9105366985e-01 2.3958092868e+03 
4.5387749743e-05 3.5579094861e-01 2.1807601647e+03 
2.7230705400e-05 4.8445383909e-01 2.3719349124e+03 
9.0413066394e-05 4.3512151530e-01 2.4660880999e+03 
9.2926153884e-06 5.4613198966e-01 2.3962107484e+03 
9.3690041739e-05 4.2529937646e-01 2.5828655298e+03 
3.7347889446e-05 4.7404960114e-01 2.3933786467e+03 
4.5215441886e-05 3.6026844412e-01 2.1661929037e+03 
1.8220180734e-05 3.9238778952e-01 2.0945067545e+03 
3.8675016760e-05 4.7125802454e-01 2.4426901557e+03 
7.2003202330e-05 4.3363666033e-01 2.4557854875e+03 
4.8219067393e-05 3.4363860147e-01 2.2490981151e+03 
6.2287263807e-05 4.2436219470e-01 1.9983464865e+03 
4.7197836650e-05 4.5638596138e-01 2.4988738175e+03 
6.9653044093e-05 4.4899719055e-01 2.4267347675e+03 
3.7343583505e-05 1.0000000000e+00 1.7075623384e+03 
5.3809829476e-05 4.4833680814e-01 2.4501602371e+03 
1.5471769171e-05 1.0000000000e+00 1.3538611103e+03 
5.2849051039e-06 5.4043874891e-01 2.5545149162e+03 
7.6592316479e-06 5.1855593313e-01 2.2677473199e+03 
3.8880894626e-06 1.0000000000e+00 1.3973644531e+03 
1.0380557750e-05 1.0000000000e+00 1.6926381461e+03 
1.1421406442e-04 3.8150647173e-01 2.0772747556e+03 
1.2296211683e-05 1.0000000000e+00 1.7939388569e+03 
8.0353557776e-05 4.3113176678e-01 2.4327555869e+03 
1.8095755402e-05 5.0806291421e-01 2.2799481889e+03 
5.3564433920e-05 4.6653769546e-01 2.4138199183e+03 
3.5117196146e-05 1.0000000000e+00 1.7374946825e+03 
2.2486914771e-04 3.8515251869e-01 2.6129821823e+03 
2.7752420331e-05 4.7109185357e-01 2.3598904397e+03 
9.6130407189e-06 5.3603744952e-01 2.3720564075e+03 
2.2134380209e-04 3.8994441729e-01 2.6380809910e+03 
7.2676196329e-05 4.3666032355e-01 2.4059594941e+03 
4.1953497915e-05 1.0000000000e+00 3.0157831629e+02 
9.9316884415e-05 3.6390608454e-01 2.2017356760e+03 
2.4051722572e-05 1.0000000000e+00 1.7478438648e+03 
1.0389392334e-05 5.2881226340e-01 2.2885324377e+03 
7.2641565589e-05 4.3713638050e-01 2.5678804518e+03 
4.2095025824e-05 4.7160396551e-01 2.4019236691e+03 
1.4300253259e-04 4.1867708413e-01 2.3794268820e+03 
3.1025408623e-05 4.7780702753e-01 2.5004107161e+03 
6.7859389050e-06 5.4614993108e-01 2.3629749063e+03 
7.3083944605e-05 4.3252530466e-01 2.4421558039e+03 
1.7371728515e-05 5.2539333219e-01 2.4072993349e+03 
7.8415174755e-05 4.6943596734e-01 2.4446436877e+03 
2.7663581092e-04 3.6891851264e-01 2.6632749758e+03 
8.0420687716e-05 5.3703039843e-01 2.2663569229e+03 
1.7311576416e-05 1.0000000000e+00 6.1375981398e+02 
1.4718296650e-05 5.0837711821e-01 2.7420346587e+03 
1.2596250243e-05 5.1316392682e-01 2.3919539056e+03 
2.0390809984e-05 4.9791147684e-01 2.4615782393e+03 
2.8386582622e-05 3.7302514601e-01 2.1214279578e+03 
5.5664364493e-05 3.6061178935e-01 2.2889963315e+03 
4.9473803774e-05 4.0579036923e-01 2.0764728180e+03 
7.6242427582e-05 4.4202098869e-01 2.3658259539e+03 
1.9132591716e-05 1.0000000000e+00 1.7565201975e+03 
6.6014057817e-05 4.5694173978e-01 2.3511469915e+03 
1.5169709066e-05 5.3006200442e-01 2.4669200663e+03 
3.8247090173e-05 3.4897068701e-01 2.2233023558e+03 
6.5483951980e-06 5.2207283096e-01 2.2667450728e+03 
2.5760470289e-05 4.9696671076e-01 2.3074644128e+03 
3.7750994346e-04 1.0000000000e+00 3.0245234223e+02 
2.5532170652e-05 4.7660904458e-01 2.3725280987e+03 
4.1444442948e-05 4.7230424086e-01 2.4629276809e+03 
3.9136857434e-05 3.6964348695e-01 2.1091879407e+03 
6.6140271295e-06 1.0000000000e+00 1.7391119687e+03 
1.4075236457e-04 4.0200702241e-01 2.5702428312e+03 
7.3063589148e-05 4.5430123268e-01 2.4858998922e+03 
6.4408755175e-05 4.1937283020e-01 2.3865939950e+03 
3.9444156550e-06 1.0000000000e+00 1.6434055617e+03 
1.1075124315e-04 4.2480105058e-01 2.5362269057e+03 
2.9256317783e-05 4.0675565840e-01 2.0266157900e+03 
4.9009302439e-05 4.6936969767e-01 2.5000735906e+03 
7.2335794256e-06 5.1973108682e-01 2.2802183973e+03 
2.5474756153e-05 3.6304785468e-01 2.1843983378e+03 
8.8044626520e-06 1.0000000000e+00 1.7786764157e+03 
1.0359559543e-04 4.3499788820e-01 2.4106957204e+03 
6.5490338665e-06 1.0000000000e+00 1.4533168693e+03 
6.4208764681e-05 3.9822969755e-01 2.3574380745e+03 
6.2240242623e-05 3.6095048686e-01 2.1361977451e+03 
3.7023714736e-05 3.7499983968e-01 2.0995500034e+03 
1.0916262716e-05 5.4091470711e-01 2.5444479438e+03 
4.5303151257e-05 4.0564120462e-01 2.3492917145e+03 
2.8383931996e-05 3.7736495229e-01 2.1162172974e+03 
2.8013924113e-05 4.9964588901e-01 2.2657734042e+03 
1.2722795212e-04 4.1896792311e-01 2.4294890092e+03 
1.1909763582e-04 4.1612967797e-01 2.5677739390e+03 
3.4293677146e-05 3.7076633745e-01 2.1521122153e+03 
4.7597223730e-05 4.7955531021e-01 2.3670703946e+03 
4.9924976667e-05 4.8062450493e-01 2.4348911247e+03 
3.8959153505e-05 3.8123169404e-01 2.0807906957e+03 
2.4921961011e-05 4.9421601769e-01 2.4986998054e+03 
1.4588744735e-04 4.1099914980e-01 2.5209659368e+03 
6.1560235147e-05 1.0000000000e+00 3.0000000000e+02 
2.5466302614e-05 4.6309933330e-01 1.9344941510e+03 
1.2327275294e-05 1.0000000000e+00 1.7198415039e+03 
2.3301637345e-04 4.0761181468e-01 2.3794807167e+03 
7.7402359203e-06 1.0000000000e+00 1.6950046449e+03 
2.1258831624e-04 3.8282753759e-01 2.6707821599e+03 
6.1811781996e-06 5.2918309215e-01 2.2759600338e+03 
1.1411012081e-05 1.0000000000e+00 1.4326447986e+03 
3.7470218057e-05 3.5174241522e-01 2.1906385709e+03 
4.5880633669e-05 4.5708602315e-01 2.3905375823e+03 
3.6567619786e-05 3.5673563651e-01 2.2193209367e+03 
3.4007700923e-05 4.4003403642e-01 2.3020390945e+03 
2.1241453941e-04 3.9267054265e-01 2.3268266451e+03 
3.9909331809e-05 4.7354818663e-01 2.3548364053e+03 
2.3155254905e-05 5.2766957589e-01 2.3987635018e+03 
5.6783286304e-05 4.4630482540e-01 2.3955771879e+03 
8.8619451381e-06 1.0000000000e+00 1.7864773003e+03 
1.9119196925e-05 4.1762135802e-01 2.0057696451e+03 
3.9365497091e-06 1.0000000000e+00 1.2487960007e+03 
5.3716695132e-06 1.0000000000e+00 1.2606647838e+03 
7.7085947380e-05 4.0456596975e-01 2.0355698258e+03 
8.1444406460e-05 3.9578211544e-01 2.3652799191e+03 
3.7014509339e-05 4.5824184216e-01 2.3908242991e+03 
1.5912141108e-05 5.3364091851e-01 2.2889764109e+03 
2.7912535711e-05 1.0000000000e+00 1.5021692417e+03 
6.2853014437e-06 4.1463294178e-01 2.1497839411e+03 
9.2579041715e-06 5.3857124673e-01 2.3111803593e+03 
1.2155746708e-05 5.3123735410e-01 2.6161237800e+03 
8.1701282500e-06 5.4456353143e-01 2.4571200979e+03 
8.5461209973e-06 1.0000000000e+00 1.7015103918e+03 
2.3804812535e-05 5.0561905489e-01 2.4444867919e+03 
1.3682597033e-05 4.8996098358e-01 1.9033742576e+03 
2.1021075718e-05 5.0173020057e-01 2.3928234078e+03 
1.4884569422e-04 1.0000000000e+00 3.0000000000e+02 
2.9914919814e-05 3.9757503981e-01 2.0436269231e+03 
4.6910461584e-05 4.0455406961e-01 2.0307605479e+03 
1.7228233316e-05 1.0000000000e+00 1.6323760852e+03 
1.4988523194e-05 5.4328960979e-01 2.3364922292e+03 
4.5898560857e-05 4.6562311259e-01 2.4391849780e+03 
2.6776822548e-05 4.8804367535e-01 2.3222030204e+03 
7.8978099064e-06 1.0000000000e+00 1.6907753113e+03 
3.6062320797e-05 4.6953786193e-01 2.5433380746e+03 
5.9901697015e-05 4.2653671350e-01 2.3975013645e+03 
3.4137965449e-05 3.7657578802e-01 2.1378183267e+03 
1.1079354327e-04 4.1447098787e-01 2.5117228292e+03 
1.9459450672e-04 4.1621679093e-01 2.4261115107e+03 
2.0202436452e-05 5.0302456745e-01 2.3952456222e+03 
1.8579189397e-05 5.1153644259e-01 2.4581439971e+03 
1.3930857439e-05 5.0479456239e-01 2.3239178140e+03 
7.6950596020e-06 5.2546792686e-01 2.6571002029e+03 
5.7472820716e-05 3.5581950074e-01 2.1986541505e+03 
3.9122184590e-05 4.8913180211e-01 2.3924339851e+03 
7.3323401136e-05 4.2843369275e-01 2.4181423593e+03 
1.2488976533e-05 5.0473657965e-01 2.3039218534e+03 
1.4671991842e-05 5.2138198351e-01 2.2669607630e+03 
1.7290901362e-05 1.0000000000e+00 1.3146979225e+03 
1.2115869662e-05 1.0000000000e+00 1.7494289759e+03 
2.3183552820e-04 3.6049727272e-01 2.3029216321e+03 
4.1999900833e-04 3.8737443056e-01 2.6064423669e+03 
1.4992000576e-05 1.0000000000e+00 1.1146948352e+03 
4.8586464449e-06 1.0000000000e+00 1.3231800568e+03 
8.9584245096e-05 4.0676194601e-01 2.3577143689e+03 
2.7605914190e-05 4.4896892677e-01 2.3403351663e+03 
7.8971587670e-06 5.2618956798e-01 2.5909658654e+03 
3.5932962961e-05 3.8202313588e-01 2.0855857041e+03 
1.8161204434e-05 1.0000000000e+00 6.6362140179e+02 
8.6839498774e-05 4.7715988031e-01 2.4025426693e+03 
7.7595145313e-06 1.0000000000e+00 1.5260672824e+03 
6.6896238511e-06 5.4592975525e-01 2.4079210065e+03 
5.5924475392e-05 4.7053524223e-01 2.3999241100e+03 
1.0785679480e-04 4.1780569951e-01 2.4998983663e+03 
9.9126112328e-05 4.3256243495e-01 2.5609863923e+03 
2.8355086483e-05 4.7667993406e-01 2.3937446082e+03 
6.8853201412e-06 5.2237223118e-01 2.6699459528e+03 
9.1175349692e-05 4.2114998060e-01 2.4720495638e+03 
8.1182500627e-05 4.3232948734e-01 2.4724491066e+03 
5.2494673725e-05 4.2463936476e-01 2.3701112014e+03 
1.3442584119e-04 4.4156677451e-01 2.3844594459e+03 
4.8340156819e-05 3.5809284889e-01 2.1481905763e+03 
3.3045864884e-05 4.7065410697e-01 2.4029786290e+03 
4.4418556619e-05 4.9719462243e-01 2.3054455442e+03 
5.2851615174e-05 3.8186223880e-01 2.3507253696e+03 
3.6665655774e-05 4.2978132449e-01 2.3420173781e+03 
5.7872516280e-05 4.5090279198e-01 2.6997567372e+03 
7.3322227691e-05 4.3647465438e-01 2.4296444351e+03 
5.2158812941e-05 3.7497259023e-01 2.0958133565e+03 
4.4096123543e-05 3.8029519459e-01 2.2055500329e+03 
3.6592863670e-05 4.6257940467e-01 2.3960409362e+03 
2.2184217058e-05 1.0000000000e+00 1.6735524983e+03 
9.8714552527e-05 4.2585240858e-01 2.5086660297e+03 
2.0589541510e-05 3.8665027507e-01 2.0742275476e+03 
5.4026560150e-05 3.5289553333e-01 2.1620634830e+03 
1.6768864403e-05 4.7796785988e-01 2.3168957967e+03 
7.4692428142e-06 5.6987983758e-01 1.8390530164e+03 
3.5897612258e-06 1.0000000000e+00 1.3139499789e+03 
1.0144287371e-04 3.8201920631e-01 2.3479312677e+03 
4.9750910254e-05 3.8537576619e-01 2.3415477847e+03 
1.9028773813e-04 4.0482631818e-01 2.6093102171e+03 
7.6297669288e-05 1.0000000000e+00 3.4926946935e+02 
3.6847164551e-05 4.7348764017e-01 2.4436630240e+03 
3.2436925784e-05 3.6394615688e-01 2.2419252912e+03 
2.6436201366e-05 3.7878048054e-01 2.0929653674e+03 
1.3259044947e-05 1.0000000000e+00 1.7648714629e+03 
6.2127285238e-06 5.3969163330e-01 2.5485735601e+03 
7.5093723775e-05 4.4397681090e-01 2.4981910067e+03 
2.3963554005e-05 4.2793574492e-01 1.9860871948e+03 
5.8592718618e-05 3.5365439438e-01 2.3100413602e+03 
1.1927333141e-04 3.8070498705e-01 2.3374195331e+03 
1.2024120119e-04 4.0879013939e-01 2.6446305690e+03 
1.2701865534e-04 4.3646658532e-01 2.4209224857e+03 
1.5068835014e-05 5.0958352189e-01 2.4020396816e+03 
9.7230388014e-06 5.3884597057e-01 2.3142948920e+03 
6.6104572837e-05 3.9617717718e-01 2.3788906153e+03 
7.6074410767e-05 4.3313426072e-01 2.4687044738e+03 
1.4018625901e-05 4.9827496537e-01 2.3275306539e+03 
8.2290074204e-05 3.9734404810e-01 2.0456647660e+03 
5.8819529816e-06 1.0000000000e+00 1.1248234674e+03 
3.4407879194e-05 4.8117396945e-01 2.3558181011e+03 
8.0826056642e-06 1.0000000000e+00 1.4693862144e+03 
9.1757183346e-05 4.1062934362e-01 2.3426804476e+03 
2.5578612968e-06 1.0000000000e+00 1.1410871102e+03 
1.8312485962e-05 3.8025171257e-01 2.1479704087e+03 
7.6526922584e-05 4.6999897737e-01 2.3573006845e+03 
4.6118088590e-05 4.8021277666e-01 2.3318667597e+03 
7.2759298933e-05 4.3371336502e-01 2.4847179521e+03 
2.1921926689e-04 4.1864811289e-01 2.4494778857e+03 
3.1507806158e-04 3.4222269348e-01 2.7394099399e+03 
4.5310386638e-05 3.4741184354e-01 2.2646279669e+03 
3.5054782104e-05 4.8135986781e-01 2.4389680994e+03 
3.3074697591e-05 4.8058766466e-01 2.4298381102e+03 
2.0999004705e-05 1.0000000000e+00 1.7220989918e+03 
6.0857023515e-05 4.5720050332e-01 2.5721715156e+03 
2.2346743714e-05 5.1616338970e-01 2.6943666722e+03 
1.0493568781e-05 1.0000000000e+00 1.6486365618e+03 
6.9673156502e-05 4.5325072175e-01 2.3592635910e+03 
2.7274279064e-04 3.8955026367e-01 2.6713258464e+03 
1.0879098063e-04 4.1714358726e-01 2.5535536476e+03 
1.9210922501e-05 4.0146571634e-01 2.0395647005e+03 
9.9027576921e-05 4.6647184863e-01 2.3687173759e+03 
5.7053409011e-06 5.3600511348e-01 2.5828215369e+03 
1.4832604245e-04 4.3642703590e-01 2.4521884160e+03 
4.0027915896e-05 3.6355509297e-01 2.1279178995e+03 
1.2333926611e-05 5.2527091472e-01 2.3322300724e+03 
6.2677165720e-06 5.3483268884e-01 2.2952570730e+03 
2.8725539602e-05 4.2336362097e-01 2.1705833127e+03 
1.1214944545e-05 5.1575782018e-01 2.3697714351e+03 
2.9361810788e-05 5.1512523764e-01 2.4980904958e+03 
9.2565604013e-05 3.6867019382e-01 2.3435397052e+03 
8.6934726074e-05 4.2555672479e-01 2.4536234004e+03 
5.1812527905e-05 4.6148842836e-01 2.5359148775e+03 
1.8858838571e-05 4.8907121486e-01 2.3297331597e+03 
2.1638053359e-05 4.1553207011e-01 2.0082055982e+03 
8.7734262956e-05 3.6070334386e-01 2.1360969475e+03 
9.5773882401e-05 4.4713406523e-01 2.4520845930e+03 
4.0321415535e-05 3.6428597003e-01 2.1280698351e+03 
5.7230485385e-05 4.4766846108e-01 2.4713297052e+03 
