# Supplementary material for: Atmospheric CO2 levels from 2.7 billion years ago inferred from micrometeorite oxidation
Source: Sci Adv. 2020 Jan 22;6(4):eaay4644. doi: 10.1126/sciadv.aay4644 (PMC6976288; doi:10.1126/sciadv.aay4644)
Supplement: Data file S1 [file aay4644_Data_file_S1.zip › co2_atmos_with_o2/co2_51/clean_results.dat]

Radius [m]       Fe Area [frac]    Max Temp [k]    
8.0303462344e-05 3.5279417604e-01 2.3666050597e+03 
1.7775026102e-05 5.0266098960e-01 2.3861453316e+03 
3.0788964875e-05 4.6948776533e-01 2.3903490051e+03 
7.7614054047e-05 4.0173958432e-01 2.4312363136e+03 
1.0816320805e-05 4.9907576993e-01 2.3140341479e+03 
4.0615067004e-05 3.8358091748e-01 2.0324352234e+03 
1.1646110638e-04 3.8772121196e-01 2.6357287905e+03 
3.3864431401e-05 4.6286249180e-01 2.4786700021e+03 
6.0265008292e-06 1.0000000000e+00 1.8019045834e+03 
4.1088908521e-05 3.2584340034e-01 2.1990201541e+03 
9.1965619828e-05 4.2122391080e-01 2.4688073296e+03 
1.1077631365e-05 4.6698660403e-01 2.8363878623e+03 
7.8432108178e-06 5.2842894210e-01 2.4157396269e+03 
3.4322510493e-04 4.1247318288e-01 2.4857046488e+03 
3.3949807340e-05 3.8507958591e-01 2.2575542454e+03 
7.2920553779e-06 1.0000000000e+00 1.6598166609e+03 
1.6775508921e-05 4.9337907071e-01 2.4317413190e+03 
3.5878520362e-05 4.3716560098e-01 2.3723065482e+03 
3.9561237090e-05 3.5328627575e-01 2.1083007864e+03 
5.2866343027e-05 4.3231412964e-01 2.4169170135e+03 
4.9151486788e-06 4.9656943725e-01 1.8814885124e+03 
1.7572184768e-05 1.0000000000e+00 1.7858304144e+03 
1.2414640017e-05 1.0000000000e+00 1.2026296184e+03 
2.0401310249e-05 4.7270923437e-01 2.3829301070e+03 
4.1468832428e-05 4.5135048344e-01 2.4908153850e+03 
7.3332391756e-05 3.4052739750e-01 2.1793500499e+03 
5.0227195374e-06 5.2946537418e-01 2.3744116100e+03 
4.5796987069e-05 4.4757567107e-01 2.3705039903e+03 
2.3427050957e-05 3.5868885302e-01 2.0893521132e+03 
7.1834378310e-05 5.0917471276e-01 2.3752618466e+03 
1.6306924208e-05 1.0000000000e+00 1.7761539871e+03 
3.5704374937e-06 1.0000000000e+00 1.2435716058e+03 
6.7888962526e-05 3.1609324083e-01 2.2560906279e+03 
6.3794964146e-06 4.7791911860e-01 1.9005599511e+03 
4.0445238577e-05 4.2877587492e-01 1.9607271171e+03 
6.4447637883e-06 5.1750668528e-01 2.3045731506e+03 
3.3301154502e-05 1.0000000000e+00 1.6730158702e+03 
3.9336601633e-04 1.0000000000e+00 3.5255973493e+02 
4.5862080892e-05 3.1746076015e-01 2.2483141581e+03 
1.5154794617e-05 4.7459646172e-01 2.3160016565e+03 
5.3227886898e-05 1.0000000000e+00 1.7697413546e+03 
1.0089561329e-05 1.0000000000e+00 1.5929239509e+03 
3.5088455054e-05 3.2947275785e-01 2.2388976703e+03 
4.1259786678e-05 3.3945173379e-01 2.1371282842e+03 
1.6340743398e-05 4.7328377282e-01 1.9056333955e+03 
1.1959058364e-04 3.9779796396e-01 2.4297038925e+03 
7.4386909085e-06 1.0000000000e+00 1.3463868957e+03 
3.9643716430e-05 3.8803686394e-01 2.2907187097e+03 
4.6014355458e-05 4.7885185162e-01 2.4160701700e+03 
1.1396979475e-04 3.9925987874e-01 2.4590660880e+03 
5.6922484735e-05 4.4282981475e-01 2.4324643666e+03 
1.4831970596e-05 1.0000000000e+00 1.3636380029e+03 
8.2888798334e-06 1.0000000000e+00 1.6699300627e+03 
3.5053424254e-05 4.8689271213e-01 1.8922602440e+03 
4.0463973878e-06 1.0000000000e+00 1.5702848663e+03 
7.3312597887e-06 5.0733309612e-01 2.2742033997e+03 
1.2385184383e-04 3.6104287589e-01 2.3778786494e+03 
2.8402835838e-05 4.6943398394e-01 2.3879568895e+03 
5.2050133031e-06 5.2736973919e-01 2.3574375853e+03 
1.3120749029e-04 1.0000000000e+00 7.0114554337e+02 
1.1606655893e-05 5.6692976233e-01 1.8377162572e+03 
1.3376977831e-04 3.8893396406e-01 2.5746898955e+03 
3.1129110439e-05 4.7488051400e-01 2.4271074361e+03 
1.0896391389e-04 4.0392478432e-01 2.4946422082e+03 
6.7709889506e-06 4.8689938513e-01 2.2641024409e+03 
5.5183639572e-05 3.1859064688e-01 2.2256228829e+03 
1.7369519544e-05 4.6975787582e-01 2.3458525090e+03 
2.1408542415e-04 3.4968095927e-01 2.6781112372e+03 
5.0315905852e-05 4.2829900669e-01 2.4020321865e+03 
1.1424449995e-04 3.9596039831e-01 2.4681961454e+03 
4.9564460273e-06 1.0000000000e+00 1.3832326839e+03 
3.2374718419e-05 4.4095369966e-01 2.6674957693e+03 
4.0106407163e-05 3.5974273878e-01 2.3149036593e+03 
1.0326325020e-05 5.4223645670e-01 1.8504705008e+03 
2.8663937359e-05 4.7070567118e-01 1.9075352160e+03 
4.0648266472e-05 5.9461815957e-01 1.8274398484e+03 
5.4537790166e-06 5.2082856857e-01 2.5728793169e+03 
9.1882167864e-05 3.2544545536e-01 2.2183922633e+03 
3.6397934797e-05 4.5837829644e-01 2.4112017743e+03 
9.3919951262e-06 5.1912083874e-01 2.3701843226e+03 
3.3798469869e-05 3.5166243427e-01 2.1049997128e+03 
2.4092569592e-05 4.2388502428e-01 1.9663038969e+03 
1.3340573538e-05 5.5565836909e-01 1.8427776147e+03 
4.1270154177e-06 1.0000000000e+00 1.3595980239e+03 
1.1236351091e-04 3.7577110818e-01 2.3869077047e+03 
3.0389267682e-05 4.6548758189e-01 2.3910941655e+03 
1.9659159449e-04 3.8525835630e-01 2.5521558120e+03 
7.5758576613e-05 3.3285456063e-01 2.1687923589e+03 
4.3565791513e-05 3.3999355688e-01 2.1456262933e+03 
1.2780441527e-05 1.0000000000e+00 1.7988795593e+03 
1.4568569726e-05 4.1099505524e-01 1.9863791416e+03 
4.1565800341e-05 4.3332245793e-01 1.9529934444e+03 
2.4785850854e-05 3.6387482885e-01 2.2629371790e+03 
3.7693447962e-05 4.4767155463e-01 2.4074999630e+03 
1.1107830873e-04 4.8505285987e-01 1.8938013482e+03 
9.6339532190e-06 1.0000000000e+00 1.7157297643e+03 
9.0281122159e-06 1.0000000000e+00 1.7001354848e+03 
6.3056471031e-05 4.3619400867e-01 2.6076985996e+03 
4.6768277047e-05 4.3763127467e-01 2.3748451302e+03 
1.5132540772e-05 3.6798124980e-01 2.0840916744e+03 
3.7101137364e-05 4.4883224265e-01 2.3912327481e+03 
8.6073658030e-05 4.8638052932e-01 2.4565954668e+03 
8.6262477086e-05 4.1668629845e-01 2.4470789760e+03 
2.7263051725e-05 3.6447658083e-01 2.1881829688e+03 
1.3701199877e-04 3.9765520385e-01 2.5536820986e+03 
7.4281515440e-05 3.2543356377e-01 2.1931742277e+03 
5.1245349793e-05 4.4045225979e-01 2.4115308635e+03 
1.0303270905e-05 5.0939037281e-01 2.3349542830e+03 
1.7454128959e-05 1.0000000000e+00 1.6687915429e+03 
1.1658164867e-05 3.7170169682e-01 2.0847315700e+03 
1.6055392573e-05 3.9580796249e-01 2.2677691656e+03 
2.0694554592e-05 4.6571932362e-01 2.3426774659e+03 
4.0736661174e-05 4.8348021830e-01 2.3919683049e+03 
5.2903770455e-05 4.0909068378e-01 2.3971381126e+03 
6.9885315049e-05 4.0495520335e-01 2.4289219544e+03 
1.3275590643e-05 4.4957955213e-01 2.2286644706e+03 
4.0780261512e-05 3.4317961494e-01 2.2960027870e+03 
4.5728681864e-04 1.0000000000e+00 8.6837147856e+02 
7.4498716221e-05 4.3202147685e-01 2.4647539264e+03 
6.1793717721e-05 4.1134878648e-01 2.4194816131e+03 
7.8691697088e-05 4.0889135720e-01 2.4995061909e+03 
6.3149399430e-06 5.2271633280e-01 2.5481236999e+03 
9.4603254272e-05 4.0061891359e-01 2.4356933585e+03 
5.5217016183e-05 3.2841748893e-01 2.3154259051e+03 
1.1555785680e-04 4.0582369621e-01 2.6247553502e+03 
1.1907380836e-04 3.8296991280e-01 2.7022642006e+03 
1.0423928991e-04 4.2660521363e-01 2.4102985172e+03 
1.1442191523e-04 5.8363095759e-01 1.8418683790e+03 
2.5691089060e-05 3.4316404304e-01 2.1541289822e+03 
4.5038411395e-05 4.3783723202e-01 2.4353630193e+03 
1.7737026650e-05 5.1150377729e-01 2.2819764381e+03 
1.4622618622e-05 6.3191233385e-01 1.8217799524e+03 
5.4307135039e-06 5.2847521059e-01 2.4123108533e+03 
2.1897709135e-05 4.6479429308e-01 2.3509570373e+03 
1.9048586123e-05 4.7431574926e-01 2.3372789464e+03 
2.1027395314e-04 3.7917619369e-01 2.0400181718e+03 
6.0466531821e-05 4.4981516250e-01 2.4923411317e+03 
1.2082049102e-05 5.2584098735e-01 2.3612318183e+03 
5.1514296015e-05 4.4832926967e-01 2.5844144815e+03 
1.3770007072e-05 5.5331038127e-01 1.8439531925e+03 
2.2240670562e-05 1.0000000000e+00 1.6414710770e+03 
1.0015004950e-04 4.0606298636e-01 2.4876098479e+03 
1.9316917301e-05 1.0000000000e+00 1.3906869595e+03 
7.4513091630e-05 4.0092908255e-01 2.4380691781e+03 
6.4071115081e-05 3.5691700886e-01 2.0916366185e+03 
1.6234113492e-05 3.6210964105e-01 2.0907125832e+03 
3.8369565884e-05 4.3898126041e-01 1.9460471873e+03 
6.3024780409e-05 4.2332312082e-01 2.4357317560e+03 
1.6218959272e-05 1.0000000000e+00 1.5622470551e+03 
2.7735473173e-06 1.0000000000e+00 1.0338522887e+03 
1.1624407105e-04 4.0998983070e-01 2.5991435684e+03 
2.0357028554e-04 4.0054978433e-01 2.5501922524e+03 
6.3548927143e-05 3.3873902337e-01 2.2487808516e+03 
1.6979885492e-05 4.8553693740e-01 2.4195341884e+03 
3.0421915637e-05 3.6405492150e-01 2.0718099655e+03 
2.1359874160e-05 4.7464361349e-01 2.5549207845e+03 
3.0022512013e-05 4.7209726939e-01 2.4128093193e+03 
9.0244449233e-06 1.0000000000e+00 1.7197876354e+03 
1.0185984707e-04 4.6139406669e-01 2.3457927412e+03 
1.3410367415e-05 4.2244997446e-01 1.9686099857e+03 
3.7006867720e-05 4.5363076264e-01 2.3889216465e+03 
5.6529449362e-05 4.4612949828e-01 2.4862246507e+03 
9.4683241182e-06 5.0539768928e-01 2.4574003120e+03 
8.1089608432e-06 1.0000000000e+00 1.5876069469e+03 
1.6280537130e-04 3.8109736995e-01 2.6936380651e+03 
9.8293762398e-06 4.7699365876e-01 2.7939875909e+03 
6.0353315138e-05 4.3666633715e-01 2.4405782352e+03 
1.2605670144e-05 4.8389698045e-01 2.3124953477e+03 
2.0376151098e-05 4.0908439028e-01 1.9902321303e+03 
7.9864208468e-06 5.1864894647e-01 2.3078830375e+03 
2.8841243532e-06 1.0000000000e+00 1.1559576012e+03 
3.2229521260e-05 4.6113202501e-01 2.5347272238e+03 
3.9559380286e-05 4.4340690214e-01 2.3889281982e+03 
2.3886936839e-05 4.6907333469e-01 2.4263596158e+03 
3.8620749154e-05 3.7836810593e-01 2.0419562159e+03 
1.6068625171e-05 1.0000000000e+00 1.8017132333e+03 
1.7124369993e-05 3.5682977828e-01 2.1495981018e+03 
6.7852423531e-05 4.2921249222e-01 2.3982650975e+03 
1.3996201459e-04 3.8529358128e-01 2.5629694395e+03 
1.3329003081e-04 3.8700462465e-01 2.5291299912e+03 
1.4657949323e-04 4.1366937793e-01 2.4647704656e+03 
1.4124972515e-05 3.9115834300e-01 2.1520760474e+03 
1.1152220897e-05 1.0000000000e+00 1.6146052091e+03 
4.8847027049e-05 3.7869245328e-01 2.0423389287e+03 
2.3799448931e-05 5.1853697681e-01 2.3053609329e+03 
4.6901206471e-05 3.3100793020e-01 2.2892820452e+03 
6.0051797249e-06 5.1214218411e-01 2.6274051383e+03 
4.2851843453e-05 3.8918950809e-01 2.0234736194e+03 
2.2824158288e-04 3.7807259470e-01 2.5918459826e+03 
3.8445287957e-05 3.4137787858e-01 2.2112026337e+03 
7.9662500048e-06 5.2124203779e-01 2.3190726269e+03 
5.0648037452e-05 4.3166815227e-01 2.3949757376e+03 
2.7137479890e-05 4.6742389121e-01 2.4584550612e+03 
8.2847837059e-06 4.9263101324e-01 2.7145000838e+03 
1.0713803072e-04 4.0616079951e-01 2.4283524863e+03 
2.2142619346e-05 1.0000000000e+00 1.7567713780e+03 
1.1199612396e-04 4.2222496290e-01 2.4095667207e+03 
2.5417697882e-05 4.2167982233e-01 1.9698543597e+03 
4.4259287049e-05 4.4685866911e-01 2.4858720279e+03 
8.7808945932e-05 3.9639610010e-01 2.7128188264e+03 
3.0033158790e-05 3.5186573005e-01 2.1033179087e+03 
6.8975462721e-05 4.5482287528e-01 2.4012795131e+03 
1.4456020812e-04 3.7512713193e-01 2.3849873957e+03 
5.1553162160e-05 4.4656329697e-01 2.3691547654e+03 
2.1341418677e-05 1.0000000000e+00 1.3751236541e+03 
4.8696712872e-06 5.2919089216e-01 2.3936581016e+03 
3.1429315331e-05 1.0000000000e+00 1.4117248914e+03 
1.3116472676e-05 4.9655536000e-01 2.5823973181e+03 
3.9948323178e-05 3.8684490675e-01 2.3494081703e+03 
5.3393758733e-05 4.2569487011e-01 2.4403983227e+03 
3.2939374761e-05 4.5804375102e-01 2.4137266267e+03 
4.6895734887e-05 1.0000000000e+00 1.7628993081e+03 
6.5950388163e-05 3.5145082970e-01 2.1022250713e+03 
6.6228834411e-06 5.2837313580e-01 2.4088081412e+03 
2.0808121095e-04 3.5725506194e-01 2.6337546368e+03 
7.2346554434e-05 4.3425939389e-01 2.4477925462e+03 
1.9243922624e-05 4.7819790504e-01 2.3778731603e+03 
1.1022360150e-04 3.9086312766e-01 2.5188728926e+03 
1.0481088428e-05 5.0563229666e-01 1.8755873266e+03 
2.1176295705e-05 4.5971836600e-01 2.3411998997e+03 
2.8639886445e-05 4.7182557642e-01 2.3301661629e+03 
2.1288655948e-05 4.8707070164e-01 1.8910259838e+03 
4.8226867555e-05 1.0000000000e+00 1.5094607991e+03 
1.5874494494e-05 1.0000000000e+00 1.8037899305e+03 
5.3050794087e-05 4.1766629433e-01 2.3954330309e+03 
9.1384058984e-06 5.0290575915e-01 2.6817505742e+03 
8.7979238746e-06 4.1449529769e-01 2.2093053203e+03 
9.4359628664e-06 1.0000000000e+00 1.5741613816e+03 
1.7954738466e-05 4.8224728648e-01 2.4792840552e+03 
3.3435333492e-05 4.4417827468e-01 2.6212700229e+03 
1.1171836195e-05 1.0000000000e+00 1.5932848768e+03 
2.3235450123e-05 3.8712602471e-01 2.2397831507e+03 
7.1372976923e-06 5.2887788319e-01 2.3673184439e+03 
5.2412834617e-05 4.2020984927e-01 2.4129484018e+03 
1.5274645424e-05 4.9937673996e-01 2.4519372765e+03 
2.0991300571e-05 3.5526665245e-01 2.1484083766e+03 
6.7589428666e-05 3.1873605182e-01 2.2755560345e+03 
4.1221033365e-05 4.4799569181e-01 2.4092391710e+03 
5.2491429593e-06 1.0000000000e+00 1.2875922736e+03 
6.3255786820e-06 4.9779247965e-01 2.7010997624e+03 
4.1544658463e-05 3.3260283055e-01 2.2312507969e+03 
5.1101673180e-05 4.4014535738e-01 2.5700172922e+03 
5.5478383993e-05 6.0578586322e-01 1.8238498607e+03 
1.1647492406e-04 3.9577580042e-01 2.5162667819e+03 
8.1041190282e-05 4.0614616305e-01 2.4385358473e+03 
5.2933235162e-05 4.3960662874e-01 2.3810381930e+03 
5.2671430122e-05 1.0000000000e+00 1.0770213822e+03 
3.4166208043e-05 3.5347484841e-01 2.0952395737e+03 
7.9742907817e-05 4.3357618641e-01 2.4248425892e+03 
3.4445949659e-05 4.5487347365e-01 2.4065208022e+03 
2.5649319273e-04 4.1077521315e-01 2.5238774539e+03 
9.3643278961e-05 1.0000000000e+00 6.4182783047e+02 
8.2634900407e-06 5.2487962126e-01 2.4950936635e+03 
2.4997031479e-05 5.2899586644e-01 2.3835909516e+03 
9.2220971301e-05 4.3955831023e-01 2.4057510117e+03 
7.2103852160e-06 5.1379389556e-01 2.2898656696e+03 
6.1450774558e-05 3.3048028357e-01 2.3126758776e+03 
5.7356719062e-06 1.0000000000e+00 1.2419028222e+03 
4.7499317249e-05 4.3647327252e-01 2.4909702339e+03 
1.6281649197e-04 4.0135917819e-01 2.4343972506e+03 
4.4829135663e-05 4.3347874475e-01 2.6149024281e+03 
5.8984564330e-05 1.0000000000e+00 1.8075259526e+03 
5.4961897935e-05 4.4716684003e-01 2.4369642101e+03 
1.9557604139e-05 5.6724979833e-01 1.8367931272e+03 
6.0735456457e-05 3.2300735528e-01 2.2906307696e+03 
3.7634984222e-05 3.6804137422e-01 2.0625524107e+03 
1.2973150697e-04 3.9475384039e-01 2.5015728881e+03 
1.7279534930e-04 3.9694039161e-01 2.4890833894e+03 
6.9842579034e-05 4.4657446031e-01 2.4698729685e+03 
1.1164872421e-04 3.9949224500e-01 2.4964891930e+03 
3.2488770281e-05 5.2736031046e-01 1.8593764045e+03 
1.2724626152e-04 3.7976473532e-01 2.0385261726e+03 
4.2258684225e-05 4.5439338467e-01 2.5493907774e+03 
9.0829624350e-06 3.9495226870e-01 2.1630378312e+03 
7.8552038637e-05 3.6143478984e-01 2.3131034764e+03 
1.1319058261e-05 1.0000000000e+00 1.5917631670e+03 
1.0129128023e-04 3.9690005187e-01 2.5443142266e+03 
1.6495505740e-04 3.8120341341e-01 2.5782078688e+03 
2.2243868507e-05 4.6795470685e-01 2.3863663307e+03 
2.2456559537e-05 5.4310521257e-01 1.8494813786e+03 
4.4186668701e-05 1.0000000000e+00 1.3986052235e+03 
1.6625622942e-05 4.7219967815e-01 2.6677276395e+03 
4.7816775878e-05 3.3402617610e-01 2.2184472050e+03 
2.4679554610e-05 4.6934360792e-01 2.4044281521e+03 
1.2948991201e-04 4.4412258801e-01 2.4559309071e+03 
1.8111557382e-05 4.3254112663e-01 1.9545773889e+03 
3.3923660559e-05 4.4696306345e-01 2.3745173467e+03 
2.6318799562e-05 4.7545809572e-01 2.3393634299e+03 
2.1096935049e-05 1.0000000000e+00 1.7313450376e+03 
5.7881349865e-06 5.1601422795e-01 2.2986794058e+03 
3.3476046377e-05 3.3274763310e-01 2.2396228605e+03 
2.6573246636e-05 4.5443645649e-01 2.3723868571e+03 
1.1010508801e-04 3.9579379962e-01 2.5069608878e+03 
2.5276834825e-05 4.6595085630e-01 2.4810411599e+03 
9.6878131617e-06 1.0000000000e+00 1.5333827186e+03 
3.0354313524e-05 4.1243959908e-01 1.9849195803e+03 
1.4479907018e-05 4.0612693968e-01 1.9975044818e+03 
1.0086860907e-05 4.8391605736e-01 2.7676983341e+03 
1.6821818382e-05 1.0000000000e+00 1.6752321026e+03 
6.1174529129e-05 3.6432538883e-01 2.1313894394e+03 
8.4359983090e-06 1.0000000000e+00 1.4630010157e+03 
1.4608196977e-05 4.9215842104e-01 2.4648823694e+03 
2.8003646166e-04 4.2008177820e-01 2.4168534335e+03 
5.3168605829e-05 4.3210953494e-01 2.5873221831e+03 
6.3864309345e-05 4.2786587897e-01 2.3861485436e+03 
5.5627421827e-05 3.3248014984e-01 2.3118378682e+03 
4.9750863530e-06 1.0000000000e+00 1.7646114988e+03 
2.7236451134e-04 3.5872530038e-01 2.1280991312e+03 
3.4842108341e-05 4.6151398050e-01 2.4163871659e+03 
4.9008892510e-05 4.7583704574e-01 1.9033002989e+03 
2.4405801175e-05 4.0983199729e-01 1.9882456657e+03 
2.8634262771e-04 4.0352696307e-01 2.5112388982e+03 
1.0426721897e-04 3.9472184272e-01 2.6297654554e+03 
3.2355111954e-05 3.4330250696e-01 2.2532947246e+03 
7.9466567046e-05 4.2747894731e-01 2.4818833573e+03 
1.0493986294e-04 3.9053789844e-01 2.6470658903e+03 
4.5488920677e-06 1.0000000000e+00 1.3502304783e+03 
2.0691270636e-05 5.0623722719e-01 1.8754517429e+03 
5.2396189116e-05 4.5645659816e-01 2.5076876703e+03 
1.2593615753e-04 3.9354064239e-01 2.4982721837e+03 
2.1322969990e-05 5.1455841459e-01 2.4367519638e+03 
3.6251628991e-05 4.3795088466e-01 2.3885907890e+03 
5.5003288383e-05 3.4073875464e-01 2.1543520815e+03 
2.2703746875e-05 4.7596204377e-01 2.3682251156e+03 
2.5321192168e-05 4.8031396193e-01 2.3658807313e+03 
1.6624137188e-05 4.7663813759e-01 2.3322253105e+03 
8.7949591270e-05 3.9844288743e-01 2.4340570667e+03 
6.2974107269e-05 4.6023015536e-01 2.4943605155e+03 
3.2483367314e-04 3.6209566407e-01 2.6274983554e+03 
7.1397330359e-06 5.2327830462e-01 2.3265920845e+03 
2.7557029683e-05 5.0730160498e-01 1.8752921376e+03 
1.0983869565e-04 3.9648966719e-01 2.5461976936e+03 
9.7477181114e-06 1.0000000000e+00 1.8081367449e+03 
2.6121449699e-05 1.0000000000e+00 1.7558076934e+03 
1.0950519761e-04 4.0932517043e-01 2.4889275130e+03 
7.9771725793e-06 5.0478887682e-01 2.6082234553e+03 
2.1688090905e-05 3.9631874750e-01 2.2972447684e+03 
8.1133343524e-06 1.0000000000e+00 1.6668867853e+03 
7.8010818277e-05 4.0670676576e-01 2.4351307808e+03 
3.7311878583e-05 3.4876554483e-01 2.1209087821e+03 
7.0323895612e-06 5.0075647712e-01 2.6955493730e+03 
1.3510424882e-04 3.8984356268e-01 2.5749290649e+03 
2.4055179120e-05 3.5602533003e-01 2.2441230920e+03 
4.2236901887e-05 4.5484935045e-01 2.4481735967e+03 
9.2158962104e-05 4.1111492683e-01 2.4396837776e+03 
9.9793155376e-06 1.0000000000e+00 1.6307810137e+03 
4.5576283293e-04 1.0000000000e+00 3.3684611038e+02 
9.9095530527e-06 3.6602099009e-01 2.1279853952e+03 
1.9133131157e-05 4.7989099002e-01 2.3964149259e+03 
7.4142904640e-06 5.2679649122e-01 2.3550228773e+03 
2.6414537995e-05 3.8821133702e-01 2.0254530416e+03 
7.6354050674e-05 4.1382204804e-01 2.6451659931e+03 
2.3170167464e-05 4.0317383360e-01 1.9989281038e+03 
1.9816830401e-05 4.0878984279e-01 1.9898946458e+03 
2.4013254754e-05 3.4823379911e-01 2.1645802720e+03 
2.2744401956e-05 1.0000000000e+00 1.7977757549e+03 
2.4785505843e-05 3.7907499788e-01 2.0502564252e+03 
1.1304711472e-04 4.0328617633e-01 2.4966937346e+03 
1.0963434101e-04 3.9971637107e-01 2.4770540370e+03 
1.8010293865e-05 5.7094209225e-01 1.8356860501e+03 
3.3314158097e-05 4.5523802235e-01 2.3956841866e+03 
1.8570112489e-05 5.0809944418e-01 1.8726427146e+03 
3.9703338930e-05 4.5176084161e-01 2.3685892412e+03 
1.0177720156e-04 4.5070367546e-01 2.3890119910e+03 
5.6846238230e-05 4.4293343912e-01 2.4158477151e+03 
1.4531165898e-04 4.1958505047e-01 2.4252717053e+03 
1.5513136623e-05 1.0000000000e+00 1.6835820128e+03 
5.6978343925e-06 5.2877201739e-01 2.4029255098e+03 
2.5189756776e-05 1.0000000000e+00 1.6553312537e+03 
2.1377657042e-04 3.5471341653e-01 2.6310574504e+03 
1.0047542767e-04 4.0048345110e-01 2.4504481033e+03 
1.4345594572e-05 3.6392969716e-01 2.1220242312e+03 
5.0623986554e-05 3.2890224185e-01 2.2481965943e+03 
2.1118748129e-05 4.8800793115e-01 2.4877948698e+03 
1.0058095900e-04 3.9949649906e-01 2.5173874579e+03 
2.9394167591e-05 1.0000000000e+00 1.7977145679e+03 
9.1723476453e-05 4.1392599288e-01 2.4818831892e+03 
2.2112019821e-05 4.4676427809e-01 2.3424029277e+03 
9.7660597704e-06 1.0000000000e+00 1.6362283418e+03 
2.3316691225e-05 3.7132584951e-01 2.1756377464e+03 
1.5951851326e-05 5.2076561993e-01 1.8647654957e+03 
1.7934965561e-04 3.5188133385e-01 2.7598993142e+03 
2.6362654135e-05 4.6977708731e-01 2.4507727072e+03 
9.3788812221e-05 4.1129010676e-01 2.4840537003e+03 
3.7845328837e-05 3.4182374119e-01 2.1385983127e+03 
1.4846689238e-04 3.9825721819e-01 2.5101679417e+03 
6.2723019478e-05 4.1297963511e-01 2.4426998103e+03 
3.2809869205e-05 3.4244512694e-01 2.2751088797e+03 
1.6286517728e-05 4.9218710766e-01 2.3042770779e+03 
1.5882218396e-04 4.0253209525e-01 2.4154949974e+03 
1.5555869569e-05 4.8944642065e-01 2.4798416654e+03 
1.2239010542e-05 1.0000000000e+00 1.7570256187e+03 
2.8241456510e-05 1.0000000000e+00 1.7161544673e+03 
5.7553135826e-05 3.2215573511e-01 2.2928983630e+03 
3.8226583804e-05 4.4781489582e-01 2.3552119628e+03 
8.5471105858e-06 4.9730407753e-01 2.6627128750e+03 
1.8801877492e-05 4.8067390932e-01 2.5033982086e+03 
4.6881708014e-05 4.3388306597e-01 2.4018591412e+03 
8.3347282359e-05 4.1257913374e-01 2.5146011134e+03 
9.4831464539e-05 3.4931022244e-01 2.1160629727e+03 
1.2249249213e-05 1.0000000000e+00 1.6989481589e+03 
1.1812041778e-04 1.0000000000e+00 5.6705294092e+02 
8.8515086397e-06 1.0000000000e+00 1.5164092783e+03 
3.5945879504e-05 4.6257355300e-01 2.5049200099e+03 
1.3392101967e-05 1.0000000000e+00 1.0732153044e+03 
8.8536238857e-05 3.1812718580e-01 2.2443949883e+03 
2.1702098704e-05 4.6574484404e-01 2.3478997524e+03 
1.2458870439e-04 4.0585064882e-01 2.4526440586e+03 
2.2542483482e-05 4.1982245338e-01 1.9715054850e+03 
1.0537913374e-05 4.9185156174e-01 2.2720495521e+03 
5.7324887941e-05 4.0717930361e-01 2.4096616410e+03 
4.8362660940e-05 3.2047487904e-01 2.2826876514e+03 
1.8361547459e-04 3.8512955929e-01 2.5551947125e+03 
5.2633599715e-05 4.3393707140e-01 2.4935072283e+03 
1.2944960653e-05 4.7879331242e-01 2.3041144597e+03 
8.2993561416e-06 1.0000000000e+00 1.5285823499e+03 
3.9140083222e-05 4.4792917305e-01 2.4114296470e+03 
5.0768717620e-05 3.1927909972e-01 2.2155846877e+03 
2.3535448841e-04 3.7559385209e-01 2.5730824196e+03 
1.1258909442e-05 3.7246664508e-01 2.1267367383e+03 
1.2943647374e-05 4.9806634586e-01 2.2856507311e+03 
6.0849742433e-06 1.0000000000e+00 1.4096020341e+03 
1.4535445418e-05 4.9847512532e-01 2.7011671637e+03 
1.5754008610e-05 1.0000000000e+00 1.7863753805e+03 
1.3345893225e-05 5.0485957875e-01 1.8767479505e+03 
1.3357768125e-05 5.2587637202e-01 2.5195114142e+03 
1.4735569137e-04 3.7528352673e-01 2.5852846692e+03 
4.0127981704e-05 3.2436052302e-01 2.2095607780e+03 
2.5674810085e-05 4.7244775036e-01 2.4049406775e+03 
2.0932966406e-04 1.0000000000e+00 3.4296118564e+02 
3.6896863461e-04 3.8652869874e-01 2.5527936366e+03 
1.2111355186e-05 1.0000000000e+00 1.7198809300e+03 
2.4285205794e-05 4.4046090943e-01 1.9449596164e+03 
3.9192290723e-06 1.0000000000e+00 9.5848720296e+02 
1.7711869087e-05 5.2086713639e-01 1.8645103160e+03 
1.6706444240e-04 1.0000000000e+00 5.5812965171e+02 
3.0159491015e-05 3.4076770929e-01 2.1429914063e+03 
6.1899491420e-05 4.2691916386e-01 2.4032217152e+03 
1.8442555964e-04 4.1884587276e-01 2.4117757396e+03 
2.9003276437e-05 3.7032719574e-01 2.0586334968e+03 
7.0533932608e-05 4.1382789682e-01 2.4420173373e+03 
1.8950646824e-04 3.8929755270e-01 2.5163365448e+03 
7.9371026859e-05 4.0716978600e-01 2.4965797733e+03 
2.4051473900e-05 1.0000000000e+00 4.5019701443e+02 
3.6185142826e-05 4.3587512450e-01 1.9496618477e+03 
1.3242400989e-05 5.2664935702e-01 1.8604080121e+03 
9.3102701038e-05 4.3935956915e-01 2.5068761244e+03 
2.5719314214e-05 3.9508296690e-01 2.0104848931e+03 
2.3198432578e-05 4.2145046827e-01 1.9708111422e+03 
1.6448395747e-04 4.0334309176e-01 2.4354719992e+03 
2.3013802463e-05 5.0240803931e-01 2.6840096387e+03 
2.6602558568e-05 4.7134064495e-01 2.2996795235e+03 
1.7190800200e-05 4.8414233107e-01 2.7689690719e+03 
2.2149396113e-05 3.8932679341e-01 2.0228220030e+03 
5.2914788054e-06 5.1860421128e-01 2.5936587886e+03 
2.1253635276e-05 4.5405003386e-01 1.9275191962e+03 
5.3443710799e-05 4.2482617778e-01 1.9643033428e+03 
2.4380191819e-05 4.6863283640e-01 2.4581839009e+03 
6.3891541469e-05 4.2629701499e-01 2.4072512012e+03 
6.4362528591e-05 4.0142565890e-01 2.4322904923e+03 
8.7867284447e-06 1.0000000000e+00 1.7822229355e+03 
2.3700991740e-05 5.8002533060e-01 1.8322733215e+03 
8.1219141691e-05 3.2362953338e-01 2.2541429051e+03 
6.9304766839e-05 4.1857936905e-01 2.7402478154e+03 
3.2889482725e-06 1.0000000000e+00 1.2117012234e+03 
2.0858027161e-05 4.9296363103e-01 2.2910624114e+03 
3.9087891651e-05 4.4488357785e-01 2.5790298370e+03 
4.9849892727e-05 4.1580600830e-01 2.4121706217e+03 
4.1434477195e-05 3.2532625266e-01 2.1933899108e+03 
1.5291509228e-04 1.0000000000e+00 3.6234202985e+02 
2.2993433621e-05 1.0000000000e+00 1.7784885658e+03 
1.0819895260e-05 5.2372165337e-01 2.4670749646e+03 
1.6850697800e-05 4.8514872964e-01 2.5277750107e+03 
1.3562413993e-04 4.2067024887e-01 2.4523426939e+03 
6.8044963511e-05 4.4943991481e-01 2.5018232035e+03 
2.3468247504e-04 3.7152469221e-01 2.6163713853e+03 
3.6071823993e-05 1.0000000000e+00 1.7691170853e+03 
9.7510098098e-05 4.0315034301e-01 2.4298954010e+03 
2.0278069666e-05 3.5279446074e-01 2.1897543485e+03 
3.8322221149e-05 4.4782837201e-01 2.4004381414e+03 
8.4211093670e-05 4.2941584430e-01 2.4829352533e+03 
4.9924395177e-05 3.4056019396e-01 2.1298175945e+03 
9.7199501098e-06 5.2054953250e-01 2.4258898141e+03 
1.7124876644e-04 3.7557301189e-01 2.6434202145e+03 
5.2007644791e-05 3.9732035350e-01 2.3389601709e+03 
3.1427395296e-05 3.5541897074e-01 2.1178350297e+03 
8.5064813213e-06 4.8726202591e-01 2.7337013833e+03 
5.3308015730e-05 1.0000000000e+00 1.5361405738e+03 
2.9323469079e-04 4.1502104668e-01 2.4585106489e+03 
1.2287482341e-04 3.9184387299e-01 2.5477257256e+03 
9.5602829097e-06 5.2933076027e-01 2.3942252530e+03 
7.5236198050e-06 1.0000000000e+00 1.3029347177e+03 
6.7656413491e-05 4.0974411301e-01 2.4499647582e+03 
2.7744117605e-05 4.6402345598e-01 2.4142403429e+03 
1.3204928056e-04 3.8975627663e-01 2.5147742306e+03 
1.4716074651e-05 5.2438583953e-01 2.5193911277e+03 
2.2011583871e-05 4.6504162383e-01 2.3645139746e+03 
4.0008297252e-05 3.8696691249e-01 2.3543284400e+03 
2.7559051829e-05 4.9127871021e-01 2.2858489263e+03 
9.7893003195e-06 5.2866020197e-01 2.4113328083e+03 
