# Supplementary material for: Atmospheric CO2 levels from 2.7 billion years ago inferred from micrometeorite oxidation
Source: Sci Adv. 2020 Jan 22;6(4):eaay4644. doi: 10.1126/sciadv.aay4644 (PMC6976288; doi:10.1126/sciadv.aay4644)
Supplement: Data file S1 [file aay4644_Data_file_S1.zip › co2_atmos_with_o2/co2_54/clean_results.dat]

Radius [m]       Fe Area [frac]    Max Temp [k]    
1.5233449572e-05 4.8930731863e-01 2.3376684290e+03 
2.8944381819e-05 3.2943888694e-01 2.1216930423e+03 
9.1884019240e-05 4.1624702623e-01 2.4523144373e+03 
5.4549050368e-06 4.9935181087e-01 2.6096354492e+03 
3.5895607183e-05 3.0874107704e-01 2.2129261546e+03 
5.5713657453e-05 3.4938057665e-01 2.3710979365e+03 
1.1923631454e-04 4.0376882509e-01 2.5527582914e+03 
3.1910083681e-05 3.2485479240e-01 2.1451947135e+03 
6.1590190622e-06 5.0570031706e-01 2.4796038241e+03 
8.7020513240e-05 3.8200570045e-01 2.4857549712e+03 
7.6268245696e-06 1.0000000000e+00 1.7657296893e+03 
5.4352481292e-05 4.3868160099e-01 2.4553152352e+03 
4.8551396921e-05 3.4458252338e-01 2.0705262519e+03 
1.2771784536e-04 1.0000000000e+00 8.0360355511e+02 
1.3501999696e-05 4.9327285201e-01 2.3082000166e+03 
1.1036160072e-04 3.9098709529e-01 2.4177432648e+03 
7.4201322934e-05 3.8644766461e-01 2.4763524879e+03 
9.2958391974e-06 4.8449906076e-01 2.6019194878e+03 
2.7657249727e-05 4.5825899111e-01 2.3343607050e+03 
7.9425747627e-06 5.1225987919e-01 2.3750903337e+03 
2.6817788084e-05 1.0000000000e+00 1.6942689891e+03 
1.0416985131e-04 3.9005914904e-01 2.6615645795e+03 
2.1867097033e-05 4.5675554332e-01 2.5263547067e+03 
4.4154012900e-05 3.2990067284e-01 2.1172564497e+03 
2.0189979741e-05 1.0000000000e+00 1.5742794895e+03 
4.7506680293e-05 4.4808645313e-01 2.4112153965e+03 
1.0447106394e-05 4.9074159954e-01 2.4070948666e+03 
6.1151169603e-05 4.3880549144e-01 1.9274785694e+03 
5.8089503526e-05 4.2421368075e-01 2.4941407093e+03 
2.2153837427e-05 3.6723869915e-01 2.2975209588e+03 
2.7224196906e-05 4.4798757887e-01 1.9162946040e+03 
3.7304067397e-06 1.0000000000e+00 1.3199631748e+03 
2.1298212160e-05 3.2408233347e-01 2.1560727489e+03 
6.6179175539e-06 1.0000000000e+00 1.5062976145e+03 
1.0850809777e-04 4.0877757381e-01 2.5196235825e+03 
5.0259870241e-05 4.0699642669e-01 2.4469164486e+03 
1.3526122149e-04 3.7438286647e-01 2.6536595604e+03 
4.0630356530e-05 3.3004558053e-01 2.1048152728e+03 
1.6651330865e-05 5.7922828515e-01 1.8277852405e+03 
8.0409552886e-05 3.0943394112e-01 2.3508575256e+03 
1.1344621503e-05 4.7291715487e-01 2.3145472172e+03 
7.1902747166e-06 4.2051170100e-01 1.9483433245e+03 
7.1977417908e-05 2.9648070333e-01 2.2778164534e+03 
2.1933691189e-05 3.2748361153e-01 2.1374971342e+03 
3.8309613466e-05 1.0000000000e+00 1.7074839515e+03 
2.2992037027e-05 4.3867212260e-01 1.9273259139e+03 
2.2085333256e-05 4.5515544317e-01 2.3803039295e+03 
6.8787030526e-06 4.7527922442e-01 2.7185241400e+03 
6.9613787853e-05 2.9615681756e-01 2.3211271670e+03 
2.7076457577e-05 1.0000000000e+00 1.7583921719e+03 
2.4481532996e-05 3.5679986749e-01 2.0774374657e+03 
3.1842687339e-05 4.3171721764e-01 2.3756974136e+03 
1.2367007554e-05 1.0000000000e+00 1.2801809872e+03 
9.1755199022e-05 3.8464933611e-01 2.6419727083e+03 
8.7028181802e-05 3.8748931533e-01 2.5309698525e+03 
2.0816623993e-04 1.0000000000e+00 1.3119633508e+03 
6.1841501800e-05 3.9956758941e-01 2.3953448228e+03 
4.6132462441e-05 4.2366009689e-01 2.5801160883e+03 
4.8886018362e-05 3.3427361569e-01 2.3214473391e+03 
1.6523816288e-05 4.5910444578e-01 2.6492359183e+03 
8.2280360546e-05 4.4101291538e-01 2.3689162849e+03 
5.6400844737e-05 4.0259560788e-01 2.4044616126e+03 
1.4547502599e-05 3.6043204189e-01 2.0448927420e+03 
6.8688205575e-05 4.0069747419e-01 2.4673432140e+03 
8.6161707663e-05 4.1497396947e-01 2.4626574914e+03 
3.9809484947e-05 4.4289466148e-01 2.6955629937e+03 
9.4100960358e-06 1.0000000000e+00 1.7249606913e+03 
2.0511653071e-05 1.0000000000e+00 1.6922092472e+03 
9.8253529565e-05 3.9729732470e-01 2.4542334864e+03 
7.3387366109e-06 5.1179718865e-01 2.4189764808e+03 
2.6571965195e-05 4.4209269555e-01 2.5364410647e+03 
6.2939015610e-06 1.0000000000e+00 1.7071440538e+03 
2.4622964163e-04 3.2546684122e-01 2.6594276714e+03 
3.2144108122e-05 4.2525985820e-01 2.3897509707e+03 
1.1573141484e-04 3.8209037405e-01 2.5502582512e+03 
6.5519387563e-05 4.3729749204e-01 2.4349614561e+03 
4.9538894751e-05 3.5983926812e-01 2.0414383796e+03 
2.0206123454e-04 3.4446148491e-01 2.6037558969e+03 
1.9204374070e-05 4.5999509372e-01 2.4107329685e+03 
3.8790181767e-05 3.1617279401e-01 2.2542391254e+03 
1.1798485617e-04 3.6405568468e-01 2.6918489349e+03 
2.3214732433e-05 3.8994895447e-01 2.2888751073e+03 
6.3881764527e-06 1.0000000000e+00 1.7528499379e+03 
7.3403764209e-05 4.5123716367e-01 1.9126221758e+03 
2.8214861775e-05 3.1178286786e-01 2.2073188318e+03 
1.7929992703e-05 1.0000000000e+00 1.7732011478e+03 
5.2264461622e-05 4.4577381298e-01 2.3940143332e+03 
4.5890327965e-05 4.2239294799e-01 2.4110258950e+03 
8.3602471576e-05 3.9109092124e-01 2.5071872876e+03 
5.8505585461e-05 4.0930269007e-01 2.4064689759e+03 
3.4983781599e-05 3.2006300192e-01 2.1283665542e+03 
1.4131332508e-05 1.0000000000e+00 1.7725785678e+03 
8.3616542515e-06 4.8255752531e-01 2.2834206981e+03 
1.3064391740e-05 1.0000000000e+00 1.6077699035e+03 
6.1481091706e-06 4.9334503279e-01 2.6403120742e+03 
5.1680479189e-06 1.0000000000e+00 1.3237387584e+03 
2.4532567145e-04 3.1214561420e-01 2.7269199550e+03 
1.0051085064e-04 4.0135652243e-01 2.4399933757e+03 
5.2631814404e-06 5.1171505669e-01 2.4011682006e+03 
8.1342838960e-05 3.9160709496e-01 2.4864193521e+03 
1.6947180418e-04 3.8022925312e-01 2.4566990614e+03 
3.8148706453e-05 4.1617101397e-01 2.3982032021e+03 
9.1179062640e-05 3.7857106267e-01 2.4911285512e+03 
3.9691780220e-05 3.5873769987e-01 2.2890093788e+03 
6.3368771245e-06 5.0775893979e-01 2.3427906456e+03 
3.7618744002e-05 1.0000000000e+00 1.8009884377e+03 
4.2784329601e-05 3.3962961890e-01 2.2913742138e+03 
7.7441736074e-05 4.3473758539e-01 2.3721661455e+03 
1.7410795150e-05 5.1818084705e-01 1.8561262412e+03 
1.3894650071e-05 5.0952947437e-01 2.4500188739e+03 
8.7657799762e-05 3.8745791890e-01 2.4348645203e+03 
6.8795437701e-05 4.0030517705e-01 2.4399700013e+03 
1.0345065106e-04 3.8594440499e-01 2.5072289060e+03 
3.4685024185e-05 4.4247779585e-01 2.4849627257e+03 
1.8496693234e-05 4.6669128654e-01 1.8938616446e+03 
1.4726721486e-04 3.5722789963e-01 2.7013783794e+03 
3.3870334912e-05 3.6279039251e-01 2.0372398938e+03 
4.9356454742e-05 3.1740135531e-01 2.1577974227e+03 
5.3121589973e-05 3.0417994508e-01 2.2060169657e+03 
9.2997609243e-06 4.7024098852e-01 2.7394060583e+03 
2.5237979928e-05 3.1938154104e-01 2.2276251887e+03 
1.3991891281e-05 1.0000000000e+00 1.7509924436e+03 
1.1869737490e-05 4.7981586256e-01 2.4292051998e+03 
3.2763698074e-05 4.3545840444e-01 2.4651244749e+03 
1.8037307971e-05 4.5883997285e-01 2.3849061926e+03 
3.8928614963e-06 1.0000000000e+00 1.1702012268e+03 
6.1732267280e-06 5.1076757687e-01 2.3643910876e+03 
6.7011313796e-06 1.0000000000e+00 1.5023722497e+03 
1.0392928291e-05 5.1148796487e-01 2.4224083777e+03 
1.4575045408e-05 3.5466270126e-01 2.0590554913e+03 
1.5286638013e-04 3.9601657812e-01 2.4641424919e+03 
6.8208529128e-05 1.0000000000e+00 1.3013291981e+03 
2.6046261845e-05 4.5341594177e-01 2.4190300694e+03 
1.5389019159e-04 3.6085965661e-01 2.6151530841e+03 
6.9414896849e-05 3.9647996930e-01 2.5048762447e+03 
2.9746997737e-05 4.4297303699e-01 2.3205542748e+03 
1.1020350795e-05 5.0304723493e-01 2.3616016484e+03 
1.2875358739e-05 4.8454319945e-01 2.4255854352e+03 
1.1452184987e-04 3.8618024965e-01 2.6147567200e+03 
3.2234910806e-05 4.2765949398e-01 2.4017543645e+03 
7.1468565747e-06 1.0000000000e+00 1.1347580949e+03 
1.3712759974e-05 4.7794379529e-01 2.7136577193e+03 
6.3731225136e-06 4.8125457243e-01 2.6959035775e+03 
8.3835520279e-05 3.9730498538e-01 2.4231438414e+03 
1.0919901286e-04 3.7073585864e-01 2.5936393322e+03 
6.3162267432e-05 4.6882003053e-01 1.8957644731e+03 
3.1848899669e-05 4.3616006620e-01 2.5043137339e+03 
6.4364563606e-05 3.4446092886e-01 2.4000911624e+03 
8.6307034642e-05 3.9448037730e-01 2.5098486678e+03 
5.3397060464e-05 4.0367658861e-01 2.4146318941e+03 
7.9148877252e-06 4.7016479129e-01 2.7309560564e+03 
3.3159895386e-05 4.0536529260e-01 1.9698391873e+03 
3.9017357402e-05 3.1575303616e-01 2.2742775264e+03 
1.5943621412e-05 4.6008539394e-01 2.7894511346e+03 
5.4801480736e-05 4.2869022500e-01 2.5330945658e+03 
8.5770050834e-06 4.8203544225e-01 2.2937367640e+03 
6.7309943616e-05 4.0379948074e-01 2.4891421902e+03 
7.9196349596e-05 3.9961299602e-01 2.4255007417e+03 
6.9270799946e-05 3.9031992733e-01 2.4323529031e+03 
1.8645221745e-05 1.0000000000e+00 3.0000000000e+02 
7.3537814677e-05 3.7957036145e-01 2.4424460890e+03 
1.7381477285e-04 3.4137538571e-01 2.6236870510e+03 
3.1451151072e-05 1.0000000000e+00 1.5699452061e+03 
2.2341361112e-05 1.0000000000e+00 1.5371248970e+03 
1.5912032273e-04 3.7279889534e-01 2.5655439000e+03 
7.2336326388e-05 4.4209062919e-01 2.4308255335e+03 
3.6088368704e-06 1.0000000000e+00 1.1167958340e+03 
1.2556698008e-05 4.7691362242e-01 2.4049257930e+03 
1.6285693940e-05 1.0000000000e+00 5.8952338180e+02 
4.6851790193e-05 4.3183704086e-01 2.4930688225e+03 
5.3508894038e-06 5.0239275970e-01 2.5888687323e+03 
1.8939318589e-05 1.0000000000e+00 1.7509257479e+03 
1.3812067437e-05 1.0000000000e+00 1.6161993757e+03 
1.3078304720e-05 4.4478306255e-01 2.2882920548e+03 
8.4695365649e-06 4.7953426771e-01 2.2998083021e+03 
5.9762695710e-06 5.0917301664e-01 2.4498214936e+03 
2.4090818418e-04 3.7076612731e-01 2.5463274729e+03 
5.3142118809e-06 4.1365248745e-01 1.9565747825e+03 
4.0241682767e-05 4.2248633013e-01 2.4765361158e+03 
2.2446880003e-04 3.9400153523e-01 2.4820251573e+03 
1.6008445247e-04 1.0000000000e+00 3.1102685151e+02 
3.8349423587e-05 3.1552970791e-01 2.1410023086e+03 
2.9133094464e-05 4.2469930482e-01 2.3842367862e+03 
8.8954807093e-06 1.0000000000e+00 1.6863383176e+03 
9.2148004477e-05 3.8010248815e-01 2.4900093103e+03 
4.2244401989e-05 4.4216734181e-01 2.4120166082e+03 
2.7734427442e-05 3.3277877877e-01 2.1249363201e+03 
1.9973149039e-05 1.0000000000e+00 1.6599383933e+03 
6.4192973550e-06 4.8105183436e-01 2.6988830446e+03 
5.3377202400e-06 5.1158133537e-01 2.4088611308e+03 
1.6922137338e-05 4.9147648579e-01 2.4552962374e+03 
7.1230261079e-06 1.0000000000e+00 1.3465994864e+03 
1.8901324849e-05 1.0000000000e+00 1.6005655057e+03 
3.6566046816e-05 4.7546708731e-01 2.3170709856e+03 
1.1079664768e-05 1.0000000000e+00 1.7451596789e+03 
3.2773775346e-05 3.5899394876e-01 2.0456823014e+03 
3.9867049828e-05 4.1400062377e-01 1.9570627461e+03 
4.5556418623e-05 3.2016794606e-01 2.1270657685e+03 
2.3424553315e-05 4.7258802495e-01 2.3790976814e+03 
3.2194137338e-05 3.3027288808e-01 2.1035098286e+03 
2.0012538543e-05 4.5889751664e-01 2.5116123426e+03 
9.6805869260e-06 3.5199283382e-01 2.1404632835e+03 
4.5608325927e-05 3.1784836617e-01 2.3021899882e+03 
2.6171483788e-05 3.2599158357e-01 2.1214137963e+03 
2.9724512816e-05 4.5706109640e-01 2.3899324299e+03 
7.2597614024e-06 1.0000000000e+00 1.5896336174e+03 
8.7409206578e-05 3.7465171642e-01 2.4613494118e+03 
1.1694137997e-05 1.0000000000e+00 1.6782433374e+03 
4.3894080076e-05 3.0239699613e-01 2.1873184625e+03 
7.8009193492e-06 4.6518810093e-01 2.7743672768e+03 
4.8469954362e-05 3.8506266749e-01 2.3793516701e+03 
1.1815730715e-05 4.9278855708e-01 2.4563552072e+03 
4.1131627940e-06 1.0000000000e+00 1.4335382401e+03 
1.0781672417e-05 4.4663638289e-01 2.8497845759e+03 
9.9631605207e-05 3.8322074869e-01 2.6348757046e+03 
4.2290215087e-05 1.0000000000e+00 1.6885189196e+03 
1.3704859867e-05 3.7629847505e-01 2.0138381615e+03 
1.0137592014e-05 1.0000000000e+00 1.7529420952e+03 
1.5790655849e-05 3.4726599114e-01 2.0763045221e+03 
9.4899081635e-06 1.0000000000e+00 1.3388810468e+03 
2.3730228063e-05 3.6913518350e-01 2.0264799603e+03 
5.0371602747e-05 3.1576872680e-01 2.3110813854e+03 
2.3895476248e-05 1.0000000000e+00 1.6100652754e+03 
1.9359990152e-05 5.0773386866e-01 2.4902140148e+03 
2.1098636282e-06 1.0000000000e+00 1.2000031088e+03 
5.1678019251e-05 4.1905100974e-01 2.5228512761e+03 
7.7917529153e-06 4.6840856845e-01 2.7560264066e+03 
1.1626173562e-04 3.7085593841e-01 2.6026614360e+03 
1.4222572803e-05 4.7325053590e-01 2.4225374550e+03 
1.7777931494e-04 3.7995669274e-01 2.5543767745e+03 
1.4562907517e-05 1.0000000000e+00 1.7480286781e+03 
1.7935974132e-05 4.9551814481e-01 2.4453439445e+03 
1.9082154679e-05 4.8983870516e-01 1.8762253115e+03 
2.1318066717e-04 3.2851072075e-01 2.6677839076e+03 
1.6700287239e-05 5.8676514007e-01 1.8245037971e+03 
5.3174269809e-06 5.1211291232e-01 2.4058369618e+03 
1.3489779997e-05 4.7500029680e-01 1.8890255713e+03 
2.0364482227e-05 1.0000000000e+00 1.7028676902e+03 
3.0234935033e-05 3.2476650486e-01 2.1218473402e+03 
1.7249736232e-04 3.4347758520e-01 2.6948367373e+03 
9.8722567995e-06 1.0000000000e+00 1.5284362552e+03 
5.6329265647e-05 3.3345090840e-01 2.3255232169e+03 
3.4149862004e-05 3.1625219741e-01 2.2265909632e+03 
4.2015032830e-05 4.3851117001e-01 2.4753730586e+03 
5.6036906872e-05 3.1605502726e-01 2.3508968199e+03 
1.6316462925e-04 3.6839330688e-01 2.5552569466e+03 
3.8666742252e-05 3.1767384596e-01 2.1369004652e+03 
4.5212881669e-05 3.2049004069e-01 2.1318171827e+03 
1.5836935914e-05 5.2135013895e-01 1.8546662946e+03 
8.6476734861e-05 4.0960091156e-01 2.6129682799e+03 
4.2796769509e-05 3.3248890191e-01 2.3027522100e+03 
2.1604718296e-05 4.5350580588e-01 1.9114706611e+03 
2.5105976331e-05 3.4954409699e-01 2.2301740433e+03 
4.7398868574e-05 4.1596190251e-01 2.5773911109e+03 
7.6937138064e-06 1.0000000000e+00 1.5399045055e+03 
7.9822403804e-05 4.2607678095e-01 2.5253638919e+03 
3.0408743508e-05 4.5885490690e-01 1.9046459526e+03 
1.3415874060e-04 3.7588459481e-01 2.5167722117e+03 
3.1448711383e-05 4.2786945094e-01 2.3858738203e+03 
3.6280252080e-05 4.9994278210e-01 1.8696940505e+03 
1.5086388996e-05 1.0000000000e+00 1.7029244441e+03 
3.2398757862e-05 4.0942088011e-01 1.9631967693e+03 
3.6599767251e-05 4.3673046230e-01 2.3734831543e+03 
5.3352267383e-05 3.9331290040e-01 1.9853615607e+03 
2.7246937853e-05 3.3911516931e-01 2.1055141235e+03 
2.2114441492e-05 3.3408365900e-01 2.1310870709e+03 
3.9918179793e-05 4.4763707589e-01 1.9153061375e+03 
2.9756715145e-05 4.6817249175e-01 1.8933982631e+03 
4.2461892469e-05 3.5446232254e-01 2.0614639623e+03 
3.1419462272e-05 3.3256316448e-01 2.1006452464e+03 
8.2283482827e-06 5.0174972378e-01 2.5724984331e+03 
1.7652098376e-04 1.0000000000e+00 1.7755259036e+03 
1.2496353129e-04 3.8507092998e-01 2.4887620943e+03 
4.2681899364e-05 3.5939666865e-01 2.2954771831e+03 
4.0030697270e-05 1.0000000000e+00 1.6448290116e+03 
7.1319698334e-06 5.0593656936e-01 2.3323877980e+03 
3.6692538942e-05 3.7722104936e-01 2.3212274515e+03 
1.9207242280e-05 4.6300492935e-01 1.9011121419e+03 
1.3842766613e-05 1.0000000000e+00 1.7453695472e+03 
5.2131934785e-06 5.0973396441e-01 2.4455831954e+03 
3.2693001590e-05 4.3935747074e-01 2.3609542235e+03 
4.1040837870e-05 1.0000000000e+00 1.7922319060e+03 
5.0582998956e-05 4.3897577457e-01 2.4884340703e+03 
4.0202242225e-05 3.0555730029e-01 2.2003434463e+03 
4.3652375797e-05 3.0360553322e-01 2.2026669513e+03 
9.5919320912e-06 1.0000000000e+00 1.6670220757e+03 
3.8353625456e-05 3.8203806997e-01 2.0100132811e+03 
2.3544549788e-05 4.2652283930e-01 1.9410833083e+03 
8.4068897936e-05 4.5779849029e-01 2.4198959855e+03 
7.1391305854e-05 3.3347417238e-01 2.3768215066e+03 
9.0858383093e-05 3.9408559334e-01 2.5915026610e+03 
2.8533271024e-05 1.0000000000e+00 1.5048296393e+03 
2.4004650308e-05 1.0000000000e+00 1.7830525401e+03 
8.4486821019e-05 4.1433912540e-01 2.4501829024e+03 
1.0643000404e-05 4.4066019453e-01 2.8625051757e+03 
6.8943678357e-05 4.2986515793e-01 2.3585642566e+03 
7.2659603098e-05 4.1885739551e-01 1.9514928109e+03 
1.7394884862e-05 4.7665890992e-01 2.4875007464e+03 
3.6740170539e-05 4.3450455486e-01 2.4062748886e+03 
6.1986345761e-05 2.9327544983e-01 2.2976037607e+03 
2.7350924087e-05 4.5240805769e-01 2.4370703147e+03 
7.7348906909e-05 3.6832925456e-01 2.0300837792e+03 
1.2899512761e-04 3.7332285758e-01 2.4973723633e+03 
2.4073410142e-04 3.4763713703e-01 2.6555724721e+03 
6.2152051206e-05 4.0081205773e-01 1.9757271436e+03 
2.4117449380e-05 4.6426193745e-01 2.4660765638e+03 
1.5804360993e-04 3.1231655901e-01 2.1749156009e+03 
2.8959873242e-05 4.7246892957e-01 2.3817021480e+03 
3.1269813317e-05 3.4126387803e-01 2.2374688221e+03 
7.3628741784e-05 3.9606753342e-01 2.5689032165e+03 
7.4929552425e-05 3.9324555492e-01 2.4751949024e+03 
3.7200586346e-04 1.0000000000e+00 3.0719881087e+02 
1.2487606204e-05 1.0000000000e+00 1.7880120586e+03 
1.9380613306e-05 4.9655180943e-01 1.8731790777e+03 
1.7092214355e-05 4.9765312885e-01 2.2993935642e+03 
1.6616327610e-05 1.0000000000e+00 1.7115613163e+03 
9.2074771382e-06 4.9800292332e-01 2.4367644677e+03 
4.9808388481e-05 3.1171424404e-01 2.1828401703e+03 
2.6275368089e-05 4.0937806921e-01 1.9632496118e+03 
1.5215063608e-05 4.6061800105e-01 2.6576474263e+03 
4.4794403546e-05 4.1955357068e-01 2.5106469819e+03 
8.5603888916e-05 4.5157737249e-01 2.3871404855e+03 
3.5128020835e-05 4.0845180857e-01 2.3795411743e+03 
2.0981134797e-05 1.0000000000e+00 1.3774508260e+03 
2.9270828920e-05 4.4348486237e-01 2.4002970058e+03 
1.3841102853e-05 4.7155641754e-01 2.3859965488e+03 
4.8750232508e-05 3.1236536364e-01 2.3086163934e+03 
1.6418700877e-04 3.8486291428e-01 2.4215815062e+03 
9.4726716899e-05 3.9827797630e-01 2.3939112777e+03 
5.7903776789e-05 4.0851531239e-01 2.4678642809e+03 
1.9049473500e-04 3.3879973699e-01 2.1208121860e+03 
3.7764486199e-05 3.4537346822e-01 2.0760515652e+03 
2.9892392172e-05 4.7282318053e-01 1.8923825167e+03 
2.2956261671e-04 3.7482420070e-01 2.5519640880e+03 
2.6497793705e-04 3.1700855028e-01 2.6816126347e+03 
1.0133553748e-05 1.0000000000e+00 1.6319498314e+03 
6.5262682592e-05 4.1875372013e-01 2.4306753484e+03 
9.1352775052e-06 3.9154687471e-01 1.9907551547e+03 
6.7609713906e-05 3.1174864008e-01 2.3149274713e+03 
6.6533558426e-06 1.0000000000e+00 1.6830817840e+03 
3.1509800212e-05 4.3883827558e-01 2.4459092245e+03 
7.2979417852e-06 1.0000000000e+00 1.7551234077e+03 
7.7435763072e-05 4.4594195896e-01 2.3839224207e+03 
7.7166664218e-06 5.0912432461e-01 2.4486784127e+03 
9.3457027778e-05 3.8897088806e-01 2.4830264036e+03 
4.9941382850e-05 4.2079740844e-01 2.4107372573e+03 
1.5039498516e-05 4.7843346136e-01 2.4736531862e+03 
1.2907994821e-05 4.9187700554e-01 2.4847591122e+03 
2.0022681299e-05 4.4802958968e-01 1.9152952586e+03 
1.0143522590e-05 4.8709648004e-01 2.4624521267e+03 
1.5066654928e-05 1.0000000000e+00 1.3693107259e+03 
5.2476662654e-05 3.2912608881e-01 2.2838460161e+03 
2.1672300376e-05 3.7631765221e-01 2.1734769290e+03 
1.1540068382e-05 1.0000000000e+00 1.6840375669e+03 
3.4033223204e-05 4.4305592621e-01 2.5790558727e+03 
7.6373066953e-06 1.0000000000e+00 1.0727618168e+03 
1.6053049327e-04 1.0000000000e+00 1.5609643966e+03 
7.1363181634e-06 5.0373883660e-01 2.5655706326e+03 
1.6195945896e-05 4.9019969059e-01 2.4639560739e+03 
2.6477444763e-05 4.5087756095e-01 2.3868030031e+03 
2.1332986790e-05 4.4655939296e-01 2.3531927120e+03 
3.8915103434e-05 4.1224389341e-01 2.3650829756e+03 
3.9590457791e-05 4.3918634978e-01 2.4133665178e+03 
9.0322241172e-06 4.7539456749e-01 2.2807511159e+03 
5.8463328367e-06 5.1187876600e-01 2.4082821396e+03 
2.5744810360e-05 4.3769812461e-01 1.9290338280e+03 
5.6332586953e-05 3.8655909958e-01 2.3989054206e+03 
2.9800919265e-05 3.8535195786e-01 1.9974329666e+03 
1.5147621534e-04 3.6855284848e-01 2.6072701821e+03 
8.7992789564e-05 3.9918694152e-01 2.4706543039e+03 
5.0024887020e-05 3.2251439298e-01 2.2876465860e+03 
5.0444164857e-05 3.1696274997e-01 2.3409977190e+03 
7.2941462732e-05 3.2304047014e-01 2.3779262804e+03 
7.8716174282e-06 1.0000000000e+00 1.5635540307e+03 
7.0210131538e-06 1.0000000000e+00 1.4687612780e+03 
9.8559735952e-05 3.5991528564e-01 2.3326360516e+03 
7.9261198626e-05 3.9377484751e-01 2.4260805578e+03 
1.8072956177e-04 3.6142058144e-01 2.6187015942e+03 
4.5390907430e-05 3.0100362715e-01 2.2578781272e+03 
1.6551651933e-05 4.7462510818e-01 2.6660536420e+03 
1.0224656318e-04 3.7809920374e-01 2.4966745164e+03 
3.6719772225e-06 1.0000000000e+00 1.5409811234e+03 
1.3114983879e-05 4.7161520681e-01 2.7277158907e+03 
1.2238889773e-04 3.0300277782e-01 2.2205772896e+03 
7.5541081940e-05 4.0313527050e-01 2.4164279499e+03 
2.7557893449e-05 3.5745764021e-01 2.2224293691e+03 
1.3252836183e-04 3.7661275597e-01 2.6367724650e+03 
6.5669202160e-05 3.3944384159e-01 2.0837440396e+03 
2.1747216236e-05 4.6069866796e-01 2.3492941952e+03 
3.0785668049e-04 2.9552098613e-01 2.7168011303e+03 
3.1649600212e-05 3.3310342740e-01 2.1040485752e+03 
8.3901548511e-06 4.7434943266e-01 2.7328120322e+03 
2.2782182050e-05 3.3842639344e-01 2.2643131567e+03 
1.3029057178e-04 3.9216812260e-01 2.4914907566e+03 
1.0267260980e-05 1.0000000000e+00 1.6201264317e+03 
3.1318150133e-05 3.0878829614e-01 2.1851609323e+03 
2.1594807040e-05 4.4779557886e-01 2.5900953186e+03 
1.6649428700e-05 4.4268416431e-01 2.3146960304e+03 
8.6403575715e-05 3.8978936560e-01 2.5182735644e+03 
1.3587011513e-04 3.6635318936e-01 2.5538700333e+03 
8.9381614851e-06 4.9622243999e-01 2.3388785748e+03 
2.4675389449e-05 1.0000000000e+00 1.7798534292e+03 
3.3659098470e-05 1.0000000000e+00 3.0564804516e+02 
2.9860066693e-05 4.1663708463e-01 2.3788437557e+03 
8.0248433387e-05 3.9699170904e-01 2.5620425394e+03 
8.4547963514e-05 3.9594310413e-01 2.4195776574e+03 
3.1632696279e-05 4.3644367766e-01 2.4585560451e+03 
1.7812187109e-05 4.3849504989e-01 2.3447770066e+03 
5.6745610662e-05 3.9339443061e-01 2.4169968433e+03 
1.6602734311e-04 3.8166281505e-01 2.5773168491e+03 
6.5232970454e-05 4.0130403816e-01 2.4313467872e+03 
9.6364277303e-05 3.7559571882e-01 2.4676105256e+03 
3.6375944229e-05 1.0000000000e+00 8.5471690002e+02 
2.3989509133e-05 1.0000000000e+00 1.7623484884e+03 
6.2518678298e-05 3.9503647586e-01 2.4387759005e+03 
5.7744105840e-05 4.6903796989e-01 1.8953995929e+03 
6.9940398193e-06 4.8007081766e-01 2.7117267796e+03 
4.3435383093e-05 4.2829625688e-01 2.5559587205e+03 
7.9559825969e-05 3.2810221378e-01 2.1116643262e+03 
7.5646466719e-05 4.1177428481e-01 2.6387121781e+03 
3.9666209077e-05 4.1887986234e-01 2.4289095283e+03 
1.2177138766e-05 1.0000000000e+00 1.6122382052e+03 
7.9473434109e-05 3.8423610119e-01 2.4695269272e+03 
1.9094242847e-04 1.0000000000e+00 1.7746710260e+03 
2.3912706436e-05 4.0311125265e-01 1.9715687103e+03 
1.7356603862e-05 4.7424157784e-01 1.8898602453e+03 
3.2633684136e-05 3.4064140825e-01 2.0876593359e+03 
2.2869365441e-05 5.0069352657e-01 1.8679979632e+03 
8.8577784980e-06 5.1154797789e-01 2.3695345565e+03 
2.6433002586e-04 3.2315251734e-01 2.6865689583e+03 
1.3207391995e-04 3.8321255593e-01 2.4408668513e+03 
1.1190224468e-04 4.4797470265e-01 2.5182658116e+03 
7.1695630292e-05 4.0001325168e-01 2.4395114138e+03 
3.8815538095e-05 3.2410934411e-01 2.1764159269e+03 
7.1829187145e-05 4.0660919356e-01 2.4721209139e+03 
2.6498109359e-05 4.2715316027e-01 2.3680029652e+03 
1.3193594125e-05 4.7029219912e-01 2.3561124085e+03 
5.4160353922e-05 3.5153715100e-01 2.3233304152e+03 
3.0033007382e-05 4.7321650504e-01 2.4358967502e+03 
7.6326113378e-05 3.5853272394e-01 2.3081372128e+03 
1.5855814665e-05 4.2958768838e-01 2.2353783901e+03 
1.6765490630e-05 4.0095236045e-01 1.9759848376e+03 
2.6092128436e-05 1.0000000000e+00 1.6682008303e+03 
2.3989800739e-05 4.2107753443e-01 2.8658261451e+03 
9.4097106170e-05 3.8412442994e-01 2.5906871864e+03 
7.5696685024e-05 3.9914655938e-01 2.3984245013e+03 
1.0367999447e-04 3.8866369222e-01 2.5504737958e+03 
5.2018114693e-06 5.1021640058e-01 2.3592883371e+03 
2.8011276884e-05 3.7132369109e-01 2.0219373205e+03 
4.2405564289e-05 3.2115122495e-01 2.2038570001e+03 
1.4762100790e-04 3.7121303877e-01 2.5282930343e+03 
2.7151225336e-05 4.0168906972e-01 2.3324088034e+03 
9.0514466761e-05 4.1041831507e-01 2.4861059198e+03 
3.5566731548e-05 1.0000000000e+00 1.2202108451e+03 
1.4526892187e-04 3.6307219617e-01 2.5467767131e+03 
9.5661548216e-05 3.7837945358e-01 2.4914248037e+03 
6.4103193203e-05 3.8549088363e-01 2.4376191447e+03 
1.0529756998e-04 3.7446176586e-01 2.5322426878e+03 
1.1544082096e-05 4.8727386880e-01 2.4334549876e+03 
5.9897987374e-06 5.0467206395e-01 2.4274874834e+03 
1.0849655602e-04 3.7174738161e-01 2.5174292291e+03 
6.4474028125e-05 3.9989401044e-01 2.3935110946e+03 
1.9926083441e-05 4.6473401497e-01 2.4456335130e+03 
5.4388529533e-06 5.1227724584e-01 2.3849592393e+03 
3.1396855142e-05 4.6048841579e-01 2.4038745565e+03 
1.3930433301e-04 4.0422407124e-01 2.3984006447e+03 
2.3834524550e-04 3.3651647176e-01 2.6245598423e+03 
7.0932537329e-06 1.0000000000e+00 1.5157935934e+03 
1.5767390352e-05 1.0000000000e+00 1.6924652668e+03 
6.0475561299e-06 5.1138364475e-01 2.4266628104e+03 
5.5516179728e-05 1.0000000000e+00 1.6699897434e+03 
1.9996363059e-05 1.0000000000e+00 1.7682924337e+03 
1.9128945865e-04 3.5527464154e-01 2.6393559758e+03 
8.6045101742e-06 1.0000000000e+00 1.3785868089e+03 
4.5397268877e-05 3.1207888716e-01 2.1613129182e+03 
1.2759197670e-04 3.3597467419e-01 2.1029674766e+03 
7.8319852425e-06 1.0000000000e+00 1.3304310603e+03 
1.8793386453e-04 3.5805202305e-01 2.6175316417e+03 
9.5852729800e-05 4.0581373974e-01 2.5023922850e+03 
6.0134928646e-05 3.1956901318e-01 2.3467744861e+03 
3.3189983590e-05 4.5747116051e-01 2.4043422327e+03 
4.1731486968e-05 4.0612994795e-01 2.4038661932e+03 
1.8151893565e-05 3.9855464784e-01 2.2939365774e+03 
7.1038587870e-05 3.9242289558e-01 2.4980091801e+03 
1.4782345394e-05 1.0000000000e+00 1.5315410725e+03 
4.6952164713e-05 1.0000000000e+00 1.5262393532e+03 
1.5700699958e-04 3.5511175581e-01 2.6700575295e+03 
1.7301547309e-05 1.0000000000e+00 1.7729000581e+03 
4.5427707795e-05 4.0572722880e-01 2.4065797417e+03 
5.7826715885e-05 4.1762540664e-01 2.4638062323e+03 
5.1668045216e-05 2.9851641143e-01 2.2536931688e+03 
2.6161438089e-06 1.0000000000e+00 1.1692626099e+03 
1.2471795804e-04 3.8167256374e-01 2.6252389463e+03 
2.4862197619e-05 1.0000000000e+00 1.4355273827e+03 
8.8629282208e-05 4.6524556473e-01 2.4654026535e+03 
4.7081836710e-04 3.9063900789e-01 2.4912513326e+03 
8.3063601794e-05 3.9972096543e-01 2.4870075138e+03 
4.8926841473e-05 1.0000000000e+00 3.5146662458e+02 
1.1663158616e-05 5.5848383108e-01 1.8365120857e+03 
5.9815399627e-05 4.0749044276e-01 2.4103766117e+03 
