# Supplementary material for: Atmospheric CO2 levels from 2.7 billion years ago inferred from micrometeorite oxidation
Source: Sci Adv. 2020 Jan 22;6(4):eaay4644. doi: 10.1126/sciadv.aay4644 (PMC6976288; doi:10.1126/sciadv.aay4644)
Supplement: Data file S1 [file aay4644_Data_file_S1.zip › co2_atmos_with_o2/co2_57/clean_results.dat]

Radius [m]       Fe Area [frac]    Max Temp [k]    
1.3003071577e-05 4.4187269168e-01 1.9070999306e+03 
2.9244228715e-05 3.0578744576e-01 2.1498591353e+03 
8.4281791322e-05 3.6900320309e-01 2.4889859969e+03 
3.1701249206e-04 3.9372736993e-01 2.2239587884e+03 
2.2919834034e-05 3.1060717602e-01 2.2424391988e+03 
3.8996823308e-05 3.0868972380e-01 2.3039655507e+03 
5.7753608316e-06 4.8594449852e-01 2.3242402828e+03 
1.9215493734e-05 4.5203607195e-01 2.5709214048e+03 
1.0480556362e-04 2.7995357238e-01 2.3511286589e+03 
3.9222057068e-05 3.9301938610e-01 2.4087244929e+03 
5.2074409808e-05 3.2833999017e-01 2.3440098263e+03 
2.6661842006e-05 4.2175587404e-01 2.4014421122e+03 
1.4094394081e-04 3.4248295618e-01 2.5715608134e+03 
9.3031935671e-06 1.0000000000e+00 1.4509606234e+03 
1.8562301560e-04 3.2025929799e-01 2.7243053829e+03 
2.7792069286e-05 4.5733744493e-01 1.8936899962e+03 
3.3407751489e-05 1.0000000000e+00 3.4808488804e+02 
4.8965255719e-05 2.7199313862e-01 2.2451093055e+03 
1.1976072737e-05 1.0000000000e+00 1.6319607167e+03 
3.7489052842e-05 2.8759870447e-01 2.2421143598e+03 
2.7509245621e-05 4.0082653989e-01 1.9548833758e+03 
3.1825266142e-04 3.0219463472e-01 2.1388789279e+03 
1.3100351010e-05 4.6409403687e-01 2.3269342776e+03 
5.2536720183e-05 2.7362233194e-01 2.2934762157e+03 
7.8557676027e-05 3.6375911385e-01 2.4519635932e+03 
1.3270769025e-04 3.6372635274e-01 2.5594950949e+03 
6.7610183701e-06 4.6978157873e-01 2.2919333862e+03 
7.5401689447e-05 3.8239525793e-01 2.5767974960e+03 
4.2107701794e-06 1.0000000000e+00 1.7597059139e+03 
1.1871235945e-05 4.3176818998e-01 2.8364642957e+03 
8.5812445981e-05 3.6523010869e-01 2.4954751812e+03 
1.5708119602e-05 4.3651862660e-01 2.3472011846e+03 
1.8537017882e-05 4.1722077930e-01 1.9345298441e+03 
9.5737741131e-06 1.0000000000e+00 1.7640390584e+03 
6.2739784571e-06 4.9090922058e-01 2.4702208216e+03 
3.9653165701e-05 2.9330663094e-01 2.1445803712e+03 
3.5153145506e-04 1.0000000000e+00 1.7876747495e+03 
9.3555664705e-06 4.7187962022e-01 2.2911717188e+03 
1.3887973634e-04 3.4291019453e-01 2.6154445102e+03 
6.4251783904e-05 3.8414288508e-01 2.4321616061e+03 
3.8071720798e-05 3.4956167692e-01 2.0266285021e+03 
2.5369135542e-05 4.2497090045e-01 2.5553852280e+03 
7.8377384156e-06 4.9143758026e-01 2.3778102591e+03 
1.3735267372e-05 1.0000000000e+00 1.7954486281e+03 
1.1212662157e-05 1.0000000000e+00 1.6601657710e+03 
3.4750381583e-05 3.9592104886e-01 2.3870113857e+03 
3.6279522037e-05 2.8870547602e-01 2.1715210425e+03 
5.8424263213e-05 3.4985118026e-01 2.4138323582e+03 
1.6589433061e-05 1.0000000000e+00 1.7892303506e+03 
1.0205038665e-05 4.7205305512e-01 2.4517656118e+03 
1.6451728726e-04 3.4096825795e-01 2.6749855273e+03 
1.5430390656e-05 3.4881722316e-01 2.2270753098e+03 
3.4669973781e-05 3.5378478185e-01 2.0211201092e+03 
7.0844666889e-05 4.0103515315e-01 2.3997442808e+03 
4.1423963096e-05 3.8913857976e-01 2.4041153882e+03 
7.2916705164e-05 3.8316351516e-01 2.5222595029e+03 
1.3441471584e-04 3.9347867046e-01 2.4209090289e+03 
1.6896750280e-05 1.0000000000e+00 1.6778021534e+03 
1.1537162127e-05 5.0750761608e-01 1.8548965446e+03 
9.6405371991e-05 3.6855196889e-01 2.5211041199e+03 
4.0260349878e-04 3.2385446869e-01 2.6178616916e+03 
1.3439742259e-04 1.0000000000e+00 1.7039322632e+03 
6.5466250821e-05 3.2369679379e-01 2.4097027907e+03 
2.3199818608e-05 1.0000000000e+00 3.7524277763e+02 
1.3660944297e-05 3.1589935085e-01 2.1633741832e+03 
1.1612116533e-04 3.4779553725e-01 2.6738886051e+03 
1.3575277175e-05 5.6411021082e-01 1.8303559878e+03 
2.4720653794e-05 4.5561308321e-01 2.4328238674e+03 
6.8684714707e-05 3.8680023216e-01 2.4691605050e+03 
3.9502448459e-05 3.2279022864e-01 2.3040021542e+03 
9.9228969024e-06 4.7852551945e-01 2.3601378156e+03 
3.3317086375e-05 2.9975136048e-01 2.1652892854e+03 
8.6981347400e-06 1.0000000000e+00 1.7102075224e+03 
2.7761175661e-05 3.2669637462e-01 2.0751318509e+03 
7.7431140989e-06 4.9508641014e-01 2.4185304072e+03 
2.2598312597e-04 3.1910342562e-01 2.6779790450e+03 
2.9819098086e-05 1.0000000000e+00 1.7057220321e+03 
8.4317196369e-05 3.5856188291e-01 2.4808841956e+03 
4.0313830195e-05 3.7785108741e-01 2.3938412736e+03 
3.9028750747e-05 4.3064320481e-01 2.4385206031e+03 
5.4804508269e-05 3.8184719092e-01 2.4324399573e+03 
8.1677433779e-05 3.7689281721e-01 2.5369617387e+03 
1.1669001516e-04 3.4807276678e-01 2.5654062199e+03 
8.9134012015e-05 4.6143324150e-01 1.8895710927e+03 
3.3866067775e-05 2.9491564225e-01 2.1576842493e+03 
5.1762546222e-05 4.1685374928e-01 2.4602292967e+03 
2.1800079027e-05 1.0000000000e+00 1.5505056046e+03 
7.0308745458e-05 3.8522494686e-01 2.4260099128e+03 
2.9623402972e-05 3.3450581646e-01 2.0570827492e+03 
1.6395291675e-05 1.0000000000e+00 1.7348708938e+03 
5.8261534253e-05 2.9971477861e-01 2.3675441749e+03 
3.3860790862e-05 2.8658579080e-01 2.1802498568e+03 
1.4221422995e-04 3.4402440247e-01 2.5657771591e+03 
1.0511525991e-05 4.3588288408e-01 2.3086847066e+03 
6.8402361160e-06 4.8878902505e-01 2.5629544732e+03 
5.5430009491e-05 3.8480891879e-01 2.4285860519e+03 
6.2076307249e-05 2.7802375914e-01 2.2602159177e+03 
4.8556530078e-05 4.6154025346e-01 1.8893771932e+03 
9.9242525279e-05 3.6096790533e-01 2.6180620036e+03 
1.1623518351e-05 3.4261616015e-01 2.0466633029e+03 
1.6960316397e-05 4.5431512054e-01 2.4452762395e+03 
5.3156045867e-06 1.0000000000e+00 1.0848655820e+03 
7.9437494430e-05 3.6544477135e-01 2.4544009370e+03 
4.2125271516e-05 4.0385766883e-01 2.4261583460e+03 
3.0173108547e-05 3.2211701907e-01 2.0828018551e+03 
3.3833396055e-06 1.0000000000e+00 1.1638492516e+03 
7.1235978055e-05 3.6723296441e-01 2.4501586270e+03 
7.5298316589e-06 4.7741387424e-01 2.3566789100e+03 
6.0629264019e-06 1.0000000000e+00 1.4913861820e+03 
1.9253271315e-05 4.4607376060e-01 2.4315421499e+03 
1.9631092488e-05 4.8541784087e-01 2.4424639339e+03 
6.4550371307e-05 3.1578502283e-01 2.1197031806e+03 
2.9086135513e-05 4.1315821428e-01 2.3830802374e+03 
5.3671966103e-06 5.8127391773e-01 1.8239375722e+03 
4.5031383143e-05 4.0812848223e-01 2.4137821051e+03 
3.6841703652e-05 1.0000000000e+00 1.7216996191e+03 
1.8708999340e-05 4.1132220835e-01 1.9413385973e+03 
8.8237065640e-06 4.8834950032e-01 2.4136925512e+03 
1.2133891957e-04 3.3085357660e-01 2.7553809305e+03 
1.9764447084e-05 1.0000000000e+00 8.0262750277e+02 
6.8483609055e-05 3.7589989322e-01 2.4849465414e+03 
6.6773901996e-06 4.8856955482e-01 2.3336807389e+03 
4.4406325643e-05 2.8398106121e-01 2.1882436329e+03 
8.8338109720e-05 3.6515697515e-01 2.4853501337e+03 
1.4982694100e-04 3.5116840285e-01 2.6371776659e+03 
4.6231038480e-05 2.8269683724e-01 2.1932515484e+03 
6.7128244105e-06 4.8234624375e-01 2.3112757714e+03 
1.6311085913e-05 4.4662557881e-01 2.6022084349e+03 
3.3010721590e-05 4.1802240341e-01 2.4537247786e+03 
6.4243762395e-05 4.0377969037e-01 2.4141154998e+03 
3.3028996084e-05 3.3505590223e-01 2.0520909169e+03 
4.6869697820e-05 4.4333137503e-01 2.2594658832e+03 
1.0305069732e-05 4.3875931564e-01 2.8076517220e+03 
1.1308094275e-04 3.8215277200e-01 2.4648426234e+03 
7.4924236548e-05 4.0598886212e-01 2.3761441689e+03 
1.1719146567e-04 3.4808704607e-01 2.5871255347e+03 
9.9230192709e-06 3.5833324733e-01 2.0163363588e+03 
1.9745570751e-05 1.0000000000e+00 1.7390096268e+03 
5.5160334223e-06 4.8696112437e-01 2.5142578240e+03 
7.0031687226e-05 3.6819756747e-01 2.4761118428e+03 
1.3123609655e-05 4.5856736558e-01 2.4342521149e+03 
5.1035678721e-06 4.9506503683e-01 2.4057069010e+03 
6.6344582083e-05 3.8676143662e-01 2.4362851512e+03 
3.0202669577e-05 3.3831282724e-01 2.3299195364e+03 
6.3049376752e-06 4.9243345609e-01 2.4609797358e+03 
3.1470150001e-05 1.0000000000e+00 1.5305938690e+03 
6.6058319133e-05 3.8283581194e-01 2.4565995600e+03 
8.8251521923e-05 3.5859382490e-01 2.4494172947e+03 
9.8640624939e-06 1.0000000000e+00 1.6992397591e+03 
1.1474017576e-05 1.0000000000e+00 1.6064040386e+03 
1.9053733043e-05 1.0000000000e+00 1.7986264714e+03 
2.1248949272e-05 3.7233712463e-01 1.9909232020e+03 
1.3011825483e-05 4.8320684199e-01 1.8727414444e+03 
3.8102551365e-05 3.7528196790e-01 1.9886293940e+03 
1.2094168536e-05 4.0904429901e-01 1.9415161522e+03 
3.3399960288e-05 4.2452901522e-01 2.3877254923e+03 
1.0495771986e-04 3.6646138676e-01 2.5703141013e+03 
3.1200198941e-05 1.0000000000e+00 1.8088708080e+03 
5.6129896888e-05 4.2223195418e-01 1.9276026549e+03 
8.4645769121e-05 3.6599960480e-01 2.4409727429e+03 
1.8096617287e-05 3.3727645908e-01 2.0549959003e+03 
1.5004616582e-05 4.5432496279e-01 2.4217194924e+03 
7.2982795299e-06 1.0000000000e+00 1.6840111114e+03 
1.5701257014e-05 1.0000000000e+00 1.7227419494e+03 
1.5059583292e-04 4.5373697675e-01 1.9023002341e+03 
2.7719474121e-04 4.0687217129e-01 2.5041474061e+03 
8.1427595484e-05 3.7047211623e-01 2.4395400299e+03 
8.2265452600e-05 3.0647419684e-01 2.3202200891e+03 
1.7876920858e-05 1.0000000000e+00 1.7582125881e+03 
1.6204372726e-04 3.4938991560e-01 2.4939376975e+03 
5.4343509406e-05 3.3462915791e-01 2.0567742675e+03 
3.1547716301e-05 3.0670823135e-01 2.2171789052e+03 
1.2776890395e-05 4.4811717559e-01 2.3279287921e+03 
2.7400604433e-04 3.7595118651e-01 2.5650958248e+03 
2.0623307651e-04 3.1680082250e-01 2.6461798575e+03 
3.4921800147e-05 4.1300655134e-01 2.7648590855e+03 
3.3709103343e-05 3.1897171646e-01 2.0882109486e+03 
8.1025306057e-05 3.8780187575e-01 2.3791015420e+03 
1.2546048271e-04 3.5890267964e-01 2.5375546836e+03 
3.9156034110e-05 4.1091491405e-01 2.4204490801e+03 
2.7575565320e-05 4.2748755505e-01 2.3533880182e+03 
4.6783901288e-05 4.0244558369e-01 2.4252794581e+03 
9.3518492292e-05 3.5741188020e-01 2.5170221473e+03 
4.0432898820e-05 3.5328036037e-01 2.3315563342e+03 
2.3416605463e-05 3.7269678207e-01 1.9922322479e+03 
2.8422844889e-04 3.5987769506e-01 2.4996295731e+03 
3.2086400941e-05 3.1799160798e-01 2.2663489254e+03 
5.8919382017e-05 4.0635626877e-01 1.9472639211e+03 
2.0713874202e-04 3.2460694216e-01 2.6009503764e+03 
2.8611411819e-04 3.7921923364e-01 2.4482959015e+03 
8.4307295312e-06 4.8950163997e-01 2.5335842498e+03 
3.0640303206e-05 3.5141720045e-01 2.0245311734e+03 
1.6244845219e-05 4.5824321522e-01 1.8911838952e+03 
2.7938650413e-05 2.9453756818e-01 2.2003770739e+03 
7.5024718745e-05 3.2554259313e-01 2.4062635258e+03 
5.2362074053e-05 3.9272107172e-01 2.6036565569e+03 
3.2939219252e-05 4.2649924011e-01 1.9252333655e+03 
4.2918927547e-05 4.3625957770e-01 2.3985902470e+03 
2.0013229219e-05 4.0885859607e-01 1.9433307258e+03 
2.0604358252e-05 4.0383226461e-01 1.9494189890e+03 
6.4928464402e-05 3.9889148656e-01 2.4978038565e+03 
1.8352416821e-04 3.3720437916e-01 2.5576137689e+03 
1.0037556393e-04 3.8291480753e-01 2.5208879804e+03 
2.6198863564e-05 4.2783750392e-01 2.4808557330e+03 
5.6283115453e-05 3.9509165392e-01 2.4041456025e+03 
1.7260635520e-05 1.0000000000e+00 1.5346752568e+03 
6.4234820433e-06 4.7046641003e-01 2.2947235948e+03 
6.2442518883e-05 3.7885995517e-01 2.4796549213e+03 
7.6923184936e-05 3.0994986425e-01 2.3575892521e+03 
1.5562605436e-05 1.0000000000e+00 3.9882867632e+02 
1.2111511734e-05 1.0000000000e+00 1.7341116672e+03 
4.5004500563e-06 1.0000000000e+00 1.4604695326e+03 
7.8477159447e-05 3.9737555340e-01 2.5005761376e+03 
1.0030572501e-05 4.7659280293e-01 2.3955640065e+03 
6.4204197484e-06 4.7952624631e-01 2.6301910295e+03 
4.9487110428e-05 3.9496071210e-01 2.4795127297e+03 
4.1932911057e-06 1.0000000000e+00 1.3582114751e+03 
4.2289197874e-04 8.7132825099e-01 1.8437413097e+03 
1.0250636390e-04 3.5064365580e-01 2.6549713073e+03 
1.4498284322e-05 4.9050876595e-01 2.3473972614e+03 
6.6958496772e-05 3.7276305688e-01 2.3875245761e+03 
4.1972387295e-06 1.0000000000e+00 1.4512924736e+03 
1.3359147169e-04 2.7640223868e-01 2.2356625963e+03 
1.6466115096e-04 3.2452950326e-01 2.6335999247e+03 
7.1636881559e-05 3.6385816221e-01 2.4570812916e+03 
3.0464646176e-05 2.9828739387e-01 2.1344184788e+03 
1.7164711177e-05 4.3605667881e-01 2.3478438763e+03 
2.2190652321e-05 4.8042776272e-01 1.8745214890e+03 
1.8042003810e-05 4.0227955697e-01 1.9504504620e+03 
3.4647576809e-05 4.1070204502e-01 2.3839005730e+03 
2.4023373763e-04 3.3958758240e-01 2.5694855079e+03 
1.0779208191e-04 3.5388053267e-01 2.5183535300e+03 
1.6159102564e-05 3.7900925199e-01 2.2871080868e+03 
6.8465284192e-06 1.0000000000e+00 1.5346879725e+03 
2.8000883075e-04 3.0470258311e-01 2.6625540099e+03 
2.5916857879e-05 1.0000000000e+00 1.7154129801e+03 
6.6990175827e-06 1.0000000000e+00 1.6384356067e+03 
1.7224010484e-04 3.6929560818e-01 2.6324920359e+03 
5.6789300628e-05 1.0000000000e+00 3.6065523818e+02 
9.1727127959e-05 3.6051171674e-01 2.4826141312e+03 
6.3089749721e-05 4.3055700058e-01 2.3160166858e+03 
2.5202519325e-05 3.0568395583e-01 2.1349595538e+03 
3.8728891083e-05 3.3353903947e-01 2.0580736327e+03 
8.3073432714e-05 3.6942524528e-01 2.4329294685e+03 
9.9921565649e-05 2.7078582186e-01 2.3220760034e+03 
3.0048759668e-05 4.4121139788e-01 1.9091261351e+03 
1.1753273713e-05 4.9303466049e-01 2.4449298734e+03 
1.0962860407e-05 4.8126506442e-01 2.3093209778e+03 
5.7324510260e-06 4.9254550398e-01 2.4573000556e+03 
4.4391904937e-05 3.9600836966e-01 2.4174918817e+03 
4.1984077841e-05 3.1913197644e-01 2.0941066309e+03 
5.4308590324e-05 4.1568901960e-01 2.3712282686e+03 
1.0449705455e-04 3.8766104214e-01 2.4857798486e+03 
5.6287836570e-05 3.8551943624e-01 2.4893877395e+03 
9.8573544001e-05 3.2018464187e-01 2.3738586438e+03 
5.7798762453e-05 3.8937024616e-01 2.5096059957e+03 
6.8938059006e-05 2.9295285653e-01 2.3235840205e+03 
3.0617573051e-05 4.5899287214e-01 2.3962924823e+03 
1.1853710434e-05 4.2400728930e-01 1.9255584829e+03 
1.7938398771e-05 4.6566918607e-01 2.3839564644e+03 
7.9594947448e-05 3.7690262113e-01 2.4317002988e+03 
4.9100297265e-05 3.2692416376e-01 2.0677563864e+03 
2.0480521033e-05 4.5137026294e-01 1.8995477237e+03 
8.6022359474e-06 4.9374379112e-01 2.4373944815e+03 
3.5449775125e-05 2.9180388431e-01 2.1485663367e+03 
1.5863693197e-04 3.6111198058e-01 2.4671641057e+03 
1.4743677416e-04 3.6621896015e-01 2.5371579012e+03 
3.3802487479e-05 4.1523151471e-01 2.5299176037e+03 
6.5127440446e-05 3.8082495353e-01 2.4409063144e+03 
1.3778680779e-05 1.0000000000e+00 1.5542332771e+03 
1.3400094843e-05 1.0000000000e+00 1.5757663841e+03 
2.5144239462e-04 3.5437288069e-01 2.5889156287e+03 
8.2323370857e-05 3.1804019471e-01 2.3967663292e+03 
2.8782481056e-06 1.0000000000e+00 1.5485859806e+03 
5.7825940702e-05 3.6839047291e-01 2.4299696651e+03 
7.0834985106e-06 1.0000000000e+00 1.7296083671e+03 
1.8369826862e-05 1.0000000000e+00 1.5409079899e+03 
1.1261916364e-05 4.6911242870e-01 2.6825539754e+03 
2.0434249981e-05 4.1721357702e-01 2.3195642848e+03 
2.5537006027e-05 3.9142498438e-01 1.9663195801e+03 
2.3360057656e-05 3.8644727804e-01 2.3389097638e+03 
9.6869269100e-05 3.6770545257e-01 2.5315460557e+03 
8.5628557566e-05 3.6982396946e-01 2.4694022966e+03 
4.4761846949e-05 1.0000000000e+00 1.7597964762e+03 
9.4074123456e-05 2.7687519037e-01 2.2029217042e+03 
9.3962619863e-05 3.6883567041e-01 2.4741056187e+03 
2.7028731001e-05 4.2422208279e-01 2.5010543494e+03 
5.8510880711e-06 1.0000000000e+00 1.2135781400e+03 
6.0238624999e-04 3.6510864469e-01 2.4392180532e+03 
1.7424372918e-04 3.3499838057e-01 2.6830218939e+03 
2.2521881793e-05 4.2148786658e-01 2.3599634081e+03 
5.5520356000e-06 1.0000000000e+00 1.6245206490e+03 
1.4127628690e-04 3.5436287678e-01 2.5373598098e+03 
3.9881674289e-05 2.7450620875e-01 2.2123475102e+03 
1.3372726102e-04 3.8560555934e-01 2.4275065843e+03 
3.8389935628e-05 3.9004799499e-01 2.2623587585e+03 
2.5368742074e-05 4.1675102818e-01 2.3786854783e+03 
1.8239895416e-04 3.6183214558e-01 2.5902436997e+03 
4.9751473328e-05 3.9262563503e-01 2.4218079880e+03 
1.2115991410e-05 4.7765934229e-01 2.3667329175e+03 
4.1465292390e-05 2.9999027305e-01 2.3286997110e+03 
2.3706477017e-05 4.4427433097e-01 2.4647207181e+03 
5.4614873648e-06 4.8897080159e-01 2.5028473211e+03 
5.3536460259e-05 4.2876120709e-01 2.5702975608e+03 
4.0796611205e-05 4.0341646033e-01 2.6205759762e+03 
8.0058600214e-05 4.0631276392e-01 2.6243343635e+03 
3.5828153084e-05 4.3118408985e-01 2.5146624868e+03 
9.4438775366e-06 4.4226081724e-01 2.7964248881e+03 
6.5637665639e-05 3.0388997045e-01 2.2548304496e+03 
4.3777742668e-05 3.1001064182e-01 2.1027970762e+03 
2.1138372171e-05 4.7307372355e-01 2.2902910650e+03 
7.4178566243e-05 3.7517104126e-01 2.5525624810e+03 
2.4265906857e-05 4.4166532437e-01 1.9082496203e+03 
1.5153906522e-04 3.9709117788e-01 2.4771826877e+03 
2.0325269751e-04 3.1105431522e-01 2.6753464255e+03 
9.9107388399e-05 3.1042527255e-01 2.1023671229e+03 
2.3723085225e-05 4.3780529334e-01 2.3365677221e+03 
3.7995853343e-05 3.5624391137e-01 2.3328971123e+03 
7.7450664456e-05 3.9203637581e-01 2.4580920325e+03 
5.7886765917e-06 4.8608301330e-01 2.3266135646e+03 
1.8104361376e-05 4.4222515544e-01 2.3736692624e+03 
8.8388374019e-05 2.9556386311e-01 2.2664888419e+03 
6.3411290177e-06 1.0000000000e+00 1.3320299333e+03 
2.9462501886e-05 3.0471266864e-01 2.1943412346e+03 
7.2027293438e-05 3.7916802591e-01 2.6330382822e+03 
9.1674896953e-06 4.9253974238e-01 2.3588476757e+03 
1.4755093571e-05 1.0000000000e+00 1.5199709479e+03 
3.1935869931e-05 4.2554394090e-01 2.4899172169e+03 
6.4451415121e-05 3.7818982481e-01 2.4328195153e+03 
7.3099432397e-05 3.3395113968e-01 2.0598895175e+03 
4.5881914926e-05 2.7822960186e-01 2.1830227829e+03 
2.4956841269e-05 4.1916897621e-01 2.3717813876e+03 
5.4346343523e-05 3.6692084217e-01 2.4186488605e+03 
4.7672700951e-05 3.7867802595e-01 1.9814082724e+03 
1.6888118529e-04 3.4315245806e-01 2.5889439190e+03 
1.7492147372e-05 4.8025047895e-01 1.8737975262e+03 
4.2770553001e-05 2.8934336472e-01 2.1504728983e+03 
7.9922375887e-06 4.7146087798e-01 2.5249067288e+03 
8.8082876192e-05 3.6901810306e-01 2.5240458097e+03 
1.9336879538e-05 1.0000000000e+00 1.3975126171e+03 
1.8838761450e-05 4.2179848854e-01 1.9284625867e+03 
3.7521961201e-06 1.0000000000e+00 1.7170480040e+03 
4.3082115575e-05 2.9208140416e-01 2.2050182158e+03 
3.9318957612e-05 4.1651121974e-01 2.5266136717e+03 
8.0828267588e-06 4.6304541586e-01 2.2892366382e+03 
2.7160928843e-05 3.4632195818e-01 2.0322711510e+03 
1.6698447469e-05 4.3578451859e-01 1.9132465792e+03 
1.8079477896e-05 4.0711708176e-01 2.2408194388e+03 
4.2385723422e-05 3.1547115592e-01 2.1010822012e+03 
2.2202763608e-06 1.0000000000e+00 1.3000128949e+03 
8.0300934962e-05 3.5328925132e-01 2.4515730210e+03 
1.6551867497e-05 4.5215419298e-01 2.3993603484e+03 
7.4972964900e-05 3.7890082073e-01 2.4383904792e+03 
1.8632194448e-05 4.2622407988e-01 2.3421502285e+03 
1.0166593972e-05 1.0000000000e+00 1.3688276310e+03 
6.0898418523e-05 2.7026236290e-01 2.2962336260e+03 
8.2117311419e-05 3.5195301567e-01 2.4522338918e+03 
1.7485654152e-05 4.5622970449e-01 2.4814998729e+03 
5.8174222075e-06 4.8469705739e-01 2.6016638055e+03 
9.0005740212e-06 1.0000000000e+00 1.6660445558e+03 
8.7641584876e-06 1.0000000000e+00 1.0788024422e+03 
4.5198913580e-05 2.9433031253e-01 2.1384545768e+03 
8.3500083538e-05 3.1698264159e-01 2.3813495200e+03 
2.0253897017e-04 3.3681793099e-01 2.6262209297e+03 
4.7519500015e-05 3.0499277186e-01 2.1207031574e+03 
2.6816436387e-05 2.9953203471e-01 2.1325597390e+03 
1.3086523730e-05 1.0000000000e+00 1.3832945123e+03 
1.7356055492e-04 3.7254087300e-01 2.5432227767e+03 
3.7472364882e-04 2.7656727622e-01 2.7187391083e+03 
9.6322575299e-06 3.4004092686e-01 2.1819604558e+03 
1.8323564730e-04 3.0978582902e-01 2.7000794997e+03 
7.4880812062e-05 1.0000000000e+00 3.0000000000e+02 
9.4205285450e-06 1.0000000000e+00 1.7327898178e+03 
4.4582486663e-05 3.2608034565e-01 2.0682129100e+03 
4.1487900180e-05 4.0318522018e-01 2.4477245689e+03 
3.8317553051e-06 5.3728464521e-01 1.8380489562e+03 
6.4730995326e-05 3.8544781410e-01 2.4718134812e+03 
8.5308860800e-06 4.9525900893e-01 2.4123406438e+03 
1.3771287205e-05 4.5943027142e-01 2.3768089208e+03 
4.0440914256e-05 2.8210031299e-01 2.2703026888e+03 
5.6713877216e-05 4.1738751473e-01 2.4232712749e+03 
6.1405038191e-06 1.0000000000e+00 1.3742576974e+03 
1.5775616983e-05 1.0000000000e+00 1.3747384274e+03 
2.5915203814e-05 4.4122940308e-01 2.4180209849e+03 
3.8417345327e-05 1.0000000000e+00 1.3787485618e+03 
9.5888475671e-05 3.6292995404e-01 2.4919923393e+03 
2.5766878139e-05 3.1843812440e-01 2.0893901978e+03 
1.7176461755e-04 1.0000000000e+00 6.7265557331e+02 
2.7107587676e-05 3.0046854129e-01 2.2266900253e+03 
7.2778033123e-06 4.9534292150e-01 2.3793127397e+03 
1.1113905075e-04 3.6522631431e-01 2.5631048118e+03 
4.2125788198e-05 4.0936713605e-01 2.4505760771e+03 
4.9117793516e-05 3.2527595175e-01 2.0758875609e+03 
4.0307935841e-05 2.9682677039e-01 2.1384227767e+03 
1.9569640255e-04 3.2020109143e-01 2.6781434981e+03 
1.5551102498e-04 3.2569332602e-01 2.6342421788e+03 
1.1739224531e-05 3.1602345626e-01 2.1720613342e+03 
1.3595970120e-04 3.5758620160e-01 2.6248025512e+03 
1.4046346786e-04 3.5171718991e-01 2.4489792618e+03 
9.7104271961e-06 1.0000000000e+00 1.8020113882e+03 
4.2602633204e-05 4.2304454427e-01 2.3421417214e+03 
5.8305155169e-06 1.0000000000e+00 1.4593814072e+03 
9.9494449801e-06 4.6856053460e-01 2.5985802127e+03 
1.9251608383e-04 3.4431366889e-01 2.5582513682e+03 
3.1347870399e-05 3.2674162899e-01 2.0693625883e+03 
2.9682625594e-06 1.0000000000e+00 8.2434581962e+02 
9.5644095603e-05 3.6689206402e-01 2.4435443139e+03 
6.4262653173e-05 3.6657946271e-01 2.4464463826e+03 
3.9436910011e-04 2.6973744948e-01 2.7305956094e+03 
4.4361183002e-05 4.4999974410e-01 2.4626837813e+03 
6.4657577830e-05 2.9533652149e-01 2.2907433803e+03 
2.9532870447e-05 1.0000000000e+00 3.0000000000e+02 
5.0702025535e-06 4.9405220270e-01 2.4376327449e+03 
1.8503330522e-05 1.0000000000e+00 1.5073167525e+03 
1.2626598202e-05 1.0000000000e+00 1.4569159211e+03 
3.3949584808e-05 3.1437226945e-01 2.2359175318e+03 
1.9847300779e-05 4.0710249853e-01 2.8594437786e+03 
5.2595594907e-05 3.9492573824e-01 2.4324468723e+03 
2.4000537699e-05 3.2106386286e-01 2.2206413672e+03 
4.3324911988e-05 4.2493975074e-01 1.9236581962e+03 
2.6190613538e-04 3.9869298512e-01 2.4667330408e+03 
3.3048291725e-05 3.3284200013e-01 2.0565449804e+03 
6.2325954289e-05 2.7354302475e-01 2.2870162350e+03 
3.8896892309e-05 4.1392447816e-01 2.3952191654e+03 
1.5390673704e-05 1.0000000000e+00 1.7456024079e+03 
5.8652169697e-05 2.7967008738e-01 2.3154802279e+03 
1.9499019038e-05 1.0000000000e+00 1.7161979610e+03 
1.0068966829e-04 2.9596465650e-01 2.1421677477e+03 
2.3011574109e-05 3.2381820587e-01 2.0777384046e+03 
1.2976648272e-05 4.9495094268e-01 2.4285431003e+03 
3.4075397144e-05 4.0850528106e-01 2.6203315177e+03 
2.3335869269e-05 4.4641797798e-01 2.6565332250e+03 
2.5305371608e-05 1.0000000000e+00 1.4423896935e+03 
1.5104124515e-05 4.4423428340e-01 2.6390743564e+03 
4.8767291929e-06 1.0000000000e+00 1.3587164896e+03 
1.5393892968e-05 1.0000000000e+00 1.5182000158e+03 
1.3361251371e-04 3.0338138633e-01 2.2260454934e+03 
1.6002498567e-04 3.3102620009e-01 2.6077849655e+03 
2.2349350263e-05 4.2838015937e-01 2.3693144250e+03 
3.6453532328e-05 2.9835891864e-01 2.1787061986e+03 
1.6274110553e-05 5.2109105302e-01 1.8477647705e+03 
3.3642457870e-05 4.0713555298e-01 2.3889845860e+03 
5.8039542436e-05 2.8099723559e-01 2.3344374151e+03 
4.4428837125e-05 1.0000000000e+00 1.8033735576e+03 
1.0133703237e-05 1.0000000000e+00 1.5119784179e+03 
9.0345314627e-05 2.6886088859e-01 2.3255533616e+03 
9.0609116099e-05 4.0295978106e-01 2.3559805138e+03 
4.9425163048e-05 4.2254138950e-01 2.5159672298e+03 
2.6147868019e-04 3.6868707744e-01 2.4866935724e+03 
1.4423543689e-04 2.8117902709e-01 2.3093932889e+03 
3.0499990070e-05 4.1497486740e-01 2.4219116206e+03 
2.3978891757e-05 3.4955244599e-01 2.0303830018e+03 
3.7578999887e-05 4.3309553060e-01 2.4190716959e+03 
3.2813500039e-05 4.2789194914e-01 2.5828100748e+03 
7.5953889975e-05 1.0000000000e+00 3.0000000000e+02 
3.2862764543e-04 3.1844704388e-01 2.6386635877e+03 
5.1178481313e-06 4.9559125701e-01 2.3901836705e+03 
9.1041498940e-06 1.0000000000e+00 1.4813982467e+03 
4.0971929486e-06 1.0000000000e+00 1.1989496697e+03 
4.3244696820e-05 4.0832962340e-01 2.4400485898e+03 
1.5047162564e-05 1.0000000000e+00 1.7234341224e+03 
9.6130884923e-06 4.2950250704e-01 2.2755847793e+03 
1.6534300636e-04 3.6412678325e-01 2.4725548916e+03 
2.9642641240e-05 4.1486455423e-01 2.4143170534e+03 
3.9235052347e-05 3.0004708008e-01 2.2197663486e+03 
2.7961119328e-05 2.8904170244e-01 2.2416891697e+03 
1.0639826883e-05 4.4380370234e-01 2.3180416534e+03 
3.9936897584e-06 1.0000000000e+00 1.4147572174e+03 
1.0115641826e-05 1.0000000000e+00 1.7067693437e+03 
5.1130821931e-05 2.8982337669e-01 2.3272236466e+03 
6.2893986716e-06 1.0000000000e+00 1.7750734023e+03 
3.3504695166e-05 2.9619156754e-01 2.2364894598e+03 
6.0667298097e-05 2.6767178135e-01 2.2842524259e+03 
2.4831557790e-05 4.2993084237e-01 2.3628378789e+03 
4.2906711977e-05 4.0323119248e-01 2.5502670740e+03 
2.3248256214e-05 3.3438685284e-01 2.2501168544e+03 
1.5558983725e-05 5.2958812066e-01 1.8437007819e+03 
7.9865695383e-06 4.8734357219e-01 2.3289104909e+03 
5.3724356548e-05 2.8175806601e-01 2.2640913056e+03 
1.9989885293e-05 1.0000000000e+00 1.3171015371e+03 
6.4493569155e-05 1.0000000000e+00 1.7975103460e+03 
2.2662782894e-05 4.9403921369e-01 1.8643087008e+03 
2.8108067659e-05 1.0000000000e+00 1.5258409440e+03 
1.3605945457e-04 3.4127581329e-01 2.5608718813e+03 
8.3180605650e-05 3.6470424366e-01 2.4728466490e+03 
1.0191896289e-04 3.5447325957e-01 2.4575146856e+03 
2.9610180523e-05 4.1852338128e-01 2.3973364411e+03 
1.0169785674e-05 1.0000000000e+00 9.9893659281e+02 
4.8434757934e-05 2.8429249644e-01 2.1953990506e+03 
1.6468874690e-04 3.6493615088e-01 2.5314982070e+03 
4.5380027915e-05 2.7355826684e-01 2.2564471854e+03 
2.0898954581e-04 3.1213358547e-01 2.6570085777e+03 
1.1913160943e-04 3.8564841468e-01 2.4158702188e+03 
1.6227007109e-05 3.8749858626e-01 1.9701558751e+03 
8.2972766539e-05 3.7256037584e-01 2.5769336093e+03 
2.3956682202e-05 2.9756823528e-01 2.2087147409e+03 
1.5940639289e-05 1.0000000000e+00 1.4753099548e+03 
4.3529861039e-05 4.0184223003e-01 2.4687730659e+03 
4.7236550268e-05 3.5664937048e-01 2.3553821923e+03 
1.9715087099e-05 3.4380621797e-01 2.0427838085e+03 
