# Supplementary material for: Atmospheric CO2 levels from 2.7 billion years ago inferred from micrometeorite oxidation
Source: Sci Adv. 2020 Jan 22;6(4):eaay4644. doi: 10.1126/sciadv.aay4644 (PMC6976288; doi:10.1126/sciadv.aay4644)
Supplement: Data file S1 [file aay4644_Data_file_S1.zip › co2_atmos_with_o2/co2_6/clean_results.dat]

Radius [m]       Fe Area [frac]    Max Temp [k]    
3.0420208826e-05 8.2986379384e-01 2.1741830783e+03 
1.0127699812e-05 1.0000000000e+00 1.2836339915e+03 
5.7510064260e-06 8.6602788533e-01 2.1848621717e+03 
7.0673117052e-05 8.2088728127e-01 2.3431004760e+03 
1.1520746352e-04 8.2039954790e-01 2.2841511387e+03 
2.1928359377e-05 7.9378794135e-01 1.9820540101e+03 
3.9326451790e-05 8.3951604705e-01 2.2044466496e+03 
1.8525821940e-05 8.3204616591e-01 2.1280730303e+03 
3.5972125961e-05 8.3121905996e-01 2.4358252207e+03 
8.5337687233e-06 8.4387136316e-01 1.8338568427e+03 
4.4179597467e-05 8.3372338447e-01 2.2529291042e+03 
1.8427469864e-05 8.4318213190e-01 2.4266137088e+03 
2.6230385497e-05 7.8998851059e-01 1.9514353342e+03 
1.5227927250e-05 8.1482614604e-01 1.8740158342e+03 
1.0218524843e-04 8.0939010690e-01 2.4937093664e+03 
1.5662438402e-05 8.3843881852e-01 2.1055905384e+03 
1.2852026744e-05 1.0000000000e+00 1.6874256632e+03 
1.2539215095e-05 8.5043723837e-01 2.4423875031e+03 
8.3290139035e-06 1.0000000000e+00 1.3518051592e+03 
1.8620889184e-05 7.9296572495e-01 1.9557672095e+03 
2.3420183013e-05 1.0000000000e+00 1.6038686486e+03 
1.7285578119e-05 8.4537675702e-01 2.4791466396e+03 
7.7435448382e-05 8.1935518447e-01 2.3409085273e+03 
5.5804563406e-05 8.2177405973e-01 2.3027561549e+03 
4.4145480391e-05 8.1757884234e-01 2.1506516837e+03 
4.3518951564e-05 7.8295286854e-01 2.0202050983e+03 
9.8807440652e-06 1.0000000000e+00 1.6466584089e+03 
1.5357552963e-05 8.3521197728e-01 2.1116499232e+03 
1.7397644576e-05 1.0000000000e+00 1.7427442288e+03 
1.3934418275e-04 8.2406916517e-01 2.2307746761e+03 
1.5579893181e-05 8.4727351954e-01 2.3544110351e+03 
8.5438724818e-06 8.4535210172e-01 2.0963881830e+03 
9.2166073533e-06 8.6507777455e-01 2.1613122267e+03 
1.9362787611e-04 8.2051654026e-01 2.5150728542e+03 
4.9772767401e-05 8.3174386314e-01 2.2437622755e+03 
1.0479072116e-04 8.2117058461e-01 2.4795291844e+03 
2.9865142644e-05 8.4729462124e-01 2.2887660862e+03 
8.8860449138e-05 8.2932409902e-01 2.2227879679e+03 
4.5830834739e-05 8.2261587707e-01 2.2190049830e+03 
4.0164631762e-05 8.2921077709e-01 2.2523682421e+03 
3.5223441950e-05 8.2986079659e-01 2.2530534613e+03 
7.3059981089e-06 1.0000000000e+00 1.5811345590e+03 
7.8519532915e-06 1.0000000000e+00 1.2393707417e+03 
2.2026141049e-05 8.3098341000e-01 2.1400784433e+03 
2.2315562834e-05 1.0000000000e+00 1.6133431966e+03 
4.2970500275e-05 8.4592390565e-01 2.2847159316e+03 
1.6090791762e-04 8.3059691234e-01 2.3511702320e+03 
8.2485610154e-05 8.2144912281e-01 2.5923361414e+03 
2.7122210736e-05 8.1369382210e-01 2.1136411759e+03 
7.1598216219e-06 1.0000000000e+00 3.0317482176e+02 
3.6414718616e-05 1.0000000000e+00 1.7556567004e+03 
1.7302136814e-05 8.0559163749e-01 1.8958738128e+03 
4.3283044185e-06 8.6541508434e-01 2.3131213107e+03 
1.7774181832e-05 8.4850260309e-01 2.2799956656e+03 
3.4818733809e-05 7.9238479536e-01 1.9370014648e+03 
8.6406507111e-06 8.5458374270e-01 2.3677560383e+03 
8.2192996621e-05 8.1625510760e-01 2.3163567915e+03 
1.3387626389e-05 8.4614826033e-01 2.2330513552e+03 
5.8723003921e-06 1.0000000000e+00 1.3795771291e+03 
9.4238800944e-05 8.1858054124e-01 2.2931683713e+03 
1.4092189254e-05 8.4844549900e-01 2.3065912935e+03 
6.8316295921e-05 8.1884600125e-01 2.2372244650e+03 
1.4668353542e-05 8.5792080435e-01 2.0770796123e+03 
3.5654757960e-05 8.2656928851e-01 2.1433069219e+03 
2.9279292595e-05 8.3240770280e-01 2.2705477511e+03 
1.0420531074e-05 1.0000000000e+00 1.7787084893e+03 
1.4683194720e-05 8.4584715016e-01 2.1276759797e+03 
9.9840117658e-06 1.0000000000e+00 1.6213964233e+03 
2.0159178247e-05 8.3501755178e-01 2.1177526364e+03 
1.3795845502e-05 8.0984299269e-01 1.8862424720e+03 
7.0672703122e-05 8.1562552844e-01 2.5490045219e+03 
3.5465539016e-05 8.3579265756e-01 2.2453319116e+03 
7.9106751506e-06 1.0000000000e+00 1.5725905672e+03 
3.1331847214e-05 8.3081642980e-01 2.2723336371e+03 
7.2415791573e-05 8.4951956310e-01 2.3719878939e+03 
1.2261324188e-05 8.6763227889e-01 2.3117129442e+03 
1.5022561666e-05 8.2094361690e-01 1.8617818895e+03 
3.5965448822e-06 8.6316137122e-01 2.4180289188e+03 
8.7894620033e-05 8.1237056526e-01 2.3986616315e+03 
8.1659966543e-05 8.2249546443e-01 2.3243289647e+03 
7.2551760913e-05 8.2747160663e-01 2.4810291860e+03 
3.1757086554e-05 8.4223665638e-01 2.4008430454e+03 
4.4609615806e-05 8.2045944315e-01 2.1843106555e+03 
2.9374812030e-05 7.9863925563e-01 1.9155184628e+03 
1.0801585237e-04 8.1589142959e-01 2.3210985715e+03 
2.6552360195e-05 1.0000000000e+00 1.7862422854e+03 
3.6438516401e-05 8.2876178361e-01 2.2937428618e+03 
1.0209851758e-04 8.2012873323e-01 2.2300817249e+03 
5.7909134994e-05 8.2968322103e-01 2.1693231341e+03 
1.6936397655e-05 8.4627472583e-01 2.2791666725e+03 
6.1636975966e-05 8.1911770000e-01 2.1624597306e+03 
1.0127471678e-04 8.1619046048e-01 2.3868514030e+03 
3.9111468663e-05 8.3491878890e-01 2.3765845449e+03 
2.5000815923e-05 8.3815519513e-01 2.3126779704e+03 
4.7510056821e-05 8.1022605264e-01 2.1057674059e+03 
2.4909322188e-05 1.0000000000e+00 1.7432759795e+03 
5.3805020051e-05 8.2158285768e-01 2.3462264267e+03 
4.9951085963e-05 8.2102348743e-01 2.2240831974e+03 
6.7886280399e-05 8.3652224070e-01 2.4215963501e+03 
6.1058613077e-05 8.1938836095e-01 2.3229573000e+03 
5.8302564574e-05 8.2402074411e-01 2.1498868004e+03 
2.2215713252e-05 8.2492436176e-01 1.8546170164e+03 
4.4366668256e-05 8.2437914235e-01 2.2878712581e+03 
3.4949102470e-05 1.0000000000e+00 1.7326293402e+03 
1.0589886158e-05 8.6057428105e-01 2.4329678239e+03 
1.3420383448e-04 8.0952269051e-01 2.3885902855e+03 
1.0068984128e-05 8.5051207471e-01 2.4159551502e+03 
3.4673692769e-05 8.3900866295e-01 2.1120907055e+03 
2.1664212096e-06 1.0000000000e+00 1.2684637505e+03 
9.9697591048e-05 8.1273969188e-01 2.3789388095e+03 
1.1275362075e-04 8.1260982665e-01 2.3984160716e+03 
3.6662437004e-06 8.6252067857e-01 2.4154162330e+03 
1.5905324386e-05 8.3438935214e-01 2.5876718054e+03 
5.6564366476e-05 8.2502652481e-01 2.1970210843e+03 
4.5955882978e-06 1.0000000000e+00 1.2673889215e+03 
2.2082815985e-05 7.9199046293e-01 1.9802014479e+03 
2.1299963855e-05 8.4266928162e-01 2.2875594980e+03 
2.6814825664e-05 8.2133047301e-01 2.0972838815e+03 
7.7984769187e-05 8.2889370719e-01 2.3514909338e+03 
1.0656477089e-04 8.2018535795e-01 2.1842810897e+03 
7.7973517102e-05 8.2629224124e-01 2.3975277013e+03 
8.7899105095e-05 1.0000000000e+00 3.0000000000e+02 
7.4426864584e-05 8.1644514514e-01 2.3061409877e+03 
8.1445547239e-05 8.2479615412e-01 2.2007195818e+03 
2.0685147101e-05 8.4373631483e-01 2.1635309591e+03 
4.8405361612e-06 8.5913236806e-01 2.4918388374e+03 
1.4478330138e-05 8.3430763834e-01 2.1006471520e+03 
7.6527090910e-06 8.6142373257e-01 2.1953765439e+03 
2.3593244744e-05 7.9204841165e-01 1.9713687978e+03 
1.6548663873e-04 7.9509108445e-01 2.5430934414e+03 
4.1568075447e-05 8.2877276473e-01 2.6483274889e+03 
2.0998053426e-05 8.1008219331e-01 1.8836731164e+03 
1.5551627589e-05 8.3601554641e-01 2.1336794425e+03 
2.7030443292e-05 8.1833964877e-01 2.1105092687e+03 
8.0125775680e-05 8.1676598385e-01 2.4591276339e+03 
2.2205100446e-05 8.0328284099e-01 1.9002846168e+03 
1.5131701249e-04 8.0995238797e-01 2.4505585992e+03 
4.8162675256e-05 8.2370592102e-01 2.3534899315e+03 
8.3973578014e-05 8.2869304343e-01 2.1633152350e+03 
2.9248816480e-05 8.0390545069e-01 1.9014428159e+03 
2.0068136507e-05 8.3939302970e-01 2.1966765713e+03 
2.6429476399e-06 1.0000000000e+00 1.4514564375e+03 
1.4551331350e-05 8.5296437558e-01 2.4082487737e+03 
1.0298752431e-05 8.5531175147e-01 2.5042501181e+03 
3.5362364517e-05 8.2883065949e-01 2.2500993006e+03 
2.5485816925e-05 7.9857204199e-01 2.0824469975e+03 
3.9585630694e-05 1.0000000000e+00 3.2090456828e+02 
8.2450245477e-06 8.6028543259e-01 2.4647382928e+03 
2.8876484008e-04 7.9949427187e-01 2.4859045956e+03 
7.4283984609e-05 8.1983242861e-01 2.2974305902e+03 
3.5418585700e-06 8.6182040478e-01 2.4358633538e+03 
5.6228470943e-05 8.2488380057e-01 2.1503745117e+03 
6.2982779964e-06 1.0000000000e+00 1.4225403713e+03 
1.7602818436e-05 7.8909008477e-01 1.9914355127e+03 
2.1637816836e-04 7.9117328133e-01 2.5472698479e+03 
1.7090588074e-05 8.3302206008e-01 2.1087497187e+03 
1.5193849654e-04 8.0038683550e-01 2.4631807965e+03 
5.6538655810e-05 8.2324242629e-01 2.2316088791e+03 
4.5067543792e-05 7.8497809002e-01 2.0390631710e+03 
3.0417155693e-05 8.4654053694e-01 2.3642832923e+03 
1.7981597061e-05 8.5178419351e-01 2.1269015691e+03 
2.7496459252e-05 1.0000000000e+00 1.7055209729e+03 
3.3348763435e-05 1.0000000000e+00 1.0396253588e+03 
4.6474735836e-05 8.3053605734e-01 1.8480667203e+03 
3.6366906653e-05 8.3672842981e-01 2.3033906994e+03 
5.9930188529e-05 7.9183187557e-01 1.9534942189e+03 
3.1815164966e-05 8.4248651056e-01 2.2075855963e+03 
1.0108682090e-04 8.0824529296e-01 2.1059539260e+03 
1.3724731945e-05 1.0000000000e+00 1.7730370279e+03 
1.9467741290e-05 7.9187243928e-01 1.9514458790e+03 
2.4113876430e-05 8.2371722842e-01 2.1384989621e+03 
2.3761442018e-05 8.3597373363e-01 2.4751943434e+03 
1.3890536454e-04 8.0037684490e-01 2.5052576779e+03 
2.9010753160e-05 7.8608580945e-01 1.9934498700e+03 
3.6110613788e-05 8.3511053736e-01 2.4024594907e+03 
2.7377379766e-05 8.4714200004e-01 2.1474957424e+03 
6.0023121353e-05 8.2843840558e-01 2.1959872425e+03 
6.7410043679e-06 8.6262321387e-01 2.4243734089e+03 
2.0746862190e-05 1.0000000000e+00 1.7577234335e+03 
3.4180165798e-05 8.3030937715e-01 2.2951735485e+03 
1.5604602246e-04 8.1672918553e-01 2.3166643841e+03 
1.2115384104e-05 8.5231961510e-01 2.1378400942e+03 
1.1219419935e-05 8.6526739848e-01 2.3943716089e+03 
1.0051320708e-04 8.2239776568e-01 2.3726242996e+03 
4.2130389609e-05 8.3920310615e-01 2.3148050108e+03 
3.6844530250e-05 8.1967797142e-01 2.1678159849e+03 
2.5428192670e-05 8.3672992593e-01 2.4591863247e+03 
9.4615952373e-05 8.1638561961e-01 2.3633146376e+03 
1.0363033012e-04 8.0711694280e-01 2.4880557771e+03 
1.4553183765e-04 7.9816815015e-01 2.5480692821e+03 
2.0434581820e-05 8.3995282110e-01 2.2992109713e+03 
2.6756832190e-04 1.0000000000e+00 6.7022177210e+02 
2.2507753670e-05 8.4968260816e-01 2.0611374478e+03 
6.2311594440e-05 1.0000000000e+00 1.6345801706e+03 
2.8140472054e-05 8.3691833087e-01 2.2262072195e+03 
3.3439535291e-05 8.3332065902e-01 2.3290918434e+03 
8.7319458914e-06 1.0000000000e+00 1.3350753061e+03 
8.0174094938e-06 1.0000000000e+00 1.6246803726e+03 
5.1851173612e-05 8.1381204540e-01 2.1006540827e+03 
2.4816891186e-05 8.3835854028e-01 2.2770470209e+03 
2.5922889922e-05 8.2961125449e-01 2.1465459050e+03 
1.7607075439e-05 8.3339787409e-01 2.1392516600e+03 
1.4786778258e-05 8.4458726733e-01 2.0968571918e+03 
5.6363461042e-05 7.9716760700e-01 1.9661069794e+03 
7.0460332288e-05 8.2246748338e-01 2.1901872914e+03 
1.6444478065e-04 8.2363616998e-01 2.2804599275e+03 
4.2254198511e-06 8.6389043036e-01 2.4142576202e+03 
1.7731592323e-04 8.0880145946e-01 2.4369878635e+03 
7.8821378017e-06 8.2598746790e-01 1.9853653854e+03 
1.0935511781e-04 8.2018742485e-01 2.2498956438e+03 
2.1113407069e-05 7.9407819813e-01 1.9743850327e+03 
2.3316351084e-05 8.1593249358e-01 2.1107012385e+03 
1.5458912978e-05 8.4483467987e-01 2.2106917183e+03 
1.0195332339e-04 8.2623474986e-01 2.2399890279e+03 
9.9875845324e-05 7.8298152779e-01 2.0208668499e+03 
2.0968527535e-05 1.0000000000e+00 1.7398956365e+03 
4.1660893105e-05 8.2566063855e-01 2.1518587011e+03 
7.8560698317e-05 8.2438183598e-01 2.2875452377e+03 
8.0401858359e-06 1.0000000000e+00 1.6615641963e+03 
2.4499805291e-05 8.3965531123e-01 2.5111413203e+03 
5.4000743311e-05 8.2146419493e-01 2.2909564091e+03 
7.0990827433e-05 8.2060199419e-01 2.2052128705e+03 
1.5970735730e-04 8.0419492748e-01 2.5056007324e+03 
3.6444184914e-05 8.1319490411e-01 2.0001133985e+03 
3.2972978543e-05 1.0000000000e+00 1.2557508997e+03 
7.1295606574e-06 8.6759710611e-01 2.3047043410e+03 
6.9045845370e-05 8.2853539702e-01 2.3868013244e+03 
2.8880099807e-05 8.2770757372e-01 2.1591792698e+03 
3.3614945604e-06 1.0000000000e+00 1.2751084822e+03 
9.1766109353e-05 8.2366714669e-01 2.2160419739e+03 
3.4555811755e-05 8.1769257836e-01 1.8713334692e+03 
2.3826009426e-05 8.2822423395e-01 2.1194555219e+03 
3.2003859988e-05 8.3213378416e-01 2.3367771387e+03 
8.9407012652e-05 8.2743477804e-01 2.5208550521e+03 
1.6698693392e-05 8.4372947544e-01 2.2577364681e+03 
4.3173773740e-05 8.2056652473e-01 2.6643375870e+03 
6.8824016367e-05 8.2260877738e-01 2.3064899072e+03 
3.6522338344e-06 8.6757514972e-01 2.2555439562e+03 
1.6495221364e-05 8.3696768754e-01 1.8393565703e+03 
1.6058540356e-05 1.0000000000e+00 4.5710462911e+02 
1.0657455801e-05 8.4726825320e-01 2.1231982439e+03 
5.6512765989e-05 8.2149001016e-01 2.4616477505e+03 
4.0226558028e-05 1.0000000000e+00 1.4695534941e+03 
7.0466311982e-05 8.1623910874e-01 2.3268856559e+03 
2.4626330561e-05 8.3592027308e-01 2.1555528699e+03 
2.3234885228e-05 8.1594691157e-01 2.0897288626e+03 
2.0530885443e-05 8.1203992830e-01 1.9758056810e+03 
1.7485453061e-05 1.0000000000e+00 1.5938421530e+03 
7.9416885781e-06 1.0000000000e+00 1.5085442606e+03 
3.3032567778e-05 8.3679525935e-01 2.2392500647e+03 
1.0413487072e-05 8.4224825470e-01 2.1080669804e+03 
1.2589683954e-05 8.5176845236e-01 2.1923574954e+03 
2.0797509684e-04 8.0128573669e-01 2.5606772422e+03 
9.7720772624e-06 8.5214832564e-01 2.4043345061e+03 
3.2894028886e-05 8.2496623132e-01 2.1835749288e+03 
4.2393823075e-05 8.2841124017e-01 2.4700688366e+03 
2.0028892992e-04 8.0452353710e-01 2.4770265278e+03 
6.1107039982e-05 7.8469399654e-01 1.9902419754e+03 
7.1981238335e-06 8.5814704751e-01 2.5403368806e+03 
1.8653606152e-05 8.3719682412e-01 2.5282447889e+03 
1.5603521093e-04 8.1187534638e-01 2.3675640415e+03 
2.3038128223e-05 8.3933335626e-01 1.8362908295e+03 
3.3727308816e-05 8.2686519323e-01 2.1457710390e+03 
8.0028708868e-05 8.1300152473e-01 2.5341218896e+03 
2.4086760405e-04 8.1992100950e-01 2.1698004350e+03 
3.2775216113e-05 8.2599127667e-01 1.8522651538e+03 
6.4098060786e-05 8.3235549727e-01 2.2919060060e+03 
3.7316046726e-05 1.0000000000e+00 1.6048919900e+03 
8.6915377769e-05 8.1763028219e-01 2.2936420352e+03 
3.2781224563e-05 8.3081161060e-01 2.2707440781e+03 
1.3849738433e-05 8.5494638741e-01 2.2100048713e+03 
2.2033120042e-05 8.2754824662e-01 2.1247298776e+03 
3.5185301389e-05 8.3039470363e-01 2.4694258780e+03 
2.3157596470e-05 8.3686461292e-01 2.2315626983e+03 
8.1846956994e-05 8.1756170425e-01 2.1643912760e+03 
1.6013299579e-05 1.0000000000e+00 1.5617381279e+03 
1.0181340700e-04 8.1519866947e-01 2.3410938707e+03 
2.6522298581e-05 8.3358819705e-01 2.1445582662e+03 
3.2369462556e-05 8.0533680499e-01 2.1118528916e+03 
2.8956995300e-05 8.3134125404e-01 2.2033284564e+03 
6.8081677390e-05 8.1761255455e-01 2.2799578881e+03 
6.9504754079e-06 1.0000000000e+00 1.5674828667e+03 
1.9575939381e-05 7.9388947840e-01 1.9531743462e+03 
5.6454953594e-05 8.1928522586e-01 2.2962957276e+03 
9.9084625961e-05 8.1880665175e-01 2.2328424958e+03 
1.2169378726e-05 1.0000000000e+00 1.0748797167e+03 
9.4148503569e-05 8.1149558331e-01 2.3804597583e+03 
7.1188978495e-05 8.1464366041e-01 2.6262513229e+03 
3.5867752179e-05 8.3151339162e-01 2.2272173335e+03 
4.5018121632e-05 1.0000000000e+00 3.0000000000e+02 
7.5460522654e-05 8.1655575014e-01 2.5665230481e+03 
1.7411526811e-05 8.2693413400e-01 2.1097686130e+03 
1.0331124860e-04 8.3437413787e-01 2.2291304944e+03 
2.1555329084e-05 8.3865053686e-01 2.3459634412e+03 
4.3428526556e-06 1.0000000000e+00 1.0653520346e+03 
2.3949735803e-05 8.6174670426e-01 2.1635214195e+03 
6.2410949050e-05 8.1736071252e-01 2.5666162955e+03 
6.7074850535e-05 8.1978155541e-01 2.2544368504e+03 
2.0516970258e-05 8.4832865595e-01 2.2212398089e+03 
3.6744220804e-06 8.6272388606e-01 2.4219881791e+03 
4.8978532719e-05 8.4681013219e-01 2.1143092871e+03 
3.4407661157e-05 8.2896587854e-01 2.2367503665e+03 
2.5777416115e-05 8.2723753042e-01 2.1206091233e+03 
4.7748061562e-06 8.6758310443e-01 2.2835890858e+03 
4.9251401978e-05 1.0000000000e+00 3.2225634398e+02 
1.2832570083e-05 7.9343048060e-01 1.9665283385e+03 
9.0233966132e-06 8.5387986991e-01 2.1502428156e+03 
1.6948206949e-05 7.9835912062e-01 2.0446813544e+03 
5.9546865830e-06 8.6586758183e-01 2.1709817647e+03 
4.3384499519e-05 8.2784130194e-01 2.2295636966e+03 
2.0605258010e-05 8.6466245318e-01 2.1708802766e+03 
1.8159270732e-04 8.1167665914e-01 2.4336192977e+03 
3.1085749811e-05 8.0062900068e-01 2.0789365924e+03 
2.2775346137e-05 8.3236269610e-01 2.1653170823e+03 
6.4768855972e-05 8.1852797085e-01 2.2688992400e+03 
7.3728222735e-06 1.0000000000e+00 1.1132646354e+03 
3.2410808811e-05 8.2693264617e-01 2.1796587452e+03 
5.6859636827e-05 8.2484211066e-01 2.2124052364e+03 
7.7383953098e-06 1.0000000000e+00 1.4825180613e+03 
4.1700255713e-06 8.6467050963e-01 2.4025672890e+03 
7.1970525176e-05 8.1665786607e-01 2.3795859774e+03 
1.8992101845e-05 1.0000000000e+00 1.7563207774e+03 
1.6425609831e-05 8.4821710542e-01 2.2728637612e+03 
1.4066030445e-05 8.1693733993e-01 2.0431793972e+03 
2.7617083409e-05 8.3838813023e-01 2.2722903694e+03 
1.6555747528e-05 8.4968341895e-01 2.3000910812e+03 
8.7253897066e-05 1.0000000000e+00 1.7614158743e+03 
3.0364870056e-05 8.4194132858e-01 2.3019150300e+03 
6.5647869500e-06 1.0000000000e+00 1.4570798079e+03 
4.0029810341e-05 8.1966721572e-01 2.1723398449e+03 
7.9058559163e-06 1.0000000000e+00 1.3741678595e+03 
1.4420319230e-05 8.2337541848e-01 1.8609310357e+03 
1.9668690534e-05 1.0000000000e+00 1.4556303371e+03 
1.4959821247e-05 7.9142641354e-01 2.0138992282e+03 
1.7939433102e-05 8.4198511895e-01 2.2422366910e+03 
6.5417747739e-05 8.2889420175e-01 2.3426705263e+03 
4.4185491053e-06 1.0000000000e+00 1.3878137521e+03 
3.3415659761e-05 8.3992473565e-01 2.1624866075e+03 
5.0748625075e-05 1.0000000000e+00 1.6673815638e+03 
3.4400673464e-05 7.8940928135e-01 2.0569293573e+03 
5.9248072964e-05 8.3706222625e-01 2.3040237028e+03 
9.3148111033e-06 8.5819380498e-01 2.2499295050e+03 
1.0167696948e-05 8.6777906229e-01 2.3229132817e+03 
7.4065175492e-05 8.4246678730e-01 2.1453525201e+03 
1.5837788476e-04 8.1269407889e-01 2.3551985915e+03 
1.9537860112e-04 7.9009674162e-01 2.5821169907e+03 
3.0131883918e-05 8.4300664411e-01 2.2095583211e+03 
4.2873169729e-05 8.2704110597e-01 2.3397546480e+03 
1.3476263163e-05 8.2550878998e-01 1.8542868465e+03 
9.8505570896e-06 1.0000000000e+00 1.0879432165e+03 
8.1283672319e-06 8.6174280391e-01 2.4486517039e+03 
8.1352929160e-06 8.5378858712e-01 2.1906603131e+03 
3.3829988808e-05 7.9114194205e-01 1.9470568862e+03 
2.3063481352e-05 8.0365417686e-01 2.0936896902e+03 
1.9684689827e-05 1.0000000000e+00 1.6697518517e+03 
2.9882226124e-05 8.4670974988e-01 2.2098911448e+03 
3.6409427717e-05 8.2701061246e-01 2.1587912913e+03 
8.1894312670e-06 1.0000000000e+00 1.6653350123e+03 
2.0337408265e-05 8.3528459535e-01 2.1655151271e+03 
5.3968415250e-05 8.4331239047e-01 2.1408467610e+03 
4.6813522785e-06 1.0000000000e+00 1.5858701398e+03 
5.0157686310e-05 8.2023826122e-01 2.1712882452e+03 
3.0701640055e-05 8.3298598266e-01 2.2756079238e+03 
4.5479141943e-05 8.3338958575e-01 2.1504447255e+03 
1.7368379345e-05 8.4476525938e-01 2.2900566763e+03 
1.7059164883e-04 8.0265722837e-01 2.4744296827e+03 
3.9099212524e-06 1.0000000000e+00 1.3558336197e+03 
7.8601781767e-05 8.1498538778e-01 2.5498163204e+03 
2.8124302641e-05 7.9319487466e-01 2.0951715881e+03 
2.5972063502e-05 8.3595975565e-01 2.2751416774e+03 
1.5234363949e-05 8.4473983580e-01 2.4265090297e+03 
3.1529938682e-05 8.4293996436e-01 2.2104826619e+03 
2.9762614655e-05 8.3460642636e-01 2.3120668566e+03 
1.7655020909e-04 8.1795236303e-01 2.3864066541e+03 
3.1360644721e-05 8.2808555160e-01 2.2070212196e+03 
3.2919053965e-06 1.0000000000e+00 3.8514018277e+02 
5.1976305602e-05 8.2145749004e-01 2.2859766841e+03 
1.0618453511e-04 8.1234034048e-01 2.4785029930e+03 
1.4459277990e-05 1.0000000000e+00 1.7096156028e+03 
9.2890064396e-06 8.4078019502e-01 2.0556483015e+03 
8.4409960099e-06 1.0000000000e+00 1.6784159950e+03 
1.7866982818e-05 1.0000000000e+00 1.5504784675e+03 
1.2903613097e-05 8.4851987842e-01 2.2053859663e+03 
9.5264733118e-06 1.0000000000e+00 1.0916050357e+03 
1.4776491438e-05 8.4947238694e-01 2.5944915944e+03 
4.5284966427e-05 8.2182269166e-01 2.2228189281e+03 
2.0407022024e-05 7.9833473973e-01 2.0042664241e+03 
6.9342387988e-05 8.1817596669e-01 2.3727388142e+03 
3.4580601243e-05 8.3173142113e-01 2.2106689574e+03 
2.3322844417e-05 8.2891914685e-01 2.1526265641e+03 
5.6229501414e-05 8.2478322867e-01 2.1563984882e+03 
7.2109203206e-06 8.5663926135e-01 2.1680890928e+03 
4.1664015924e-06 8.6290408115e-01 2.3774131897e+03 
3.3057893390e-05 8.4435421661e-01 2.2937702078e+03 
6.7994830150e-05 8.2638509605e-01 2.3395467714e+03 
2.6699880316e-05 8.3230075608e-01 2.1631959007e+03 
1.5191651491e-05 1.0000000000e+00 1.7877949638e+03 
1.1261412446e-04 8.2367604236e-01 2.3195400795e+03 
3.3442910728e-05 8.2816300787e-01 2.2407174125e+03 
5.9596645728e-05 8.2694047792e-01 2.2302669966e+03 
1.0180730569e-04 8.3348380406e-01 2.2508012539e+03 
4.8350911416e-05 8.2514124732e-01 2.2272158253e+03 
3.0890840076e-05 8.2954080959e-01 2.1292181338e+03 
1.5619815950e-05 8.3400900385e-01 2.1224085487e+03 
8.8505937984e-05 8.1244689330e-01 2.4531827537e+03 
4.3100036269e-05 8.3467310490e-01 2.1939648909e+03 
5.7447787057e-06 1.0000000000e+00 1.4900516145e+03 
5.8771842528e-05 8.2082471129e-01 2.3466625722e+03 
2.3656938666e-05 1.0000000000e+00 6.0874713370e+02 
2.4366659528e-05 8.5076685204e-01 2.4944471423e+03 
1.8426550739e-05 1.0000000000e+00 1.7442708534e+03 
2.6857903750e-05 8.4241575947e-01 2.3080303733e+03 
4.4330310593e-05 8.3354088627e-01 2.3001523211e+03 
3.7544888809e-05 8.3037065368e-01 2.5040962232e+03 
3.7591304366e-05 7.8259263267e-01 2.0149405170e+03 
9.4630341905e-06 8.4985457379e-01 2.1745496026e+03 
4.7239420937e-05 8.2466042482e-01 2.2561276098e+03 
1.2879134008e-05 7.9369144740e-01 1.9922178772e+03 
3.2049963250e-06 1.0000000000e+00 1.5237972547e+03 
2.0877155886e-05 8.4858343813e-01 2.2508060882e+03 
8.0219939686e-06 1.0000000000e+00 1.6710083323e+03 
4.8206955100e-06 8.6489223913e-01 2.1598775011e+03 
5.3919645875e-05 8.2043167935e-01 2.1779750404e+03 
1.7625083174e-05 8.6703519670e-01 2.2265539881e+03 
1.9118670226e-05 1.0000000000e+00 1.7476796128e+03 
8.8550071933e-05 8.1960255304e-01 2.3859365660e+03 
1.8662108056e-05 7.9451725476e-01 1.9436421412e+03 
3.4708438094e-05 8.2965377612e-01 2.1901397277e+03 
9.8740422147e-05 8.1484108381e-01 2.5400928178e+03 
1.2065986662e-05 8.6114486171e-01 2.3862999854e+03 
8.4689950622e-05 8.2317372418e-01 2.2917389185e+03 
2.2699211726e-05 8.3978193613e-01 2.3475308289e+03 
1.0505131503e-05 1.0000000000e+00 1.5685066899e+03 
3.2753300782e-05 7.8966324414e-01 1.9764141270e+03 
1.4815691841e-04 8.0447266776e-01 2.6058692944e+03 
1.9209806392e-05 8.4175926106e-01 2.2460341997e+03 
2.7606848100e-05 8.3890379530e-01 2.3122418245e+03 
4.8032288372e-05 8.1979353095e-01 2.2225532141e+03 
2.7030750891e-05 8.3124619668e-01 2.5719974912e+03 
1.3833915373e-05 8.5450889329e-01 2.1533967247e+03 
2.1462001694e-05 8.4119492492e-01 2.3355614190e+03 
6.5203990011e-05 8.2346414986e-01 2.2779827003e+03 
6.0531926794e-05 8.2216025371e-01 2.4640426666e+03 
2.5849299472e-05 1.0000000000e+00 1.6514029404e+03 
3.1707361175e-05 8.1758661390e-01 2.1527235015e+03 
4.8664545599e-05 8.3066129478e-01 2.1859654217e+03 
4.8831158921e-05 8.1944781833e-01 2.1709329469e+03 
4.0176472324e-05 8.2698895281e-01 2.2351826897e+03 
9.2838250932e-05 7.9098060726e-01 1.9494613916e+03 
7.4381413710e-05 8.1937596136e-01 2.1712962903e+03 
1.6048873371e-05 1.0000000000e+00 1.6739511728e+03 
4.5147374893e-05 8.2963248659e-01 2.2305206179e+03 
2.4708309016e-05 8.3660456561e-01 2.3164312865e+03 
3.8949309756e-05 1.0000000000e+00 1.4933548376e+03 
9.5336689844e-06 8.5499094724e-01 2.3967930051e+03 
6.7000707944e-05 8.2447025319e-01 2.3544919459e+03 
2.5488250592e-05 7.9248498358e-01 2.0132940312e+03 
1.1433328440e-04 1.0000000000e+00 1.7749150939e+03 
2.6768758504e-05 8.3027655045e-01 2.5884352392e+03 
2.6746180443e-05 7.8512642664e-01 2.0283758361e+03 
5.8628189492e-05 1.0000000000e+00 1.5046328642e+03 
7.2075824654e-05 8.1859076916e-01 2.1644165199e+03 
6.7359867482e-05 8.1790211292e-01 2.5168332776e+03 
1.1574346178e-05 1.0000000000e+00 1.7264507694e+03 
1.6253613439e-04 7.9642351331e-01 2.5486918695e+03 
4.0279896774e-05 8.3646350900e-01 2.2599456140e+03 
3.1830767954e-05 8.2768760142e-01 1.8525901470e+03 
1.2093408208e-04 8.2556044957e-01 2.4666511673e+03 
5.9855439050e-06 1.0000000000e+00 1.4444607286e+03 
1.0358184536e-05 8.4883953121e-01 2.1965721633e+03 
4.1314392355e-05 8.3394784870e-01 2.2897634100e+03 
4.6737284308e-05 7.9073176802e-01 1.9855833004e+03 
3.9778117887e-05 8.2606464946e-01 2.2032519071e+03 
6.2080084319e-05 8.2725713973e-01 2.3503568412e+03 
3.4148954263e-05 8.2854255032e-01 2.2592756904e+03 
1.1685872605e-05 8.4779740133e-01 2.5336403892e+03 
2.9264120288e-05 7.9187404064e-01 2.0777984342e+03 
1.4543643899e-04 8.0511243648e-01 2.4681315479e+03 
1.2986329683e-04 8.1994033823e-01 2.3613545103e+03 
3.4190169659e-05 8.2616620158e-01 2.1486911912e+03 
6.1643785435e-05 8.2373448448e-01 2.1798134292e+03 
2.7364553983e-05 8.2518820623e-01 2.1380051061e+03 
5.1103951460e-05 8.2330097615e-01 2.1765867157e+03 
2.5030313981e-05 8.3556593214e-01 2.1677935299e+03 
5.2178809924e-06 8.6727275283e-01 2.2988521885e+03 
2.0025077316e-05 8.4003268259e-01 2.2199447906e+03 
7.1520411499e-06 8.6006143915e-01 2.3561360062e+03 
1.3254251926e-04 8.3166446907e-01 2.2451289632e+03 
9.0898507433e-05 8.1917457571e-01 2.3105240862e+03 
4.8392326404e-05 8.2171540267e-01 2.2649824592e+03 
5.6330850284e-05 8.2680245266e-01 2.3401684049e+03 
1.0499228497e-04 8.4761503447e-01 1.8350055834e+03 
3.6223633768e-05 8.3012111950e-01 2.1976920898e+03 
1.7307009190e-05 1.0000000000e+00 1.6361532066e+03 
1.4177393334e-04 8.0081226778e-01 2.5501999230e+03 
8.8098774345e-05 8.2172895857e-01 2.1996058145e+03 
1.0099777379e-05 1.0000000000e+00 1.7228455773e+03 
1.9029022940e-05 8.6171824484e-01 1.8254002505e+03 
2.8365470720e-04 8.0240655190e-01 2.0979010043e+03 
7.2010107763e-05 8.1701312343e-01 2.3395289355e+03 
