# Supplementary material for: Atmospheric CO2 levels from 2.7 billion years ago inferred from micrometeorite oxidation
Source: Sci Adv. 2020 Jan 22;6(4):eaay4644. doi: 10.1126/sciadv.aay4644 (PMC6976288; doi:10.1126/sciadv.aay4644)
Supplement: Data file S1 [file aay4644_Data_file_S1.zip › co2_atmos_with_o2/co2_60/clean_results.dat]

Radius [m]       Fe Area [frac]    Max Temp [k]    
8.7976755605e-05 3.6033868901e-01 2.4341936922e+03 
3.2380285017e-05 2.6463788873e-01 2.1767344405e+03 
1.0367698390e-05 1.0000000000e+00 1.7363610256e+03 
1.8590281756e-05 4.5755202387e-01 2.2970966841e+03 
4.8690359188e-05 2.8621551470e-01 2.1101599586e+03 
4.3310121648e-05 2.9764695069e-01 2.0917575736e+03 
2.0727369555e-05 3.7156831510e-01 1.9688032819e+03 
3.7079877967e-05 4.0040835044e-01 2.3838805076e+03 
5.0313820755e-05 2.5784621197e-01 2.2095257428e+03 
1.9867029186e-05 4.9214832773e-01 1.8569944080e+03 
6.4683092927e-06 4.7855203928e-01 2.4259688507e+03 
5.2117403273e-05 3.9110284715e-01 2.5883041161e+03 
1.3362268804e-04 3.4939174501e-01 2.5520834323e+03 
2.4317527413e-05 4.3960380135e-01 2.4603463429e+03 
1.8596475864e-04 2.9276368821e-01 2.6611337383e+03 
4.6302887557e-05 4.2729372897e-01 2.3475682673e+03 
5.7027864781e-05 3.6842542010e-01 2.4211571960e+03 
1.2160256908e-04 3.3262763616e-01 2.5224128281e+03 
8.1975274068e-06 4.5694581463e-01 2.2979112894e+03 
1.0699274566e-05 3.4521848856e-01 2.0097385370e+03 
9.2445731238e-05 2.4051519921e-01 2.2532309918e+03 
6.3346037189e-05 3.4957700184e-01 2.4465668526e+03 
1.7342609028e-05 4.3133890255e-01 2.5181499949e+03 
9.6948616508e-06 1.0000000000e+00 1.7530370497e+03 
1.4640295831e-04 3.8649071515e-01 2.4128317678e+03 
1.9391357599e-05 1.0000000000e+00 1.6983053702e+03 
1.9433292442e-05 3.9642907815e-01 1.9401093401e+03 
6.2986157012e-05 2.3941211333e-01 2.2925208292e+03 
1.6747109330e-04 3.4140392219e-01 2.4735862243e+03 
1.4735580422e-04 3.0108899331e-01 2.3907375494e+03 
9.5846987275e-05 3.4402475474e-01 2.4513848420e+03 
8.5596776856e-05 3.5193471921e-01 2.5490617032e+03 
2.5882179474e-05 2.9590576243e-01 2.1006134861e+03 
4.7829216972e-05 2.4254858378e-01 2.2544160955e+03 
3.4495962679e-05 3.9670996147e-01 2.5779699486e+03 
3.6308179571e-05 3.8748381566e-01 2.6035501108e+03 
4.6007691815e-05 3.6078489281e-01 2.4100791569e+03 
4.8175721282e-05 2.6558352023e-01 2.3213290316e+03 
7.3177655338e-05 3.5001950213e-01 2.6247640141e+03 
3.5769603588e-05 1.0000000000e+00 1.7720434973e+03 
3.2544868136e-05 4.1085128761e-01 2.5203041717e+03 
6.7397870534e-05 3.4976313693e-01 2.4457011551e+03 
8.9608171927e-06 1.0000000000e+00 1.2535408874e+03 
8.9525590359e-05 2.9120790068e-01 2.1015289567e+03 
9.0498286266e-05 3.7526656504e-01 2.4661504772e+03 
7.9304291017e-06 4.6701344466e-01 2.3230938589e+03 
1.0203705207e-04 3.3267730211e-01 2.5700392779e+03 
4.7207911385e-05 3.9348385068e-01 2.6904129614e+03 
1.8035362297e-05 4.4690091262e-01 1.8896840303e+03 
6.1773404724e-05 2.4995424412e-01 2.3410118626e+03 
2.0953439080e-04 2.9905909847e-01 2.6445393386e+03 
6.7305526502e-06 4.6891764156e-01 2.4622275555e+03 
2.0712619916e-05 2.7704802143e-01 2.1625062845e+03 
6.6796166364e-05 3.5855331154e-01 2.4465810366e+03 
1.1307292072e-04 3.5715569824e-01 2.4277279947e+03 
1.6186815963e-04 3.4533606584e-01 2.4468467492e+03 
8.8850063622e-05 3.4658434032e-01 2.4599530342e+03 
3.0205843456e-05 1.0000000000e+00 3.4594751673e+02 
1.0520175342e-04 3.5477413104e-01 2.6345890251e+03 
4.6808886432e-05 4.1460347436e-01 2.4362977559e+03 
2.9058861238e-05 2.8053398636e-01 2.1293122346e+03 
1.1534394940e-05 4.3991770128e-01 2.2946906297e+03 
2.5573487809e-04 1.0000000000e+00 1.6437083938e+03 
3.0210222043e-05 2.9212103876e-01 2.0999239325e+03 
2.2581259616e-05 1.0000000000e+00 1.7824307578e+03 
3.5107085965e-05 2.9170326148e-01 2.0969429438e+03 
6.7861492232e-06 1.0000000000e+00 1.6434458361e+03 
5.9235627013e-06 4.7634617687e-01 2.4584941803e+03 
6.3574255457e-05 2.6370341427e-01 2.3108383261e+03 
3.7252031539e-05 3.7666182310e-01 2.4137788304e+03 
4.7368757258e-05 2.7591944309e-01 2.1683337191e+03 
3.7945152688e-05 3.9030793965e-01 2.4655641855e+03 
5.2620443744e-05 3.0311513795e-01 2.0759525790e+03 
1.0624469718e-04 4.4771126604e-01 1.8898004678e+03 
2.8632814224e-05 3.1927272761e-01 2.0487181573e+03 
6.4800554846e-05 3.6123575289e-01 2.5998753955e+03 
1.7237626138e-05 1.0000000000e+00 1.6092576196e+03 
1.4388901822e-05 3.5875700495e-01 2.2213824622e+03 
2.5831578665e-05 4.5577890349e-01 2.3448187877e+03 
3.4547108852e-05 1.0000000000e+00 1.7347670785e+03 
5.2257878303e-06 4.7752131783e-01 2.4404158594e+03 
7.1208400908e-05 3.5526429160e-01 2.5759715502e+03 
9.8867683642e-06 4.4471530217e-01 2.7240207660e+03 
1.0610911645e-04 3.3219550418e-01 2.5041696330e+03 
4.4725804766e-05 3.0691741651e-01 2.3146750348e+03 
1.3907230014e-04 3.2413683566e-01 2.5219626191e+03 
1.0448181253e-05 4.8598849626e-01 1.8602398232e+03 
7.4276486863e-06 3.6550292105e-01 2.2288421183e+03 
1.3284959564e-05 4.1891441888e-01 1.9155426568e+03 
7.2943182408e-05 1.0000000000e+00 3.0000000000e+02 
1.0042755038e-05 4.5569218289e-01 2.6743850019e+03 
8.9260814096e-06 4.1862766497e-01 2.8213771346e+03 
1.9252831977e-05 1.0000000000e+00 1.7456288400e+03 
3.8254528860e-05 2.6553308567e-01 2.1825393768e+03 
2.1320136331e-05 4.3085952221e-01 2.4591073336e+03 
3.3629637520e-05 4.0983279140e-01 2.3597520551e+03 
7.6366134066e-05 2.9439089452e-01 2.4054262303e+03 
5.0633931046e-05 2.4764013312e-01 2.2271427746e+03 
5.1794740669e-05 3.7213555463e-01 2.4189656877e+03 
1.9744597840e-05 1.0000000000e+00 1.8074739933e+03 
8.3349750231e-05 3.3374534946e-01 2.4552697777e+03 
3.0601679572e-05 3.9408045967e-01 2.3932651199e+03 
3.6334436475e-05 3.9786592297e-01 2.4309174152e+03 
2.6676693163e-04 3.3128070475e-01 2.5031819129e+03 
7.6182732128e-05 3.5976830996e-01 2.5450067131e+03 
5.4172175847e-05 3.9451743350e-01 2.5460823204e+03 
9.7940396643e-06 4.6659615449e-01 2.3211005360e+03 
4.3210130919e-06 1.0000000000e+00 1.3006092919e+03 
7.0166574815e-05 2.6999892431e-01 2.3467970454e+03 
7.1756395837e-06 4.7368636366e-01 2.4772633467e+03 
2.4537150729e-05 3.5959181390e-01 2.2523639232e+03 
1.1186956533e-04 3.2394047526e-01 2.5200420561e+03 
4.0474219247e-05 3.8491171125e-01 2.4456767550e+03 
2.6924681247e-05 3.0882783805e-01 2.0671234429e+03 
7.2283456018e-05 3.3868983504e-01 2.4429802852e+03 
1.1274426811e-05 1.0000000000e+00 1.7292060889e+03 
4.4152777384e-05 2.8453790515e-01 2.3369677723e+03 
4.8186576602e-05 3.8046294062e-01 1.9580690605e+03 
8.5040674340e-05 2.3639144292e-01 2.2523322508e+03 
3.4293651108e-05 2.6074311427e-01 2.1785993303e+03 
1.6593958148e-04 3.0311304798e-01 2.6137647463e+03 
5.9400419697e-06 1.0000000000e+00 5.5957281595e+02 
6.7372182021e-05 3.7711543277e-01 2.5489942699e+03 
3.5094168545e-05 2.8019716779e-01 2.2212269507e+03 
1.1574972547e-05 1.0000000000e+00 1.8047463957e+03 
2.0095706117e-04 3.3103321871e-01 2.4662363998e+03 
1.4291453984e-05 1.0000000000e+00 1.5356884200e+03 
1.5614250105e-05 1.0000000000e+00 1.3591579475e+03 
1.3117179539e-04 3.2064929743e-01 2.5488451265e+03 
2.5956228133e-05 4.0861689272e-01 2.4116710080e+03 
9.9955713311e-05 3.5337873020e-01 2.4560610283e+03 
2.1524952962e-05 2.9667910866e-01 2.0993395875e+03 
4.6032686046e-05 2.6884299014e-01 2.2024225798e+03 
4.2440890182e-05 2.6660690495e-01 2.1557098376e+03 
5.4738946947e-05 2.8108532148e-01 2.3364472571e+03 
5.6528562365e-05 4.2060211629e-01 2.3819957150e+03 
8.9902961990e-05 3.7495980367e-01 2.4445673017e+03 
6.6098912254e-06 4.7923547987e-01 2.4069553527e+03 
2.5872115079e-05 4.1290346659e-01 2.5366480275e+03 
2.4456231985e-05 2.8086486890e-01 2.1664295180e+03 
6.7519271479e-06 4.6793179129e-01 2.6031143003e+03 
4.5053065743e-05 3.9020223262e-01 2.4519017648e+03 
1.1070457888e-04 4.0127866826e-01 2.4436171573e+03 
2.6656969743e-05 2.9922096746e-01 2.2123923233e+03 
7.5426742349e-05 2.6804388848e-01 2.1646105662e+03 
1.3271107394e-05 1.0000000000e+00 1.6087154683e+03 
1.6514428593e-04 3.6625164055e-01 2.5031247679e+03 
2.1517131553e-04 3.1378991787e-01 2.6115731276e+03 
1.1809137684e-05 1.0000000000e+00 1.6634114451e+03 
4.2963348617e-05 2.5928500956e-01 2.1815349344e+03 
2.5676116983e-05 1.0000000000e+00 1.7040255237e+03 
1.2055036884e-04 3.6095205319e-01 2.5010627221e+03 
4.6664055054e-05 3.9128809970e-01 2.4484929656e+03 
3.5681299798e-06 1.0000000000e+00 1.3873887112e+03 
3.9234831770e-05 2.5565973159e-01 2.2028400680e+03 
4.8322900391e-05 3.6619411887e-01 2.4243002140e+03 
9.4754085797e-06 1.0000000000e+00 1.7251485352e+03 
6.1374891269e-05 1.0000000000e+00 4.9726516114e+02 
9.8456773789e-06 4.4788528179e-01 2.6308893705e+03 
3.0212220934e-05 4.2845159887e-01 2.5238289821e+03 
6.9051089912e-06 1.0000000000e+00 1.2814739551e+03 
2.0908934899e-05 4.3069819113e-01 2.4222451179e+03 
4.8049060557e-05 3.2452273939e-01 2.0377860316e+03 
5.2623977729e-05 3.8700770951e-01 2.3978262088e+03 
2.1329116956e-05 2.8585271429e-01 2.1301922123e+03 
2.7427168058e-05 2.8594368720e-01 2.2354443120e+03 
7.3754637195e-06 1.0000000000e+00 1.4809025795e+03 
7.7118271572e-06 4.6457051846e-01 2.3405338367e+03 
2.7723633250e-05 4.4213927624e-01 2.4190818276e+03 
5.2609453826e-05 3.7188475978e-01 2.4409940983e+03 
4.3920340422e-05 2.6923508134e-01 2.2810078307e+03 
9.1865247495e-05 3.5074819840e-01 2.4821378319e+03 
2.0970216905e-05 4.2901220331e-01 2.4022462100e+03 
5.4336718765e-06 1.0000000000e+00 1.3809840442e+03 
3.5080307251e-05 2.9011460593e-01 2.1170446129e+03 
3.7001605762e-05 1.0000000000e+00 3.4891143852e+02 
1.2377333043e-04 3.4747366503e-01 2.5026275779e+03 
6.8668786301e-06 4.4728530153e-01 2.3025840029e+03 
1.2695458858e-04 3.9759397492e-01 2.3834040380e+03 
8.8394543392e-05 3.4297265502e-01 2.4285774136e+03 
6.9058208562e-05 3.5685892683e-01 2.4646825423e+03 
6.6306229485e-05 3.6258050628e-01 2.4428557519e+03 
1.3740974399e-04 2.3829450678e-01 2.3163424450e+03 
2.7029558823e-04 3.2038618203e-01 2.5823481934e+03 
5.3669693654e-05 2.5742657625e-01 2.3133088416e+03 
2.3058193182e-05 3.9438891344e-01 1.9413713914e+03 
3.1128211328e-05 2.8898721476e-01 2.1049157320e+03 
6.4406969852e-05 3.5496563861e-01 2.4392191620e+03 
3.9561000724e-05 3.9268526851e-01 2.4129522377e+03 
5.2442692422e-05 1.0000000000e+00 1.7438920336e+03 
7.2348003111e-06 1.0000000000e+00 1.7097056785e+03 
7.6159591628e-06 4.6989814236e-01 2.4339150246e+03 
2.1169222121e-05 4.1286466474e-01 1.9233855082e+03 
1.2261565611e-05 1.0000000000e+00 1.6674587452e+03 
3.8973161708e-06 1.0000000000e+00 8.2390152360e+02 
6.2065791959e-05 3.3004601969e-01 2.3978631438e+03 
2.8403520937e-05 2.6732209264e-01 2.1823997849e+03 
2.9447871312e-05 1.0000000000e+00 1.7969865930e+03 
2.5131370464e-05 1.0000000000e+00 1.7276371661e+03 
2.0745340899e-05 2.9954898932e-01 2.1692719547e+03 
8.7052019610e-06 4.5686483108e-01 2.2976776923e+03 
1.3985826278e-04 3.5506648002e-01 2.5150224612e+03 
4.3079259224e-05 3.7182074276e-01 2.4092630649e+03 
6.5256186731e-06 1.0000000000e+00 1.3783359289e+03 
7.4169829154e-05 3.6392092592e-01 2.4894837897e+03 
3.0246957545e-05 4.0066292025e-01 2.4194574027e+03 
3.5324842485e-05 3.5634573364e-01 2.3653542667e+03 
3.3457680093e-05 2.7749247457e-01 2.2439878622e+03 
1.3388061568e-04 2.7515881308e-01 2.1364866721e+03 
1.6759937876e-04 3.1994107343e-01 2.5446688569e+03 
2.4979679747e-05 2.8635045807e-01 2.2371259897e+03 
8.9939552645e-06 5.6280432927e-01 1.8276035086e+03 
9.4448177265e-06 1.0000000000e+00 1.4379989291e+03 
9.9681418691e-05 3.4911756719e-01 2.4794488543e+03 
1.8809162233e-05 1.0000000000e+00 1.6406661463e+03 
2.3797611774e-04 3.4337441132e-01 2.4976353818e+03 
1.1828495598e-04 3.5366820662e-01 2.4519419087e+03 
3.5830360149e-05 4.3243656807e-01 1.9041716326e+03 
3.4676431285e-05 3.8334753027e-01 1.9558697083e+03 
3.8679040519e-05 2.5398549407e-01 2.1926476727e+03 
3.1873236385e-05 3.7761643729e-01 1.9625416995e+03 
2.0774733577e-04 3.0513433461e-01 2.5993443612e+03 
3.0567426300e-04 2.7995271913e-01 2.7117115734e+03 
8.4014651781e-06 4.5671508543e-01 2.6482199905e+03 
9.2278258479e-05 3.4483691084e-01 2.3441003527e+03 
1.0085098729e-04 3.3771817932e-01 2.4834422854e+03 
4.4658754125e-05 3.6046044650e-01 1.9836743480e+03 
1.2634628352e-05 4.2031012049e-01 2.2983542781e+03 
4.0122353153e-05 4.2659494156e-01 2.4541588378e+03 
1.4815154254e-05 3.0099348701e-01 2.0990388826e+03 
1.2463578087e-05 1.0000000000e+00 1.7987370103e+03 
1.0161331199e-05 1.0000000000e+00 1.2498874077e+03 
3.7123843533e-05 5.4115069300e-01 1.8334075192e+03 
6.4992410008e-05 4.0005930531e-01 2.4841901478e+03 
3.6366923862e-05 4.3337376848e-01 1.9026414928e+03 
2.3871695851e-05 1.0000000000e+00 8.2572951275e+02 
6.5084176366e-05 2.8951964502e-01 2.1057643820e+03 
2.8723654854e-05 3.1309906886e-01 2.0604823997e+03 
9.7134210618e-06 1.0000000000e+00 1.3975602795e+03 
2.3086762633e-05 3.0220255169e-01 2.1541029893e+03 
1.0800537880e-04 3.2662548786e-01 2.5133983505e+03 
1.1788275637e-04 3.1973188638e-01 2.5390549473e+03 
2.3465873322e-05 3.3887862092e-01 2.3095257347e+03 
1.3692996570e-05 1.0000000000e+00 1.6094619878e+03 
3.6798384777e-05 3.8211507520e-01 2.4040567919e+03 
4.0705589840e-05 2.5952125583e-01 2.2186846356e+03 
5.8836425528e-05 3.6370848805e-01 2.4739887779e+03 
1.6172653758e-05 4.0712812994e-01 1.9288486440e+03 
5.2546532357e-05 4.0734814974e-01 2.4293256947e+03 
2.1256131246e-05 1.0000000000e+00 1.3488258921e+03 
3.1256839094e-05 3.2349851586e-01 2.0396978000e+03 
7.9125512377e-05 3.3842344946e-01 2.4762843839e+03 
4.8325840432e-05 3.9443782819e-01 2.3561667228e+03 
4.3605876496e-05 3.8548201512e-01 2.5379710137e+03 
6.0941507933e-05 2.5999602601e-01 2.1769286125e+03 
5.0367736902e-05 3.1605296778e-01 2.3704133809e+03 
5.8910056823e-05 2.6823292441e-01 2.2372102516e+03 
1.5012895859e-04 3.1576525890e-01 2.6033171433e+03 
1.0348203414e-04 3.2618262311e-01 2.3873102807e+03 
6.1915050071e-05 2.5067463782e-01 2.3430439724e+03 
9.1387528505e-06 1.0000000000e+00 1.6606662139e+03 
3.7298727706e-05 1.0000000000e+00 1.7320072556e+03 
7.0646780980e-06 4.6699916781e-01 2.4406011613e+03 
4.0851261721e-05 3.1011984493e-01 2.3265726724e+03 
1.3643832308e-05 4.3017164790e-01 2.2744978024e+03 
2.5934211818e-05 3.2871624968e-01 2.2848014783e+03 
1.2968040752e-04 3.2817950862e-01 2.5961671856e+03 
6.5854734178e-05 3.1814857749e-01 2.4041275679e+03 
8.7824651907e-06 1.0000000000e+00 1.6764943590e+03 
4.4172224361e-05 2.8023627329e-01 2.3450919866e+03 
2.0577077606e-05 1.0000000000e+00 1.7137426306e+03 
1.9982698019e-05 4.3194696927e-01 2.4556926931e+03 
6.8825660890e-06 4.6995910167e-01 2.3327412534e+03 
2.7976288350e-05 4.0365228390e-01 2.3689985741e+03 
6.7279937996e-06 4.7445698807e-01 2.3544798358e+03 
3.4173772748e-05 1.0000000000e+00 1.7574966894e+03 
8.4526401925e-05 3.7547922686e-01 2.5152025137e+03 
1.5069387827e-05 1.0000000000e+00 1.7982952083e+03 
4.8765615746e-05 2.5077915143e-01 2.2042896273e+03 
8.0766440641e-05 3.2709804089e-01 2.0337849111e+03 
9.0111160139e-05 3.2903190643e-01 2.4689553600e+03 
2.5334722705e-05 4.2098249480e-01 2.3946135442e+03 
1.4063688196e-04 3.3628404560e-01 2.5056888265e+03 
1.3529822773e-04 3.2838970393e-01 2.4908486435e+03 
7.5535807994e-05 1.0000000000e+00 6.0842789909e+02 
7.8597590233e-05 3.6096633152e-01 2.6248151220e+03 
4.9361351368e-05 3.6843678991e-01 2.4296953413e+03 
1.4705647159e-05 1.0000000000e+00 1.5926433885e+03 
2.7965419502e-05 4.1598345533e-01 2.4440265927e+03 
9.1257158453e-06 1.0000000000e+00 1.5066383995e+03 
3.4741366697e-05 2.9351843420e-01 2.3091004824e+03 
2.4480011467e-05 4.2465026640e-01 2.4489082821e+03 
3.8672878691e-05 3.7708056484e-01 2.4128300353e+03 
6.3723302781e-06 4.7851203973e-01 2.4213743286e+03 
1.1500534233e-05 4.6640240955e-01 1.8718128345e+03 
6.2109127786e-06 1.0000000000e+00 1.4905248653e+03 
2.3669070990e-05 3.0992207177e-01 2.0685827890e+03 
1.6527134415e-04 3.2509531736e-01 2.6440258985e+03 
1.0079272819e-05 4.7491205708e-01 2.3580645144e+03 
5.8797811247e-05 2.4759955191e-01 2.2677124774e+03 
1.0214728164e-04 2.4960154123e-01 2.2213513719e+03 
1.4489750502e-04 3.2296309545e-01 2.5371980283e+03 
2.3079078176e-04 1.0000000000e+00 3.0000000000e+02 
4.1299120035e-05 4.1272412280e-01 2.5460278816e+03 
1.0515217030e-05 4.5792922857e-01 2.4481297744e+03 
5.9639343675e-04 1.0000000000e+00 7.4249598602e+02 
1.0963861119e-04 3.6444564786e-01 2.4671059839e+03 
1.1068655240e-05 3.5013017088e-01 2.2117663956e+03 
2.7018100297e-05 2.8933899391e-01 2.1835256861e+03 
2.9301904853e-05 1.0000000000e+00 9.5888608999e+02 
2.5614260207e-05 2.7669831018e-01 2.1470664657e+03 
2.1804604618e-05 1.0000000000e+00 1.7055054097e+03 
2.2574815279e-05 4.1083917449e-01 2.3642237418e+03 
1.5929018714e-05 4.6042930508e-01 2.4329758754e+03 
2.0242510326e-05 3.7530146555e-01 1.9645983168e+03 
9.1633132123e-06 1.0000000000e+00 1.6913983550e+03 
6.4065081316e-06 4.5670389983e-01 2.6566396339e+03 
2.4755987494e-05 3.4890770140e-01 2.2883568014e+03 
6.1798962585e-05 3.8178736199e-01 2.5132811486e+03 
8.6877344098e-06 1.0000000000e+00 1.7957228099e+03 
2.6988798661e-04 2.8149751546e-01 2.6903475619e+03 
2.1073341901e-05 2.7939754058e-01 2.1840542259e+03 
3.5988988192e-05 2.9197191978e-01 2.3166364911e+03 
4.1042735219e-05 2.7734037367e-01 2.1459725689e+03 
2.9975249808e-05 4.3678428776e-01 1.8999607591e+03 
6.5730837474e-05 3.6315592480e-01 2.5247956550e+03 
3.6753941714e-05 2.5529761720e-01 2.2674182897e+03 
1.6914510504e-05 4.5121800747e-01 2.3153956208e+03 
1.5378503510e-04 3.1049545960e-01 2.5784154249e+03 
4.7966014490e-05 3.8905950491e-01 2.3988080747e+03 
1.3363923463e-04 3.4871211180e-01 2.5364407125e+03 
7.5800693604e-05 3.9448593669e-01 1.9418785249e+03 
5.7958124096e-05 2.7456393120e-01 2.3047278745e+03 
6.5164357464e-06 4.7887355252e-01 2.3974212344e+03 
3.1473162237e-05 2.9316146272e-01 2.0963845475e+03 
1.0644112404e-05 4.6313714510e-01 2.3098543216e+03 
5.8837980773e-06 4.7057648938e-01 2.5193564289e+03 
1.1231626750e-04 3.2985138848e-01 2.5079605738e+03 
3.7122618137e-05 3.7742364020e-01 2.4124974349e+03 
3.4806375315e-05 3.5166605170e-01 1.9965913300e+03 
4.5981681019e-05 2.5292377969e-01 2.2783076865e+03 
2.4718417145e-05 4.2407769323e-01 1.9120381461e+03 
4.0168182325e-05 3.1862441861e-01 2.0485968136e+03 
9.5607820103e-05 3.5126439906e-01 2.4500977721e+03 
6.6271381160e-06 1.0000000000e+00 1.6721897323e+03 
8.4583102146e-06 4.4731934286e-01 2.2973164576e+03 
1.3229395186e-05 4.5472524776e-01 2.2989084770e+03 
5.8434523084e-05 2.8366974982e-01 2.3476224089e+03 
2.3810252930e-05 3.6802910012e-01 1.9756125406e+03 
1.1857207942e-04 3.6424287281e-01 2.4128297133e+03 
9.3891720482e-05 3.4090386709e-01 2.4484906337e+03 
1.6179497391e-05 1.0000000000e+00 1.5282501812e+03 
3.1382852174e-05 4.2671657755e-01 2.5089728395e+03 
5.3757528093e-05 3.7955613474e-01 2.5366227716e+03 
5.8938767788e-05 3.8980730085e-01 2.4546771649e+03 
4.0999169674e-04 3.0966587141e-01 2.5796425627e+03 
1.3415465237e-05 1.0000000000e+00 1.8074449924e+03 
2.0457293751e-05 4.2884586127e-01 2.3818362952e+03 
1.1810987431e-04 3.3057203527e-01 2.4750106515e+03 
5.7895954015e-05 4.0548716335e-01 2.3789414747e+03 
1.4279878710e-05 4.3671862649e-01 2.5063495982e+03 
2.6748169789e-05 1.0000000000e+00 1.8089753914e+03 
8.3422527407e-05 2.5916567142e-01 2.1867715983e+03 
4.6088056426e-05 3.7611239402e-01 1.9648718960e+03 
7.7888591674e-06 4.5839620032e-01 2.5025809442e+03 
6.3751625366e-05 2.6830393213e-01 2.3554423202e+03 
2.2477219834e-05 4.2187302337e-01 2.3948550194e+03 
4.7549860257e-05 2.4841850102e-01 2.3059041166e+03 
7.2847468868e-05 3.5416797401e-01 2.4776624688e+03 
1.2197481185e-04 3.4022085608e-01 2.4941473358e+03 
3.0388249513e-05 4.0838833355e-01 1.9274877650e+03 
3.1214837336e-05 4.0380722827e-01 2.4253817742e+03 
5.9836173912e-06 1.0000000000e+00 1.7906939218e+03 
1.0880043576e-04 3.3932369829e-01 2.5206139814e+03 
1.5824331603e-04 1.0000000000e+00 5.9752563696e+02 
7.5987027516e-04 3.9102620175e-01 1.9957190120e+03 
2.9479391614e-05 3.7153350702e-01 1.9711595531e+03 
2.3793970620e-05 4.3772459984e-01 2.5010965286e+03 
8.4813299744e-05 2.4318072911e-01 2.2491445568e+03 
4.6089152462e-05 4.0013479941e-01 2.4081942233e+03 
1.0730204164e-05 1.0000000000e+00 1.6813966665e+03 
3.7994784709e-04 2.7260923276e-01 2.6959853498e+03 
9.7522293623e-05 3.3002421687e-01 2.6868309538e+03 
4.6013468679e-05 3.9294224456e-01 2.6094315409e+03 
1.0922181306e-05 1.0000000000e+00 1.7005753477e+03 
2.7825138358e-05 4.0877385281e-01 2.5506370448e+03 
1.6099102583e-05 4.3508432701e-01 2.4602274842e+03 
9.4227460513e-05 3.3490958166e-01 2.5194009742e+03 
6.4503861825e-05 3.7182457629e-01 2.5289634844e+03 
2.9218888203e-05 5.7113725975e-01 1.8233582067e+03 
2.2535103235e-04 2.8722205693e-01 2.7308515778e+03 
8.1657211297e-05 3.5178361576e-01 2.5522485005e+03 
7.7767625646e-05 3.5546822098e-01 2.5361585608e+03 
1.6067324190e-05 4.6062884638e-01 2.4732608164e+03 
1.2017537973e-05 4.3837540284e-01 2.6471196258e+03 
1.2845075775e-05 1.0000000000e+00 1.7755283172e+03 
4.3829759269e-05 4.4730951362e-01 2.2937204319e+03 
2.2535564871e-05 4.1489278735e-01 2.5176495554e+03 
2.1177435964e-04 3.4374399280e-01 2.5919897171e+03 
1.6440403610e-04 3.1495391716e-01 2.5974380652e+03 
2.3825461632e-05 2.9339016940e-01 2.1038815875e+03 
4.0804145293e-05 3.8136350857e-01 2.4298724646e+03 
6.1825634530e-05 2.6398401531e-01 2.2899255151e+03 
7.6704190200e-06 1.0000000000e+00 1.5568687063e+03 
2.2299071161e-05 4.3581533588e-01 2.3252109230e+03 
2.9842933412e-05 2.9150301903e-01 2.1232154179e+03 
3.0198851179e-05 3.9389601188e-01 2.6404666715e+03 
1.6259515627e-05 4.5264335664e-01 2.2990316226e+03 
1.2587915547e-04 3.2328128436e-01 2.6405291612e+03 
8.2971310387e-05 2.5361147769e-01 2.1882422231e+03 
3.2904872839e-05 1.0000000000e+00 1.5650686546e+03 
9.1894504506e-05 2.6697715143e-01 2.2914178466e+03 
1.1231907268e-04 3.3329245434e-01 2.5348222171e+03 
1.0622282378e-04 3.2849726626e-01 2.4985417221e+03 
6.3714734128e-05 2.9463334203e-01 2.3882731567e+03 
2.6374995567e-05 3.3246209068e-01 2.0280969168e+03 
2.2681674565e-05 4.0311291552e-01 1.9336086098e+03 
2.4543024913e-05 2.9911077617e-01 2.1074097928e+03 
3.1398062406e-05 3.9945729359e-01 2.4562131698e+03 
9.0145917197e-06 4.7703678586e-01 2.3690938270e+03 
8.7559856990e-06 4.4666556886e-01 2.7113187247e+03 
1.9479484453e-05 1.0000000000e+00 1.4439119610e+03 
2.2862936031e-05 4.2501179306e-01 2.4253762604e+03 
1.0308544727e-04 3.6840922921e-01 2.4562086332e+03 
1.7173575388e-05 2.8844846962e-01 2.1528976786e+03 
8.6160427302e-05 3.5128921324e-01 2.4658805646e+03 
6.8231329654e-05 3.4268166273e-01 2.4495685489e+03 
1.5584017035e-05 2.9185090313e-01 2.1915744401e+03 
9.6371095531e-06 4.7174578404e-01 2.5438005667e+03 
1.5900332429e-05 1.0000000000e+00 1.2533223094e+03 
6.1450306711e-06 1.0000000000e+00 6.2610494672e+02 
9.1577010882e-06 4.7800217563e-01 2.4348450992e+03 
2.3738436682e-05 4.4170394460e-01 1.8942489600e+03 
1.3568868711e-04 3.2095171426e-01 2.5952692251e+03 
4.6093173577e-05 2.8514985609e-01 2.1090568888e+03 
4.2664456461e-05 1.0000000000e+00 3.0000000000e+02 
6.7929090406e-05 3.7220440788e-01 2.4957111450e+03 
2.9666793011e-05 2.6904396469e-01 2.1584061929e+03 
1.6640326095e-05 1.0000000000e+00 1.8048470087e+03 
5.3524280288e-05 3.8217405762e-01 2.4413834397e+03 
8.5979201349e-06 4.7821549668e-01 2.4321083474e+03 
7.5965739078e-05 2.6318832581e-01 2.2375249227e+03 
9.6000887781e-05 3.3343127060e-01 2.4793056377e+03 
4.3125123854e-05 2.8562055943e-01 2.2436904360e+03 
7.8349900942e-05 2.9477271600e-01 2.3517788953e+03 
1.1184069780e-04 3.2625356934e-01 2.5609913649e+03 
4.7895324281e-05 2.5507852469e-01 2.2583897066e+03 
1.5911164196e-04 3.1967080953e-01 2.5480284309e+03 
1.2491306330e-04 3.2019187525e-01 2.5436240857e+03 
1.7250662823e-05 3.2167307688e-01 2.2819506866e+03 
2.3186980950e-04 2.9229796678e-01 2.6729340460e+03 
6.4529323559e-05 3.8035915691e-01 2.4599987652e+03 
1.5346067498e-05 4.3428383615e-01 2.4795704541e+03 
7.0957571910e-06 4.6844912920e-01 2.5940575287e+03 
1.1150397791e-04 3.3332818791e-01 2.4643482513e+03 
1.6878960190e-05 4.8557655473e-01 1.8611026252e+03 
7.4014361389e-05 3.8248037125e-01 2.4824378506e+03 
5.9400281766e-05 2.5256036890e-01 2.3361045389e+03 
8.3772150609e-06 3.7867345826e-01 2.2408974899e+03 
2.6688537999e-05 4.3101318779e-01 1.9035777348e+03 
2.0179093579e-05 2.9708415108e-01 2.2336716730e+03 
9.6824204689e-05 3.8442697821e-01 2.3882444668e+03 
1.9387051171e-05 1.0000000000e+00 1.7686382001e+03 
4.4999404037e-05 1.0000000000e+00 1.7410800718e+03 
2.5873530776e-05 4.0094410119e-01 2.3970630325e+03 
2.3831683882e-05 3.3767992965e-01 2.0206684919e+03 
5.3447168729e-06 4.7698655077e-01 2.4527853829e+03 
6.5808874578e-06 1.0000000000e+00 1.7244462586e+03 
2.9384641081e-05 1.0000000000e+00 1.6375145864e+03 
7.5529985230e-05 3.7107506627e-01 2.4259885485e+03 
3.9961722260e-05 3.8978466723e-01 2.3955856968e+03 
3.2990816875e-05 3.9850949992e-01 2.4081590891e+03 
2.1979285419e-05 3.2922819432e-01 2.3045513078e+03 
1.1163894982e-04 3.3544710045e-01 2.4679586945e+03 
2.7473539512e-05 4.2344518342e-01 2.4270920699e+03 
3.7615990180e-05 3.0513446661e-01 2.0720651716e+03 
2.2687430436e-05 3.6560487379e-01 1.9782361099e+03 
1.6280165134e-05 4.3856136171e-01 2.4439166048e+03 
9.7068444038e-06 3.3962188698e-01 2.0199016610e+03 
5.3245625400e-05 4.4837700819e-01 1.8895381275e+03 
4.8313369610e-05 4.0772852996e-01 2.4294912496e+03 
3.1470791501e-05 2.7329719458e-01 2.1853627388e+03 
1.6014511529e-04 3.2234567403e-01 2.5823691099e+03 
8.0940101208e-05 3.5281403680e-01 2.5054699450e+03 
7.4942663560e-05 2.6550064267e-01 2.3403548252e+03 
4.0072002097e-05 3.2555949041e-01 2.0369260304e+03 
2.5861394830e-05 4.7667799091e-01 2.3642359252e+03 
1.0134690105e-05 1.0000000000e+00 1.5002506358e+03 
1.2982776138e-04 2.6724724299e-01 2.1537085480e+03 
7.2326534615e-05 3.0793002888e-01 2.4295665519e+03 
3.4722934513e-05 2.8533103511e-01 2.2958042962e+03 
2.4711495288e-05 4.2560007345e-01 2.4544042825e+03 
6.0941832031e-05 2.4425948965e-01 2.2442658476e+03 
8.0314393072e-05 3.2396498861e-01 2.3677939159e+03 
1.8826810000e-05 1.0000000000e+00 3.0000000000e+02 
3.3141696734e-05 2.9285435161e-01 2.0948336134e+03 
1.1046141797e-04 3.2674895997e-01 2.5010748544e+03 
4.3182821611e-05 3.8089994047e-01 2.4784767106e+03 
6.7547207413e-06 1.0000000000e+00 1.5283922799e+03 
2.4130867048e-05 1.0000000000e+00 1.2980623107e+03 
