# Supplementary material for: Atmospheric CO2 levels from 2.7 billion years ago inferred from micrometeorite oxidation
Source: Sci Adv. 2020 Jan 22;6(4):eaay4644. doi: 10.1126/sciadv.aay4644 (PMC6976288; doi:10.1126/sciadv.aay4644)
Supplement: Data file S1 [file aay4644_Data_file_S1.zip › co2_atmos_with_o2/co2_63/clean_results.dat]

Radius [m]       Fe Area [frac]    Max Temp [k]    
1.0803112193e-05 4.3434855503e-01 2.3435495132e+03 
1.0835489466e-05 3.1713298814e-01 2.2483394962e+03 
6.2582996507e-06 4.3537564564e-01 2.6887317448e+03 
6.3582015378e-06 4.4624220944e-01 2.5543553570e+03 
3.8369824319e-05 3.3506627856e-01 1.9967859270e+03 
1.6513961176e-04 2.8742649265e-01 2.6095996410e+03 
1.8474418483e-05 1.0000000000e+00 1.7195220804e+03 
1.0084078432e-05 4.2089095142e-01 2.2992128568e+03 
3.2005504394e-05 3.8980187978e-01 2.3315289064e+03 
3.5519436406e-05 2.4644036696e-01 2.1575848526e+03 
8.1957174112e-06 3.9597236807e-01 1.9229320316e+03 
5.1556482714e-05 2.1228701942e-01 2.2541482161e+03 
3.6383852777e-04 3.1326181196e-01 2.5515254027e+03 
6.9355944569e-05 3.3452509519e-01 2.6545474822e+03 
1.1613669391e-04 3.1798249586e-01 2.5411531977e+03 
9.3137729361e-05 2.7320513911e-01 2.1051268162e+03 
5.1172902499e-05 3.5711281128e-01 2.4762095651e+03 
3.9081489832e-05 3.8339374793e-01 2.4817435919e+03 
2.6807301553e-05 3.9349148955e-01 2.5142606597e+03 
8.1121604741e-05 3.5109018095e-01 2.5457863561e+03 
2.5536187396e-05 3.8473986178e-01 2.6486022705e+03 
2.2688026454e-05 2.6506100508e-01 2.2675064487e+03 
3.6058853555e-05 3.6057228761e-01 2.4079016493e+03 
3.3889912571e-05 3.7595336223e-01 1.9462710017e+03 
1.7248754291e-05 1.0000000000e+00 1.4505602236e+03 
5.6746847811e-05 3.4036754611e-01 2.4355038531e+03 
8.5084822184e-06 4.4624663115e-01 2.4193884101e+03 
1.7552486347e-05 3.8121117352e-01 1.9377972424e+03 
3.0559604343e-05 2.6825192309e-01 2.1061949955e+03 
9.0821753875e-06 4.5831892131e-01 2.5288926393e+03 
1.4918901262e-04 3.4791530038e-01 2.6282057722e+03 
2.4508595636e-05 4.5333046487e-01 2.5444693021e+03 
3.9139190776e-05 1.0000000000e+00 1.6993799114e+03 
1.4593124660e-05 1.0000000000e+00 1.2054360481e+03 
1.0661559833e-04 2.5445130489e-01 2.1276907440e+03 
1.4601520503e-04 3.5922466208e-01 2.6024140668e+03 
6.3430701283e-05 3.6528100078e-01 2.6129038964e+03 
3.3503832543e-05 2.4145002320e-01 2.1678366047e+03 
1.1800643110e-04 3.2628070681e-01 2.6074680012e+03 
1.9407304131e-04 3.0032215200e-01 2.5485580441e+03 
9.4380683099e-06 1.0000000000e+00 1.3748520058e+03 
4.7634154276e-05 3.5395377006e-01 2.4232880231e+03 
7.0622355061e-05 2.8051037830e-01 2.1295055270e+03 
3.1248698237e-05 2.9527275120e-01 2.0552451394e+03 
7.5511164110e-05 2.1766735113e-01 2.3141281852e+03 
7.7871564454e-06 1.0000000000e+00 1.5606683048e+03 
6.6636268126e-06 1.0000000000e+00 1.6440436557e+03 
1.1290893267e-05 4.6072001228e-01 2.4519985605e+03 
4.6953243331e-05 2.7112787409e-01 2.0956602664e+03 
1.0215730088e-04 3.3299934452e-01 2.5089130470e+03 
7.2499287414e-05 3.3036036776e-01 2.4579004097e+03 
6.2251098017e-06 4.6093343395e-01 2.4452932139e+03 
2.0820426251e-04 2.6314456510e-01 2.6941252128e+03 
1.1149821511e-05 1.0000000000e+00 1.6623719055e+03 
3.6763946203e-05 3.1931773810e-01 2.0186506791e+03 
5.8027734979e-05 3.5360139089e-01 2.5835866839e+03 
4.3529837438e-06 1.0000000000e+00 1.3667190207e+03 
1.1110695789e-05 4.3682610018e-01 2.3962133312e+03 
1.1344366459e-05 1.0000000000e+00 1.7597987685e+03 
4.4658048206e-05 4.3612812923e-01 2.3038849357e+03 
4.3975244037e-05 3.6430000855e-01 2.4245451436e+03 
1.7365079264e-05 4.1306190016e-01 2.4025591758e+03 
4.2410065508e-05 3.7033693952e-01 2.5042876062e+03 
1.7572098301e-05 5.1444892140e-01 1.8383021089e+03 
4.7838294314e-05 3.7603604815e-01 2.5285602942e+03 
7.8986975712e-05 3.3317176886e-01 2.4434949145e+03 
1.9028642244e-05 4.2647541494e-01 1.8965364625e+03 
1.2758287050e-05 1.0000000000e+00 1.7409514819e+03 
3.8377344773e-04 2.1027313222e-01 2.7528368208e+03 
2.6388209516e-05 1.0000000000e+00 1.6905143437e+03 
9.5605966235e-05 3.3696064588e-01 2.5076506786e+03 
6.9076098191e-05 3.6990453975e-01 2.5157146343e+03 
5.3015509215e-05 2.3426024479e-01 2.1783185529e+03 
2.2982985733e-04 2.7720743592e-01 2.7166644606e+03 
1.3290264673e-04 3.0555455065e-01 2.6220073059e+03 
1.5868155462e-05 4.1567797470e-01 2.6197434501e+03 
6.4417471486e-05 3.7246292344e-01 1.9509661128e+03 
5.7878434774e-05 2.2224019222e-01 2.3208115670e+03 
7.5929643598e-05 2.2618912701e-01 2.1912736621e+03 
6.3026007518e-05 2.1157902266e-01 2.3316706280e+03 
3.2384019732e-05 4.0317978893e-01 2.4854290823e+03 
2.3151022408e-05 3.1572470905e-01 2.0243566518e+03 
2.2760811822e-04 2.5654877862e-01 2.6754887161e+03 
8.5627133433e-05 3.1862474288e-01 2.4864142324e+03 
1.2515941301e-04 2.2398806571e-01 2.2010382809e+03 
1.2825811451e-05 4.5793948465e-01 2.3601395471e+03 
6.1408213667e-05 3.4593367515e-01 2.4270031450e+03 
1.8928482481e-05 4.4003799730e-01 2.3053651033e+03 
6.3022054662e-06 4.6290356182e-01 2.4137580141e+03 
5.6675283255e-06 1.0000000000e+00 1.6125036414e+03 
5.2967302442e-06 1.0000000000e+00 1.0338690695e+03 
5.6731534660e-05 3.6830838206e-01 2.4454998544e+03 
4.0174193784e-04 2.9308905646e-01 2.4452298892e+03 
6.9980412161e-05 2.4334111267e-01 2.3045105079e+03 
1.2459237408e-05 4.1430785509e-01 2.2860439733e+03 
1.9608559251e-05 4.2383271508e-01 2.7378456194e+03 
3.2402020394e-05 3.7665267646e-01 2.4059739281e+03 
1.1823768445e-04 3.0696771714e-01 2.5300803623e+03 
4.4810590077e-05 3.5298692754e-01 2.4304011275e+03 
1.9860444442e-04 3.0662133116e-01 2.6001087707e+03 
1.3828755789e-05 1.0000000000e+00 1.4981078499e+03 
5.5551937332e-06 4.6157205210e-01 2.4400618525e+03 
6.5743013171e-05 3.6821885627e-01 2.5362673353e+03 
3.3564695698e-06 1.0000000000e+00 1.2659855353e+03 
1.5780311626e-05 1.0000000000e+00 3.2925929309e+02 
4.1321382707e-05 3.4140791625e-01 1.9869131300e+03 
3.9478926248e-06 1.0000000000e+00 1.3150291933e+03 
1.2300130686e-04 3.1042546937e-01 2.5355590742e+03 
9.1222482172e-05 3.2680151641e-01 2.5006404352e+03 
3.2607907415e-05 4.7780261357e-01 1.8589297360e+03 
1.9605560847e-05 3.5974598455e-01 1.9637194936e+03 
5.5019386104e-05 3.6410216441e-01 2.4647665420e+03 
5.4871692714e-06 1.0000000000e+00 1.4374478713e+03 
4.6824375961e-05 4.0427789065e-01 2.5662241505e+03 
6.9082776497e-06 1.0000000000e+00 1.5406667523e+03 
1.5169733394e-04 2.8504246697e-01 2.6304816163e+03 
6.4580262506e-05 3.5423993648e-01 2.4439514521e+03 
1.2988474298e-05 2.7191548114e-01 2.1188201892e+03 
5.2806574844e-05 3.4270921556e-01 2.4302375092e+03 
1.6671572940e-05 4.3116185823e-01 2.4648824055e+03 
1.5019596743e-04 3.1143019350e-01 2.5461649435e+03 
1.0241185750e-04 2.4736896901e-01 2.1440308306e+03 
3.5036161116e-06 1.0000000000e+00 1.2390694279e+03 
8.3920527883e-06 4.4340250557e-01 2.3086044969e+03 
9.5704650844e-05 4.0585807655e-01 2.3125061705e+03 
1.7559018555e-04 3.1083813806e-01 2.5198135122e+03 
4.2534342086e-05 3.4596184005e-01 2.4164627677e+03 
8.6953465730e-06 4.8788511301e-01 1.8519733478e+03 
1.4166095198e-05 4.0394465705e-01 2.3525950177e+03 
4.3823147362e-05 2.8083553409e-01 2.1993348902e+03 
7.5329048966e-05 3.0827828193e-01 2.4605314545e+03 
5.3897352468e-06 1.0000000000e+00 1.2214625284e+03 
1.0592492148e-05 1.0000000000e+00 1.7130464455e+03 
1.1238709666e-05 3.0114198156e-01 2.0531750589e+03 
4.0788317711e-05 2.4023032118e-01 2.2744723328e+03 
2.2771299060e-04 3.0745592358e-01 2.5092819048e+03 
1.9230941246e-04 3.0047044717e-01 2.6164386714e+03 
9.3505812744e-05 3.3500925341e-01 1.9966862653e+03 
1.9926744879e-05 3.9690586884e-01 1.9238644753e+03 
7.7124358188e-06 4.5620596746e-01 2.4937450890e+03 
1.4152309234e-04 1.0000000000e+00 1.6507248047e+03 
3.0203750966e-05 2.7510068754e-01 2.0920597901e+03 
3.5083283938e-04 2.3959378216e-01 2.7070248121e+03 
2.0294953851e-04 2.9955884827e-01 2.5768791980e+03 
9.4855407000e-05 2.3525192812e-01 2.1710827059e+03 
5.8561041920e-06 1.0000000000e+00 1.4366242770e+03 
1.3790587091e-04 2.9090767413e-01 2.5959224697e+03 
1.3902704704e-04 3.3482496272e-01 2.5204120186e+03 
9.4692052992e-06 4.6053644817e-01 2.4561332183e+03 
1.1152647140e-04 3.1045329247e-01 2.6555172693e+03 
1.7666126677e-04 2.7569720373e-01 2.7275784487e+03 
1.1070252985e-04 3.4591872372e-01 2.5289635430e+03 
8.9162190185e-05 2.7363299016e-01 2.1016641105e+03 
9.4717591937e-05 3.0437864083e-01 2.4719018494e+03 
2.2652681890e-05 4.3120434214e-01 1.8924105481e+03 
1.2605888343e-05 1.0000000000e+00 1.5888398592e+03 
7.6158791084e-05 2.3172777551e-01 2.3825593211e+03 
2.7831889604e-05 2.4978677559e-01 2.1537537302e+03 
2.1830716394e-05 1.0000000000e+00 1.7843122998e+03 
2.4493458170e-05 5.8692113178e-01 1.8198646894e+03 
1.4798418613e-05 2.9641138265e-01 2.0592584942e+03 
1.8879020604e-04 3.1166160089e-01 2.4864661551e+03 
5.8014151809e-06 1.0000000000e+00 1.6382760745e+03 
2.5335813843e-05 3.9723188360e-01 2.5499265118e+03 
8.4540606188e-06 1.0000000000e+00 1.7713546462e+03 
2.2344151694e-04 2.7761611080e-01 2.6261642391e+03 
1.3247251516e-05 2.7859037071e-01 2.2191148869e+03 
4.8369049574e-05 3.7794231987e-01 2.4221618270e+03 
1.1239373259e-04 3.1970169396e-01 2.5570261402e+03 
3.1779613173e-05 1.0000000000e+00 1.7707227148e+03 
1.1234430587e-04 1.0000000000e+00 1.6790740233e+03 
7.0379613992e-05 3.5505669646e-01 2.5640855604e+03 
5.0567862209e-05 2.1828330186e-01 2.2878013481e+03 
4.9467719844e-05 2.6191679992e-01 2.3739159025e+03 
1.4985460811e-05 4.2186698985e-01 2.3845066782e+03 
7.8845903549e-06 1.0000000000e+00 1.5935253915e+03 
9.1350366052e-06 1.0000000000e+00 1.1970233405e+03 
1.3372146799e-05 4.2144005124e-01 2.3856941216e+03 
1.0108901212e-04 3.1507815048e-01 2.5158058869e+03 
1.2825009508e-05 4.3833747637e-01 2.4126589261e+03 
2.1925662741e-05 3.4908647203e-01 1.9774692162e+03 
5.2338009679e-05 3.5536629175e-01 2.5354253810e+03 
1.5005425421e-05 4.6056975206e-01 2.3740358202e+03 
1.6440897222e-05 1.0000000000e+00 1.7601638106e+03 
7.0690145195e-06 1.0000000000e+00 1.4419411505e+03 
2.2147799837e-05 4.2523303456e-01 2.4755965674e+03 
1.1328998088e-04 2.9793533101e-01 2.6793388286e+03 
1.6780314461e-05 4.6231827672e-01 2.4312794074e+03 
2.1950377162e-05 1.0000000000e+00 1.7489057009e+03 
5.8270688638e-06 4.6248182479e-01 2.4220173120e+03 
1.2651631173e-04 2.4912400678e-01 2.4079681987e+03 
1.0838316747e-05 1.0000000000e+00 1.7111921424e+03 
1.5044993664e-05 4.5880485883e-01 1.8703920096e+03 
2.4106253228e-05 4.4316090766e-01 1.8821186428e+03 
1.1489013213e-04 3.0270295846e-01 2.5275332338e+03 
3.3890331287e-05 3.4527204263e-01 1.9824369615e+03 
1.2998584368e-05 1.0000000000e+00 1.6816491509e+03 
5.5531974568e-05 1.0000000000e+00 1.7015320940e+03 
5.9759103978e-06 4.5428390666e-01 2.4987172852e+03 
3.5292557097e-05 2.7399861075e-01 2.1020171022e+03 
2.6373806320e-05 3.8796174106e-01 2.5751494787e+03 
6.8167988481e-05 2.1451131108e-01 2.3002478566e+03 
9.0474950300e-05 3.3618222856e-01 2.5061654577e+03 
2.6626022393e-05 3.2407671626e-01 2.0127702683e+03 
9.3388829370e-05 3.3266520547e-01 2.4981911677e+03 
2.7889892821e-04 3.1644384852e-01 2.5905264325e+03 
1.5034320768e-05 1.0000000000e+00 1.7020094747e+03 
3.2293858808e-05 3.0526214977e-01 2.3253560434e+03 
1.0862978949e-04 3.1001191883e-01 2.5070705831e+03 
6.1180132365e-05 3.8136151154e-01 2.4233708391e+03 
5.5560975305e-05 3.0996005074e-01 2.0322360039e+03 
8.1979608208e-06 4.4558107511e-01 2.3142200815e+03 
3.6239082400e-05 3.3852248171e-01 1.9937930933e+03 
3.9284595866e-05 2.7656049521e-01 2.0864851981e+03 
2.3292573543e-04 2.9525424712e-01 2.5996341409e+03 
8.0821730754e-06 4.4728375364e-01 2.4433795768e+03 
1.9468069454e-04 3.1558494028e-01 2.5003492075e+03 
7.5098068433e-06 1.0000000000e+00 1.6877155183e+03 
2.4711402774e-05 1.0000000000e+00 1.7629930769e+03 
6.1824260102e-06 4.5287906102e-01 2.5403903112e+03 
1.6213416206e-05 4.6111424911e-01 2.3763333333e+03 
1.0615029768e-04 3.7655535816e-01 2.3938216720e+03 
2.4082770644e-05 3.9487789468e-01 2.3862642734e+03 
7.7527682117e-06 1.0000000000e+00 1.5641284829e+03 
2.0885376469e-05 2.5142478342e-01 2.1872030274e+03 
2.9682261023e-05 4.5931252116e-01 2.4736318462e+03 
2.3362566864e-05 1.0000000000e+00 1.4693021213e+03 
5.5147455164e-05 2.5225412470e-01 2.1379230660e+03 
6.2748659511e-05 2.1209963394e-01 2.3211206802e+03 
9.3436967759e-05 3.0865509180e-01 2.4995770280e+03 
5.4509327838e-05 3.3649713302e-01 2.7359566073e+03 
1.9345045526e-05 4.0443013430e-01 2.3690367712e+03 
5.7176718151e-05 3.2663675334e-01 2.4443059548e+03 
5.2908118907e-05 2.3019041249e-01 2.1837751613e+03 
5.3063119890e-05 2.2672012447e-01 2.1978739695e+03 
1.0162381412e-05 1.0000000000e+00 1.7652472213e+03 
1.9580580822e-05 4.3733229826e-01 2.3822519059e+03 
3.2701413568e-05 3.9594626881e-01 2.4321662705e+03 
1.2391364090e-04 3.0741838006e-01 2.4933922140e+03 
9.8746859295e-05 3.0605592717e-01 2.4768072761e+03 
5.1772880607e-05 3.8039595521e-01 2.4760053789e+03 
3.8997151402e-05 3.8064473739e-01 2.5168647990e+03 
7.4265403640e-05 3.7715293108e-01 2.4429442205e+03 
2.2916984477e-04 2.8140907048e-01 2.6198868944e+03 
2.9834665504e-05 3.8500255361e-01 2.4664816563e+03 
3.1257239732e-04 3.2295164634e-01 2.4889333169e+03 
1.6171837043e-04 2.7895456408e-01 2.6091359705e+03 
1.1962633248e-05 4.1619164890e-01 2.3341482570e+03 
2.6356672663e-05 1.0000000000e+00 1.7402645781e+03 
1.8280309137e-05 4.2359599366e-01 2.3023580792e+03 
1.0930660169e-05 1.0000000000e+00 1.5118965477e+03 
9.2830917831e-06 4.0551624747e-01 2.8042508799e+03 
1.0990703465e-04 3.0763850799e-01 2.5080112810e+03 
6.1824152523e-05 2.2937897079e-01 2.3176401066e+03 
6.8182237078e-06 1.0000000000e+00 1.5494221626e+03 
8.5617409276e-05 2.4427443056e-01 2.2944271142e+03 
5.1618072571e-05 3.5711882678e-01 2.4917973247e+03 
2.2038077455e-04 2.4847164896e-01 2.7295346491e+03 
8.1421060002e-05 3.4822936645e-01 2.5900586100e+03 
3.5855028547e-05 2.9572456341e-01 2.0591224934e+03 
3.5027749491e-05 4.4427583018e-01 2.3121447943e+03 
1.1363173943e-04 2.2992587620e-01 2.2508673521e+03 
3.4065138386e-05 4.1004482802e-01 2.3393041817e+03 
3.1131606099e-05 4.4174662974e-01 1.8837422521e+03 
1.5688885530e-05 1.0000000000e+00 1.7987894612e+03 
5.8223810621e-05 3.8901896042e-01 2.3647112635e+03 
6.8405473763e-05 2.6374740158e-01 2.3917674515e+03 
2.0360658219e-05 3.8591976428e-01 2.3776702589e+03 
1.3177931048e-05 4.2511600018e-01 2.4286345458e+03 
1.3508908038e-05 1.0000000000e+00 1.4361101552e+03 
7.6731506924e-05 3.7647673970e-01 2.4206251569e+03 
2.0453389934e-05 1.0000000000e+00 1.7651231296e+03 
5.3013887585e-05 3.6649979753e-01 2.3937963433e+03 
3.1283513423e-05 3.3763460258e-01 1.9932482224e+03 
9.2485302697e-06 4.5490351264e-01 2.3526130982e+03 
3.6642589395e-05 2.3258389342e-01 2.1863706228e+03 
8.5539293237e-05 3.1527289125e-01 2.4657918875e+03 
2.3392104866e-06 1.0000000000e+00 8.2725437658e+02 
3.0272816409e-05 4.3453668045e-01 1.8884445531e+03 
4.3268460317e-05 3.6695671826e-01 2.4053587958e+03 
7.1287248027e-05 3.3340908225e-01 2.4424078320e+03 
1.4759746008e-04 2.7492748074e-01 2.7398437843e+03 
2.4568044024e-05 2.7932469654e-01 2.0900322735e+03 
2.3328717929e-05 3.0643716912e-01 2.0387347032e+03 
6.4270061031e-06 4.6001638466e-01 2.3709240396e+03 
1.4286750909e-05 1.0000000000e+00 1.5627441124e+03 
2.0722443169e-05 4.1990154405e-01 2.3803664890e+03 
6.0519670562e-05 2.9203718133e-01 2.4175742015e+03 
1.8200936811e-05 4.6014539115e-01 2.4604798480e+03 
2.0424936335e-05 3.8590143462e-01 2.3280800689e+03 
8.7228616531e-05 3.3424613335e-01 2.5683485117e+03 
1.8586867936e-04 2.8259558511e-01 2.6177442119e+03 
9.1060449097e-05 3.1852314937e-01 2.4941120091e+03 
5.0591565327e-06 1.0000000000e+00 1.2999568946e+03 
4.4977872034e-05 3.6545391914e-01 2.5590271405e+03 
2.4558675215e-05 1.0000000000e+00 1.7539433185e+03 
2.7514150898e-04 2.3819487485e-01 2.7276330819e+03 
1.2012188276e-05 1.0000000000e+00 1.3413059721e+03 
1.4958436167e-05 2.9122669984e-01 2.2656001371e+03 
6.7555016411e-06 4.5579519475e-01 2.3471481290e+03 
2.0807265608e-05 1.0000000000e+00 1.3735085401e+03 
9.4835381258e-06 3.4665054314e-01 2.2629364131e+03 
2.0247247473e-05 3.3212730123e-01 2.3299332208e+03 
8.2142628587e-06 4.5664913808e-01 2.3851120516e+03 
6.9699694943e-05 2.3316888796e-01 2.3396150779e+03 
3.9283596525e-05 3.1400859789e-01 2.0283057985e+03 
2.5007683198e-05 3.3828163463e-01 1.9940021783e+03 
6.0428382276e-05 2.4411079189e-01 2.3617557513e+03 
6.2689522625e-05 3.7634183956e-01 2.5573458335e+03 
6.4283934234e-06 1.0000000000e+00 1.7351855522e+03 
3.0510014112e-05 2.3197827373e-01 2.2322298502e+03 
4.0057006209e-05 3.1262106633e-01 2.0301068053e+03 
2.9150557632e-05 2.9714064177e-01 2.0524991398e+03 
1.0941606951e-04 3.0311062952e-01 2.6907518196e+03 
5.9817246509e-05 3.8832567087e-01 2.4660368007e+03 
8.7346910461e-06 4.4034566744e-01 2.5222041872e+03 
7.5851068304e-05 3.7501007541e-01 2.3962143426e+03 
3.1644712806e-05 2.3314231121e-01 2.2081672052e+03 
9.4883931348e-06 1.0000000000e+00 1.5347604422e+03 
1.2124961925e-04 3.5182802707e-01 2.4956784959e+03 
2.1687299668e-04 2.0728788010e-01 2.3093114870e+03 
4.4883054015e-05 3.7759501401e-01 2.3960074988e+03 
4.1151655914e-05 2.7825079613e-01 2.0884473879e+03 
4.5783762614e-05 2.3085644022e-01 2.3221821574e+03 
3.4037344913e-05 1.0000000000e+00 1.6979403623e+03 
2.2952585637e-05 1.0000000000e+00 1.6998588319e+03 
7.9174331176e-05 3.1759938130e-01 2.4452649334e+03 
3.7374668514e-05 3.7136996150e-01 2.4517829486e+03 
6.1715571322e-06 4.4255105621e-01 2.6539601597e+03 
7.1859623849e-06 4.5622816377e-01 2.4899369514e+03 
3.2139713419e-05 2.4458598063e-01 2.2945872878e+03 
2.3665177910e-05 3.9845573307e-01 1.9223906036e+03 
1.0228404802e-04 3.2442852208e-01 2.5986035624e+03 
4.1401144425e-05 3.6652566919e-01 2.4469758097e+03 
7.2552910366e-06 1.0000000000e+00 1.4569997386e+03 
5.4660242165e-05 2.7355281889e-01 2.0930717639e+03 
1.3240944333e-05 1.0000000000e+00 1.4368931236e+03 
1.8862495604e-05 3.0006069756e-01 2.2475648139e+03 
7.2586574425e-06 1.0000000000e+00 1.5790768174e+03 
8.3236078278e-05 3.3705658368e-01 2.5078386858e+03 
2.4425575527e-05 2.8748023093e-01 2.2942442121e+03 
6.9699158264e-06 4.5886241267e-01 2.4714007445e+03 
6.9927708337e-06 4.3275942221e-01 2.7004211012e+03 
2.0360462804e-06 1.0000000000e+00 8.7476765514e+02 
3.3457860505e-05 4.5101408684e-01 2.3427584685e+03 
5.1385007339e-05 2.2474221450e-01 2.3103719764e+03 
8.6549351198e-05 3.1420543347e-01 2.4598520502e+03 
3.0510318304e-05 3.9861004063e-01 2.4739695486e+03 
2.9590394853e-05 3.7413887923e-01 2.4001140561e+03 
2.6420359181e-05 3.9034152121e-01 2.4236503638e+03 
1.9593878874e-05 4.6218446245e-01 2.4345364950e+03 
4.4978376101e-05 4.7342305801e-01 1.8609136546e+03 
6.8009395501e-06 1.0000000000e+00 1.1314172244e+03 
6.1327322050e-05 3.6632647872e-01 2.5056470556e+03 
2.7431490605e-05 2.4006571420e-01 2.1811575085e+03 
1.4293723750e-04 2.8768665658e-01 2.4269170434e+03 
1.2762233639e-04 2.4065550802e-01 2.3566409303e+03 
1.8842510325e-05 4.2019913859e-01 2.4347892531e+03 
6.9520138486e-05 2.6436513358e-01 2.1103413250e+03 
8.6010661440e-05 2.8935544425e-01 2.0646241969e+03 
8.6741658829e-05 3.1501968121e-01 2.4582446116e+03 
1.0010734234e-04 3.3539567422e-01 2.5407855368e+03 
1.3107500174e-05 1.0000000000e+00 1.6894774222e+03 
5.9897309051e-05 2.2827350967e-01 2.1875219239e+03 
3.2888668004e-05 2.8109187968e-01 2.0799045784e+03 
8.4865607851e-06 1.0000000000e+00 1.5551429737e+03 
7.6478547399e-06 1.0000000000e+00 1.7158435500e+03 
5.8785388435e-05 4.1931300495e-01 1.9018866544e+03 
1.6965002675e-05 1.0000000000e+00 1.7555471816e+03 
5.1286754403e-06 1.0000000000e+00 1.1802540561e+03 
6.2085969754e-06 2.9780994733e-01 2.1662637085e+03 
4.9491552051e-05 2.4791254493e-01 2.1652837663e+03 
4.9242172442e-05 2.3387536070e-01 2.2473099564e+03 
2.3348465730e-05 3.9252306790e-01 2.3751863310e+03 
3.9692077949e-05 2.4313322824e-01 2.2090339705e+03 
5.2631417304e-05 2.4561068396e-01 2.2917180170e+03 
3.8572848895e-05 3.6978170956e-01 2.4397108267e+03 
1.4504863572e-05 4.2212585673e-01 2.4356557326e+03 
3.5403620862e-05 1.0000000000e+00 1.7950918904e+03 
1.2138916211e-04 2.1497405156e-01 2.3300418293e+03 
2.4241892356e-04 2.7740138585e-01 2.6124332053e+03 
3.7994368369e-04 2.5778482336e-01 2.6608804165e+03 
2.6524935674e-04 2.7133904310e-01 2.4011374522e+03 
2.5573373333e-05 2.8330468520e-01 2.0796416257e+03 
3.6595104728e-05 3.7111537963e-01 2.4840646346e+03 
3.4612492123e-04 2.2507594798e-01 2.7176227123e+03 
1.2611495881e-04 2.9978501736e-01 2.5616910389e+03 
5.6318985027e-06 1.0000000000e+00 1.5636571473e+03 
6.2091993872e-05 1.0000000000e+00 8.5789259063e+02 
2.7807113353e-05 3.3087051230e-01 2.0028956104e+03 
8.1874818077e-05 2.1443633130e-01 2.3501341090e+03 
4.1358663729e-05 3.5255146552e-01 2.4237078910e+03 
5.7177111779e-05 3.5270574148e-01 2.4691588329e+03 
8.3220957918e-06 4.6157831955e-01 2.4374004863e+03 
1.5746866842e-04 3.1106706560e-01 2.4721056186e+03 
4.3961308699e-05 1.0000000000e+00 1.6063077593e+03 
1.9980671825e-04 2.6703516398e-01 2.7109965514e+03 
4.0037062893e-05 3.5455942215e-01 2.4067806094e+03 
3.6571281490e-05 3.9231635762e-01 2.6036986275e+03 
6.8341979403e-05 2.5207146279e-01 2.3889840674e+03 
9.5213190900e-05 3.1582410803e-01 2.5966868776e+03 
5.6319379031e-05 2.1249306452e-01 2.3044166748e+03 
1.5262917548e-05 3.8244030591e-01 2.8675655280e+03 
7.3419495481e-05 3.7681025599e-01 2.3836745414e+03 
3.5759401352e-04 2.2309137166e-01 2.3486042235e+03 
1.0837476805e-05 2.8987461403e-01 2.0768105008e+03 
7.8820395664e-05 3.3083773734e-01 2.4761598811e+03 
5.5856891364e-06 4.5269506586e-01 2.5533185008e+03 
2.9081137055e-05 3.6782039469e-01 1.9564361134e+03 
1.5230280015e-05 2.6606957336e-01 2.1944383143e+03 
1.1798556282e-05 4.2472652440e-01 1.8975702742e+03 
5.3720745762e-05 2.1912683161e-01 2.2794921603e+03 
1.1599514408e-05 4.4397001799e-01 2.4825642599e+03 
1.5024686274e-05 1.0000000000e+00 3.0000000000e+02 
8.6869890794e-05 2.4766285424e-01 2.1574773659e+03 
4.7914657005e-05 1.0000000000e+00 3.1215309554e+02 
1.3909808956e-04 3.3456150228e-01 2.5103409947e+03 
4.1129964720e-05 3.0970170328e-01 2.0329643698e+03 
1.0579172546e-05 3.2396277993e-01 2.2398070544e+03 
1.1113953993e-04 3.1404867489e-01 2.4989653065e+03 
1.1873141975e-04 3.0082902941e-01 2.5550790537e+03 
1.0435159112e-04 4.0903002940e-01 2.4378636590e+03 
1.4382532212e-05 1.0000000000e+00 1.7852283873e+03 
1.4609604570e-05 4.6167620751e-01 2.3789078985e+03 
8.4957054721e-05 3.6575381242e-01 1.9588268174e+03 
7.9087468381e-06 1.0000000000e+00 1.6802263186e+03 
7.7528954708e-06 1.0000000000e+00 1.8007116820e+03 
4.2354189591e-05 1.0000000000e+00 1.2875408904e+03 
2.6553817480e-05 3.9746917518e-01 2.5102358285e+03 
3.6177356397e-04 3.1459633682e-01 2.5018022491e+03 
5.8299726744e-05 2.0937262345e-01 2.3082341712e+03 
6.7729692403e-05 2.4123812873e-01 2.3731372935e+03 
3.2618835406e-05 2.8222972493e-01 2.3250251663e+03 
4.4844046141e-05 4.0174803673e-01 1.9183079852e+03 
6.9580967935e-05 2.5900501777e-01 2.4064277737e+03 
1.3384581931e-04 3.0909295829e-01 2.4595312029e+03 
1.1904831961e-04 3.0327102881e-01 2.6431182088e+03 
1.6299156461e-04 3.0420648413e-01 2.5636140259e+03 
5.7009164800e-05 3.9054688896e-01 2.3899219871e+03 
3.3034407654e-05 1.0000000000e+00 1.6707394627e+03 
2.5684081752e-04 4.8466518848e-01 1.8567122438e+03 
2.7192068913e-05 2.9811711542e-01 2.3235839594e+03 
2.0501257917e-05 1.0000000000e+00 1.7940433731e+03 
4.6540688760e-05 3.7126627467e-01 2.3962071030e+03 
2.5759598842e-05 4.0853116401e-01 1.9119392924e+03 
2.1021389358e-05 4.0340754665e-01 1.9179262701e+03 
5.0193907623e-05 2.6457864015e-01 2.1088363733e+03 
1.7569435942e-04 2.9799313910e-01 2.6689172431e+03 
7.4087973493e-05 3.4798332882e-01 2.4479116483e+03 
1.1002018301e-04 3.6052373849e-01 2.4099323264e+03 
6.3944651182e-05 3.5451882974e-01 2.6371473834e+03 
2.2287041920e-05 4.0579268674e-01 2.4728963557e+03 
3.4651508171e-05 3.6992091803e-01 2.3823187453e+03 
7.5096001046e-06 4.5459987788e-01 2.4855113421e+03 
1.0665566237e-04 2.1826692825e-01 2.3576055158e+03 
1.1697576290e-04 3.0461266486e-01 2.4858737057e+03 
1.2095547840e-04 3.0092656945e-01 2.5856617661e+03 
3.2629098031e-05 3.7312214612e-01 1.9500112892e+03 
1.3083034059e-04 3.0659672596e-01 2.5424132557e+03 
7.0803183651e-05 3.3594853879e-01 2.4453880036e+03 
5.3874399778e-05 3.5623855404e-01 2.4690697845e+03 
3.4046827251e-05 2.7759560168e-01 2.0848136629e+03 
1.3333509141e-05 1.0000000000e+00 1.8080422005e+03 
1.4427255995e-05 1.0000000000e+00 1.6493013276e+03 
9.1696539821e-05 2.3082989034e-01 2.2144002026e+03 
8.1835797338e-05 3.3448306993e-01 2.4434118712e+03 
2.4722984738e-05 1.0000000000e+00 1.6586946829e+03 
3.2888091176e-05 2.7090142837e-01 2.1011615455e+03 
2.9312292688e-05 3.8771495112e-01 2.4337286999e+03 
6.2798621495e-05 3.5245034293e-01 2.4885378741e+03 
1.1438841928e-05 4.6217713923e-01 2.4303154779e+03 
7.4551799850e-06 4.6276714507e-01 2.4249240587e+03 
2.0300938735e-05 1.0000000000e+00 1.8074649008e+03 
8.0432905686e-05 3.8467027987e-01 2.5744250104e+03 
2.0005706064e-05 1.0000000000e+00 1.8023189678e+03 
8.5159435592e-05 3.2638074114e-01 2.4752725294e+03 
2.0491019938e-04 3.1310241042e-01 2.6687930534e+03 
1.9416071611e-04 2.7639807816e-01 2.4319983396e+03 
6.4926677410e-06 3.7200254879e-01 1.9488830962e+03 
1.0694871537e-05 4.4098321502e-01 2.5086444325e+03 
2.7895689152e-05 2.4910086003e-01 2.1690819725e+03 
1.3039139775e-05 2.8939831314e-01 2.0741055107e+03 
3.9767357592e-05 3.8778547812e-01 2.5304675458e+03 
4.3896692248e-05 2.2086162667e-01 2.2082076627e+03 
1.4650971812e-04 3.2560636513e-01 2.5327099769e+03 
1.3478968013e-05 1.0000000000e+00 1.5231697261e+03 
4.7241910333e-05 3.9885690527e-01 2.5463588978e+03 
1.0853324747e-05 3.2794702823e-01 2.0077437815e+03 
4.5194513196e-05 4.0910977734e-01 1.9120152364e+03 
8.0872013691e-05 3.5090305633e-01 2.5207462733e+03 
2.6249367541e-05 2.9004517390e-01 2.0796611051e+03 
4.4710652044e-05 3.5626100772e-01 2.4522083551e+03 
1.4397199941e-05 1.0000000000e+00 1.6847144430e+03 
3.5911130218e-05 3.9026043663e-01 2.5874866258e+03 
2.1911241208e-05 4.1634067808e-01 2.4436548087e+03 
5.6052032221e-05 3.6308349189e-01 2.5138373718e+03 
8.0628666823e-05 3.3494809472e-01 2.5216832138e+03 
3.7894405746e-05 3.6129610154e-01 2.8311879858e+03 
1.8939802797e-05 3.5855626629e-01 1.9673342633e+03 
7.6711691351e-05 2.2084127566e-01 2.2486997066e+03 
